# Supplementary material for: A maize mutant in the glutamate receptor-like dwarf13 is modified by cis-acting natural variation and a cornichon homolog
Source: PLoS Genet. 2025 Dec 31;21(12):e1012006. doi: 10.1371/journal.pgen.1012006 (PMC12782448; doi:10.1371/journal.pgen.1012006)
Supplement: S1 Table — (XLSX) [file pgen.1012006.s006.xlsx]

## Sheet: Sheet1
Table S1. Phenotypic Data for D13-1/+ FOAM population
PLANT_ID	Score	WT FlHT	MT FlHT	Ratio FlHT	Diff FlHT	WT EaHT	MT EaHT	Ratio EaHT	Diff EaHT	SFHT	Diff SFHT	Ratio SFHT
B97	0.5	265.917	237.75	0.894077	28.1667	122.833	88.75	0.722524	34.0833	227	38.9167	0.853651
CML103	2.5	263.25	215.917	0.820196	47.3333	138.833	134.75	0.970588	4.08333	201	62.25	0.763533
Co109	4	219.833	103.417	0.470432	116.417	94.9167	22.75	0.239684	72.1667	74	145.833	0.336619
KI3	1.5	259.167	217.667	0.839871	41.5	139.167	107.5	0.772455	31.6667	213	46.1667	0.821865
L135	3.5	232.167	114.917	0.494975	117.25	103.667	46.7083	0.450563	56.9583	91.5	140.667	0.394113
L139	2.5	217	170	0.78341	47	84.1667	55.3333	0.657426	28.8333	139	78	0.640553
LH119	3.5	200.083	102.5	0.512287	97.5833	83.75	31.5	0.376119	52.25	61	139.083	0.304873
LH123HT	3	257.75	118.5	0.459748	139.25	121.25	27.75	0.228866	93.5	54	203.75	0.209505
LH127	1	197	NA	NA	NA	84	NA	NA	NA	NA	NA	NA
LH128	1.5	246.167	225.833	0.9174	20.3333	113.5	101.167	0.891336	12.3333	222	24.1667	0.901828
LH146HT	1	208.833	192	0.919393	16.8333	87.3333	83.25	0.953244	4.08333	180	28.8333	0.861931
LH150	1	265.917	239	0.898778	26.9167	130.583	125.833	0.963625	4.75	235	30.9167	0.883736
LH193	3	194.583	173.833	0.893362	20.75	82.25	53.5	0.650456	28.75	171.5	23.0833	0.88137
LH194	5	206.333	11.75	0.0569467	194.583	90.4167	2.5	0.0276498	87.9167	9.5	196.833	0.046042
LH196	1.5	191	152.25	0.79712	38.75	75	48.75	0.65	26.25	149.5	41.5	0.782723
LH202	5	187.833	31.5833	0.168146	156.25	86.5	8.25	0.0953757	78.25	27	160.833	0.143744
LH205	3	205.583	137.333	0.668018	68.25	86.25	55.25	0.64058	31	110	95.5833	0.535063
LH208	4	225.5	102.958	0.456578	122.542	99.3333	38	0.38255	61.3333	69.5	156	0.308204
LH220Ht	4	183.333	57.9167	0.315909	125.417	80.0833	17.0833	0.213319	63	53.5	129.833	0.291818
LH38	1	229.333	196.167	0.855378	33.1667	96.4167	59.6667	0.618842	36.75	186	43.3333	0.811047
LH51	0.5	238	230.667	0.969188	7.33333	117.667	113.833	0.967422	3.83333	226.5	11.5	0.951681
LH54	2	230.5	157.333	0.682574	73.1667	104.75	54	0.515513	50.75	108	122.5	0.468547
LH57	1.5	217.833	178.5	0.819434	39.3333	88.1667	65.25	0.740076	22.9167	175.5	42.3333	0.805662
LH59	2.5	230.5	125.167	0.543022	105.333	98.1667	46.25	0.471138	51.9167	89	141.5	0.386117
LH65	1	231.667	160	0.690647	71.6667	111.333	111.5	1.0015	-0.166667	137	94.6667	0.591367
LH74	3	205.333	109.1	0.531331	96.2333	90.5833	40.25	0.444342	50.3333	80.5	124.833	0.392045
Ms71	2.5	225.5	213.083	0.944937	12.4167	100.583	80.1667	0.797017	20.4167	205.5	20	0.911308
N6	2	239.917	188.667	0.786384	51.25	107.833	83	0.769706	24.8333	169	70.9167	0.704411
Oh43	0.5	248.333	230	0.926174	18.3333	114.417	98.5	0.860889	15.9167	229	19.3333	0.922148
PB80	3	200.5	100.417	0.500831	100.083	96.4167	43.1667	0.44771	53.25	86	114.5	0.428928
PHBA6	1.5	261.667	227.333	0.86879	34.3333	114	79.5	0.697368	34.5	216	45.6667	0.825478
PHG39	2.5	240.75	181.167	0.75251	59.5833	108.333	76.5	0.706154	31.8333	164.5	76.25	0.683281
PHG50	3.5	209.75	98.3333	0.468812	111.417	95.4167	30.5833	0.320524	64.8333	95	114.75	0.45292
PHG71	2	205.25	112.833	0.549736	92.4167	93.75	40.6667	0.433778	53.0833	93.5	111.75	0.455542
PHG72	0.5	217.5	202	0.928736	15.5	104.667	97.6667	0.933121	7	187.5	30	0.862069
PHG86	2	231.5	172.667	0.74586	58.8333	112.25	61	0.54343	51.25	150.5	81	0.650108
PHH93	1	210.667	147	0.697785	63.6667	88.6667	52	0.586466	36.6667	147	63.6667	0.697785
PHJ31	0.5	258.833	201.5	0.778493	57.3333	110.75	50	0.451467	60.75	186	72.8333	0.718609
PHJ33	0.5	272.417	257.833	0.946467	14.5833	142	124.417	0.876174	17.5833	250	22.4167	0.917712
PHJ70	2	256.5	234.5	0.91423	22	101	114.5	1.13366	-13.5	225	31.5	0.877193
PHK35	5	226.667	35.6667	0.157353	191	103.75	11.9167	0.114859	91.8333	29	197.667	0.127941
PHK76	2.5	227.333	165.333	0.727273	62	102.167	48.6667	0.476346	53.5	155.5	71.8333	0.684018
PHM57	0.5	258.25	226.167	0.875766	32.0833	111.833	90.5	0.80924	21.3333	215	43.25	0.832527
PHN11	2.5	229.833	144.667	0.629442	85.1667	98	45	0.459184	53	113	116.833	0.491661
PHN29	0.5	252.667	231.583	0.916557	21.0833	117.583	110	0.935507	7.58333	226.5	26.1667	0.896438
PHN37	1	233.833	218.667	0.935139	15.1667	98	85.9167	0.876701	12.0833	212	21.8333	0.906629
PHN73	2	248.5	199.25	0.801811	49.25	111.75	71.25	0.637584	40.5	190.5	58	0.7666
PHN82	1	224.833	164.667	0.732394	60.1667	101.667	65.3333	0.642623	36.3333	149.5	75.3333	0.664937
PHP55	4.5	224.083	84.5	0.377092	139.583	97.4167	27.1667	0.278871	70.25	75	149.083	0.334697
PHP60	1	266.583	239	0.89653	27.5833	122	98.9167	0.810792	23.0833	235.5	31.0833	0.883401
PHR32	1	269.833	252.25	0.934836	17.5833	134.75	108	0.801484	26.75	248	21.8333	0.919086
PHR36	2	244.583	189.667	0.775468	54.9167	115.667	70.9167	0.613112	44.75	182	62.5833	0.744123
PHR47	0.5	240.833	232.333	0.964706	8.5	98.75	88.4167	0.895359	10.3333	229	11.8333	0.950865
PHR62	3.5	240	105.25	0.438542	134.75	114.333	29.9167	0.261662	84.4167	93.5	146.5	0.389583
PHT10	5	230.917	44.1667	0.191267	186.75	101.583	10	0.0984413	91.5833	31.5	199.417	0.136413
PHT22	3	218.583	136.333	0.623713	82.25	101.083	44	0.435284	57.0833	114	104.583	0.52154
PHT55	0	197	NA	NA	NA	95.5	NA	NA	NA	NA	NA	NA
PHT60	0.5	240.5	231.083	0.960845	9.41667	119.583	108.25	0.905226	11.3333	226.5	14	0.941788
PHT77	0.5	236.75	227	0.958817	9.75	105.667	111	1.05047	-5.33333	227	9.75	0.958817
PHV37	3.5	222.667	138.5	0.622006	84.1667	96	32.6667	0.340278	63.3333	121	101.667	0.543413
PHV78	2	257.5	232.667	0.90356	24.8333	123.25	114.083	0.925625	9.16667	230.5	27	0.895146
PHW17	4.5	229.667	92.9667	0.40479	136.7	102.917	11.6667	0.11336	91.25	41.5	188.167	0.180697
PHW20	4.5	231.667	33.9167	0.146403	197.75	113.917	10.4167	0.0914411	103.5	28	203.667	0.120863
PHW43	4	220.667	74.4	0.33716	146.267	93.0833	16.7	0.179409	76.3833	58	162.667	0.26284
PHW52	2	242.5	65	0.268041	177.5	120.417	19	0.157785	101.417	63	179.5	0.259794
PHZ51	2.5	260.167	206.333	0.793081	53.8333	117.667	81.4167	0.691926	36.25	197.5	62.6667	0.759129
S8324	5	170.333	27	0.158513	143.333	63.3333	15	0.236842	48.3333	13	157.333	0.0763209
S8326	0.5	245.083	212.25	0.866032	32.8333	109.833	98.4167	0.896055	11.4167	197	48.0833	0.803808
Seagu1117	1	246.667	206.5	0.837162	40.1667	109.5	92	0.840183	17.5	199	47.6667	0.806757
W22	3	240.167	140.833	0.586398	99.3333	115.75	28.0833	0.242621	87.6667	125	115.167	0.520472
W64a	2	213.25	135.5	0.635404	77.75	96.75	45.8333	0.47373	50.9167	105.5	107.75	0.494725
282set_33-16	0	261.5	246.5	0.942639	15	126.25	119	0.942574	7.25	245	16.5	0.936902
282set_38-11Goodman-Buckler	0.5	268.25	253.333	0.944393	14.9167	131.75	106.667	0.809614	25.0833	251.5	16.75	0.937558
282set_4226	2.5	265.167	225.167	0.849151	40	135.167	90.3333	0.668311	44.8333	215	50.1667	0.810811
282set_A188	2	235.75	189.25	0.802757	46.5	89.3333	52	0.58209	37.3333	179	56.75	0.759279
282set_A214NGoodman-Buckler	4	249.5	76.625	0.307114	172.875	127.083	15.3333	0.120656	111.75	46	203.5	0.184369
282set_A239	0	242.667	224.333	0.924451	18.3333	115	109.083	0.948551	5.91667	218	24.6667	0.898352
282set_A441-5	1	262.833	231.083	0.879201	31.75	132.083	113.25	0.857413	18.8333	218	44.8333	0.829423
282set_A556	1	201.167	NA	NA	NA	78.3333	NA	NA	NA	NA	NA	NA
282set_A632	0	226	139	0.615044	87	99	78	0.787879	21	94	132	0.415929
282set_A635	4	209.5	69.25	0.330549	140.25	92.6667	16.75	0.180755	75.9167	61	148.5	0.291169
282set_A659	0.5	250.583	176	0.702361	74.5833	110.917	74.75	0.673929	36.1667	167	83.5833	0.666445
282set_A679	NA	NA	NA	NA	NA	NA	NA	NA	NA	NA	NA	NA
282set_A680	3.5	212.75	81.1667	0.381512	131.583	95.8333	27.6667	0.288696	68.1667	57.5	155.25	0.27027
282set_A682	1.5	238.667	225.083	0.943087	13.5833	103.5	102.333	0.988728	1.16667	223.5	15.1667	0.936453
282set_Ab28A	2	279.5	253.5	0.906977	26	142.25	126.167	0.886936	16.0833	250.5	29	0.896243
282set_B10	4	213.167	60.5833	0.284206	152.583	102.25	16.4167	0.160554	85.8333	51.5	161.667	0.241595
282set_B104	1.5	214.5	201.5	0.939394	13	106.75	96.5	0.903981	10.25	193	21.5	0.899767
282set_B105	3	225.5	177.75	0.788248	47.75	96.5	58.3333	0.604491	38.1667	146	79.5	0.64745
282set_B109	2.5	214.833	105.667	0.491854	109.167	102.25	41.6667	0.407498	60.5833	91.5	123.333	0.425912
282set_B14A	5	214.5	51.6667	0.24087	162.833	90.5	12	0.132597	78.5	37	177.5	0.172494
282set_B164	1	254.5	225.75	0.887033	28.75	121.833	102.5	0.841313	19.3333	225.5	29	0.886051
282set_B52	0.5	268.583	245	0.912194	23.5833	139.083	150.333	1.08089	-11.25	233	35.5833	0.867515
282set_B57	4	244	90.5	0.370902	153.5	121.167	20.6667	0.170564	100.5	74.5	169.5	0.305328
282set_B64	4	218.167	121.5	0.556914	96.6667	103.583	40	0.386163	63.5833	86.5	131.667	0.396486
282set_B68	1.5	205.25	174.5	0.850183	30.75	73.25	54.5	0.744027	18.75	173	32.25	0.842875
282set_B73	0.5	241.333	226.667	0.939227	14.6667	108	115	1.06481	-7	225	16.3333	0.93232
282set_B75	0.5	265.25	241.333	0.909833	23.9167	121.083	120.167	0.992429	0.916667	235.5	29.75	0.887842
282set_B76	2.5	217.667	151.333	0.695253	66.3333	101.167	52	0.514003	49.1667	142	75.6667	0.652374
282set_B77	1	265.083	253	0.954417	12.0833	132.083	123.5	0.935016	8.58333	252	13.0833	0.950644
282set_B79	2	262.333	195.333	0.7446	67	121.583	91.25	0.750514	30.3333	193.5	68.8333	0.737611
282set_B84	3.5	219.333	132.833	0.605623	86.5	110	49.9583	0.454167	60.0417	105	114.333	0.478723
282set_C103	0	270.167	255.333	0.945096	14.8333	134	128.5	0.958955	5.5	249	21.1667	0.921653
282set_CH701-30	0	232.167	218.167	0.939698	14	112.333	106.167	0.945104	6.16667	213	19.1667	0.917444
282set_CH9	0.5	222.833	191.25	0.858265	31.5833	92.3333	74.75	0.809567	17.5833	190	32.8333	0.852655
282set_CI31A	3	253.333	187.5	0.740132	65.8333	131.667	65	0.493671	66.6667	185	68.3333	0.730263
282set_CI64	1.5	259	210.25	0.811776	48.75	131.833	84.3333	0.639697	47.5	177	82	0.683398
282set_CM105	3.5	190.75	104.667	0.548711	86.0833	82.9167	31.0833	0.374874	51.8333	88	102.75	0.461337
282set_CM7	2	223.667	152.667	0.682563	71	92.5833	38.1667	0.412241	54.4167	137	86.6667	0.612519
282set_CML228	4	214.667	64.2333	0.299224	150.433	107.833	27.3333	0.253478	80.5	25.5	189.167	0.118789
282set_CML322	NA	NA	NA	NA	NA	NA	NA	NA	NA	NA	NA	NA
282set_CML323	1.5	259.25	223	0.860174	36.25	143.75	98	0.681739	45.75	217	42.25	0.83703
282set_CML332	4	253.333	76.75	0.302961	176.583	131.917	28.3333	0.214782	103.583	61.5	191.833	0.242763
282set_CML333	2.5	288.833	187.667	0.64974	101.167	166	72.75	0.438253	93.25	178	110.833	0.616272
282set_CML91	3	264.417	163.667	0.618973	100.75	123.5	56.5	0.45749	67	129.5	134.917	0.489757
282set_CML92	0	292.167	280.75	0.960924	11.4167	158.5	143.5	0.905363	15	278.5	13.6667	0.953223
282set_CO125	1.5	225.083	202.75	0.900777	22.3333	98.0833	85.6667	0.873407	12.4167	198	27.0833	0.879674
282set_D940Y	3	258.833	115.417	0.445911	143.417	111.75	36.5	0.326622	75.25	77.5	181.333	0.29942
282set_DE-2	3	227.833	124.417	0.546086	103.417	92.1667	31.0833	0.337251	61.0833	111	116.833	0.487198
282set_DE1	4	228	82.3333	0.361111	145.667	105.083	23.0833	0.219667	82	75	153	0.328947
282set_DE811	3.5	229	99	0.432314	130	107.667	37.6667	0.349845	70	87	142	0.379913
282set_E2558W	1.5	266.667	233.333	0.875	33.3333	128.833	122.5	0.950841	6.33333	225	41.6667	0.84375
282set_F2834T	0.5	244	234.583	0.961407	9.41667	114.083	108.917	0.954711	5.16667	226.5	17.5	0.928279
282set_F6	2.5	287.5	200.167	0.696232	87.3333	151.583	60	0.395822	91.5833	187	100.5	0.650435
282set_GA209	1.5	264.917	193.833	0.731677	71.0833	132.75	99	0.745763	33.75	172.5	92.4167	0.651148
282set_GT112	1	312	265.5	0.850962	46.5	165.083	152	0.920747	13.0833	259.5	52.5	0.831731
282set_H105W	3.5	217	82.2083	0.37884	134.792	108.333	24.3333	0.224615	84	61	156	0.281106
282set_H49	3.5	243.083	109.333	0.449777	133.75	113	42.5	0.376106	70.5	87.5	155.583	0.359959
282set_H91	2.5	225.167	133.333	0.592154	91.8333	104.75	52.6667	0.502784	52.0833	120.5	104.667	0.535159
282set_H95	1.5	237.333	191.583	0.807233	45.75	103.833	79.3333	0.764045	24.5	181	56.3333	0.76264
282set_H99	0.5	225.5	216.5	0.960089	9	99.1667	88.3333	0.890756	10.8333	209.5	16	0.929047
282set_I137TN	3	236.417	130.333	0.551287	106.083	105.417	40.8333	0.387352	64.5833	71.5	164.917	0.302432
282set_i1677a	1.5	248	200.25	0.80746	47.75	109.583	69.6667	0.635741	39.9167	193.5	54.5	0.780242
282set_IDS28	4	226.75	110	0.485116	116.75	128.333	36.8333	0.287013	91.5	96	130.75	0.423374
282set_Il14H	2	261.917	167.333	0.63888	94.5833	102.083	84.3333	0.826122	17.75	126	135.917	0.481069
282set_ILLHy	0.5	277.833	244.333	0.879424	33.5	142.5	132.75	0.931579	9.75	257	20.8333	0.925015
282set_K148	4	252	94	0.373016	158	110.333	25.1667	0.228097	85.1667	75.5	176.5	0.299603
282set_K4	4	273.167	76.9167	0.281574	196.25	138.5	16.1667	0.116727	122.333	66.5	206.667	0.243441
282set_K55	1.5	237.5	222.5	0.936842	15	116.667	96.6667	0.828571	20	221	16.5	0.930526
282set_K64	0.5	283.167	252.833	0.892878	30.3333	151.5	121.417	0.80143	30.0833	248	35.1667	0.875809
282set_Ki11	3	255	177.167	0.694771	77.8333	127.5	65	0.509804	62.5	157.5	97.5	0.617647
282set_Ki43	4	262.333	115	0.438374	147.333	144.333	29.3333	0.203233	115	97	165.333	0.369759
282set_Ky21	0.5	256	236.25	0.922852	19.75	134.75	123	0.912801	11.75	233	23	0.910156
282set_KY226	0	269.833	250.167	0.927116	19.6667	146.833	148.167	1.00908	-1.33333	249	20.8333	0.922792
282set_KY228	2.5	269.167	194	0.720743	75.1667	133.5	84.25	0.631086	49.25	147	122.167	0.54613
282set_L317	1	291.333	285.75	0.980835	5.58333	156.333	167.5	1.07143	-11.1667	284	7.33333	0.974828
282set_L578	1	287.417	263.917	0.918237	23.5	153.083	131	0.855743	22.0833	259.5	27.9167	0.90287
282set_M14	4	242.167	104.333	0.430833	137.833	115.417	34	0.294585	81.4167	74	168.167	0.305575
282set_M162W	1	270.083	231.5	0.857143	38.5833	144.5	124.833	0.863899	19.6667	208	62.0833	0.770133
282set_M37W	2	270.5	240.25	0.88817	30.25	134.583	102.25	0.759752	32.3333	236	34.5	0.872458
282set_Mo17	1.5	233.25	208.083	0.892104	25.1667	110.417	91.0833	0.824906	19.3333	192	41.25	0.823151
282set_MO1W	3.5	238.167	151.167	0.63471	87	99.75	38	0.380952	61.75	126	112.167	0.529041
282set_Mo24W	1.5	285.75	262.25	0.91776	23.5	141.333	129.5	0.916274	11.8333	260.5	25.25	0.911636
282set_Mo45	0.5	256.5	225	0.877193	31.5	135	125.25	0.927778	9.75	208.5	48	0.812865
282set_Mo46	2.5	242.5	205.167	0.846048	37.3333	116.167	81.6667	0.703013	34.5	202.5	40	0.835052
282set_Mo47	2.5	226.667	196.5	0.866912	30.1667	112.833	65.75	0.582718	47.0833	189	37.6667	0.833824
282set_MoG	2	264.5	239.5	0.905482	25	153.417	121.75	0.79359	31.6667	239	25.5	0.903592
282set_Mp339	2.5	280.833	219.167	0.780415	61.6667	147.667	84.0833	0.569413	63.5833	199.5	81.3333	0.710386
282set_MS153	0.5	230.417	217.5	0.943942	12.9167	106.583	97.5	0.914777	9.08333	213	17.4167	0.924412
282set_Mt42	3.5	219.417	148.917	0.678694	70.5	93.8333	37.0833	0.395204	56.75	137.5	81.9167	0.626662
282set_N192	2	NA	122.667	NA	NA	NA	39.6667	NA	NA	100	NA	NA
282set_N28Ht	1.5	250.25	186.75	0.746254	63.5	127	76.25	0.600394	50.75	185	65.25	0.739261
282set_NC230	1.5	260.25	215	0.826129	45.25	144.667	109.5	0.756912	35.1667	196.5	63.75	0.755043
282set_NC232	4.5	251.417	65.8333	0.26185	185.583	122	15.5	0.127049	106.5	60.5	190.917	0.240636
282set_NC236	2	255.167	212.917	0.834422	42.25	122.25	85.8333	0.702113	36.4167	205	50.1667	0.803396
282set_NC250	1	222.333	210	0.944528	12.3333	100.167	87.6667	0.875208	12.5	208	14.3333	0.935532
282set_NC258	1	269.333	256.5	0.952351	12.8333	133.167	112.958	0.848245	20.2087	255.5	13.8333	0.948639
282set_NC260	1.5	250.583	224.75	0.896907	25.8333	113.917	87.5	0.768105	26.4167	221	29.5833	0.881942
282set_NC262	1	248.5	220.917	0.889001	27.5833	102.167	92.9167	0.909462	9.25	214	34.5	0.861167
282set_NC264	2	214.583	132.5	0.617476	82.0833	98.5833	53.5	0.542688	45.0833	112	102.583	0.521942
282set_NC290A	3	245.667	137.667	0.56038	108	112.25	40.1667	0.357832	72.0833	125	120.667	0.50882
282set_NC294	2	230.833	155.75	0.674729	75.0833	102.833	71.6667	0.696921	31.1667	147	83.8333	0.636823
282set_NC304	2.5	275	237.167	0.862424	37.8333	136.833	112.333	0.82095	24.5	228.5	46.5	0.830909
282set_NC310	1	212.583	164.125	0.77205	48.4583	95.75	66.75	0.697128	29	148.5	64.0833	0.69855
282set_NC318	1	261.833	247.167	0.943985	14.6667	138.083	129.75	0.93965	8.33333	241.5	20.3333	0.922342
282set_NC320	1	274.333	258.917	0.943803	15.4167	145.167	141.167	0.972445	4	256.5	17.8333	0.934994
282set_NC324	0.5	246.667	228.5	0.926351	18.1667	113.5	113.333	0.998532	0.166667	213	33.6667	0.863514
282set_NC326	2	209.667	170.667	0.81399	39	95.5	71.6667	0.750436	23.8333	166.5	43.1667	0.794118
282set_NC328	3	222.333	152.667	0.686657	69.6667	101.417	78.75	0.7765	22.6667	131.5	90.8333	0.591454
282set_NC336	NA	NA	NA	NA	NA	NA	NA	NA	NA	NA	NA	NA
282set_NC338	0.5	271.5	265.417	0.977594	6.08333	146.75	150.5	1.02555	-3.75	261.5	10	0.963168
282set_NC340	3	253	176.25	0.69664	76.75	127.5	82.1667	0.644444	45.3333	152.5	100.5	0.602767
282set_NC342	1.5	264.167	230.25	0.871609	33.9167	139.083	120.5	0.866387	18.5833	217.5	46.6667	0.823344
282set_NC344	1	264	213	0.806818	51	142.583	129	0.904734	13.5833	202	62	0.765152
282set_NC356	0	279.583	249.583	0.892697	30	149.333	126.917	0.849888	22.4167	245	34.5833	0.876304
282set_NC358	1.5	242.75	206.833	0.852043	35.9167	112.75	87.0833	0.772358	25.6667	196.5	46.25	0.809475
282set_NC360	2	280.75	225.333	0.802612	55.4167	135.5	88.25	0.651292	47.25	215.5	65.25	0.767587
282set_NC362	5	270.5	57	0.210721	213.5	122.333	16.5	0.134877	105.833	45.5	225	0.168207
282set_NC364	1	266.667	218.167	0.818125	48.5	125.5	98.1667	0.782205	27.3333	214.5	52.1667	0.804375
282set_NC366	1.5	276.333	243	0.879373	33.3333	127.25	101.5	0.797642	25.75	231	45.3333	0.835947
282set_ND246	2.5	202.25	161.5	0.798517	40.75	87.75	56.0833	0.639126	31.6667	154.5	47.75	0.763906
282set_Oh40B	2	230.5	215.083	0.933116	15.4167	95.6667	81.5	0.851916	14.1667	213.5	17	0.926247
282set_Oh43E	2	223.5	192.75	0.862416	30.75	85	70.5	0.829412	14.5	188.5	35	0.8434
282set_Oh603	1.5	266.417	223.833	0.840163	42.5833	135.5	83.75	0.618081	51.75	211	55.4167	0.791992
282set_OH7B	0	267.333	252.583	0.944825	14.75	125.667	107	0.851459	18.6667	250.5	16.8333	0.937032
282set_Os420	1.5	246.417	221.083	0.897193	25.3333	107.833	86.75	0.804482	21.0833	215.5	30.9167	0.874535
282set_Pa875	3	245.167	127.933	0.521822	117.233	112.833	45.7667	0.405613	67.0667	95	150.167	0.387492
282set_Pa880	1.5	255.667	230.833	0.902868	24.8333	124.5	97.1667	0.780455	27.3333	223.5	32.1667	0.874185
282set_Pa91	1.5	264	244.5	0.926136	19.5	126.167	104.25	0.826288	21.9167	243	21	0.920455
282set_R168	0.5	228	200.583	0.879751	27.4167	110.25	99.6667	0.904006	10.5833	183	45	0.802632
282set_R177	0	243	206	0.847737	37	92.9167	NA	NA	NA	206	37	0.847737
282set_R229	1.5	215.833	159	0.73668	56.8333	110	60.5	0.55	49.5	134.5	81.3333	0.623166
282set_R4	0.5	257.333	244.5	0.95013	12.8333	103.667	110.833	1.06913	-7.16667	239.5	17.8333	0.930699
282set_SC357	2.5	263.917	242.917	0.920429	21	128.25	114.25	0.890838	14	230	33.9167	0.871487
282set_SD40	3.5	211.417	116	0.54868	95.4167	89.9167	39	0.433735	50.9167	94.5	116.917	0.446985
282set_SD44	3	234.5	159.333	0.67946	75.1667	103.5	42.3333	0.409018	61.1667	149.5	85	0.637527
282set_Sg18	2.5	264.917	212.75	0.803083	52.1667	126.083	72.75	0.576999	53.3333	202	62.9167	0.762504
282set_T234	2	254.917	236	0.925793	18.9167	108.583	102.917	0.947813	5.66667	227	27.9167	0.890487
282set_Tzi11	2.5	292.417	191	0.653178	101.417	156.917	75.6667	0.482209	81.25	158	134.417	0.540325
282set_Tzi18	0.5	268	257.333	0.960199	10.6667	140.917	143.333	1.01715	-2.41667	253.5	14.5	0.945896
282set_Tzi25	0	280.5	NA	NA	NA	186	NA	NA	NA	NA	NA	NA
282set_Tzi9	1.5	290.75	237.167	0.815707	53.5833	159.583	96.5	0.6047	63.0833	227.5	63.25	0.782459
282set_VA102	3	242.833	176.167	0.725463	66.6667	107.5	71.5	0.665116	36	164	78.8333	0.67536
282set_Va14	3	248	141.333	0.569892	106.667	118.583	57.6667	0.486297	60.9167	71.5	176.5	0.288306
282set_Va17	4	245.833	137.333	0.558644	108.5	109.333	26.5	0.242378	82.8333	114	131.833	0.463729
282set_Va22	1.5	251.25	224.667	0.894196	26.5833	129.167	100	0.774194	29.1667	202.5	48.75	0.80597
282set_Va26	1	254.333	235.833	0.927261	18.5	110.583	93.0833	0.841748	17.5	228.5	25.8333	0.898427
282set_Va35	2.5	235.833	180.5	0.765371	55.3333	109	59.3333	0.544343	49.6667	165	70.8333	0.699647
282set_Va59	1	259	231.5	0.893822	27.5	124.833	99	0.793057	25.8333	222	37	0.857143
282set_Va85	1.5	253.917	205	0.807351	48.9167	121.417	76.5	0.630062	44.9167	202.5	51.4167	0.797506
282set_Va99	2	243.667	210.917	0.865595	32.75	119.333	89.75	0.752095	29.5833	201.5	42.1667	0.826949
282set_VaW6	1	237.25	204.667	0.862662	32.5833	108.833	81.9167	0.75268	26.9167	201	36.25	0.847208
282set_W153R	2	229.25	207.417	0.904762	21.8333	101	80.75	0.799505	20.25	197.5	31.75	0.861505
282set_Wf9	3.5	227.917	162.5	0.71298	65.4167	102.667	48.25	0.469968	54.4167	154	73.9167	0.675686
