# Supplementary material for: A maize mutant in the glutamate receptor-like dwarf13 is modified by cis-acting natural variation and a cornichon homolog
Source: PLoS Genet. 2025 Dec 31;21(12):e1012006. doi: 10.1371/journal.pgen.1012006 (PMC12782448; doi:10.1371/journal.pgen.1012006)
Supplement: S2 Table — (XLSX) [file pgen.1012006.s007.xlsx]

## Sheet: Sheet1
Table S2. SNPs at tod1 locus associated with mutant severity score and plant height traits at p-value ≤ 1e-4
CHR	POS	SNP	SNP Effect	Pvalue	MAF	Log10p	FDR_adj	Traits
6	70607277	6-70607277	-11.7314	5.19213e-05	0.214286	4.28465	0.266391	MT_EaHT
6	70607277	6-70607277	0.543848	1.16397e-07	0.214286	6.93406	0.0120164	Score
6	70608228	6-70608228	15.4849	8.09422e-05	0.241071	4.09183	0.430247	Diff_FlHT
6	70608228	6-70608228	-0.0860424	8.05127e-05	0.241071	4.09414	0.512219	Ratio_EaHT
6	70608228	6-70608228	-0.0662429	9.15754e-05	0.241071	4.03822	0.470868	Ratio_FlHT
6	70608228	6-70608228	-11.9686	2.88945e-05	0.241071	4.53918	0.235454	MT_EaHT
6	70608228	6-70608228	0.529898	1.54972e-07	0.241071	6.80975	0.0138304	Score
6	70608487	6-70608487	-12.2254	2.00848e-05	0.254464	4.69713	0.226769	MT_EaHT
6	70608487	6-70608487	0.509874	3.22711e-07	0.254464	6.49119	0.0244219	Score
6	70608936	6-70608936	-12.2254	2.00848e-05	0.254464	4.69713	0.226769	MT_EaHT
6	70608936	6-70608936	0.509874	3.22711e-07	0.254464	6.49119	0.0244219	Score
6	70609069	6-70609069	15.885	4.6327e-05	0.25	4.33417	0.362062	Diff_FlHT
6	70609069	6-70609069	-20.3419	7.32692e-05	0.25	4.13508	0.296155	SFHT
6	70609069	6-70609069	-18.3861	6.18134e-05	0.25	4.20892	0.332133	MT_FlHT
6	70609069	6-70609069	-0.089032	5.04293e-05	0.25	4.29732	0.493359	Ratio_EaHT
6	70609069	6-70609069	-0.0680519	5.15032e-05	0.25	4.28817	0.414158	Ratio_FlHT
6	70609069	6-70609069	-12.7453	9.36025e-06	0.25	5.02871	0.161212	MT_EaHT
6	70609069	6-70609069	0.535537	8.52677e-08	0.25	7.06922	0.010106	Score
6	70609768	6-70609768	16.2905	3.0983e-05	0.245536	4.50888	0.321132	Diff_FlHT
6	70609768	6-70609768	-20.4191	6.38854e-05	0.245536	4.1946	0.296155	SFHT
6	70609768	6-70609768	-18.3847	5.90314e-05	0.245536	4.22892	0.332133	MT_FlHT
6	70609768	6-70609768	-0.0920165	2.58584e-05	0.245536	4.5874	0.493359	Ratio_EaHT
6	70609768	6-70609768	-0.0695306	3.71062e-05	0.245536	4.43055	0.414158	Ratio_FlHT
6	70609768	6-70609768	-12.7396	8.92022e-06	0.245536	5.04962	0.161212	MT_EaHT
6	70609768	6-70609768	0.557829	2.54881e-08	0.245536	7.59366	0.00554317	Score
6	70610462	6-70610462	16.2905	3.0983e-05	0.245536	4.50888	0.321132	Diff_FlHT
6	70610462	6-70610462	-20.4191	6.38854e-05	0.245536	4.1946	0.296155	SFHT
6	70610462	6-70610462	-18.3847	5.90314e-05	0.245536	4.22892	0.332133	MT_FlHT
6	70610462	6-70610462	-0.0920165	2.58584e-05	0.245536	4.5874	0.493359	Ratio_EaHT
6	70610462	6-70610462	-0.0695306	3.71062e-05	0.245536	4.43055	0.414158	Ratio_FlHT
6	70610462	6-70610462	-12.7396	8.92022e-06	0.245536	5.04962	0.161212	MT_EaHT
6	70610462	6-70610462	0.557829	2.54881e-08	0.245536	7.59366	0.00554317	Score
6	70611408	6-70611408	9.50648	9.18102e-05	0.241071	4.03711	0.439182	Diff_EaHT
6	70611408	6-70611408	15.5115	6.71e-05	0.241071	4.17328	0.408471	Diff_FlHT
6	70611408	6-70611408	-17.836	7.17893e-05	0.241071	4.14394	0.337621	MT_FlHT
6	70611408	6-70611408	-0.0897418	2.89325e-05	0.241071	4.53861	0.493359	Ratio_EaHT
6	70611408	6-70611408	-0.0666467	7.06044e-05	0.241071	4.15117	0.43061	Ratio_FlHT
6	70611408	6-70611408	-12.4725	9.30884e-06	0.241071	5.0311	0.161212	MT_EaHT
6	70611408	6-70611408	0.554864	2.51905e-08	0.241071	7.59876	0.00554317	Score
6	70611751	6-70611751	15.2981	8.39557e-05	0.254464	4.07595	0.432576	Diff_FlHT
6	70611751	6-70611751	-0.0860923	8.17016e-05	0.254464	4.08777	0.517578	Ratio_EaHT
6	70611751	6-70611751	-0.0653358	9.75856e-05	0.254464	4.01061	0.478204	Ratio_FlHT
6	70611751	6-70611751	-12.3726	1.53786e-05	0.254464	4.81308	0.201853	MT_EaHT
6	70611751	6-70611751	0.517637	2.13231e-07	0.254464	6.67115	0.0178227	Score
6	70611900	6-70611900	16.2905	3.0983e-05	0.25	4.50888	0.321132	Diff_FlHT
6	70611900	6-70611900	-20.4191	6.38854e-05	0.25	4.1946	0.296155	SFHT
6	70611900	6-70611900	-18.3847	5.90314e-05	0.25	4.22892	0.332133	MT_FlHT
6	70611900	6-70611900	-0.0920165	2.58584e-05	0.25	4.5874	0.493359	Ratio_EaHT
6	70611900	6-70611900	-0.0695306	3.71062e-05	0.25	4.43055	0.414158	Ratio_FlHT
6	70611900	6-70611900	-12.7396	8.92022e-06	0.25	5.04962	0.161212	MT_EaHT
6	70611900	6-70611900	0.557829	2.54881e-08	0.25	7.59366	0.00554317	Score
6	70612073	6-70612073	16.2905	3.0983e-05	0.25	4.50888	0.321132	Diff_FlHT
6	70612073	6-70612073	-20.4191	6.38854e-05	0.25	4.1946	0.296155	SFHT
6	70612073	6-70612073	-18.3847	5.90314e-05	0.25	4.22892	0.332133	MT_FlHT
6	70612073	6-70612073	-0.0920165	2.58584e-05	0.25	4.5874	0.493359	Ratio_EaHT
6	70612073	6-70612073	-0.0695306	3.71062e-05	0.25	4.43055	0.414158	Ratio_FlHT
6	70612073	6-70612073	-12.7396	8.92022e-06	0.25	5.04962	0.161212	MT_EaHT
6	70612073	6-70612073	0.557829	2.54881e-08	0.25	7.59366	0.00554317	Score
6	70612506	6-70612506	9.77137	9.31257e-05	0.241071	4.03093	0.440562	Diff_EaHT
6	70612506	6-70612506	16.7381	2.0799e-05	0.241071	4.68196	0.321132	Diff_FlHT
6	70612506	6-70612506	-21.0548	4.36171e-05	0.241071	4.36034	0.294777	SFHT
6	70612506	6-70612506	-18.9007	4.22719e-05	0.241071	4.37395	0.332133	MT_FlHT
6	70612506	6-70612506	-0.0937203	2.15711e-05	0.241071	4.66613	0.493359	Ratio_EaHT
6	70612506	6-70612506	-0.0714483	2.50565e-05	0.241071	4.60108	0.414158	Ratio_FlHT
6	70612506	6-70612506	-12.9478	7.6389e-06	0.241071	5.11697	0.161212	MT_EaHT
6	70612506	6-70612506	0.563733	2.2407e-08	0.241071	7.64962	0.00554317	Score
6	70612629	6-70612629	15.569	7.1321e-05	0.25	4.14678	0.418173	Diff_FlHT
6	70612629	6-70612629	-0.0883299	5.98938e-05	0.25	4.22262	0.493359	Ratio_EaHT
6	70612629	6-70612629	-0.0662162	8.92276e-05	0.25	4.0495	0.467023	Ratio_FlHT
6	70612629	6-70612629	-12.3475	1.87744e-05	0.25	4.72643	0.220996	MT_EaHT
6	70612629	6-70612629	0.536854	8.0245e-08	0.25	7.09558	0.010106	Score
6	70613088	6-70613088	-12.0162	3.62568e-05	0.236607	4.44061	0.235454	MT_EaHT
6	70613088	6-70613088	0.523204	3.26946e-07	0.236607	6.48552	0.0245253	Score
6	70613167	6-70613167	-11.721	5.71946e-05	0.241071	4.24265	0.274717	MT_EaHT
6	70613167	6-70613167	0.505261	7.99263e-07	0.241071	6.09731	0.0505759	Score
6	70613348	6-70613348	-12.2254	2.00848e-05	0.254464	4.69713	0.226769	MT_EaHT
6	70613348	6-70613348	0.509874	3.22711e-07	0.254464	6.49119	0.0244219	Score
6	70614875	6-70614875	-11.8487	4.15309e-05	0.241071	4.38163	0.2464	MT_EaHT
6	70614875	6-70614875	0.52821	1.81488e-07	0.241071	6.74115	0.0155751	Score
6	70615152	6-70615152	16.2905	3.0983e-05	0.245536	4.50888	0.321132	Diff_FlHT
6	70615152	6-70615152	-20.4191	6.38854e-05	0.245536	4.1946	0.296155	SFHT
6	70615152	6-70615152	-18.3847	5.90314e-05	0.245536	4.22892	0.332133	MT_FlHT
6	70615152	6-70615152	-0.0920165	2.58584e-05	0.245536	4.5874	0.493359	Ratio_EaHT
6	70615152	6-70615152	-0.0695306	3.71062e-05	0.245536	4.43055	0.414158	Ratio_FlHT
6	70615152	6-70615152	-12.7396	8.92022e-06	0.245536	5.04962	0.161212	MT_EaHT
6	70615152	6-70615152	0.557829	2.54881e-08	0.245536	7.59366	0.00554317	Score
6	70615579	6-70615579	-0.0878673	4.77333e-05	0.236607	4.32118	0.493359	Ratio_EaHT
6	70615579	6-70615579	-12.1224	1.89611e-05	0.236607	4.72214	0.222143	MT_EaHT
6	70615579	6-70615579	0.514196	3.88935e-07	0.236607	6.41012	0.0281953	Score
6	70615925	6-70615925	9.77137	9.31257e-05	0.241071	4.03093	0.440562	Diff_EaHT
6	70615925	6-70615925	16.7381	2.0799e-05	0.241071	4.68196	0.321132	Diff_FlHT
6	70615925	6-70615925	-21.0548	4.36171e-05	0.241071	4.36034	0.294777	SFHT
6	70615925	6-70615925	-18.9007	4.22719e-05	0.241071	4.37395	0.332133	MT_FlHT
6	70615925	6-70615925	-0.0937203	2.15711e-05	0.241071	4.66613	0.493359	Ratio_EaHT
6	70615925	6-70615925	-0.0714483	2.50565e-05	0.241071	4.60108	0.414158	Ratio_FlHT
6	70615925	6-70615925	-12.9478	7.6389e-06	0.241071	5.11697	0.161212	MT_EaHT
6	70615925	6-70615925	0.563733	2.2407e-08	0.241071	7.64962	0.00554317	Score
6	70616067	6-70616067	16.2905	3.0983e-05	0.245536	4.50888	0.321132	Diff_FlHT
6	70616067	6-70616067	-20.4191	6.38854e-05	0.245536	4.1946	0.296155	SFHT
6	70616067	6-70616067	-18.3847	5.90314e-05	0.245536	4.22892	0.332133	MT_FlHT
6	70616067	6-70616067	-0.0920165	2.58584e-05	0.245536	4.5874	0.493359	Ratio_EaHT
6	70616067	6-70616067	-0.0695306	3.71062e-05	0.245536	4.43055	0.414158	Ratio_FlHT
6	70616067	6-70616067	-12.7396	8.92022e-06	0.245536	5.04962	0.161212	MT_EaHT
6	70616067	6-70616067	0.557829	2.54881e-08	0.245536	7.59366	0.00554317	Score
6	70616607	6-70616607	15.885	4.6327e-05	0.25	4.33417	0.362062	Diff_FlHT
6	70616607	6-70616607	-20.3419	7.32692e-05	0.25	4.13508	0.296155	SFHT
6	70616607	6-70616607	-18.3861	6.18134e-05	0.25	4.20892	0.332133	MT_FlHT
6	70616607	6-70616607	-0.089032	5.04293e-05	0.25	4.29732	0.493359	Ratio_EaHT
6	70616607	6-70616607	-0.0680519	5.15032e-05	0.25	4.28817	0.414158	Ratio_FlHT
6	70616607	6-70616607	-12.7453	9.36025e-06	0.25	5.02871	0.161212	MT_EaHT
6	70616607	6-70616607	0.535537	8.52677e-08	0.25	7.06922	0.010106	Score
6	70616688	6-70616688	15.885	4.6327e-05	0.25	4.33417	0.362062	Diff_FlHT
6	70616688	6-70616688	-20.3419	7.32692e-05	0.25	4.13508	0.296155	SFHT
6	70616688	6-70616688	-18.3861	6.18134e-05	0.25	4.20892	0.332133	MT_FlHT
6	70616688	6-70616688	-0.089032	5.04293e-05	0.25	4.29732	0.493359	Ratio_EaHT
6	70616688	6-70616688	-0.0680519	5.15032e-05	0.25	4.28817	0.414158	Ratio_FlHT
6	70616688	6-70616688	-12.7453	9.36025e-06	0.25	5.02871	0.161212	MT_EaHT
6	70616688	6-70616688	0.535537	8.52677e-08	0.25	7.06922	0.010106	Score
6	70616874	6-70616874	16.0729	4.33752e-05	0.241071	4.36276	0.356691	Diff_FlHT
6	70616874	6-70616874	-20.649	6.08403e-05	0.241071	4.21581	0.296155	SFHT
6	70616874	6-70616874	-18.6845	5.06458e-05	0.241071	4.29546	0.332133	MT_FlHT
6	70616874	6-70616874	-0.0862544	9.54077e-05	0.241071	4.02042	0.54558	Ratio_EaHT
6	70616874	6-70616874	-0.0687641	4.94556e-05	0.241071	4.30578	0.414158	Ratio_FlHT
6	70616874	6-70616874	-12.418	1.78764e-05	0.241071	4.74772	0.216505	MT_EaHT
6	70616874	6-70616874	0.535359	1.34635e-07	0.241071	6.87084	0.0133062	Score
6	70616920	6-70616920	16.5519	2.46844e-05	0.241071	4.60758	0.321132	Diff_FlHT
6	70616920	6-70616920	-20.7974	4.71118e-05	0.241071	4.32687	0.296155	SFHT
6	70616920	6-70616920	-18.8758	3.81556e-05	0.241071	4.41844	0.324927	MT_FlHT
6	70616920	6-70616920	-0.0921748	2.62033e-05	0.241071	4.58164	0.493359	Ratio_EaHT
6	70616920	6-70616920	-0.0707009	2.92616e-05	0.241071	4.5337	0.414158	Ratio_FlHT
6	70616920	6-70616920	-12.7533	9.17922e-06	0.241071	5.03719	0.161212	MT_EaHT
6	70616920	6-70616920	0.566847	2.12777e-08	0.241071	7.67208	0.00554317	Score
6	70616922	6-70616922	16.5519	2.46844e-05	0.241071	4.60758	0.321132	Diff_FlHT
6	70616922	6-70616922	-20.7974	4.71118e-05	0.241071	4.32687	0.296155	SFHT
6	70616922	6-70616922	-18.8758	3.81556e-05	0.241071	4.41844	0.324927	MT_FlHT
6	70616922	6-70616922	-0.0921748	2.62033e-05	0.241071	4.58164	0.493359	Ratio_EaHT
6	70616922	6-70616922	-0.0707009	2.92616e-05	0.241071	4.5337	0.414158	Ratio_FlHT
6	70616922	6-70616922	-12.7533	9.17922e-06	0.241071	5.03719	0.161212	MT_EaHT
6	70616922	6-70616922	0.566847	2.12777e-08	0.241071	7.67208	0.00554317	Score
6	70616962	6-70616962	15.2962	8.62185e-05	0.25	4.0644	0.433681	Diff_FlHT
6	70616962	6-70616962	-0.0867018	7.04688e-05	0.25	4.152	0.493359	Ratio_EaHT
6	70616962	6-70616962	-12.2198	1.91805e-05	0.25	4.71714	0.222769	MT_EaHT
6	70616962	6-70616962	0.531515	1.04554e-07	0.25	6.98066	0.0111526	Score
6	70617196	6-70617196	9.84174	6.92051e-05	0.245536	4.15986	0.410062	Diff_EaHT
6	70617196	6-70617196	16.6505	2.0006e-05	0.245536	4.69884	0.321132	Diff_FlHT
6	70617196	6-70617196	-20.6807	4.94213e-05	0.245536	4.30609	0.296155	SFHT
6	70617196	6-70617196	-18.7925	3.88856e-05	0.245536	4.41021	0.327875	MT_FlHT
6	70617196	6-70617196	-0.0942945	1.55291e-05	0.245536	4.80885	0.493359	Ratio_EaHT
6	70617196	6-70617196	-0.0708684	2.55261e-05	0.245536	4.59302	0.414158	Ratio_FlHT
6	70617196	6-70617196	-13.2083	3.85364e-06	0.245536	5.41413	0.161212	MT_EaHT
6	70617196	6-70617196	0.568099	1.83695e-08	0.245536	7.7359	0.00554317	Score
6	70617199	6-70617199	9.84174	6.92051e-05	0.241071	4.15986	0.410062	Diff_EaHT
6	70617199	6-70617199	16.6505	2.0006e-05	0.241071	4.69884	0.321132	Diff_FlHT
6	70617199	6-70617199	-20.6807	4.94213e-05	0.241071	4.30609	0.296155	SFHT
6	70617199	6-70617199	-18.7925	3.88856e-05	0.241071	4.41021	0.327875	MT_FlHT
6	70617199	6-70617199	-0.0942945	1.55291e-05	0.241071	4.80885	0.493359	Ratio_EaHT
6	70617199	6-70617199	-0.0708684	2.55261e-05	0.241071	4.59302	0.414158	Ratio_FlHT
6	70617199	6-70617199	-13.2083	3.85364e-06	0.241071	5.41413	0.161212	MT_EaHT
6	70617199	6-70617199	0.568099	1.83695e-08	0.241071	7.7359	0.00554317	Score
6	70617800	6-70617800	0.505888	1.00187e-06	0.232143	5.99919	0.0606551	Score
6	70617814	6-70617814	0.468367	7.8007e-06	0.21875	5.10787	0.234865	Score
6	70618002	6-70618002	-11.4589	5.88261e-05	0.245536	4.23043	0.275579	MT_EaHT
6	70618002	6-70618002	0.503438	5.80393e-07	0.245536	6.23628	0.0381264	Score
6	70618093	6-70618093	-11.4589	5.88261e-05	0.245536	4.23043	0.275579	MT_EaHT
6	70618093	6-70618093	0.503438	5.80393e-07	0.245536	6.23628	0.0381264	Score
6	70631980	6-70631980	15.5053	8.58265e-05	0.25	4.06638	0.433681	Diff_FlHT
6	70631980	6-70631980	-18.2098	8.92156e-05	0.25	4.04956	0.345366	MT_FlHT
6	70631980	6-70631980	-0.0871624	8.96094e-05	0.25	4.04765	0.532156	Ratio_EaHT
6	70631980	6-70631980	-0.0670435	8.09904e-05	0.25	4.09157	0.453618	Ratio_FlHT
6	70631980	6-70631980	-12.6276	1.45759e-05	0.25	4.83636	0.195646	MT_EaHT
6	70631980	6-70631980	0.545398	6.08099e-08	0.25	7.21603	0.00939893	Score
6	70632055	6-70632055	16.9711	1.70452e-05	0.25	4.7684	0.321132	Diff_FlHT
6	70632055	6-70632055	-22.0286	2.25698e-05	0.25	4.64647	0.27527	SFHT
6	70632055	6-70632055	-20.1195	1.49378e-05	0.25	4.82571	0.230832	MT_FlHT
6	70632055	6-70632055	-0.0924354	3.3641e-05	0.25	4.47313	0.493359	Ratio_EaHT
6	70632055	6-70632055	-0.0725502	2.00167e-05	0.25	4.69861	0.410175	Ratio_FlHT
6	70632055	6-70632055	-13.5735	3.19432e-06	0.25	5.49562	0.161212	MT_EaHT
6	70632055	6-70632055	0.549594	5.47298e-08	0.25	7.26178	0.00921786	Score
6	70632168	6-70632168	15.4748	8.13869e-05	0.25	4.08945	0.430247	Diff_FlHT
6	70632168	6-70632168	-12.4315	1.72093e-05	0.25	4.76424	0.211695	MT_EaHT
6	70632168	6-70632168	0.512327	4.15486e-07	0.25	6.38144	0.0296404	Score
6	70632330	6-70632330	-11.7015	4.59254e-05	0.241071	4.33795	0.251652	MT_EaHT
6	70632330	6-70632330	0.537765	1.01078e-07	0.241071	6.99534	0.0111526	Score
6	70632411	6-70632411	-11.7015	4.59254e-05	0.241071	4.33795	0.251652	MT_EaHT
6	70632411	6-70632411	0.537765	1.01078e-07	0.241071	6.99534	0.0111526	Score
6	70632486	6-70632486	-11.7015	4.59254e-05	0.241071	4.33795	0.251652	MT_EaHT
6	70632486	6-70632486	0.537765	1.01078e-07	0.241071	6.99534	0.0111526	Score
6	70632515	6-70632515	15.4892	5.25971e-05	0.263393	4.27904	0.380286	Diff_FlHT
6	70632515	6-70632515	-0.0655577	7.21881e-05	0.263393	4.14153	0.436804	Ratio_FlHT
6	70632515	6-70632515	-12.0121	1.92987e-05	0.263393	4.71447	0.223065	MT_EaHT
6	70632515	6-70632515	0.503209	3.80696e-07	0.263393	6.41942	0.02796	Score
6	70632597	6-70632597	16.2905	3.0983e-05	0.245536	4.50888	0.321132	Diff_FlHT
6	70632597	6-70632597	-20.4191	6.38854e-05	0.245536	4.1946	0.296155	SFHT
6	70632597	6-70632597	-18.3847	5.90314e-05	0.245536	4.22892	0.332133	MT_FlHT
6	70632597	6-70632597	-0.0920165	2.58584e-05	0.245536	4.5874	0.493359	Ratio_EaHT
6	70632597	6-70632597	-0.0695306	3.71062e-05	0.245536	4.43055	0.414158	Ratio_FlHT
6	70632597	6-70632597	-12.7396	8.92022e-06	0.245536	5.04962	0.161212	MT_EaHT
6	70632597	6-70632597	0.557829	2.54881e-08	0.245536	7.59366	0.00554317	Score
6	70632636	6-70632636	9.94552	6.33627e-05	0.241071	4.19817	0.410062	Diff_EaHT
6	70632636	6-70632636	16.929	1.63608e-05	0.241071	4.78619	0.321132	Diff_FlHT
6	70632636	6-70632636	-21.7132	2.20723e-05	0.241071	4.65615	0.274683	SFHT
6	70632636	6-70632636	-19.4955	2.13304e-05	0.241071	4.671	0.263838	MT_FlHT
6	70632636	6-70632636	-0.0956077	1.3056e-05	0.241071	4.88419	0.493359	Ratio_EaHT
6	70632636	6-70632636	-0.0724791	1.86534e-05	0.241071	4.72924	0.410175	Ratio_FlHT
6	70632636	6-70632636	-13.2782	3.86874e-06	0.241071	5.41243	0.161212	MT_EaHT
6	70632636	6-70632636	0.576945	9.26154e-09	0.241071	8.03332	0.00554317	Score
6	70632709	6-70632709	16.2905	3.0983e-05	0.245536	4.50888	0.321132	Diff_FlHT
6	70632709	6-70632709	-20.4191	6.38854e-05	0.245536	4.1946	0.296155	SFHT
6	70632709	6-70632709	-18.3847	5.90314e-05	0.245536	4.22892	0.332133	MT_FlHT
6	70632709	6-70632709	-0.0920165	2.58584e-05	0.245536	4.5874	0.493359	Ratio_EaHT
6	70632709	6-70632709	-0.0695306	3.71062e-05	0.245536	4.43055	0.414158	Ratio_FlHT
6	70632709	6-70632709	-12.7396	8.92022e-06	0.245536	5.04962	0.161212	MT_EaHT
6	70632709	6-70632709	0.557829	2.54881e-08	0.245536	7.59366	0.00554317	Score
6	70634101	6-70634101	-11.6635	5.62183e-05	0.236607	4.25012	0.272993	MT_EaHT
6	70634101	6-70634101	0.533221	2.25618e-07	0.236607	6.64663	0.0181797	Score
6	70634154	6-70634154	16.0957	3.70782e-05	0.25	4.43088	0.336865	Diff_FlHT
6	70634154	6-70634154	-17.846	9.53172e-05	0.25	4.02083	0.355224	MT_FlHT
6	70634154	6-70634154	-0.0907969	3.22144e-05	0.25	4.49195	0.493359	Ratio_EaHT
6	70634154	6-70634154	-0.0683433	4.86443e-05	0.25	4.31297	0.414158	Ratio_FlHT
6	70634154	6-70634154	-12.5328	1.21454e-05	0.25	4.91559	0.173953	MT_EaHT
6	70634154	6-70634154	0.562548	1.72793e-08	0.25	7.76248	0.00554317	Score
6	70634252	6-70634252	9.93982	9.27068e-05	0.236607	4.03289	0.440182	Diff_EaHT
6	70634252	6-70634252	17.0575	2.02746e-05	0.236607	4.69305	0.321132	Diff_FlHT
6	70634252	6-70634252	-21.4607	4.22655e-05	0.236607	4.37401	0.294777	SFHT
6	70634252	6-70634252	-19.4277	3.46303e-05	0.236607	4.46054	0.31419	MT_FlHT
6	70634252	6-70634252	-0.0952829	2.16949e-05	0.236607	4.66364	0.493359	Ratio_EaHT
6	70634252	6-70634252	-0.0730619	2.28479e-05	0.236607	4.64115	0.414158	Ratio_FlHT
6	70634252	6-70634252	-13.0758	8.89669e-06	0.236607	5.05077	0.161212	MT_EaHT
6	70634252	6-70634252	0.586324	8.82866e-09	0.236607	8.05411	0.00554317	Score
6	70634317	6-70634317	15.2445	8.69195e-05	0.254464	4.06088	0.433929	Diff_FlHT
6	70634317	6-70634317	-0.0853407	8.42513e-05	0.254464	4.07442	0.523515	Ratio_EaHT
6	70634317	6-70634317	-11.793	3.44503e-05	0.254464	4.46281	0.235454	MT_EaHT
6	70634317	6-70634317	0.529974	1.01584e-07	0.254464	6.99318	0.0111526	Score
6	70634382	6-70634382	9.7056	8.17148e-05	0.245536	4.0877	0.42212	Diff_EaHT
6	70634382	6-70634382	16.4041	2.63422e-05	0.245536	4.57935	0.321132	Diff_FlHT
6	70634382	6-70634382	-20.4718	5.45893e-05	0.245536	4.26289	0.296155	SFHT
6	70634382	6-70634382	-18.4806	4.89392e-05	0.245536	4.31034	0.332133	MT_FlHT
6	70634382	6-70634382	-0.0927911	1.97169e-05	0.245536	4.70516	0.493359	Ratio_EaHT
6	70634382	6-70634382	-0.069679	3.46692e-05	0.245536	4.46006	0.414158	Ratio_FlHT
6	70634382	6-70634382	-12.9455	5.55028e-06	0.245536	5.25569	0.161212	MT_EaHT
6	70634382	6-70634382	0.565694	1.54589e-08	0.245536	7.81082	0.00554317	Score
6	70634526	6-70634526	15.6367	5.99583e-05	0.245536	4.22215	0.39152	Diff_FlHT
6	70634526	6-70634526	-0.0874655	6.20478e-05	0.245536	4.20727	0.493359	Ratio_EaHT
6	70634526	6-70634526	-0.0657455	9.16005e-05	0.245536	4.0381	0.470868	Ratio_FlHT
6	70634526	6-70634526	-12.096	2.41766e-05	0.245536	4.61661	0.235454	MT_EaHT
6	70634526	6-70634526	0.547295	4.2002e-08	0.245536	7.37673	0.00790644	Score
6	70634631	6-70634631	-11.8731	5.53557e-05	0.209821	4.25684	0.272186	MT_EaHT
6	70634631	6-70634631	0.494357	2.62517e-06	0.209821	5.58084	0.132743	Score
6	70635046	6-70635046	10.0998	5.22038e-05	0.236607	4.2823	0.381711	Diff_EaHT
6	70635046	6-70635046	16.9366	1.45575e-05	0.236607	4.83691	0.321132	Diff_FlHT
6	70635046	6-70635046	-21.2322	3.67937e-05	0.236607	4.43423	0.283788	SFHT
6	70635046	6-70635046	-19.4324	2.48833e-05	0.236607	4.60409	0.271636	MT_FlHT
6	70635046	6-70635046	-0.0958853	1.3499e-05	0.236607	4.8697	0.493359	Ratio_EaHT
6	70635046	6-70635046	-0.0717881	2.0345e-05	0.236607	4.69154	0.410175	Ratio_FlHT
6	70635046	6-70635046	-13.4294	3.29313e-06	0.236607	5.48239	0.161212	MT_EaHT
6	70635046	6-70635046	0.54692	7.55911e-08	0.236607	7.12153	0.010106	Score
6	70635196	6-70635196	15.9875	6.81635e-05	0.214286	4.16645	0.410563	Diff_FlHT
6	70635196	6-70635196	-0.0904954	5.41556e-05	0.214286	4.26636	0.493359	Ratio_EaHT
6	70635196	6-70635196	-0.0679507	8.63584e-05	0.214286	4.0637	0.464338	Ratio_FlHT
6	70635196	6-70635196	-11.9601	4.91529e-05	0.214286	4.30845	0.260111	MT_EaHT
6	70635196	6-70635196	0.55941	8.99313e-08	0.214286	7.04609	0.0104552	Score
6	70635210	6-70635210	-11.874	5.575e-05	0.21875	4.25376	0.272476	MT_EaHT
6	70635210	6-70635210	0.539667	1.94036e-07	0.21875	6.71212	0.0163403	Score
6	70635301	6-70635301	9.82762	8.60045e-05	0.236607	4.06548	0.430734	Diff_EaHT
6	70635301	6-70635301	17.151	1.37683e-05	0.236607	4.86112	0.321132	Diff_FlHT
6	70635301	6-70635301	-21.4515	2.99959e-05	0.236607	4.52294	0.276772	SFHT
6	70635301	6-70635301	-19.5089	2.35716e-05	0.236607	4.62761	0.269395	MT_FlHT
6	70635301	6-70635301	-0.0943546	1.92462e-05	0.236607	4.71565	0.493359	Ratio_EaHT
6	70635301	6-70635301	-0.0731889	1.68244e-05	0.236607	4.77406	0.410175	Ratio_FlHT
6	70635301	6-70635301	-12.9583	7.67497e-06	0.236607	5.11492	0.161212	MT_EaHT
6	70635301	6-70635301	0.576556	1.44839e-08	0.236607	7.83911	0.00554317	Score
6	70636067	6-70636067	16.2905	3.0983e-05	0.245536	4.50888	0.321132	Diff_FlHT
6	70636067	6-70636067	-20.4191	6.38854e-05	0.245536	4.1946	0.296155	SFHT
6	70636067	6-70636067	-18.3847	5.90314e-05	0.245536	4.22892	0.332133	MT_FlHT
6	70636067	6-70636067	-0.0920165	2.58584e-05	0.245536	4.5874	0.493359	Ratio_EaHT
6	70636067	6-70636067	-0.0695306	3.71062e-05	0.245536	4.43055	0.414158	Ratio_FlHT
6	70636067	6-70636067	-12.7396	8.92022e-06	0.245536	5.04962	0.161212	MT_EaHT
6	70636067	6-70636067	0.557829	2.54881e-08	0.245536	7.59366	0.00554317	Score
6	70636276	6-70636276	15.9385	4.81491e-05	0.245536	4.31741	0.368921	Diff_FlHT
6	70636276	6-70636276	-20.9264	5.08865e-05	0.245536	4.2934	0.296155	SFHT
6	70636276	6-70636276	-18.8309	4.6491e-05	0.245536	4.33263	0.332133	MT_FlHT
6	70636276	6-70636276	-0.0917794	3.3253e-05	0.245536	4.47817	0.493359	Ratio_EaHT
6	70636276	6-70636276	-0.0687386	4.74347e-05	0.245536	4.3239	0.414158	Ratio_FlHT
6	70636276	6-70636276	-13.2192	4.94922e-06	0.245536	5.30546	0.161212	MT_EaHT
6	70636276	6-70636276	0.539557	7.99577e-08	0.245536	7.09714	0.010106	Score
6	70636391	6-70636391	16.6723	2.20839e-05	0.241071	4.65592	0.321132	Diff_FlHT
6	70636391	6-70636391	-21.9361	2.22699e-05	0.241071	4.65228	0.27527	SFHT
6	70636391	6-70636391	-19.9186	1.75846e-05	0.241071	4.75487	0.249306	MT_FlHT
6	70636391	6-70636391	-0.0949077	1.92309e-05	0.241071	4.716	0.493359	Ratio_EaHT
6	70636391	6-70636391	-0.0718344	2.21419e-05	0.241071	4.65479	0.414158	Ratio_FlHT
6	70636391	6-70636391	-13.7761	2.10658e-06	0.241071	5.67642	0.161212	MT_EaHT
6	70636391	6-70636391	0.563791	2.22484e-08	0.241071	7.6527	0.00554317	Score
6	70636405	6-70636405	10.3994	2.74432e-05	0.25	4.56157	0.323589	Diff_EaHT
6	70636405	6-70636405	18.4665	4.93154e-05	0.25	4.30702	0.509994	Diff_SFHT
6	70636405	6-70636405	-0.0791544	4.93308e-05	0.25	4.30688	0.574013	Ratio_SFHT
6	70636405	6-70636405	17.8828	3.61307e-06	0.25	5.44212	0.321132	Diff_FlHT
6	70636405	6-70636405	-23.3066	4.70096e-06	0.25	5.32781	0.204514	SFHT
6	70636405	6-70636405	-21.3226	2.9865e-06	0.25	5.52484	0.217432	MT_FlHT
6	70636405	6-70636405	-0.0995073	5.37089e-06	0.25	5.26995	0.493359	Ratio_EaHT
6	70636405	6-70636405	-0.0765307	4.24582e-06	0.25	5.37204	0.373845	Ratio_FlHT
6	70636405	6-70636405	-14.4382	4.39917e-07	0.25	6.35663	0.161212	MT_EaHT
6	70636405	6-70636405	0.579221	5.85153e-09	0.25	8.23273	0.00554317	Score
6	70636482	6-70636482	-11.5858	6.0347e-05	0.245536	4.21934	0.279413	MT_EaHT
6	70636482	6-70636482	0.501293	8.10379e-07	0.245536	6.09131	0.0511349	Score
6	70636676	6-70636676	15.885	4.6327e-05	0.25	4.33417	0.362062	Diff_FlHT
6	70636676	6-70636676	-20.3419	7.32692e-05	0.25	4.13508	0.296155	SFHT
6	70636676	6-70636676	-18.3861	6.18134e-05	0.25	4.20892	0.332133	MT_FlHT
6	70636676	6-70636676	-0.089032	5.04293e-05	0.25	4.29732	0.493359	Ratio_EaHT
6	70636676	6-70636676	-0.0680519	5.15032e-05	0.25	4.28817	0.414158	Ratio_FlHT
6	70636676	6-70636676	-12.7453	9.36025e-06	0.25	5.02871	0.161212	MT_EaHT
6	70636676	6-70636676	0.535537	8.52677e-08	0.25	7.06922	0.010106	Score
6	70636829	6-70636829	9.62476	9.82935e-05	0.241071	4.00748	0.449755	Diff_EaHT
6	70636829	6-70636829	16.0249	4.11617e-05	0.241071	4.38551	0.352812	Diff_FlHT
6	70636829	6-70636829	-20.1187	8.03687e-05	0.241071	4.09491	0.296155	SFHT
6	70636829	6-70636829	-17.9761	8.34986e-05	0.241071	4.07832	0.337621	MT_FlHT
6	70636829	6-70636829	-0.0920165	2.4495e-05	0.241071	4.61092	0.493359	Ratio_EaHT
6	70636829	6-70636829	-0.0682338	5.11847e-05	0.241071	4.29086	0.414158	Ratio_FlHT
6	70636829	6-70636829	-12.5555	1.14781e-05	0.241071	4.94013	0.168711	MT_EaHT
6	70636829	6-70636829	0.546355	5.03479e-08	0.241071	7.29802	0.00867552	Score
6	70636835	6-70636835	9.62476	9.82935e-05	0.241071	4.00748	0.449755	Diff_EaHT
6	70636835	6-70636835	16.0249	4.11617e-05	0.241071	4.38551	0.352812	Diff_FlHT
6	70636835	6-70636835	-20.1187	8.03687e-05	0.241071	4.09491	0.296155	SFHT
6	70636835	6-70636835	-17.9761	8.34986e-05	0.241071	4.07832	0.337621	MT_FlHT
6	70636835	6-70636835	-0.0920165	2.4495e-05	0.241071	4.61092	0.493359	Ratio_EaHT
6	70636835	6-70636835	-0.0682338	5.11847e-05	0.241071	4.29086	0.414158	Ratio_FlHT
6	70636835	6-70636835	-12.5555	1.14781e-05	0.241071	4.94013	0.168711	MT_EaHT
6	70636835	6-70636835	0.546355	5.03479e-08	0.241071	7.29802	0.00867552	Score
6	70637500	6-70637500	15.43	5.29058e-05	0.258929	4.2765	0.380286	Diff_FlHT
6	70637500	6-70637500	-17.7753	8.14273e-05	0.258929	4.08923	0.337621	MT_FlHT
6	70637500	6-70637500	-0.0853791	7.68703e-05	0.258929	4.11424	0.504522	Ratio_EaHT
6	70637500	6-70637500	-0.0653608	7.15692e-05	0.258929	4.14527	0.434232	Ratio_FlHT
6	70637500	6-70637500	-12.5454	8.93537e-06	0.258929	5.04889	0.161212	MT_EaHT
6	70637500	6-70637500	0.500737	3.9404e-07	0.258929	6.40446	0.0283816	Score
6	70637586	6-70637586	-12.2254	2.00848e-05	0.254464	4.69713	0.226769	MT_EaHT
6	70637586	6-70637586	0.509874	3.22711e-07	0.254464	6.49119	0.0244219	Score
6	70637589	6-70637589	-12.2254	2.00848e-05	0.254464	4.69713	0.226769	MT_EaHT
6	70637589	6-70637589	0.509874	3.22711e-07	0.254464	6.49119	0.0244219	Score
6	70637698	6-70637698	15.885	4.6327e-05	0.25	4.33417	0.362062	Diff_FlHT
6	70637698	6-70637698	-20.3419	7.32692e-05	0.25	4.13508	0.296155	SFHT
6	70637698	6-70637698	-18.3861	6.18134e-05	0.25	4.20892	0.332133	MT_FlHT
6	70637698	6-70637698	-0.089032	5.04293e-05	0.25	4.29732	0.493359	Ratio_EaHT
6	70637698	6-70637698	-0.0680519	5.15032e-05	0.25	4.28817	0.414158	Ratio_FlHT
6	70637698	6-70637698	-12.7453	9.36025e-06	0.25	5.02871	0.161212	MT_EaHT
6	70637698	6-70637698	0.535537	8.52677e-08	0.25	7.06922	0.010106	Score
6	70637713	6-70637713	15.885	4.6327e-05	0.25	4.33417	0.362062	Diff_FlHT
6	70637713	6-70637713	-20.3419	7.32692e-05	0.25	4.13508	0.296155	SFHT
6	70637713	6-70637713	-18.3861	6.18134e-05	0.25	4.20892	0.332133	MT_FlHT
6	70637713	6-70637713	-0.089032	5.04293e-05	0.25	4.29732	0.493359	Ratio_EaHT
6	70637713	6-70637713	-0.0680519	5.15032e-05	0.25	4.28817	0.414158	Ratio_FlHT
6	70637713	6-70637713	-12.7453	9.36025e-06	0.25	5.02871	0.161212	MT_EaHT
6	70637713	6-70637713	0.535537	8.52677e-08	0.25	7.06922	0.010106	Score
6	70637970	6-70637970	16.0957	3.70782e-05	0.25	4.43088	0.336865	Diff_FlHT
6	70637970	6-70637970	-17.846	9.53172e-05	0.25	4.02083	0.355224	MT_FlHT
6	70637970	6-70637970	-0.0907969	3.22144e-05	0.25	4.49195	0.493359	Ratio_EaHT
6	70637970	6-70637970	-0.0683433	4.86443e-05	0.25	4.31297	0.414158	Ratio_FlHT
6	70637970	6-70637970	-12.5328	1.21454e-05	0.25	4.91559	0.173953	MT_EaHT
6	70637970	6-70637970	0.562548	1.72793e-08	0.25	7.76248	0.00554317	Score
6	70638053	6-70638053	-14.4026	8.41564e-05	0.125	4.07491	0.306453	MT_EaHT
6	70638053	6-70638053	0.545432	3.90082e-05	0.125	4.40884	0.343341	Score
6	70639824	6-70639824	16.2905	3.0983e-05	0.25	4.50888	0.321132	Diff_FlHT
6	70639824	6-70639824	-20.4191	6.38854e-05	0.25	4.1946	0.296155	SFHT
6	70639824	6-70639824	-18.3847	5.90314e-05	0.25	4.22892	0.332133	MT_FlHT
6	70639824	6-70639824	-0.0920165	2.58584e-05	0.25	4.5874	0.493359	Ratio_EaHT
6	70639824	6-70639824	-0.0695306	3.71062e-05	0.25	4.43055	0.414158	Ratio_FlHT
6	70639824	6-70639824	-12.7396	8.92022e-06	0.25	5.04962	0.161212	MT_EaHT
6	70639824	6-70639824	0.515691	2.22145e-07	0.25	6.65336	0.0181266	Score
6	70639848	6-70639848	16.2905	3.0983e-05	0.25	4.50888	0.321132	Diff_FlHT
6	70639848	6-70639848	-20.4191	6.38854e-05	0.25	4.1946	0.296155	SFHT
6	70639848	6-70639848	-18.3847	5.90314e-05	0.25	4.22892	0.332133	MT_FlHT
6	70639848	6-70639848	-0.0920165	2.58584e-05	0.25	4.5874	0.493359	Ratio_EaHT
6	70639848	6-70639848	-0.0695306	3.71062e-05	0.25	4.43055	0.414158	Ratio_FlHT
6	70639848	6-70639848	-12.7396	8.92022e-06	0.25	5.04962	0.161212	MT_EaHT
6	70639848	6-70639848	0.515691	2.22145e-07	0.25	6.65336	0.0181266	Score
6	70640561	6-70640561	9.89033	7.81557e-05	0.25	4.10704	0.414776	Diff_EaHT
6	70640561	6-70640561	16.7217	1.72876e-05	0.25	4.76226	0.321132	Diff_FlHT
6	70640561	6-70640561	-21.4403	3.32109e-05	0.25	4.47872	0.283435	SFHT
6	70640561	6-70640561	-19.0858	3.64916e-05	0.25	4.43781	0.320058	MT_FlHT
6	70640561	6-70640561	-0.0958171	1.42857e-05	0.25	4.8451	0.493359	Ratio_EaHT
6	70640561	6-70640561	-0.071423	2.06433e-05	0.25	4.68522	0.410175	Ratio_FlHT
6	70640561	6-70640561	-13.3646	3.87207e-06	0.25	5.41206	0.161212	MT_EaHT
6	70640561	6-70640561	0.577489	6.44087e-09	0.25	8.19106	0.00554317	Score
6	70640840	6-70640840	-10.9854	5.16505e-05	0.352679	4.28693	0.265732	MT_EaHT
6	70640840	6-70640840	0.388557	5.54079e-05	0.352679	4.25643	0.371487	Score
6	70640907	6-70640907	-10.5742	6.81208e-05	0.325893	4.16672	0.291628	MT_EaHT
6	70640907	6-70640907	0.425633	5.08164e-06	0.325893	5.294	0.20659	Score
6	70640973	6-70640973	-0.0855433	8.61889e-05	0.254464	4.06455	0.525299	Ratio_EaHT
6	70640973	6-70640973	-12.0212	2.56326e-05	0.254464	4.59121	0.235454	MT_EaHT
6	70640973	6-70640973	0.536513	7.17517e-08	0.254464	7.14417	0.0100774	Score
6	70641916	6-70641916	-0.0883823	5.25416e-05	0.258929	4.2795	0.493359	Ratio_EaHT
6	70641916	6-70641916	-12.371	1.57494e-05	0.258929	4.80274	0.202725	MT_EaHT
6	70641916	6-70641916	0.542066	4.56197e-08	0.258929	7.34085	0.00830816	Score
6	70642020	6-70642020	16.2905	3.0983e-05	0.245536	4.50888	0.321132	Diff_FlHT
6	70642020	6-70642020	-20.4191	6.38854e-05	0.245536	4.1946	0.296155	SFHT
6	70642020	6-70642020	-18.3847	5.90314e-05	0.245536	4.22892	0.332133	MT_FlHT
6	70642020	6-70642020	-0.0920165	2.58584e-05	0.245536	4.5874	0.493359	Ratio_EaHT
6	70642020	6-70642020	-0.0695306	3.71062e-05	0.245536	4.43055	0.414158	Ratio_FlHT
6	70642020	6-70642020	-12.7396	8.92022e-06	0.245536	5.04962	0.161212	MT_EaHT
6	70642020	6-70642020	0.557829	2.54881e-08	0.245536	7.59366	0.00554317	Score
6	70642044	6-70642044	16.2905	3.0983e-05	0.245536	4.50888	0.321132	Diff_FlHT
6	70642044	6-70642044	-20.4191	6.38854e-05	0.245536	4.1946	0.296155	SFHT
6	70642044	6-70642044	-18.3847	5.90314e-05	0.245536	4.22892	0.332133	MT_FlHT
6	70642044	6-70642044	-0.0920165	2.58584e-05	0.245536	4.5874	0.493359	Ratio_EaHT
6	70642044	6-70642044	-0.0695306	3.71062e-05	0.245536	4.43055	0.414158	Ratio_FlHT
6	70642044	6-70642044	-12.7396	8.92022e-06	0.245536	5.04962	0.161212	MT_EaHT
6	70642044	6-70642044	0.557829	2.54881e-08	0.245536	7.59366	0.00554317	Score
6	70642246	6-70642246	16.5793	2.36395e-05	0.241071	4.62636	0.321132	Diff_FlHT
6	70642246	6-70642246	-20.8982	4.50826e-05	0.241071	4.34599	0.294777	SFHT
6	70642246	6-70642246	-18.7913	4.2777e-05	0.241071	4.36879	0.332133	MT_FlHT
6	70642246	6-70642246	-0.09269	2.425e-05	0.241071	4.61529	0.493359	Ratio_EaHT
6	70642246	6-70642246	-0.0709517	2.70421e-05	0.241071	4.56796	0.414158	Ratio_FlHT
6	70642246	6-70642246	-12.8558	7.98496e-06	0.241071	5.09773	0.161212	MT_EaHT
6	70642246	6-70642246	0.56286	2.09352e-08	0.241071	7.67912	0.00554317	Score
6	70642333	6-70642333	16.2905	3.0983e-05	0.245536	4.50888	0.321132	Diff_FlHT
6	70642333	6-70642333	-20.4191	6.38854e-05	0.245536	4.1946	0.296155	SFHT
6	70642333	6-70642333	-18.3847	5.90314e-05	0.245536	4.22892	0.332133	MT_FlHT
6	70642333	6-70642333	-0.0920165	2.58584e-05	0.245536	4.5874	0.493359	Ratio_EaHT
6	70642333	6-70642333	-0.0695306	3.71062e-05	0.245536	4.43055	0.414158	Ratio_FlHT
6	70642333	6-70642333	-12.7396	8.92022e-06	0.245536	5.04962	0.161212	MT_EaHT
6	70642333	6-70642333	0.557829	2.54881e-08	0.245536	7.59366	0.00554317	Score
6	70642387	6-70642387	16.0957	3.70782e-05	0.25	4.43088	0.336865	Diff_FlHT
6	70642387	6-70642387	-17.846	9.53172e-05	0.25	4.02083	0.355224	MT_FlHT
6	70642387	6-70642387	-0.0907969	3.22144e-05	0.25	4.49195	0.493359	Ratio_EaHT
6	70642387	6-70642387	-0.0683433	4.86443e-05	0.25	4.31297	0.414158	Ratio_FlHT
6	70642387	6-70642387	-12.5328	1.21454e-05	0.25	4.91559	0.173953	MT_EaHT
6	70642387	6-70642387	0.562548	1.72793e-08	0.25	7.76248	0.00554317	Score
6	70642479	6-70642479	15.8085	5.1827e-05	0.241071	4.28544	0.380239	Diff_FlHT
6	70642479	6-70642479	-0.0881819	5.54307e-05	0.241071	4.25625	0.493359	Ratio_EaHT
6	70642479	6-70642479	-0.0673189	6.39778e-05	0.241071	4.19397	0.415624	Ratio_FlHT
6	70642479	6-70642479	-12.184	2.17168e-05	0.241071	4.6632	0.234895	MT_EaHT
6	70642479	6-70642479	0.547495	4.64444e-08	0.241071	7.33307	0.00839015	Score
6	70642590	6-70642590	0.537859	2.34405e-07	0.227679	6.63003	0.0184887	Score
6	70643031	6-70643031	10.44	3.17045e-05	0.227679	4.49888	0.328191	Diff_EaHT
6	70643031	6-70643031	18.8079	4.31843e-05	0.227679	4.36467	0.509994	Diff_SFHT
6	70643031	6-70643031	-0.0796818	5.33954e-05	0.227679	4.2725	0.574013	Ratio_SFHT
6	70643031	6-70643031	18.0112	6.40145e-06	0.227679	5.19372	0.321132	Diff_FlHT
6	70643031	6-70643031	-22.4064	1.37502e-05	0.227679	4.86169	0.228439	SFHT
6	70643031	6-70643031	-20.4331	1.00806e-05	0.227679	4.99651	0.217432	MT_FlHT
6	70643031	6-70643031	-0.0994867	6.97626e-06	0.227679	5.15638	0.493359	Ratio_EaHT
6	70643031	6-70643031	-0.0765477	8.68182e-06	0.227679	5.06139	0.373845	Ratio_FlHT
6	70643031	6-70643031	-13.6509	2.57676e-06	0.227679	5.58893	0.161212	MT_EaHT
6	70643031	6-70643031	0.601155	3.60422e-09	0.227679	8.44319	0.00554317	Score
6	70643725	6-70643725	0.570045	5.02159e-08	0.214286	7.29916	0.00867552	Score
6	70644723	6-70644723	15.738	8.34551e-05	0.21875	4.07855	0.431242	Diff_FlHT
6	70644723	6-70644723	-0.086277	8.69936e-05	0.21875	4.06051	0.525394	Ratio_EaHT
6	70644723	6-70644723	-11.4168	7.77047e-05	0.21875	4.10955	0.2997	MT_EaHT
6	70644723	6-70644723	0.52337	5.12594e-07	0.21875	6.29023	0.0351142	Score
6	70645570	6-70645570	9.77137	9.31257e-05	0.241071	4.03093	0.440562	Diff_EaHT
6	70645570	6-70645570	16.7381	2.0799e-05	0.241071	4.68196	0.321132	Diff_FlHT
6	70645570	6-70645570	-21.0548	4.36171e-05	0.241071	4.36034	0.294777	SFHT
6	70645570	6-70645570	-18.9007	4.22719e-05	0.241071	4.37395	0.332133	MT_FlHT
6	70645570	6-70645570	-0.0937203	2.15711e-05	0.241071	4.66613	0.493359	Ratio_EaHT
6	70645570	6-70645570	-0.0714483	2.50565e-05	0.241071	4.60108	0.414158	Ratio_FlHT
6	70645570	6-70645570	-12.9478	7.6389e-06	0.241071	5.11697	0.161212	MT_EaHT
6	70645570	6-70645570	0.563733	2.2407e-08	0.241071	7.64962	0.00554317	Score
6	70647214	6-70647214	-0.413948	3.28603e-06	0.46875	5.48333	0.156614	Score
6	70648199	6-70648199	15.4849	8.09422e-05	0.241071	4.09183	0.430247	Diff_FlHT
6	70648199	6-70648199	-0.0860424	8.05127e-05	0.241071	4.09414	0.512219	Ratio_EaHT
6	70648199	6-70648199	-0.0662429	9.15754e-05	0.241071	4.03822	0.470868	Ratio_FlHT
6	70648199	6-70648199	-11.9686	2.88945e-05	0.241071	4.53918	0.235454	MT_EaHT
6	70648199	6-70648199	0.529898	1.54972e-07	0.241071	6.80975	0.0138304	Score
6	70648330	6-70648330	9.78727	6.39342e-05	0.241071	4.19427	0.410062	Diff_EaHT
6	70648330	6-70648330	17.0802	1.06618e-05	0.241071	4.97217	0.321132	Diff_FlHT
6	70648330	6-70648330	-21.6717	1.81971e-05	0.241071	4.74	0.253814	SFHT
6	70648330	6-70648330	-19.3695	1.79364e-05	0.241071	4.74627	0.252046	MT_FlHT
6	70648330	6-70648330	-0.0921906	1.99931e-05	0.241071	4.69912	0.493359	Ratio_EaHT
6	70648330	6-70648330	-0.0725182	1.45477e-05	0.241071	4.83721	0.394046	Ratio_FlHT
6	70648330	6-70648330	-12.7171	7.26191e-06	0.241071	5.13895	0.161212	MT_EaHT
6	70648330	6-70648330	0.561081	2.17406e-08	0.241071	7.66273	0.00554317	Score
6	70649940	6-70649940	9.62476	9.82935e-05	0.241071	4.00748	0.449755	Diff_EaHT
6	70649940	6-70649940	16.0249	4.11617e-05	0.241071	4.38551	0.352812	Diff_FlHT
6	70649940	6-70649940	-20.1187	8.03687e-05	0.241071	4.09491	0.296155	SFHT
6	70649940	6-70649940	-17.9761	8.34986e-05	0.241071	4.07832	0.337621	MT_FlHT
6	70649940	6-70649940	-0.0920165	2.4495e-05	0.241071	4.61092	0.493359	Ratio_EaHT
6	70649940	6-70649940	-0.0682338	5.11847e-05	0.241071	4.29086	0.414158	Ratio_FlHT
6	70649940	6-70649940	-12.5555	1.14781e-05	0.241071	4.94013	0.168711	MT_EaHT
6	70649940	6-70649940	0.546355	5.03479e-08	0.241071	7.29802	0.00867552	Score
6	70650141	6-70650141	0.499626	6.61655e-06	0.169643	5.17937	0.227442	Score
6	70650429	6-70650429	-24.5855	9.08712e-05	0.129464	4.04157	0.29764	SFHT
6	70650429	6-70650429	-14.8453	2.5829e-05	0.129464	4.58789	0.235454	MT_EaHT
6	70650429	6-70650429	0.57308	8.30716e-06	0.129464	5.08055	0.240109	Score
6	70650578	6-70650578	-11.2982	9.9202e-05	0.236607	4.00348	0.308203	MT_EaHT
6	70650578	6-70650578	0.520428	3.25639e-07	0.236607	6.48726	0.0245253	Score
6	70650608	6-70650608	9.94552	6.33627e-05	0.241071	4.19817	0.410062	Diff_EaHT
6	70650608	6-70650608	16.929	1.63608e-05	0.241071	4.78619	0.321132	Diff_FlHT
6	70650608	6-70650608	-21.7132	2.20723e-05	0.241071	4.65615	0.274683	SFHT
6	70650608	6-70650608	-19.4955	2.13304e-05	0.241071	4.671	0.263838	MT_FlHT
6	70650608	6-70650608	-0.0956077	1.3056e-05	0.241071	4.88419	0.493359	Ratio_EaHT
6	70650608	6-70650608	-0.0724791	1.86534e-05	0.241071	4.72924	0.410175	Ratio_FlHT
6	70650608	6-70650608	-13.2782	3.86874e-06	0.241071	5.41243	0.161212	MT_EaHT
6	70650608	6-70650608	0.576945	9.26154e-09	0.241071	8.03332	0.00554317	Score
6	70650940	6-70650940	16.2905	3.0983e-05	0.245536	4.50888	0.321132	Diff_FlHT
6	70650940	6-70650940	-20.4191	6.38854e-05	0.245536	4.1946	0.296155	SFHT
6	70650940	6-70650940	-18.3847	5.90314e-05	0.245536	4.22892	0.332133	MT_FlHT
6	70650940	6-70650940	-0.0920165	2.58584e-05	0.245536	4.5874	0.493359	Ratio_EaHT
6	70650940	6-70650940	-0.0695306	3.71062e-05	0.245536	4.43055	0.414158	Ratio_FlHT
6	70650940	6-70650940	-12.7396	8.92022e-06	0.245536	5.04962	0.161212	MT_EaHT
6	70650940	6-70650940	0.557829	2.54881e-08	0.245536	7.59366	0.00554317	Score
6	70651676	6-70651676	0.487146	1.70486e-05	0.174107	4.76831	0.311753	Score
6	70652157	6-70652157	-0.0887879	4.12024e-05	0.245536	4.38508	0.493359	Ratio_EaHT
6	70652157	6-70652157	-12.4431	1.16315e-05	0.245536	4.93437	0.170518	MT_EaHT
6	70652157	6-70652157	0.524507	1.86705e-07	0.245536	6.72884	0.015842	Score
6	70652214	6-70652214	0.469534	3.65458e-06	0.245536	5.43716	0.166053	Score
6	70652481	6-70652481	-0.0860181	7.67396e-05	0.236607	4.11498	0.503938	Ratio_EaHT
6	70652481	6-70652481	-11.7827	3.66716e-05	0.236607	4.43567	0.235454	MT_EaHT
6	70652481	6-70652481	0.518949	2.88285e-07	0.236607	6.54018	0.0224227	Score
6	70652516	6-70652516	-11.7307	4.64404e-05	0.232143	4.3331	0.252682	MT_EaHT
6	70652516	6-70652516	0.509803	5.44345e-07	0.232143	6.26413	0.0367277	Score
6	70652661	6-70652661	0.496136	1.43009e-06	0.223214	5.84464	0.0821401	Score
6	70652870	6-70652870	0.528372	5.57256e-07	0.205357	6.25394	0.0371648	Score
6	70652872	6-70652872	0.50192	3.40743e-06	0.191964	5.46757	0.160819	Score
6	70653464	6-70653464	-0.065513	6.52529e-05	0.236607	4.1854	0.42039	Ratio_FlHT
6	70653464	6-70653464	-11.0545	7.88674e-05	0.236607	4.1031	0.30042	MT_EaHT
6	70653464	6-70653464	0.48157	1.45144e-06	0.236607	5.8382	0.0831534	Score
6	70653571	6-70653571	0.508551	6.59609e-07	0.223214	6.18071	0.0423368	Score
6	70653612	6-70653612	15.4849	8.09422e-05	0.241071	4.09183	0.430247	Diff_FlHT
6	70653612	6-70653612	-0.0860424	8.05127e-05	0.241071	4.09414	0.512219	Ratio_EaHT
6	70653612	6-70653612	-0.0662429	9.15754e-05	0.241071	4.03822	0.470868	Ratio_FlHT
6	70653612	6-70653612	-11.9686	2.88945e-05	0.241071	4.53918	0.235454	MT_EaHT
6	70653612	6-70653612	0.529898	1.54972e-07	0.241071	6.80975	0.0138304	Score
6	70653789	6-70653789	15.4849	8.09422e-05	0.241071	4.09183	0.430247	Diff_FlHT
6	70653789	6-70653789	-0.0860424	8.05127e-05	0.241071	4.09414	0.512219	Ratio_EaHT
6	70653789	6-70653789	-0.0662429	9.15754e-05	0.241071	4.03822	0.470868	Ratio_FlHT
6	70653789	6-70653789	-11.9686	2.88945e-05	0.241071	4.53918	0.235454	MT_EaHT
6	70653789	6-70653789	0.529898	1.54972e-07	0.241071	6.80975	0.0138304	Score
6	70653957	6-70653957	15.4849	8.09422e-05	0.241071	4.09183	0.430247	Diff_FlHT
6	70653957	6-70653957	-0.0860424	8.05127e-05	0.241071	4.09414	0.512219	Ratio_EaHT
6	70653957	6-70653957	-0.0662429	9.15754e-05	0.241071	4.03822	0.470868	Ratio_FlHT
6	70653957	6-70653957	-11.9686	2.88945e-05	0.241071	4.53918	0.235454	MT_EaHT
6	70653957	6-70653957	0.529898	1.54972e-07	0.241071	6.80975	0.0138304	Score
6	70655009	6-70655009	10.3106	1.89272e-05	0.254464	4.72291	0.323589	Diff_EaHT
6	70655009	6-70655009	17.3229	9.25903e-05	0.254464	4.03343	0.528462	Diff_SFHT
6	70655009	6-70655009	16.6243	1.33709e-05	0.254464	4.87384	0.321132	Diff_FlHT
6	70655009	6-70655009	-20.2107	4.97944e-05	0.254464	4.30282	0.296155	SFHT
6	70655009	6-70655009	-17.9939	5.66099e-05	0.254464	4.24711	0.332133	MT_FlHT
6	70655009	6-70655009	-0.0942913	9.63538e-06	0.254464	5.01613	0.493359	Ratio_EaHT
6	70655009	6-70655009	-0.0697185	2.31543e-05	0.254464	4.63537	0.414158	Ratio_FlHT
6	70655009	6-70655009	-12.7053	5.58328e-06	0.254464	5.25311	0.161212	MT_EaHT
6	70655009	6-70655009	0.564855	8.31719e-09	0.254464	8.08002	0.00554317	Score
6	70655016	6-70655016	-11.423	6.09965e-05	0.245536	4.2147	0.279819	MT_EaHT
6	70655016	6-70655016	0.523292	2.16593e-07	0.245536	6.66436	0.0180364	Score
6	70655197	6-70655197	11.2049	4.89002e-05	0.160714	4.31069	0.372642	Diff_EaHT
6	70655197	6-70655197	20.1805	6.69421e-05	0.160714	4.1743	0.524807	Diff_SFHT
6	70655197	6-70655197	-0.0871151	5.91324e-05	0.160714	4.22817	0.574013	Ratio_SFHT
6	70655197	6-70655197	18.7938	1.76976e-05	0.160714	4.75209	0.321132	Diff_FlHT
6	70655197	6-70655197	-24.5878	1.41708e-05	0.160714	4.84861	0.231872	SFHT
6	70655197	6-70655197	-22.5264	9.53091e-06	0.160714	5.02087	0.217432	MT_FlHT
6	70655197	6-70655197	-0.110192	5.81323e-06	0.160714	5.23558	0.493359	Ratio_EaHT
6	70655197	6-70655197	-0.080539	1.97807e-05	0.160714	4.70376	0.410175	Ratio_FlHT
6	70655197	6-70655197	-14.7773	3.66972e-06	0.160714	5.43537	0.161212	MT_EaHT
6	70655197	6-70655197	0.648167	1.92945e-08	0.160714	7.71457	0.00554317	Score
6	70655222	6-70655222	14.8268	2.9551e-05	0.0892857	4.52943	0.327195	Diff_EaHT
6	70655222	6-70655222	26.5272	4.67288e-05	0.0892857	4.33041	0.509994	Diff_SFHT
6	70655222	6-70655222	-0.11929	1.86689e-05	0.0892857	4.72888	0.574013	Ratio_SFHT
6	70655222	6-70655222	25.7189	3.21954e-06	0.0892857	5.49221	0.321132	Diff_FlHT
6	70655222	6-70655222	-33.888	3.2773e-06	0.0892857	5.48448	0.204514	SFHT
6	70655222	6-70655222	-31.5926	1.2839e-06	0.0892857	5.89147	0.217432	MT_FlHT
6	70655222	6-70655222	-0.147895	2.1963e-06	0.0892857	5.65831	0.493359	Ratio_EaHT
6	70655222	6-70655222	-0.113726	1.71018e-06	0.0892857	5.76696	0.373845	Ratio_FlHT
6	70655222	6-70655222	-19.7324	1.51457e-06	0.0892857	5.81971	0.161212	MT_EaHT
6	70655222	6-70655222	0.738721	5.60427e-07	0.0892857	6.25148	0.0372518	Score
6	70655254	6-70655254	15.8289	5.85591e-05	0.232143	4.23241	0.387763	Diff_FlHT
6	70655254	6-70655254	-20.3349	7.63056e-05	0.232143	4.11744	0.296155	SFHT
6	70655254	6-70655254	-18.0199	9.15084e-05	0.232143	4.03854	0.350699	MT_FlHT
6	70655254	6-70655254	-0.0928033	2.41002e-05	0.232143	4.61798	0.493359	Ratio_EaHT
6	70655254	6-70655254	-0.0678278	6.46492e-05	0.232143	4.18944	0.417594	Ratio_FlHT
6	70655254	6-70655254	-12.8107	8.79455e-06	0.232143	5.05579	0.161212	MT_EaHT
6	70655254	6-70655254	0.539085	9.5476e-08	0.232143	7.02011	0.0108137	Score
6	70655256	6-70655256	15.3687	9.1189e-05	0.236607	4.04006	0.443867	Diff_FlHT
6	70655256	6-70655256	-0.0899363	4.253e-05	0.236607	4.37131	0.493359	Ratio_EaHT
6	70655256	6-70655256	-0.0658804	9.95453e-05	0.236607	4.00198	0.478204	Ratio_FlHT
6	70655256	6-70655256	-12.5936	1.22744e-05	0.236607	4.911	0.175129	MT_EaHT
6	70655256	6-70655256	0.529198	1.55598e-07	0.236607	6.808	0.0138313	Score
6	70655290	6-70655290	10.2457	4.94299e-05	0.21875	4.30601	0.372642	Diff_EaHT
6	70655290	6-70655290	18.4809	6.57042e-05	0.21875	4.18241	0.524362	Diff_SFHT
6	70655290	6-70655290	-0.0789777	6.92768e-05	0.21875	4.15941	0.574013	Ratio_SFHT
6	70655290	6-70655290	17.6	1.06396e-05	0.21875	4.97307	0.321132	Diff_FlHT
6	70655290	6-70655290	-22.8332	1.0651e-05	0.21875	4.97261	0.206758	SFHT
6	70655290	6-70655290	-20.5983	9.61998e-06	0.21875	5.01683	0.217432	MT_FlHT
6	70655290	6-70655290	-0.0991869	8.35033e-06	0.21875	5.0783	0.493359	Ratio_EaHT
6	70655290	6-70655290	-0.0751127	1.30402e-05	0.21875	4.88472	0.375458	Ratio_FlHT
6	70655290	6-70655290	-13.9478	1.71885e-06	0.21875	5.76476	0.161212	MT_EaHT
6	70655290	6-70655290	0.595098	6.49776e-09	0.21875	8.18724	0.00554317	Score
6	70655563	6-70655563	-0.0635899	8.71806e-05	0.25	4.05958	0.466398	Ratio_FlHT
6	70655563	6-70655563	0.508815	2.76063e-07	0.25	6.55899	0.0216222	Score
6	70655584	6-70655584	16.4961	4.44144e-05	0.21875	4.35248	0.359164	Diff_FlHT
6	70655584	6-70655584	-18.812	7.20309e-05	0.21875	4.14248	0.337621	MT_FlHT
6	70655584	6-70655584	-0.0707328	4.86145e-05	0.21875	4.31323	0.414158	Ratio_FlHT
6	70655584	6-70655584	-11.9847	5.79309e-05	0.21875	4.23709	0.274717	MT_EaHT
6	70655584	6-70655584	0.576444	4.05326e-08	0.21875	7.3922	0.00776878	Score
6	70655636	6-70655636	0.505164	1.88182e-06	0.21875	5.72542	0.103572	Score
6	70655858	6-70655858	-11.4071	9.92321e-05	0.232143	4.00335	0.308203	MT_EaHT
6	70655858	6-70655858	0.500142	1.51509e-06	0.232143	5.81956	0.0859207	Score
6	70656076	6-70656076	15.4849	8.09422e-05	0.241071	4.09183	0.430247	Diff_FlHT
6	70656076	6-70656076	-0.0860424	8.05127e-05	0.241071	4.09414	0.512219	Ratio_EaHT
6	70656076	6-70656076	-0.0662429	9.15754e-05	0.241071	4.03822	0.470868	Ratio_FlHT
6	70656076	6-70656076	-11.9686	2.88945e-05	0.241071	4.53918	0.235454	MT_EaHT
6	70656076	6-70656076	0.529898	1.54972e-07	0.241071	6.80975	0.0138304	Score
6	70656091	6-70656091	15.4849	8.09422e-05	0.241071	4.09183	0.430247	Diff_FlHT
6	70656091	6-70656091	-0.0860424	8.05127e-05	0.241071	4.09414	0.512219	Ratio_EaHT
6	70656091	6-70656091	-0.0662429	9.15754e-05	0.241071	4.03822	0.470868	Ratio_FlHT
6	70656091	6-70656091	-11.9686	2.88945e-05	0.241071	4.53918	0.235454	MT_EaHT
6	70656091	6-70656091	0.529898	1.54972e-07	0.241071	6.80975	0.0138304	Score
6	70656283	6-70656283	11.246	8.72205e-06	0.21875	5.05938	0.323589	Diff_EaHT
6	70656283	6-70656283	19.341	3.15089e-05	0.21875	4.50157	0.509994	Diff_SFHT
6	70656283	6-70656283	-0.0829862	3.09236e-05	0.21875	4.50971	0.574013	Ratio_SFHT
6	70656283	6-70656283	18.5956	4.04651e-06	0.21875	5.39292	0.321132	Diff_FlHT
6	70656283	6-70656283	-24.1052	3.52068e-06	0.21875	5.45337	0.204514	SFHT
6	70656283	6-70656283	-22.1513	2.02133e-06	0.21875	5.69436	0.217432	MT_FlHT
6	70656283	6-70656283	-0.106535	1.79199e-06	0.21875	5.74666	0.493359	Ratio_EaHT
6	70656283	6-70656283	-0.0796931	4.59614e-06	0.21875	5.33761	0.373845	Ratio_FlHT
6	70656283	6-70656283	-14.7663	4.38393e-07	0.21875	6.35814	0.161212	MT_EaHT
6	70656283	6-70656283	0.591398	1.30718e-08	0.21875	7.88366	0.00554317	Score
6	70656453	6-70656453	-0.0876007	8.5442e-05	0.232143	4.06833	0.525299	Ratio_EaHT
6	70656453	6-70656453	-12.1859	3.08621e-05	0.232143	4.51057	0.235454	MT_EaHT
6	70656453	6-70656453	0.531595	2.32051e-07	0.232143	6.63442	0.0184887	Score
6	70657063	6-70657063	16.6476	8.6904e-05	0.169643	4.06096	0.433929	Diff_FlHT
6	70657063	6-70657063	-0.0943323	7.33383e-05	0.169643	4.13467	0.493359	Ratio_EaHT
6	70657063	6-70657063	-13.0457	2.91088e-05	0.169643	4.53598	0.235454	MT_EaHT
6	70657063	6-70657063	0.523376	3.17132e-06	0.169643	5.49876	0.152562	Score
6	70657852	6-70657852	0.45738	3.8766e-05	0.183036	4.41155	0.343341	Score
6	70657924	6-70657924	0.49961	5.87207e-06	0.200893	5.23121	0.221311	Score
6	70657984	6-70657984	0.443491	3.91146e-05	0.214286	4.40766	0.344143	Score
6	70658246	6-70658246	-0.0875097	8.00529e-05	0.241071	4.09662	0.512219	Ratio_EaHT
6	70658246	6-70658246	-12.0884	3.27775e-05	0.241071	4.48442	0.235454	MT_EaHT
6	70658246	6-70658246	0.548688	5.58647e-08	0.241071	7.25286	0.00922786	Score
6	70658426	6-70658426	0.469028	6.28056e-06	0.21875	5.202	0.221311	Score
6	70658428	6-70658428	0.492919	3.17377e-06	0.196429	5.49843	0.152562	Score
6	70659706	6-70659706	15.5504	7.90621e-05	0.236607	4.10203	0.430247	Diff_FlHT
6	70659706	6-70659706	-20.1801	9.36066e-05	0.236607	4.02869	0.299031	SFHT
6	70659706	6-70659706	-0.0861078	9.06675e-05	0.236607	4.04255	0.535041	Ratio_EaHT
6	70659706	6-70659706	-0.0664823	9.04045e-05	0.236607	4.04381	0.470038	Ratio_FlHT
6	70659706	6-70659706	-11.9656	3.36581e-05	0.236607	4.47291	0.235454	MT_EaHT
6	70659706	6-70659706	0.537365	1.10781e-07	0.236607	6.95554	0.0117054	Score
6	70659758	6-70659758	15.5504	7.90621e-05	0.236607	4.10203	0.430247	Diff_FlHT
6	70659758	6-70659758	-20.1801	9.36066e-05	0.236607	4.02869	0.299031	SFHT
6	70659758	6-70659758	-0.0861078	9.06675e-05	0.236607	4.04255	0.535041	Ratio_EaHT
6	70659758	6-70659758	-0.0664823	9.04045e-05	0.236607	4.04381	0.470038	Ratio_FlHT
6	70659758	6-70659758	-11.9656	3.36581e-05	0.236607	4.47291	0.235454	MT_EaHT
6	70659758	6-70659758	0.537365	1.10781e-07	0.236607	6.95554	0.0117054	Score
6	70659851	6-70659851	-0.0852661	8.32623e-05	0.245536	4.07955	0.521039	Ratio_EaHT
6	70659851	6-70659851	-11.9479	2.60484e-05	0.245536	4.58422	0.235454	MT_EaHT
6	70659851	6-70659851	0.537366	7.19795e-08	0.245536	7.14279	0.0100774	Score
6	70659931	6-70659931	16.2905	3.0983e-05	0.245536	4.50888	0.321132	Diff_FlHT
6	70659931	6-70659931	-20.4191	6.38854e-05	0.245536	4.1946	0.296155	SFHT
6	70659931	6-70659931	-18.3847	5.90314e-05	0.245536	4.22892	0.332133	MT_FlHT
6	70659931	6-70659931	-0.0920165	2.58584e-05	0.245536	4.5874	0.493359	Ratio_EaHT
6	70659931	6-70659931	-0.0695306	3.71062e-05	0.245536	4.43055	0.414158	Ratio_FlHT
6	70659931	6-70659931	-12.7396	8.92022e-06	0.245536	5.04962	0.161212	MT_EaHT
6	70659931	6-70659931	0.557829	2.54881e-08	0.245536	7.59366	0.00554317	Score
6	70660025	6-70660025	16.2905	3.0983e-05	0.245536	4.50888	0.321132	Diff_FlHT
6	70660025	6-70660025	-20.4191	6.38854e-05	0.245536	4.1946	0.296155	SFHT
6	70660025	6-70660025	-18.3847	5.90314e-05	0.245536	4.22892	0.332133	MT_FlHT
6	70660025	6-70660025	-0.0920165	2.58584e-05	0.245536	4.5874	0.493359	Ratio_EaHT
6	70660025	6-70660025	-0.0695306	3.71062e-05	0.245536	4.43055	0.414158	Ratio_FlHT
6	70660025	6-70660025	-12.7396	8.92022e-06	0.245536	5.04962	0.161212	MT_EaHT
6	70660025	6-70660025	0.557829	2.54881e-08	0.245536	7.59366	0.00554317	Score
6	70660026	6-70660026	16.2905	3.0983e-05	0.245536	4.50888	0.321132	Diff_FlHT
6	70660026	6-70660026	-20.4191	6.38854e-05	0.245536	4.1946	0.296155	SFHT
6	70660026	6-70660026	-18.3847	5.90314e-05	0.245536	4.22892	0.332133	MT_FlHT
6	70660026	6-70660026	-0.0920165	2.58584e-05	0.245536	4.5874	0.493359	Ratio_EaHT
6	70660026	6-70660026	-0.0695306	3.71062e-05	0.245536	4.43055	0.414158	Ratio_FlHT
6	70660026	6-70660026	-12.7396	8.92022e-06	0.245536	5.04962	0.161212	MT_EaHT
6	70660026	6-70660026	0.557829	2.54881e-08	0.245536	7.59366	0.00554317	Score
6	70660049	6-70660049	0.510766	8.53118e-05	0.129464	4.06899	0.39805	Score
6	70660908	6-70660908	-14.4026	8.41564e-05	0.129464	4.07491	0.306453	MT_EaHT
6	70660908	6-70660908	0.545432	3.90082e-05	0.129464	4.40884	0.343341	Score
6	70660948	6-70660948	11.3952	7.44451e-06	0.223214	5.12816	0.323589	Diff_EaHT
6	70660948	6-70660948	20.0226	1.79642e-05	0.223214	4.74559	0.509994	Diff_SFHT
6	70660948	6-70660948	-0.0852762	2.04368e-05	0.223214	4.68959	0.574013	Ratio_SFHT
6	70660948	6-70660948	18.9632	2.40199e-06	0.223214	5.61943	0.321132	Diff_FlHT
6	70660948	6-70660948	-24.1439	3.82039e-06	0.223214	5.41789	0.204514	SFHT
6	70660948	6-70660948	-21.9684	2.86469e-06	0.223214	5.54292	0.217432	MT_FlHT
6	70660948	6-70660948	-0.107763	1.55912e-06	0.223214	5.80712	0.493359	Ratio_EaHT
6	70660948	6-70660948	-0.0807858	3.16735e-06	0.223214	5.4993	0.373845	Ratio_FlHT
6	70660948	6-70660948	-15.2471	2.05758e-07	0.223214	6.68664	0.161212	MT_EaHT
6	70660948	6-70660948	0.596067	8.05589e-09	0.223214	8.09389	0.00554317	Score
6	70660970	6-70660970	11.0325	1.37361e-05	0.227679	4.86214	0.323589	Diff_EaHT
6	70660970	6-70660970	19.0952	4.17623e-05	0.227679	4.37922	0.509994	Diff_SFHT
6	70660970	6-70660970	-0.081369	4.65317e-05	0.227679	4.33225	0.574013	Ratio_SFHT
6	70660970	6-70660970	18.2188	5.30947e-06	0.227679	5.27495	0.321132	Diff_FlHT
6	70660970	6-70660970	-23.1473	9.127e-06	0.227679	5.03967	0.204514	SFHT
6	70660970	6-70660970	-21.0522	7.03596e-06	0.227679	5.15268	0.217432	MT_FlHT
6	70660970	6-70660970	-0.104215	3.24156e-06	0.227679	5.48925	0.493359	Ratio_EaHT
6	70660970	6-70660970	-0.0776271	6.84325e-06	0.227679	5.16474	0.373845	Ratio_FlHT
6	70660970	6-70660970	-14.766	4.66738e-07	0.227679	6.33093	0.161212	MT_EaHT
6	70660970	6-70660970	0.582336	1.46237e-08	0.227679	7.83494	0.00554317	Score
6	70661119	6-70661119	15.3173	9.87745e-05	0.236607	4.00536	0.447002	Diff_FlHT
6	70661119	6-70661119	-11.9101	3.48135e-05	0.236607	4.45825	0.235454	MT_EaHT
6	70661119	6-70661119	0.532507	1.33475e-07	0.236607	6.8746	0.0132885	Score
6	70661265	6-70661265	-11.5456	5.67902e-05	0.236607	4.24573	0.27437	MT_EaHT
6	70661265	6-70661265	0.51555	3.6043e-07	0.236607	6.44318	0.0266462	Score
6	70668898	6-70668898	17.1918	5.05508e-05	0.455357	4.29627	0.296155	SFHT
6	70668898	6-70668898	15.215	5.86816e-05	0.455357	4.2315	0.332133	MT_FlHT
6	70668898	6-70668898	-0.39666	6.29104e-06	0.455357	5.20128	0.221311	Score
6	70675719	6-70675719	0.50394	1.74555e-06	0.214286	5.75807	0.0975094	Score
6	70675868	6-70675868	-11.9504	6.01733e-05	0.21875	4.2206	0.279013	MT_EaHT
6	70675868	6-70675868	0.519906	6.15216e-07	0.21875	6.21097	0.0401782	Score
6	70676141	6-70676141	15.4933	7.47667e-05	0.241071	4.12629	0.423932	Diff_FlHT
6	70676141	6-70676141	-0.0882505	4.60822e-05	0.241071	4.33647	0.493359	Ratio_EaHT
6	70676141	6-70676141	-0.0661316	8.79356e-05	0.241071	4.05584	0.466414	Ratio_FlHT
6	70676141	6-70676141	-11.9752	2.53257e-05	0.241071	4.59644	0.235454	MT_EaHT
6	70676141	6-70676141	0.527121	1.57468e-07	0.241071	6.80281	0.0139421	Score
6	70676187	6-70676187	18.2306	5.7939e-05	0.151786	4.23703	0.387098	Diff_FlHT
6	70676187	6-70676187	-0.0773651	7.57212e-05	0.151786	4.12078	0.44206	Ratio_FlHT
6	70676187	6-70676187	-13.0774	7.83824e-05	0.151786	4.10578	0.299815	MT_EaHT
6	70676187	6-70676187	0.536957	9.16844e-06	0.151786	5.0377	0.24834	Score
6	70677602	6-70677602	0.433436	4.06637e-05	0.200893	4.39079	0.347454	Score
6	70677675	6-70677675	0.452492	1.2177e-05	0.21875	4.91446	0.280596	Score
6	70678833	6-70678833	16.0004	3.33714e-05	0.245536	4.47663	0.327866	Diff_FlHT
6	70678833	6-70678833	-20.2045	5.89628e-05	0.245536	4.22942	0.296155	SFHT
6	70678833	6-70678833	-18.0923	5.70968e-05	0.245536	4.24339	0.332133	MT_FlHT
6	70678833	6-70678833	-0.0860881	6.36127e-05	0.245536	4.19646	0.493359	Ratio_EaHT
6	70678833	6-70678833	-0.0679848	4.33731e-05	0.245536	4.36278	0.414158	Ratio_FlHT
6	70678833	6-70678833	-12.2452	1.41175e-05	0.245536	4.85024	0.192312	MT_EaHT
6	70678833	6-70678833	0.524203	1.48008e-07	0.245536	6.82971	0.0138304	Score
6	70678925	6-70678925	14.7437	9.2388e-05	0.25	4.03438	0.44689	Diff_FlHT
6	70678925	6-70678925	-19.436	7.37212e-05	0.25	4.13241	0.296155	SFHT
6	70678925	6-70678925	-17.1737	9.15716e-05	0.25	4.03824	0.350821	MT_FlHT
6	70678925	6-70678925	-0.0825463	8.53215e-05	0.25	4.06894	0.525299	Ratio_EaHT
6	70678925	6-70678925	-0.0643908	7.35272e-05	0.25	4.13355	0.441309	Ratio_FlHT
6	70678925	6-70678925	-11.5718	2.65611e-05	0.25	4.57575	0.235454	MT_EaHT
6	70678925	6-70678925	0.495355	4.85811e-07	0.25	6.31353	0.0336917	Score
6	70678969	6-70678969	15.4849	8.09422e-05	0.241071	4.09183	0.430247	Diff_FlHT
6	70678969	6-70678969	-0.0860424	8.05127e-05	0.241071	4.09414	0.512219	Ratio_EaHT
6	70678969	6-70678969	-0.0662429	9.15754e-05	0.241071	4.03822	0.470868	Ratio_FlHT
6	70678969	6-70678969	-11.9686	2.88945e-05	0.241071	4.53918	0.235454	MT_EaHT
6	70678969	6-70678969	0.529898	1.54972e-07	0.241071	6.80975	0.0138304	Score
6	70679032	6-70679032	15.4849	8.09422e-05	0.241071	4.09183	0.430247	Diff_FlHT
6	70679032	6-70679032	-0.0860424	8.05127e-05	0.241071	4.09414	0.512219	Ratio_EaHT
6	70679032	6-70679032	-0.0662429	9.15754e-05	0.241071	4.03822	0.470868	Ratio_FlHT
6	70679032	6-70679032	-11.9686	2.88945e-05	0.241071	4.53918	0.235454	MT_EaHT
6	70679032	6-70679032	0.529898	1.54972e-07	0.241071	6.80975	0.0138304	Score
6	70679064	6-70679064	15.4849	8.09422e-05	0.241071	4.09183	0.430247	Diff_FlHT
6	70679064	6-70679064	-0.0860424	8.05127e-05	0.241071	4.09414	0.512219	Ratio_EaHT
6	70679064	6-70679064	-0.0662429	9.15754e-05	0.241071	4.03822	0.470868	Ratio_FlHT
6	70679064	6-70679064	-11.9686	2.88945e-05	0.241071	4.53918	0.235454	MT_EaHT
6	70679064	6-70679064	0.529898	1.54972e-07	0.241071	6.80975	0.0138304	Score
6	70679221	6-70679221	16.2905	3.0983e-05	0.245536	4.50888	0.321132	Diff_FlHT
6	70679221	6-70679221	-20.4191	6.38854e-05	0.245536	4.1946	0.296155	SFHT
6	70679221	6-70679221	-18.3847	5.90314e-05	0.245536	4.22892	0.332133	MT_FlHT
6	70679221	6-70679221	-0.0920165	2.58584e-05	0.245536	4.5874	0.493359	Ratio_EaHT
6	70679221	6-70679221	-0.0695306	3.71062e-05	0.245536	4.43055	0.414158	Ratio_FlHT
6	70679221	6-70679221	-12.7396	8.92022e-06	0.245536	5.04962	0.161212	MT_EaHT
6	70679221	6-70679221	0.557829	2.54881e-08	0.245536	7.59366	0.00554317	Score
6	70679313	6-70679313	15.5889	5.90661e-05	0.25	4.22866	0.388807	Diff_FlHT
6	70679313	6-70679313	-17.6724	9.67367e-05	0.25	4.01441	0.355224	MT_FlHT
6	70679313	6-70679313	-0.0874577	5.44886e-05	0.25	4.26369	0.493359	Ratio_EaHT
6	70679313	6-70679313	-0.0665799	6.9056e-05	0.25	4.1608	0.429143	Ratio_FlHT
6	70679313	6-70679313	-12.3224	1.43427e-05	0.25	4.84337	0.193778	MT_EaHT
6	70679313	6-70679313	0.554297	2.72529e-08	0.25	7.56459	0.00581407	Score
6	70679561	6-70679561	16.1189	2.4362e-05	0.258929	4.61329	0.321132	Diff_FlHT
6	70679561	6-70679561	-20.2834	5.6802e-05	0.258929	4.24564	0.296155	SFHT
6	70679561	6-70679561	-18.5442	3.87733e-05	0.258929	4.41147	0.327381	MT_FlHT
6	70679561	6-70679561	-0.0883556	4.23111e-05	0.258929	4.37355	0.493359	Ratio_EaHT
6	70679561	6-70679561	-0.0684172	3.25884e-05	0.258929	4.48694	0.414158	Ratio_FlHT
6	70679561	6-70679561	-12.8889	4.97236e-06	0.258929	5.30344	0.161212	MT_EaHT
6	70679561	6-70679561	0.525688	9.60656e-08	0.258929	7.01743	0.0108137	Score
6	70679672	6-70679672	15.5695	6.73927e-05	0.245536	4.17139	0.409446	Diff_FlHT
6	70679672	6-70679672	-0.0873061	6.67637e-05	0.245536	4.17546	0.493359	Ratio_EaHT
6	70679672	6-70679672	-0.0664466	7.96348e-05	0.245536	4.0989	0.450277	Ratio_FlHT
6	70679672	6-70679672	-12.3279	1.73538e-05	0.245536	4.76061	0.213004	MT_EaHT
6	70679672	6-70679672	0.536161	8.76957e-08	0.245536	7.05702	0.0103391	Score
6	70679718	6-70679718	16.5793	2.36395e-05	0.241071	4.62636	0.321132	Diff_FlHT
6	70679718	6-70679718	-20.8982	4.50826e-05	0.241071	4.34599	0.294777	SFHT
6	70679718	6-70679718	-18.7913	4.2777e-05	0.241071	4.36879	0.332133	MT_FlHT
6	70679718	6-70679718	-0.09269	2.425e-05	0.241071	4.61529	0.493359	Ratio_EaHT
6	70679718	6-70679718	-0.0709517	2.70421e-05	0.241071	4.56796	0.414158	Ratio_FlHT
6	70679718	6-70679718	-12.8558	7.98496e-06	0.241071	5.09773	0.161212	MT_EaHT
6	70679718	6-70679718	0.56286	2.09352e-08	0.241071	7.67912	0.00554317	Score
6	70679765	6-70679765	15.1806	8.71997e-05	0.25	4.05948	0.434747	Diff_FlHT
6	70679765	6-70679765	-0.0861482	6.18613e-05	0.25	4.20858	0.493359	Ratio_EaHT
6	70679765	6-70679765	-11.9705	2.19463e-05	0.25	4.65864	0.235454	MT_EaHT
6	70679765	6-70679765	0.535534	6.52458e-08	0.25	7.18545	0.00955254	Score
6	70679867	6-70679867	-12.2254	2.00848e-05	0.254464	4.69713	0.226769	MT_EaHT
6	70679867	6-70679867	0.509874	3.22711e-07	0.254464	6.49119	0.0244219	Score
6	70680051	6-70680051	-12.2254	2.00848e-05	0.254464	4.69713	0.226769	MT_EaHT
6	70680051	6-70680051	0.509874	3.22711e-07	0.254464	6.49119	0.0244219	Score
6	70680561	6-70680561	15.885	4.6327e-05	0.25	4.33417	0.362062	Diff_FlHT
6	70680561	6-70680561	-20.3419	7.32692e-05	0.25	4.13508	0.296155	SFHT
6	70680561	6-70680561	-18.3861	6.18134e-05	0.25	4.20892	0.332133	MT_FlHT
6	70680561	6-70680561	-0.089032	5.04293e-05	0.25	4.29732	0.493359	Ratio_EaHT
6	70680561	6-70680561	-0.0680519	5.15032e-05	0.25	4.28817	0.414158	Ratio_FlHT
6	70680561	6-70680561	-12.7453	9.36025e-06	0.25	5.02871	0.161212	MT_EaHT
6	70680561	6-70680561	0.535537	8.52677e-08	0.25	7.06922	0.010106	Score
6	70680696	6-70680696	9.85587	5.78659e-05	0.258929	4.23758	0.397163	Diff_EaHT
6	70680696	6-70680696	17.0881	8.21406e-06	0.258929	5.08544	0.321132	Diff_FlHT
6	70680696	6-70680696	-21.7017	1.72599e-05	0.258929	4.76296	0.24689	SFHT
6	70680696	6-70680696	-19.7714	1.19979e-05	0.258929	4.92089	0.217432	MT_FlHT
6	70680696	6-70680696	-0.0935655	1.52192e-05	0.258929	4.81761	0.493359	Ratio_EaHT
6	70680696	6-70680696	-0.0727366	1.07043e-05	0.258929	4.97044	0.373845	Ratio_FlHT
6	70680696	6-70680696	-13.4024	2.19867e-06	0.258929	5.65784	0.161212	MT_EaHT
6	70680696	6-70680696	0.551192	2.38499e-08	0.258929	7.62251	0.00554317	Score
6	70680812	6-70680812	15.7321	4.40686e-05	0.258929	4.35587	0.358588	Diff_FlHT
6	70680812	6-70680812	-20.2777	5.77123e-05	0.258929	4.23873	0.296155	SFHT
6	70680812	6-70680812	-18.6078	3.85229e-05	0.258929	4.41428	0.326335	MT_FlHT
6	70680812	6-70680812	-0.0883545	4.48539e-05	0.258929	4.3482	0.493359	Ratio_EaHT
6	70680812	6-70680812	-0.067879	4.30501e-05	0.258929	4.36603	0.414158	Ratio_FlHT
6	70680812	6-70680812	-12.8952	5.28472e-06	0.258929	5.27698	0.161212	MT_EaHT
6	70680812	6-70680812	0.532264	7.24507e-08	0.258929	7.13996	0.0100803	Score
6	70680818	6-70680818	15.4287	3.32996e-05	0.276786	4.47756	0.327736	Diff_FlHT
6	70680818	6-70680818	-19.7788	4.50008e-05	0.276786	4.34678	0.294777	SFHT
6	70680818	6-70680818	-18.1053	3.10795e-05	0.276786	4.50753	0.301384	MT_FlHT
6	70680818	6-70680818	-0.0855213	4.00608e-05	0.276786	4.39728	0.493359	Ratio_EaHT
6	70680818	6-70680818	-0.0662737	3.53577e-05	0.276786	4.45152	0.414158	Ratio_FlHT
6	70680818	6-70680818	-12.3589	5.75478e-06	0.276786	5.23997	0.161212	MT_EaHT
6	70680818	6-70680818	0.527006	3.96172e-08	0.276786	7.40212	0.00776878	Score
6	70681091	6-70681091	15.6971	5.50056e-05	0.254464	4.25959	0.381589	Diff_FlHT
6	70681091	6-70681091	-17.855	9.93185e-05	0.254464	4.00297	0.355224	MT_FlHT
6	70681091	6-70681091	-0.0878686	6.19487e-05	0.254464	4.20797	0.493359	Ratio_EaHT
6	70681091	6-70681091	-0.0668954	6.69136e-05	0.254464	4.17449	0.425219	Ratio_FlHT
6	70681091	6-70681091	-12.5447	1.26675e-05	0.254464	4.89731	0.178666	MT_EaHT
6	70681091	6-70681091	0.540444	5.84968e-08	0.254464	7.23287	0.00922786	Score
6	70681122	6-70681122	15.0793	9.77687e-05	0.258929	4.0098	0.447002	Diff_FlHT
6	70681122	6-70681122	-0.0868108	6.99411e-05	0.258929	4.15527	0.493359	Ratio_EaHT
6	70681122	6-70681122	-12.2637	1.81424e-05	0.258929	4.7413	0.21826	MT_EaHT
6	70681122	6-70681122	0.523235	1.30664e-07	0.258929	6.88384	0.0131253	Score
6	70681504	6-70681504	-11.6913	5.86132e-05	0.227679	4.232	0.275245	MT_EaHT
6	70681504	6-70681504	0.528422	4.05549e-07	0.227679	6.39196	0.029117	Score
6	70681622	6-70681622	-11.7798	5.9446e-05	0.232143	4.22588	0.277262	MT_EaHT
6	70681622	6-70681622	0.524957	4.76933e-07	0.232143	6.32154	0.0334436	Score
6	70682145	6-70682145	15.4849	8.09422e-05	0.241071	4.09183	0.430247	Diff_FlHT
6	70682145	6-70682145	-0.0860424	8.05127e-05	0.241071	4.09414	0.512219	Ratio_EaHT
6	70682145	6-70682145	-0.0662429	9.15754e-05	0.241071	4.03822	0.470868	Ratio_FlHT
6	70682145	6-70682145	-11.9686	2.88945e-05	0.241071	4.53918	0.235454	MT_EaHT
6	70682145	6-70682145	0.529898	1.54972e-07	0.241071	6.80975	0.0138304	Score
6	70682189	6-70682189	-11.9238	3.14651e-05	0.245536	4.50217	0.235454	MT_EaHT
6	70682189	6-70682189	0.5074	4.80742e-07	0.245536	6.31809	0.0334436	Score
6	70682377	6-70682377	-11.6126	4.81589e-05	0.245536	4.31732	0.25682	MT_EaHT
6	70682377	6-70682377	0.527907	1.52633e-07	0.245536	6.81635	0.0138304	Score
6	70682671	6-70682671	15.4849	8.09422e-05	0.241071	4.09183	0.430247	Diff_FlHT
6	70682671	6-70682671	-0.0860424	8.05127e-05	0.241071	4.09414	0.512219	Ratio_EaHT
6	70682671	6-70682671	-0.0662429	9.15754e-05	0.241071	4.03822	0.470868	Ratio_FlHT
6	70682671	6-70682671	-11.9686	2.88945e-05	0.241071	4.53918	0.235454	MT_EaHT
6	70682671	6-70682671	0.529898	1.54972e-07	0.241071	6.80975	0.0138304	Score
6	70682724	6-70682724	-11.9238	3.14651e-05	0.245536	4.50217	0.235454	MT_EaHT
6	70682724	6-70682724	0.5074	4.80742e-07	0.245536	6.31809	0.0334436	Score
6	70682917	6-70682917	15.2962	8.62185e-05	0.25	4.0644	0.433681	Diff_FlHT
6	70682917	6-70682917	-0.0867018	7.04688e-05	0.25	4.152	0.493359	Ratio_EaHT
6	70682917	6-70682917	-12.2198	1.91805e-05	0.25	4.71714	0.222769	MT_EaHT
6	70682917	6-70682917	0.531515	1.04554e-07	0.25	6.98066	0.0111526	Score
6	70683917	6-70683917	0.459583	3.9438e-06	0.254464	5.40408	0.175632	Score
6	70684157	6-70684157	-14.2539	9.7421e-05	0.129464	4.01135	0.308203	MT_EaHT
6	70684385	6-70684385	16.2905	3.0983e-05	0.245536	4.50888	0.321132	Diff_FlHT
6	70684385	6-70684385	-20.4191	6.38854e-05	0.245536	4.1946	0.296155	SFHT
6	70684385	6-70684385	-18.3847	5.90314e-05	0.245536	4.22892	0.332133	MT_FlHT
6	70684385	6-70684385	-0.0920165	2.58584e-05	0.245536	4.5874	0.493359	Ratio_EaHT
6	70684385	6-70684385	-0.0695306	3.71062e-05	0.245536	4.43055	0.414158	Ratio_FlHT
6	70684385	6-70684385	-12.7396	8.92022e-06	0.245536	5.04962	0.161212	MT_EaHT
6	70684385	6-70684385	0.557829	2.54881e-08	0.245536	7.59366	0.00554317	Score
6	70684392	6-70684392	16.2905	3.0983e-05	0.245536	4.50888	0.321132	Diff_FlHT
6	70684392	6-70684392	-20.4191	6.38854e-05	0.245536	4.1946	0.296155	SFHT
6	70684392	6-70684392	-18.3847	5.90314e-05	0.245536	4.22892	0.332133	MT_FlHT
6	70684392	6-70684392	-0.0920165	2.58584e-05	0.245536	4.5874	0.493359	Ratio_EaHT
6	70684392	6-70684392	-0.0695306	3.71062e-05	0.245536	4.43055	0.414158	Ratio_FlHT
6	70684392	6-70684392	-12.7396	8.92022e-06	0.245536	5.04962	0.161212	MT_EaHT
6	70684392	6-70684392	0.557829	2.54881e-08	0.245536	7.59366	0.00554317	Score
6	70684552	6-70684552	16.2905	3.0983e-05	0.245536	4.50888	0.321132	Diff_FlHT
6	70684552	6-70684552	-20.4191	6.38854e-05	0.245536	4.1946	0.296155	SFHT
6	70684552	6-70684552	-18.3847	5.90314e-05	0.245536	4.22892	0.332133	MT_FlHT
6	70684552	6-70684552	-0.0920165	2.58584e-05	0.245536	4.5874	0.493359	Ratio_EaHT
6	70684552	6-70684552	-0.0695306	3.71062e-05	0.245536	4.43055	0.414158	Ratio_FlHT
6	70684552	6-70684552	-12.7396	8.92022e-06	0.245536	5.04962	0.161212	MT_EaHT
6	70684552	6-70684552	0.557829	2.54881e-08	0.245536	7.59366	0.00554317	Score
6	70684619	6-70684619	15.885	4.6327e-05	0.25	4.33417	0.362062	Diff_FlHT
6	70684619	6-70684619	-20.3419	7.32692e-05	0.25	4.13508	0.296155	SFHT
6	70684619	6-70684619	-18.3861	6.18134e-05	0.25	4.20892	0.332133	MT_FlHT
6	70684619	6-70684619	-0.089032	5.04293e-05	0.25	4.29732	0.493359	Ratio_EaHT
6	70684619	6-70684619	-0.0680519	5.15032e-05	0.25	4.28817	0.414158	Ratio_FlHT
6	70684619	6-70684619	-12.7453	9.36025e-06	0.25	5.02871	0.161212	MT_EaHT
6	70684619	6-70684619	0.535537	8.52677e-08	0.25	7.06922	0.010106	Score
6	70684712	6-70684712	15.885	4.6327e-05	0.25	4.33417	0.362062	Diff_FlHT
6	70684712	6-70684712	-20.3419	7.32692e-05	0.25	4.13508	0.296155	SFHT
6	70684712	6-70684712	-18.3861	6.18134e-05	0.25	4.20892	0.332133	MT_FlHT
6	70684712	6-70684712	-0.089032	5.04293e-05	0.25	4.29732	0.493359	Ratio_EaHT
6	70684712	6-70684712	-0.0680519	5.15032e-05	0.25	4.28817	0.414158	Ratio_FlHT
6	70684712	6-70684712	-12.7453	9.36025e-06	0.25	5.02871	0.161212	MT_EaHT
6	70684712	6-70684712	0.535537	8.52677e-08	0.25	7.06922	0.010106	Score
6	70684754	6-70684754	16.2905	3.0983e-05	0.245536	4.50888	0.321132	Diff_FlHT
6	70684754	6-70684754	-20.4191	6.38854e-05	0.245536	4.1946	0.296155	SFHT
6	70684754	6-70684754	-18.3847	5.90314e-05	0.245536	4.22892	0.332133	MT_FlHT
6	70684754	6-70684754	-0.0920165	2.58584e-05	0.245536	4.5874	0.493359	Ratio_EaHT
6	70684754	6-70684754	-0.0695306	3.71062e-05	0.245536	4.43055	0.414158	Ratio_FlHT
6	70684754	6-70684754	-12.7396	8.92022e-06	0.245536	5.04962	0.161212	MT_EaHT
6	70684754	6-70684754	0.557829	2.54881e-08	0.245536	7.59366	0.00554317	Score
6	70684759	6-70684759	16.2905	3.0983e-05	0.245536	4.50888	0.321132	Diff_FlHT
6	70684759	6-70684759	-20.4191	6.38854e-05	0.245536	4.1946	0.296155	SFHT
6	70684759	6-70684759	-18.3847	5.90314e-05	0.245536	4.22892	0.332133	MT_FlHT
6	70684759	6-70684759	-0.0920165	2.58584e-05	0.245536	4.5874	0.493359	Ratio_EaHT
6	70684759	6-70684759	-0.0695306	3.71062e-05	0.245536	4.43055	0.414158	Ratio_FlHT
6	70684759	6-70684759	-12.7396	8.92022e-06	0.245536	5.04962	0.161212	MT_EaHT
6	70684759	6-70684759	0.557829	2.54881e-08	0.245536	7.59366	0.00554317	Score
6	70685027	6-70685027	9.77137	9.31257e-05	0.241071	4.03093	0.440562	Diff_EaHT
6	70685027	6-70685027	16.7381	2.0799e-05	0.241071	4.68196	0.321132	Diff_FlHT
6	70685027	6-70685027	-21.0548	4.36171e-05	0.241071	4.36034	0.294777	SFHT
6	70685027	6-70685027	-18.9007	4.22719e-05	0.241071	4.37395	0.332133	MT_FlHT
6	70685027	6-70685027	-0.0937203	2.15711e-05	0.241071	4.66613	0.493359	Ratio_EaHT
6	70685027	6-70685027	-0.0714483	2.50565e-05	0.241071	4.60108	0.414158	Ratio_FlHT
6	70685027	6-70685027	-12.9478	7.6389e-06	0.241071	5.11697	0.161212	MT_EaHT
6	70685027	6-70685027	0.563733	2.2407e-08	0.241071	7.64962	0.00554317	Score
6	70685363	6-70685363	-0.0842203	8.91508e-05	0.254464	4.04987	0.530998	Ratio_EaHT
6	70685363	6-70685363	-11.8675	2.52757e-05	0.254464	4.5973	0.235454	MT_EaHT
6	70685363	6-70685363	0.518762	1.44777e-07	0.254464	6.8393	0.0138304	Score
6	70685738	6-70685738	0.456294	7.22846e-06	0.227679	5.14095	0.231763	Score
6	70685975	6-70685975	-12.0582	2.77436e-05	0.245536	4.55684	0.235454	MT_EaHT
6	70685975	6-70685975	0.51146	3.27361e-07	0.245536	6.48497	0.0245253	Score
6	70686052	6-70686052	15.5976	3.44043e-05	0.267857	4.46339	0.332331	Diff_FlHT
6	70686052	6-70686052	-17.6103	7.76652e-05	0.267857	4.10977	0.337621	MT_FlHT
6	70686052	6-70686052	-0.0852618	6.36414e-05	0.267857	4.19626	0.493359	Ratio_EaHT
6	70686052	6-70686052	-0.0665519	4.13656e-05	0.267857	4.38336	0.414158	Ratio_FlHT
6	70686052	6-70686052	-12.0807	1.52981e-05	0.267857	4.81536	0.201817	MT_EaHT
6	70686052	6-70686052	0.526683	6.29379e-08	0.267857	7.20109	0.00939893	Score
6	70686090	6-70686090	15.885	4.6327e-05	0.25	4.33417	0.362062	Diff_FlHT
6	70686090	6-70686090	-20.3419	7.32692e-05	0.25	4.13508	0.296155	SFHT
6	70686090	6-70686090	-18.3861	6.18134e-05	0.25	4.20892	0.332133	MT_FlHT
6	70686090	6-70686090	-0.089032	5.04293e-05	0.25	4.29732	0.493359	Ratio_EaHT
6	70686090	6-70686090	-0.0680519	5.15032e-05	0.25	4.28817	0.414158	Ratio_FlHT
6	70686090	6-70686090	-12.7453	9.36025e-06	0.25	5.02871	0.161212	MT_EaHT
6	70686090	6-70686090	0.535537	8.52677e-08	0.25	7.06922	0.010106	Score
6	70686505	6-70686505	0.478578	2.74555e-06	0.236607	5.56137	0.137281	Score
6	70686533	6-70686533	-14.4712	5.00103e-05	0.133929	4.30094	0.262171	MT_EaHT
6	70686533	6-70686533	0.504473	8.69838e-05	0.133929	4.06056	0.398283	Score
6	70686647	6-70686647	15.885	4.6327e-05	0.25	4.33417	0.362062	Diff_FlHT
6	70686647	6-70686647	-20.3419	7.32692e-05	0.25	4.13508	0.296155	SFHT
6	70686647	6-70686647	-18.3861	6.18134e-05	0.25	4.20892	0.332133	MT_FlHT
6	70686647	6-70686647	-0.089032	5.04293e-05	0.25	4.29732	0.493359	Ratio_EaHT
6	70686647	6-70686647	-0.0680519	5.15032e-05	0.25	4.28817	0.414158	Ratio_FlHT
6	70686647	6-70686647	-12.7453	9.36025e-06	0.25	5.02871	0.161212	MT_EaHT
6	70686647	6-70686647	0.535537	8.52677e-08	0.25	7.06922	0.010106	Score
6	70686673	6-70686673	15.885	4.6327e-05	0.25	4.33417	0.362062	Diff_FlHT
6	70686673	6-70686673	-20.3419	7.32692e-05	0.25	4.13508	0.296155	SFHT
6	70686673	6-70686673	-18.3861	6.18134e-05	0.25	4.20892	0.332133	MT_FlHT
6	70686673	6-70686673	-0.089032	5.04293e-05	0.25	4.29732	0.493359	Ratio_EaHT
6	70686673	6-70686673	-0.0680519	5.15032e-05	0.25	4.28817	0.414158	Ratio_FlHT
6	70686673	6-70686673	-12.7453	9.36025e-06	0.25	5.02871	0.161212	MT_EaHT
6	70686673	6-70686673	0.535537	8.52677e-08	0.25	7.06922	0.010106	Score
6	70686821	6-70686821	-11.5504	4.63722e-05	0.258929	4.33374	0.252644	MT_EaHT
6	70686821	6-70686821	0.481651	1.2729e-06	0.258929	5.89521	0.0738695	Score
6	70686939	6-70686939	-23.1762	8.20648e-05	0.125	4.08584	0.337621	MT_FlHT
6	70686939	6-70686939	-0.0841208	8.4859e-05	0.125	4.0713	0.462034	Ratio_FlHT
6	70686939	6-70686939	-15.3062	3.42195e-05	0.125	4.46573	0.235454	MT_EaHT
6	70686939	6-70686939	0.540137	4.86894e-05	0.125	4.31257	0.362588	Score
6	70687352	6-70687352	-11.9238	3.14651e-05	0.245536	4.50217	0.235454	MT_EaHT
6	70687352	6-70687352	0.5074	4.80742e-07	0.245536	6.31809	0.0334436	Score
6	70687414	6-70687414	-0.0851387	8.30263e-05	0.245536	4.08078	0.520524	Ratio_EaHT
6	70687414	6-70687414	-11.7096	3.70489e-05	0.245536	4.43122	0.235454	MT_EaHT
6	70687414	6-70687414	0.531945	1.13929e-07	0.245536	6.94337	0.0119815	Score
6	70687764	6-70687764	15.885	4.6327e-05	0.25	4.33417	0.362062	Diff_FlHT
6	70687764	6-70687764	-20.3419	7.32692e-05	0.25	4.13508	0.296155	SFHT
6	70687764	6-70687764	-18.3861	6.18134e-05	0.25	4.20892	0.332133	MT_FlHT
6	70687764	6-70687764	-0.089032	5.04293e-05	0.25	4.29732	0.493359	Ratio_EaHT
6	70687764	6-70687764	-0.0680519	5.15032e-05	0.25	4.28817	0.414158	Ratio_FlHT
6	70687764	6-70687764	-12.7453	9.36025e-06	0.25	5.02871	0.161212	MT_EaHT
6	70687764	6-70687764	0.535537	8.52677e-08	0.25	7.06922	0.010106	Score
6	70687979	6-70687979	16.2905	3.0983e-05	0.245536	4.50888	0.321132	Diff_FlHT
6	70687979	6-70687979	-20.4191	6.38854e-05	0.245536	4.1946	0.296155	SFHT
6	70687979	6-70687979	-18.3847	5.90314e-05	0.245536	4.22892	0.332133	MT_FlHT
6	70687979	6-70687979	-0.0920165	2.58584e-05	0.245536	4.5874	0.493359	Ratio_EaHT
6	70687979	6-70687979	-0.0695306	3.71062e-05	0.245536	4.43055	0.414158	Ratio_FlHT
6	70687979	6-70687979	-12.7396	8.92022e-06	0.245536	5.04962	0.161212	MT_EaHT
6	70687979	6-70687979	0.557829	2.54881e-08	0.245536	7.59366	0.00554317	Score
6	70687981	6-70687981	16.2905	3.0983e-05	0.245536	4.50888	0.321132	Diff_FlHT
6	70687981	6-70687981	-20.4191	6.38854e-05	0.245536	4.1946	0.296155	SFHT
6	70687981	6-70687981	-18.3847	5.90314e-05	0.245536	4.22892	0.332133	MT_FlHT
6	70687981	6-70687981	-0.0920165	2.58584e-05	0.245536	4.5874	0.493359	Ratio_EaHT
6	70687981	6-70687981	-0.0695306	3.71062e-05	0.245536	4.43055	0.414158	Ratio_FlHT
6	70687981	6-70687981	-12.7396	8.92022e-06	0.245536	5.04962	0.161212	MT_EaHT
6	70687981	6-70687981	0.557829	2.54881e-08	0.245536	7.59366	0.00554317	Score
6	70688078	6-70688078	-11.5742	8.66156e-05	0.236607	4.0624	0.306453	MT_EaHT
6	70688078	6-70688078	0.529863	1.87712e-07	0.236607	6.72651	0.0158673	Score
6	70688348	6-70688348	16.3588	3.13076e-05	0.241071	4.50435	0.321132	Diff_FlHT
6	70688348	6-70688348	-20.8871	5.12396e-05	0.241071	4.29039	0.296155	SFHT
6	70688348	6-70688348	-18.1404	7.78492e-05	0.241071	4.10875	0.337621	MT_FlHT
6	70688348	6-70688348	-0.0903366	3.85148e-05	0.241071	4.41437	0.493359	Ratio_EaHT
6	70688348	6-70688348	-0.0695444	4.03717e-05	0.241071	4.39392	0.414158	Ratio_FlHT
6	70688348	6-70688348	-12.3983	1.66371e-05	0.241071	4.77892	0.208434	MT_EaHT
6	70688348	6-70688348	0.551828	4.55633e-08	0.241071	7.34138	0.00830816	Score
6	70688548	6-70688548	15.2962	8.62185e-05	0.25	4.0644	0.433681	Diff_FlHT
6	70688548	6-70688548	-0.0867018	7.04688e-05	0.25	4.152	0.493359	Ratio_EaHT
6	70688548	6-70688548	-12.2198	1.91805e-05	0.25	4.71714	0.222769	MT_EaHT
6	70688548	6-70688548	0.531515	1.04554e-07	0.25	6.98066	0.0111526	Score
6	70688574	6-70688574	-0.464121	3.70369e-05	0.178571	4.43137	0.341394	Score
6	70688594	6-70688594	16.3588	3.13076e-05	0.241071	4.50435	0.321132	Diff_FlHT
6	70688594	6-70688594	-20.8871	5.12396e-05	0.241071	4.29039	0.296155	SFHT
6	70688594	6-70688594	-18.1404	7.78492e-05	0.241071	4.10875	0.337621	MT_FlHT
6	70688594	6-70688594	-0.0903366	3.85148e-05	0.241071	4.41437	0.493359	Ratio_EaHT
6	70688594	6-70688594	-0.0695444	4.03717e-05	0.241071	4.39392	0.414158	Ratio_FlHT
6	70688594	6-70688594	-12.3983	1.66371e-05	0.241071	4.77892	0.208434	MT_EaHT
6	70688594	6-70688594	0.551828	4.55633e-08	0.241071	7.34138	0.00830816	Score
6	70689220	6-70689220	9.81022	5.22114e-05	0.254464	4.28223	0.381711	Diff_EaHT
6	70689220	6-70689220	15.819	3.83641e-05	0.254464	4.41608	0.342098	Diff_FlHT
6	70689220	6-70689220	-19.8234	7.50097e-05	0.254464	4.12488	0.296155	SFHT
6	70689220	6-70689220	-17.8662	6.83355e-05	0.254464	4.16535	0.333081	MT_FlHT
6	70689220	6-70689220	-0.093851	1.15002e-05	0.254464	4.9393	0.493359	Ratio_EaHT
6	70689220	6-70689220	-0.0676389	4.42875e-05	0.254464	4.35372	0.414158	Ratio_FlHT
6	70689220	6-70689220	-12.9172	4.14796e-06	0.254464	5.38217	0.161212	MT_EaHT
6	70689220	6-70689220	0.535998	5.75625e-08	0.254464	7.23986	0.00922786	Score
6	70689245	6-70689245	9.62908	7.43563e-05	0.258929	4.12868	0.413095	Diff_EaHT
6	70689245	6-70689245	16.912	9.91552e-06	0.258929	5.00368	0.321132	Diff_FlHT
6	70689245	6-70689245	-20.7508	3.38875e-05	0.258929	4.46996	0.283788	SFHT
6	70689245	6-70689245	-18.8417	2.64266e-05	0.258929	4.57796	0.278876	MT_FlHT
6	70689245	6-70689245	-0.0909067	2.2703e-05	0.258929	4.64392	0.493359	Ratio_EaHT
6	70689245	6-70689245	-0.0716664	1.41102e-05	0.258929	4.85047	0.390886	Ratio_FlHT
6	70689245	6-70689245	-12.6437	6.97349e-06	0.258929	5.15655	0.161212	MT_EaHT
6	70689245	6-70689245	0.550139	2.45456e-08	0.258929	7.61003	0.00554317	Score
6	70689496	6-70689496	10.1002	8.56225e-05	0.200893	4.06741	0.430734	Diff_EaHT
6	70689496	6-70689496	17.3829	2.32283e-05	0.200893	4.63398	0.321132	Diff_FlHT
6	70689496	6-70689496	-21.8511	3.99036e-05	0.200893	4.39899	0.290403	SFHT
6	70689496	6-70689496	-19.0588	6.05967e-05	0.200893	4.21755	0.332133	MT_FlHT
6	70689496	6-70689496	-0.0932038	4.10756e-05	0.200893	4.38642	0.493359	Ratio_EaHT
6	70689496	6-70689496	-0.0730789	3.72776e-05	0.200893	4.42855	0.414158	Ratio_FlHT
6	70689496	6-70689496	-12.9369	1.41638e-05	0.200893	4.84882	0.192312	MT_EaHT
6	70689496	6-70689496	0.530279	6.53712e-07	0.200893	6.18461	0.0420789	Score
6	70689573	6-70689573	0.498183	2.96032e-05	0.15625	4.52866	0.323741	Score
6	70696342	6-70696342	15.4849	8.09422e-05	0.241071	4.09183	0.430247	Diff_FlHT
6	70696342	6-70696342	-0.0860424	8.05127e-05	0.241071	4.09414	0.512219	Ratio_EaHT
6	70696342	6-70696342	-0.0662429	9.15754e-05	0.241071	4.03822	0.470868	Ratio_FlHT
6	70696342	6-70696342	-11.9686	2.88945e-05	0.241071	4.53918	0.235454	MT_EaHT
6	70696342	6-70696342	0.529898	1.54972e-07	0.241071	6.80975	0.0138304	Score
6	70700951	6-70700951	-0.438201	7.63411e-05	0.1875	4.11724	0.385413	Score
6	70725263	6-70725263	0.437547	7.32755e-06	0.267857	5.13504	0.231763	Score
6	70726981	6-70726981	15.9438	6.21645e-05	0.223214	4.20646	0.397511	Diff_FlHT
6	70726981	6-70726981	-20.195	9.44816e-05	0.223214	4.02465	0.299205	SFHT
6	70726981	6-70726981	-18.1751	8.51837e-05	0.223214	4.06964	0.339592	MT_FlHT
6	70726981	6-70726981	-0.0684901	6.56715e-05	0.223214	4.18262	0.421995	Ratio_FlHT
6	70726981	6-70726981	-11.72	5.55077e-05	0.223214	4.25565	0.272193	MT_EaHT
6	70726981	6-70726981	0.534953	1.78902e-07	0.223214	6.74739	0.0155329	Score
6	70727505	6-70727505	13.2285	9.83871e-05	0.102679	4.00706	0.449963	Diff_EaHT
6	70727505	6-70727505	24.7569	4.96397e-06	0.102679	5.30417	0.321132	Diff_FlHT
6	70727505	6-70727505	-28.1035	6.15312e-05	0.102679	4.2109	0.296155	SFHT
6	70727505	6-70727505	-27.8077	8.54171e-06	0.102679	5.06846	0.217432	MT_FlHT
6	70727505	6-70727505	-0.12424	3.45004e-05	0.102679	4.46218	0.493359	Ratio_EaHT
6	70727505	6-70727505	-0.10555	6.32055e-06	0.102679	5.19925	0.373845	Ratio_FlHT
6	70727505	6-70727505	-16.711	2.2144e-05	0.102679	4.65474	0.235454	MT_EaHT
6	70727587	6-70727587	22.4377	7.30735e-06	0.120536	5.13624	0.321132	Diff_FlHT
6	70727587	6-70727587	-27.3507	2.54799e-05	0.120536	4.5938	0.27527	SFHT
6	70727587	6-70727587	-25.9397	7.27028e-06	0.120536	5.13845	0.217432	MT_FlHT
6	70727587	6-70727587	-0.115755	3.05531e-05	0.120536	4.51495	0.493359	Ratio_EaHT
6	70727587	6-70727587	-0.0977097	5.77849e-06	0.120536	5.23819	0.373845	Ratio_FlHT
6	70727587	6-70727587	-15.7882	1.46945e-05	0.120536	4.83285	0.196516	MT_EaHT
6	70727587	6-70727587	0.535245	7.19008e-05	0.120536	4.14327	0.374474	Score
6	70728772	6-70728772	15.5498	5.06787e-05	0.245536	4.29517	0.376521	Diff_FlHT
6	70728772	6-70728772	-21.1023	2.72085e-05	0.245536	4.5653	0.27527	SFHT
6	70728772	6-70728772	-18.3631	4.37184e-05	0.245536	4.35934	0.332133	MT_FlHT
6	70728772	6-70728772	-0.0862175	6.16953e-05	0.245536	4.20975	0.493359	Ratio_EaHT
6	70728772	6-70728772	-0.0676598	4.24724e-05	0.245536	4.37189	0.414158	Ratio_FlHT
6	70728772	6-70728772	-12.3137	1.24998e-05	0.245536	4.9031	0.177666	MT_EaHT
6	70728772	6-70728772	0.527461	1.15096e-07	0.245536	6.93894	0.0119917	Score
6	70741592	6-70741592	0.476428	5.31123e-05	0.151786	4.2748	0.371487	Score
6	70747559	6-70747559	0.450406	9.33987e-05	0.160714	4.02966	0.406457	Score
6	70757662	6-70757662	9.56058	5.72942e-05	0.25	4.24189	0.396689	Diff_EaHT
6	70757662	6-70757662	-0.0736099	8.14864e-05	0.25	4.08892	0.574013	Ratio_SFHT
6	70757662	6-70757662	15.5307	3.78896e-05	0.25	4.42148	0.339811	Diff_FlHT
6	70757662	6-70757662	-22.0843	6.692e-06	0.25	5.17444	0.204514	SFHT
6	70757662	6-70757662	-18.8996	1.62726e-05	0.25	4.78854	0.23906	MT_FlHT
6	70757662	6-70757662	-0.0908917	1.46101e-05	0.25	4.83535	0.493359	Ratio_EaHT
6	70757662	6-70757662	-0.0682054	2.64258e-05	0.25	4.57797	0.414158	Ratio_FlHT
6	70757662	6-70757662	-12.908	2.5845e-06	0.25	5.58762	0.161212	MT_EaHT
6	70757662	6-70757662	0.562227	8.94546e-09	0.25	8.0484	0.00554317	Score
6	70757914	6-70757914	9.66045	6.26312e-05	0.232143	4.20321	0.410062	Diff_EaHT
6	70757914	6-70757914	15.7664	4.22116e-05	0.232143	4.37457	0.355143	Diff_FlHT
6	70757914	6-70757914	-20.3972	4.29616e-05	0.232143	4.36692	0.294777	SFHT
6	70757914	6-70757914	-18.1511	4.77651e-05	0.232143	4.32089	0.332133	MT_FlHT
6	70757914	6-70757914	-0.0881024	3.65171e-05	0.232143	4.4375	0.493359	Ratio_EaHT
6	70757914	6-70757914	-0.0673074	5.00686e-05	0.232143	4.30043	0.414158	Ratio_FlHT
6	70757914	6-70757914	-12.1522	1.41632e-05	0.232143	4.84884	0.192312	MT_EaHT
6	70757914	6-70757914	0.532473	1.23488e-07	0.232143	6.90837	0.0125167	Score
6	70758267	6-70758267	9.90827	1.0877e-05	0.325893	4.96349	0.323589	Diff_EaHT
6	70758267	6-70758267	16.4925	6.93564e-05	0.325893	4.15891	0.524807	Diff_SFHT
6	70758267	6-70758267	-0.0718579	5.1961e-05	0.325893	4.28432	0.574013	Ratio_SFHT
6	70758267	6-70758267	15.7995	4.79608e-06	0.325893	5.31911	0.321132	Diff_FlHT
6	70758267	6-70758267	-21.2762	4.84351e-06	0.325893	5.31484	0.204514	SFHT
6	70758267	6-70758267	-19.0506	4.65223e-06	0.325893	5.33234	0.217432	MT_FlHT
6	70758267	6-70758267	-0.0915898	4.15746e-06	0.325893	5.38117	0.493359	Ratio_EaHT
6	70758267	6-70758267	-0.0685263	4.12713e-06	0.325893	5.38435	0.373845	Ratio_FlHT
6	70758267	6-70758267	-12.8741	7.76498e-07	0.325893	6.10986	0.161212	MT_EaHT
6	70758267	6-70758267	0.552342	7.6465e-10	0.325893	9.11654	0.00554317	Score
6	70761209	6-70761209	-0.565142	9.19933e-05	0.0982143	4.03624	0.404217	Score
6	70765647	6-70765647	0.48494	2.24508e-05	0.160714	4.64877	0.323299	Score
6	70768225	6-70768225	0.466576	9.61748e-05	0.15625	4.01694	0.411442	Score
6	70768448	6-70768448	0.509343	4.13119e-05	0.138393	4.38392	0.349192	Score
6	70770613	6-70770613	-22.9064	9.05474e-05	0.151786	4.04312	0.297431	SFHT
6	70770613	6-70770613	-20.5851	8.8592e-05	0.151786	4.05261	0.344243	MT_FlHT
6	70770613	6-70770613	-12.9094	9.29891e-05	0.151786	4.03157	0.306453	MT_EaHT
6	70770613	6-70770613	0.543713	3.86138e-06	0.151786	5.41326	0.172648	Score
6	70785617	6-70785617	0.429449	3.23549e-05	0.21875	4.49006	0.326086	Score
6	70810892	6-70810892	15.3786	9.70912e-05	0.227679	4.01282	0.447002	Diff_FlHT
6	70810892	6-70810892	-20.5919	5.22996e-05	0.227679	4.2815	0.296155	SFHT
6	70810892	6-70810892	-17.7814	9.19103e-05	0.227679	4.03664	0.350963	MT_FlHT
6	70810892	6-70810892	-0.0867684	6.52668e-05	0.227679	4.18531	0.493359	Ratio_EaHT
6	70810892	6-70810892	-12.219	1.78506e-05	0.227679	4.74835	0.216505	MT_EaHT
6	70810892	6-70810892	0.550915	6.97341e-08	0.227679	7.15655	0.0100133	Score
6	70812346	6-70812346	0.533499	6.25155e-06	0.147321	5.20401	0.221311	Score
6	70813531	6-70813531	9.77277	6.41289e-05	0.227679	4.19295	0.410062	Diff_EaHT
6	70813531	6-70813531	17.7106	7.76134e-05	0.227679	4.11006	0.524807	Diff_SFHT
6	70813531	6-70813531	16.3786	3.20107e-05	0.227679	4.4947	0.322272	Diff_FlHT
6	70813531	6-70813531	-21.9054	1.45743e-05	0.227679	4.83641	0.235653	SFHT
6	70813531	6-70813531	-18.9961	2.56882e-05	0.227679	4.59027	0.276915	MT_FlHT
6	70813531	6-70813531	-0.0916671	2.1815e-05	0.227679	4.66125	0.493359	Ratio_EaHT
6	70813531	6-70813531	-0.0685588	5.46486e-05	0.227679	4.26242	0.414158	Ratio_FlHT
6	70813531	6-70813531	-12.8848	5.25484e-06	0.227679	5.27944	0.161212	MT_EaHT
6	70813531	6-70813531	0.54159	9.00808e-08	0.227679	7.04537	0.0104552	Score
6	70835889	6-70835889	0.463614	9.55757e-05	0.147321	4.01965	0.409907	Score
6	70838770	6-70838770	0.396101	3.33857e-05	0.294643	4.47644	0.327227	Score
6	70846491	6-70846491	0.451775	9.28331e-05	0.160714	4.0323	0.405599	Score
6	70850069	6-70850069	0.399268	8.57542e-05	0.236607	4.06674	0.39805	Score
6	70864771	6-70864771	-0.438201	7.63411e-05	0.1875	4.11724	0.385413	Score
6	70868095	6-70868095	0.522366	1.12199e-06	0.200893	5.95001	0.0673808	Score
6	70874660	6-70874660	0.541543	5.24802e-06	0.147321	5.28	0.210537	Score
6	70875633	6-70875633	8.65608	4.16782e-05	0.366071	4.38009	0.359635	Diff_EaHT
6	70875633	6-70875633	13.6149	7.02491e-05	0.366071	4.15336	0.416265	Diff_FlHT
6	70875633	6-70875633	-19.424	8.87733e-06	0.366071	5.05172	0.204514	SFHT
6	70875633	6-70875633	-16.9254	1.33936e-05	0.366071	4.8731	0.222089	MT_FlHT
6	70875633	6-70875633	-0.0786539	2.54373e-05	0.366071	4.59453	0.493359	Ratio_EaHT
6	70875633	6-70875633	-0.0583257	7.77403e-05	0.366071	4.10935	0.445389	Ratio_FlHT
6	70875633	6-70875633	-11.0178	6.7552e-06	0.366071	5.17036	0.161212	MT_EaHT
6	70875633	6-70875633	0.485288	3.722e-08	0.366071	7.42922	0.00757952	Score
6	70876390	6-70876390	0.500906	3.62267e-06	0.183036	5.44097	0.164938	Score
6	70877242	6-70877242	-0.435887	6.46383e-05	0.191964	4.18951	0.371487	Score
6	70878191	6-70878191	-0.449013	6.69358e-05	0.174107	4.17434	0.371487	Score
6	70881655	6-70881655	0.371923	9.96382e-05	0.361607	4.00157	0.416252	Score
6	70883505	6-70883505	-0.410081	4.17656e-05	0.227679	4.37918	0.349192	Score
6	70887280	6-70887280	15.4849	8.09422e-05	0.241071	4.09183	0.430247	Diff_FlHT
6	70887280	6-70887280	-0.0860424	8.05127e-05	0.241071	4.09414	0.512219	Ratio_EaHT
6	70887280	6-70887280	-0.0662429	9.15754e-05	0.241071	4.03822	0.470868	Ratio_FlHT
6	70887280	6-70887280	-11.9686	2.88945e-05	0.241071	4.53918	0.235454	MT_EaHT
6	70887280	6-70887280	0.529898	1.54972e-07	0.241071	6.80975	0.0138304	Score
6	70891586	6-70891586	0.465373	9.69659e-05	0.147321	4.01338	0.411442	Score
6	70894985	6-70894985	-0.0600518	6.77568e-05	0.366071	4.16905	0.426113	Ratio_FlHT
6	70894985	6-70894985	0.421444	4.99437e-06	0.366071	5.30152	0.204154	Score
6	70917559	6-70917559	0.556787	5.04987e-05	0.120536	4.29672	0.368948	Score
6	70933443	6-70933443	0.481239	9.04441e-06	0.1875	5.04362	0.247799	Score
6	70937905	6-70937905	0.461353	1.86335e-05	0.205357	4.72971	0.315557	Score
6	70940366	6-70940366	9.71115	6.59184e-05	0.258929	4.18099	0.410062	Diff_EaHT
6	70940366	6-70940366	16.5034	1.62378e-05	0.258929	4.78947	0.321132	Diff_FlHT
6	70940366	6-70940366	-20.356	4.95838e-05	0.258929	4.30466	0.296155	SFHT
6	70940366	6-70940366	-18.5396	3.70714e-05	0.258929	4.43096	0.321849	MT_FlHT
6	70940366	6-70940366	-0.0912309	2.18212e-05	0.258929	4.66112	0.493359	Ratio_EaHT
6	70940366	6-70940366	-0.0698117	2.35177e-05	0.258929	4.62861	0.414158	Ratio_FlHT
6	70940366	6-70940366	-12.8809	4.74557e-06	0.258929	5.32371	0.161212	MT_EaHT
6	70940366	6-70940366	0.546977	2.97259e-08	0.258929	7.52687	0.00628184	Score
6	70941277	6-70941277	0.370734	9.49206e-05	0.379464	4.02264	0.409254	Score
6	70941970	6-70941970	10.9282	5.8017e-06	0.254464	5.23644	0.323589	Diff_EaHT
6	70941970	6-70941970	18.6741	2.49292e-05	0.254464	4.60329	0.509994	Diff_SFHT
6	70941970	6-70941970	-0.079844	2.61837e-05	0.254464	4.58197	0.574013	Ratio_SFHT
6	70941970	6-70941970	18.151	1.92804e-06	0.254464	5.71488	0.321132	Diff_FlHT
6	70941970	6-70941970	-22.8665	4.1877e-06	0.254464	5.37802	0.204514	SFHT
6	70941970	6-70941970	-20.8415	2.82599e-06	0.254464	5.54883	0.217432	MT_FlHT
6	70941970	6-70941970	-0.101242	1.97528e-06	0.254464	5.70437	0.493359	Ratio_EaHT
6	70941970	6-70941970	-0.0774742	2.43905e-06	0.254464	5.61278	0.373845	Ratio_FlHT
6	70941970	6-70941970	-13.9468	5.7959e-07	0.254464	6.23688	0.161212	MT_EaHT
6	70941970	6-70941970	0.595252	1.22371e-09	0.254464	8.91232	0.00554317	Score
6	70942035	6-70942035	0.372162	9.37089e-05	0.379464	4.02822	0.407123	Score
6	70942122	6-70942122	0.517098	5.10754e-07	0.21875	6.29179	0.0350955	Score
6	70942930	6-70942930	20.4033	2.35359e-05	0.129464	4.62827	0.321132	Diff_FlHT
6	70942930	6-70942930	-23.2635	4.24437e-05	0.129464	4.37219	0.332133	MT_FlHT
6	70942930	6-70942930	-0.111615	4.03275e-05	0.129464	4.3944	0.493359	Ratio_EaHT
6	70942930	6-70942930	-0.0884708	2.0812e-05	0.129464	4.68169	0.410175	Ratio_FlHT
6	70942930	6-70942930	-15.2851	1.8283e-05	0.129464	4.73795	0.218426	MT_EaHT
6	70942930	6-70942930	0.563539	1.29187e-05	0.129464	4.88878	0.28539	Score
6	70943396	6-70943396	10.247	2.67999e-05	0.254464	4.57187	0.323589	Diff_EaHT
6	70943396	6-70943396	17.935	6.21435e-05	0.254464	4.2066	0.522667	Diff_SFHT
6	70943396	6-70943396	-0.0761266	7.3744e-05	0.254464	4.13227	0.574013	Ratio_SFHT
6	70943396	6-70943396	17.4907	5.28394e-06	0.254464	5.27704	0.321132	Diff_FlHT
6	70943396	6-70943396	-21.7676	1.49656e-05	0.254464	4.82491	0.235815	SFHT
6	70943396	6-70943396	-19.7644	1.14485e-05	0.254464	4.94125	0.217432	MT_FlHT
6	70943396	6-70943396	-0.0964611	7.53251e-06	0.254464	5.12306	0.493359	Ratio_EaHT
6	70943396	6-70943396	-0.0742068	7.48796e-06	0.254464	5.12564	0.373845	Ratio_FlHT
6	70943396	6-70943396	-13.3945	2.09371e-06	0.254464	5.67908	0.161212	MT_EaHT
6	70943396	6-70943396	0.573125	6.79302e-09	0.254464	8.16794	0.00554317	Score
6	70943559	6-70943559	10.247	2.67999e-05	0.25	4.57187	0.323589	Diff_EaHT
6	70943559	6-70943559	17.935	6.21435e-05	0.25	4.2066	0.522667	Diff_SFHT
6	70943559	6-70943559	-0.0761266	7.3744e-05	0.25	4.13227	0.574013	Ratio_SFHT
6	70943559	6-70943559	17.4907	5.28394e-06	0.25	5.27704	0.321132	Diff_FlHT
6	70943559	6-70943559	-21.7676	1.49656e-05	0.25	4.82491	0.235815	SFHT
6	70943559	6-70943559	-19.7644	1.14485e-05	0.25	4.94125	0.217432	MT_FlHT
6	70943559	6-70943559	-0.0964611	7.53251e-06	0.25	5.12306	0.493359	Ratio_EaHT
6	70943559	6-70943559	-0.0742068	7.48796e-06	0.25	5.12564	0.373845	Ratio_FlHT
6	70943559	6-70943559	-13.3945	2.09371e-06	0.25	5.67908	0.161212	MT_EaHT
6	70943559	6-70943559	0.573125	6.79302e-09	0.25	8.16794	0.00554317	Score
6	70944718	6-70944718	10.5482	1.32232e-05	0.258929	4.87866	0.323589	Diff_EaHT
6	70944718	6-70944718	18.0594	4.90898e-05	0.258929	4.30901	0.509994	Diff_SFHT
6	70944718	6-70944718	-0.0775622	4.73793e-05	0.258929	4.32441	0.574013	Ratio_SFHT
6	70944718	6-70944718	17.7555	3.05003e-06	0.258929	5.5157	0.321132	Diff_FlHT
6	70944718	6-70944718	-22.8123	4.84394e-06	0.258929	5.3148	0.204514	SFHT
6	70944718	6-70944718	-20.8556	2.95807e-06	0.258929	5.52899	0.217432	MT_FlHT
6	70944718	6-70944718	-0.098429	4.14282e-06	0.258929	5.3827	0.493359	Ratio_EaHT
6	70944718	6-70944718	-0.0760292	3.54539e-06	0.258929	5.45034	0.373845	Ratio_FlHT
6	70944718	6-70944718	-13.9585	6.07782e-07	0.258929	6.21625	0.161212	MT_EaHT
6	70944718	6-70944718	0.573606	4.58515e-09	0.258929	8.33865	0.00554317	Score
6	70944937	6-70944937	15.885	4.6327e-05	0.25	4.33417	0.362062	Diff_FlHT
6	70944937	6-70944937	-20.3419	7.32692e-05	0.25	4.13508	0.296155	SFHT
6	70944937	6-70944937	-18.3861	6.18134e-05	0.25	4.20892	0.332133	MT_FlHT
6	70944937	6-70944937	-0.089032	5.04293e-05	0.25	4.29732	0.493359	Ratio_EaHT
6	70944937	6-70944937	-0.0680519	5.15032e-05	0.25	4.28817	0.414158	Ratio_FlHT
6	70944937	6-70944937	-12.7453	9.36025e-06	0.25	5.02871	0.161212	MT_EaHT
6	70944937	6-70944937	0.535537	8.52677e-08	0.25	7.06922	0.010106	Score
6	70945242	6-70945242	-12.0939	3.43091e-05	0.245536	4.46459	0.235454	MT_EaHT
6	70945242	6-70945242	0.526002	1.82366e-07	0.245536	6.73906	0.0155751	Score
6	70945393	6-70945393	15.885	4.6327e-05	0.25	4.33417	0.362062	Diff_FlHT
6	70945393	6-70945393	-20.3419	7.32692e-05	0.25	4.13508	0.296155	SFHT
6	70945393	6-70945393	-18.3861	6.18134e-05	0.25	4.20892	0.332133	MT_FlHT
6	70945393	6-70945393	-0.089032	5.04293e-05	0.25	4.29732	0.493359	Ratio_EaHT
6	70945393	6-70945393	-0.0680519	5.15032e-05	0.25	4.28817	0.414158	Ratio_FlHT
6	70945393	6-70945393	-12.7453	9.36025e-06	0.25	5.02871	0.161212	MT_EaHT
6	70945393	6-70945393	0.535537	8.52677e-08	0.25	7.06922	0.010106	Score
6	70945617	6-70945617	19.5535	6.57469e-05	0.129464	4.18212	0.406435	Diff_FlHT
6	70945617	6-70945617	-22.2942	9.32077e-05	0.129464	4.03055	0.352954	MT_FlHT
6	70945617	6-70945617	-0.0851142	5.50056e-05	0.129464	4.25959	0.414158	Ratio_FlHT
6	70945617	6-70945617	-14.3415	6.33912e-05	0.129464	4.19797	0.283604	MT_EaHT
6	70945617	6-70945617	0.523855	6.64061e-05	0.129464	4.17779	0.371487	Score
6	70945893	6-70945893	15.0295	5.36708e-05	0.267857	4.27026	0.380286	Diff_FlHT
6	70945893	6-70945893	-19.7407	6.5488e-05	0.267857	4.18384	0.296155	SFHT
6	70945893	6-70945893	-17.7927	5.71058e-05	0.267857	4.24332	0.332133	MT_FlHT
6	70945893	6-70945893	-0.0854977	5.30756e-05	0.267857	4.27511	0.493359	Ratio_EaHT
6	70945893	6-70945893	-0.0656646	4.17678e-05	0.267857	4.37916	0.414158	Ratio_FlHT
6	70945893	6-70945893	-12.3609	8.03089e-06	0.267857	5.09524	0.161212	MT_EaHT
6	70945893	6-70945893	0.51681	8.97395e-08	0.267857	7.04702	0.0104552	Score
6	70946056	6-70946056	-0.0870399	9.1374e-05	0.232143	4.03918	0.537224	Ratio_EaHT
6	70946056	6-70946056	-12.1708	3.01537e-05	0.232143	4.52066	0.235454	MT_EaHT
6	70946056	6-70946056	0.541759	1.32126e-07	0.232143	6.87901	0.0132129	Score
6	70946313	6-70946313	0.387066	3.73278e-05	0.383929	4.42797	0.341394	Score
6	70946408	6-70946408	15.885	4.6327e-05	0.25	4.33417	0.362062	Diff_FlHT
6	70946408	6-70946408	-20.3419	7.32692e-05	0.25	4.13508	0.296155	SFHT
6	70946408	6-70946408	-18.3861	6.18134e-05	0.25	4.20892	0.332133	MT_FlHT
6	70946408	6-70946408	-0.089032	5.04293e-05	0.25	4.29732	0.493359	Ratio_EaHT
6	70946408	6-70946408	-0.0680519	5.15032e-05	0.25	4.28817	0.414158	Ratio_FlHT
6	70946408	6-70946408	-12.7453	9.36025e-06	0.25	5.02871	0.161212	MT_EaHT
6	70946408	6-70946408	0.535537	8.52677e-08	0.25	7.06922	0.010106	Score
6	70946420	6-70946420	15.885	4.6327e-05	0.25	4.33417	0.362062	Diff_FlHT
6	70946420	6-70946420	-20.3419	7.32692e-05	0.25	4.13508	0.296155	SFHT
6	70946420	6-70946420	-18.3861	6.18134e-05	0.25	4.20892	0.332133	MT_FlHT
6	70946420	6-70946420	-0.089032	5.04293e-05	0.25	4.29732	0.493359	Ratio_EaHT
6	70946420	6-70946420	-0.0680519	5.15032e-05	0.25	4.28817	0.414158	Ratio_FlHT
6	70946420	6-70946420	-12.7453	9.36025e-06	0.25	5.02871	0.161212	MT_EaHT
6	70946420	6-70946420	0.535537	8.52677e-08	0.25	7.06922	0.010106	Score
6	70946667	6-70946667	0.530081	5.1447e-07	0.205357	6.28864	0.0351353	Score
6	70946699	6-70946699	15.4044	7.65314e-05	0.245536	4.11616	0.42805	Diff_FlHT
6	70946699	6-70946699	-0.0658462	8.78286e-05	0.245536	4.05636	0.466414	Ratio_FlHT
6	70946699	6-70946699	-12.1875	2.27759e-05	0.245536	4.64252	0.235454	MT_EaHT
6	70946699	6-70946699	0.52522	1.51239e-07	0.245536	6.82034	0.0138304	Score
6	70946700	6-70946700	0.365055	7.72809e-05	0.40625	4.11193	0.387451	Score
6	70946758	6-70946758	0.474933	7.59147e-06	0.214286	5.11967	0.231763	Score
6	70946862	6-70946862	16.832	2.16136e-05	0.232143	4.66527	0.321132	Diff_FlHT
6	70946862	6-70946862	-21.0428	4.14286e-05	0.232143	4.3827	0.294777	SFHT
6	70946862	6-70946862	-19.4234	2.45603e-05	0.232143	4.60977	0.270218	MT_FlHT
6	70946862	6-70946862	-0.0906803	3.97177e-05	0.232143	4.40102	0.493359	Ratio_EaHT
6	70946862	6-70946862	-0.0718734	2.58489e-05	0.232143	4.58756	0.414158	Ratio_FlHT
6	70946862	6-70946862	-12.9261	7.72928e-06	0.232143	5.11186	0.161212	MT_EaHT
6	70946862	6-70946862	0.561762	3.84099e-08	0.232143	7.41556	0.00775136	Score
6	70947008	6-70947008	9.52709	3.17556e-05	0.294643	4.49818	0.328191	Diff_EaHT
6	70947008	6-70947008	16.6639	7.18722e-05	0.294643	4.14344	0.524807	Diff_SFHT
6	70947008	6-70947008	-0.071681	6.76024e-05	0.294643	4.17004	0.574013	Ratio_SFHT
6	70947008	6-70947008	15.7258	1.86385e-05	0.294643	4.72959	0.321132	Diff_FlHT
6	70947008	6-70947008	-20.8946	9.3314e-06	0.294643	5.03005	0.204514	SFHT
6	70947008	6-70947008	-18.6303	1.00583e-05	0.294643	4.99748	0.217432	MT_FlHT
6	70947008	6-70947008	-0.0891814	1.03102e-05	0.294643	4.98673	0.493359	Ratio_EaHT
6	70947008	6-70947008	-0.0677142	1.89231e-05	0.294643	4.72301	0.410175	Ratio_FlHT
6	70947008	6-70947008	-12.3224	3.35455e-06	0.294643	5.47437	0.161212	MT_EaHT
6	70947008	6-70947008	0.54361	6.9599e-09	0.294643	8.1574	0.00554317	Score
6	70947914	6-70947914	10.4659	3.51403e-05	0.241071	4.45419	0.333736	Diff_EaHT
6	70947914	6-70947914	16.9416	1.81792e-05	0.241071	4.74042	0.321132	Diff_FlHT
6	70947914	6-70947914	-21.3396	4.53813e-05	0.241071	4.34312	0.294777	SFHT
6	70947914	6-70947914	-19.2567	3.85845e-05	0.241071	4.41359	0.326402	MT_FlHT
6	70947914	6-70947914	-0.098576	1.01312e-05	0.241071	4.99434	0.493359	Ratio_EaHT
6	70947914	6-70947914	-0.0719633	2.41819e-05	0.241071	4.61651	0.414158	Ratio_FlHT
6	70947914	6-70947914	-13.588	3.48106e-06	0.241071	5.45829	0.161212	MT_EaHT
6	70947914	6-70947914	0.561521	3.95626e-08	0.241071	7.40272	0.00776878	Score
6	70957470	6-70957470	16.2905	3.0983e-05	0.245536	4.50888	0.321132	Diff_FlHT
6	70957470	6-70957470	-20.4191	6.38854e-05	0.245536	4.1946	0.296155	SFHT
6	70957470	6-70957470	-18.3847	5.90314e-05	0.245536	4.22892	0.332133	MT_FlHT
6	70957470	6-70957470	-0.0920165	2.58584e-05	0.245536	4.5874	0.493359	Ratio_EaHT
6	70957470	6-70957470	-0.0695306	3.71062e-05	0.245536	4.43055	0.414158	Ratio_FlHT
6	70957470	6-70957470	-12.7396	8.92022e-06	0.245536	5.04962	0.161212	MT_EaHT
6	70957470	6-70957470	0.557829	2.54881e-08	0.245536	7.59366	0.00554317	Score
6	70958078	6-70958078	0.511591	5.44141e-07	0.232143	6.26429	0.0367277	Score
6	70959521	6-70959521	0.447157	6.33964e-05	0.1875	4.19794	0.371487	Score
6	70959888	6-70959888	16.2905	3.0983e-05	0.245536	4.50888	0.321132	Diff_FlHT
6	70959888	6-70959888	-20.4191	6.38854e-05	0.245536	4.1946	0.296155	SFHT
6	70959888	6-70959888	-18.3847	5.90314e-05	0.245536	4.22892	0.332133	MT_FlHT
6	70959888	6-70959888	-0.0920165	2.58584e-05	0.245536	4.5874	0.493359	Ratio_EaHT
6	70959888	6-70959888	-0.0695306	3.71062e-05	0.245536	4.43055	0.414158	Ratio_FlHT
6	70959888	6-70959888	-12.7396	8.92022e-06	0.245536	5.04962	0.161212	MT_EaHT
6	70959888	6-70959888	0.557829	2.54881e-08	0.245536	7.59366	0.00554317	Score
6	70960406	6-70960406	0.447941	2.75161e-05	0.209821	4.56041	0.323741	Score
6	70960418	6-70960418	0.42432	8.36222e-05	0.205357	4.07768	0.396225	Score
6	70960605	6-70960605	15.6905	6.68642e-05	0.227679	4.17481	0.407784	Diff_FlHT
6	70960605	6-70960605	-0.0853049	9.66779e-05	0.227679	4.01467	0.547699	Ratio_EaHT
6	70960605	6-70960605	-0.0669519	7.92484e-05	0.227679	4.10101	0.44993	Ratio_FlHT
6	70960605	6-70960605	-12.0177	2.78699e-05	0.227679	4.55486	0.235454	MT_EaHT
6	70960605	6-70960605	0.534954	1.67726e-07	0.227679	6.7754	0.0146763	Score
6	70966865	6-70966865	0.384493	6.97046e-05	0.316964	4.15674	0.371487	Score
6	70966985	6-70966985	16.1348	3.46193e-05	0.241071	4.46068	0.332889	Diff_FlHT
6	70966985	6-70966985	-21.1865	2.90745e-05	0.241071	4.53649	0.275507	SFHT
6	70966985	6-70966985	-19.2042	2.3491e-05	0.241071	4.6291	0.269023	MT_FlHT
6	70966985	6-70966985	-0.0902653	3.33296e-05	0.241071	4.47717	0.493359	Ratio_EaHT
6	70966985	6-70966985	-0.0693867	3.59678e-05	0.241071	4.44409	0.414158	Ratio_FlHT
6	70966985	6-70966985	-13.1492	3.81695e-06	0.241071	5.41828	0.161212	MT_EaHT
6	70966985	6-70966985	0.534836	9.3885e-08	0.241071	7.0274	0.0107719	Score
6	70967130	6-70967130	15.4849	8.09422e-05	0.241071	4.09183	0.430247	Diff_FlHT
6	70967130	6-70967130	-0.0860424	8.05127e-05	0.241071	4.09414	0.512219	Ratio_EaHT
6	70967130	6-70967130	-0.0662429	9.15754e-05	0.241071	4.03822	0.470868	Ratio_FlHT
6	70967130	6-70967130	-11.9686	2.88945e-05	0.241071	4.53918	0.235454	MT_EaHT
6	70967130	6-70967130	0.529898	1.54972e-07	0.241071	6.80975	0.0138304	Score
6	70967469	6-70967469	0.507812	3.23126e-06	0.200893	5.49063	0.154662	Score
6	70967779	6-70967779	0.480366	4.66818e-06	0.214286	5.33085	0.195385	Score
6	70969450	6-70969450	10.1864	2.15914e-05	0.245536	4.66572	0.323589	Diff_EaHT
6	70969450	6-70969450	17.8528	4.97257e-05	0.245536	4.30342	0.509994	Diff_SFHT
6	70969450	6-70969450	-0.0767592	4.70463e-05	0.245536	4.32747	0.574013	Ratio_SFHT
6	70969450	6-70969450	17.345	5.91514e-06	0.245536	5.22803	0.321132	Diff_FlHT
6	70969450	6-70969450	-22.5234	5.32027e-06	0.245536	5.27407	0.204514	SFHT
6	70969450	6-70969450	-20.2065	4.8245e-06	0.245536	5.31655	0.217432	MT_FlHT
6	70969450	6-70969450	-0.0948851	7.45154e-06	0.245536	5.12775	0.493359	Ratio_EaHT
6	70969450	6-70969450	-0.0744202	6.5175e-06	0.245536	5.18592	0.373845	Ratio_FlHT
6	70969450	6-70969450	-13.2208	1.9001e-06	0.245536	5.72122	0.161212	MT_EaHT
6	70969450	6-70969450	0.565308	1.06137e-08	0.245536	7.97413	0.00554317	Score
6	70971307	6-70971307	10.6144	1.48184e-05	0.245536	4.8292	0.323589	Diff_EaHT
6	70971307	6-70971307	18.2613	4.95477e-05	0.245536	4.30498	0.509994	Diff_SFHT
6	70971307	6-70971307	-0.0785321	4.66992e-05	0.245536	4.33069	0.574013	Ratio_SFHT
6	70971307	6-70971307	17.6213	6.01704e-06	0.245536	5.22062	0.321132	Diff_FlHT
6	70971307	6-70971307	-22.4098	8.94906e-06	0.245536	5.04822	0.204514	SFHT
6	70971307	6-70971307	-20.2981	7.22295e-06	0.245536	5.14129	0.217432	MT_FlHT
6	70971307	6-70971307	-0.0999703	3.79153e-06	0.245536	5.42119	0.493359	Ratio_EaHT
6	70971307	6-70971307	-0.0756563	6.53073e-06	0.245536	5.18504	0.373845	Ratio_FlHT
6	70971307	6-70971307	-13.7169	1.32161e-06	0.245536	5.8789	0.161212	MT_EaHT
6	70971307	6-70971307	0.592042	2.79098e-09	0.245536	8.55424	0.00554317	Score
6	70971373	6-70971373	0.41814	1.03743e-05	0.357143	4.98404	0.263069	Score
6	70971611	6-70971611	9.42179	7.06733e-05	0.272321	4.15074	0.410062	Diff_EaHT
6	70971611	6-70971611	15.6929	2.20612e-05	0.272321	4.65637	0.321132	Diff_FlHT
6	70971611	6-70971611	-20.8267	2.04673e-05	0.272321	4.68894	0.268273	SFHT
6	70971611	6-70971611	-18.8525	1.60784e-05	0.272321	4.79376	0.23906	MT_FlHT
6	70971611	6-70971611	-0.0902295	1.60682e-05	0.272321	4.79403	0.493359	Ratio_EaHT
6	70971611	6-70971611	-0.068898	1.51443e-05	0.272321	4.81975	0.400714	Ratio_FlHT
6	70971611	6-70971611	-12.903	2.44422e-06	0.272321	5.61186	0.161212	MT_EaHT
6	70971611	6-70971611	0.539331	1.86866e-08	0.272321	7.72847	0.00554317	Score
6	70971713	6-70971713	10.1054	6.23387e-05	0.245536	4.20524	0.409988	Diff_EaHT
6	70971713	6-70971713	17.2263	1.34771e-05	0.245536	4.8704	0.321132	Diff_FlHT
6	70971713	6-70971713	-21.9467	2.42107e-05	0.245536	4.61599	0.27527	SFHT
6	70971713	6-70971713	-20.3083	1.25208e-05	0.245536	4.90237	0.218607	MT_FlHT
6	70971713	6-70971713	-0.0958842	1.67661e-05	0.245536	4.77557	0.493359	Ratio_EaHT
6	70971713	6-70971713	-0.0742333	1.34692e-05	0.245536	4.87066	0.381015	Ratio_FlHT
6	70971713	6-70971713	-13.6376	2.93178e-06	0.245536	5.53287	0.161212	MT_EaHT
6	70971713	6-70971713	0.562632	1.94562e-08	0.245536	7.71094	0.00554317	Score
6	70972026	6-70972026	9.91916	5.49787e-05	0.254464	4.25981	0.390597	Diff_EaHT
6	70972026	6-70972026	16.576	1.84973e-05	0.254464	4.73289	0.321132	Diff_FlHT
6	70972026	6-70972026	-21.5045	2.21339e-05	0.254464	4.65494	0.274683	SFHT
6	70972026	6-70972026	-19.5219	1.67108e-05	0.254464	4.777	0.242441	MT_FlHT
6	70972026	6-70972026	-0.094097	1.45646e-05	0.254464	4.8367	0.493359	Ratio_EaHT
6	70972026	6-70972026	-0.0714526	1.83753e-05	0.254464	4.73577	0.410175	Ratio_FlHT
6	70972026	6-70972026	-13.3268	2.75144e-06	0.254464	5.56044	0.161212	MT_EaHT
6	70972026	6-70972026	0.55829	1.74671e-08	0.254464	7.75778	0.00554317	Score
6	70972595	6-70972595	9.98236	9.70437e-05	0.200893	4.01303	0.448537	Diff_EaHT
6	70972595	6-70972595	-20.7707	8.07639e-05	0.200893	4.09278	0.296155	SFHT
6	70972595	6-70972595	-19.2393	4.75771e-05	0.200893	4.3226	0.332133	MT_FlHT
6	70972595	6-70972595	-0.096943	1.76616e-05	0.200893	4.75297	0.493359	Ratio_EaHT
6	70972595	6-70972595	-0.0693756	9.0986e-05	0.200893	4.04103	0.470868	Ratio_FlHT
6	70972595	6-70972595	-13.761	3.2689e-06	0.200893	5.4856	0.161212	MT_EaHT
6	70972595	6-70972595	0.558413	1.2743e-07	0.200893	6.89473	0.0128581	Score
6	70973022	6-70973022	9.74385	7.21928e-05	0.245536	4.14151	0.410062	Diff_EaHT
6	70973022	6-70973022	16.1832	3.19442e-05	0.245536	4.49561	0.321892	Diff_FlHT
6	70973022	6-70973022	-20.89	3.59334e-05	0.245536	4.4445	0.283788	SFHT
6	70973022	6-70973022	-18.813	3.29774e-05	0.245536	4.48178	0.310643	MT_FlHT
6	70973022	6-70973022	-0.0928544	1.82099e-05	0.245536	4.73969	0.493359	Ratio_EaHT
6	70973022	6-70973022	-0.069911	3.04578e-05	0.245536	4.5163	0.414158	Ratio_FlHT
6	70973022	6-70973022	-12.8932	5.64835e-06	0.245536	5.24808	0.161212	MT_EaHT
6	70973022	6-70973022	0.566247	1.26422e-08	0.245536	7.89818	0.00554317	Score
6	70974042	6-70974042	9.74385	7.21928e-05	0.25	4.14151	0.410062	Diff_EaHT
6	70974042	6-70974042	16.1832	3.19442e-05	0.25	4.49561	0.321892	Diff_FlHT
6	70974042	6-70974042	-20.89	3.59334e-05	0.25	4.4445	0.283788	SFHT
6	70974042	6-70974042	-18.813	3.29774e-05	0.25	4.48178	0.310643	MT_FlHT
6	70974042	6-70974042	-0.0928544	1.82099e-05	0.25	4.73969	0.493359	Ratio_EaHT
6	70974042	6-70974042	-0.069911	3.04578e-05	0.25	4.5163	0.414158	Ratio_FlHT
6	70974042	6-70974042	-12.8932	5.64835e-06	0.25	5.24808	0.161212	MT_EaHT
6	70974042	6-70974042	0.566247	1.26422e-08	0.25	7.89818	0.00554317	Score
6	70974210	6-70974210	15.4916	7.78657e-05	0.241071	4.10865	0.430247	Diff_FlHT
6	70974210	6-70974210	-0.0878118	6.19426e-05	0.241071	4.20801	0.493359	Ratio_EaHT
6	70974210	6-70974210	-0.0665063	8.30165e-05	0.241071	4.08084	0.458371	Ratio_FlHT
6	70974210	6-70974210	-12.3095	1.84391e-05	0.241071	4.73426	0.218889	MT_EaHT
6	70974210	6-70974210	0.543644	6.26476e-08	0.241071	7.2031	0.00939893	Score
6	70974232	6-70974232	9.74385	7.21928e-05	0.25	4.14151	0.410062	Diff_EaHT
6	70974232	6-70974232	16.1832	3.19442e-05	0.25	4.49561	0.321892	Diff_FlHT
6	70974232	6-70974232	-20.89	3.59334e-05	0.25	4.4445	0.283788	SFHT
6	70974232	6-70974232	-18.813	3.29774e-05	0.25	4.48178	0.310643	MT_FlHT
6	70974232	6-70974232	-0.0928544	1.82099e-05	0.25	4.73969	0.493359	Ratio_EaHT
6	70974232	6-70974232	-0.069911	3.04578e-05	0.25	4.5163	0.414158	Ratio_FlHT
6	70974232	6-70974232	-12.8932	5.64835e-06	0.25	5.24808	0.161212	MT_EaHT
6	70974232	6-70974232	0.566247	1.26422e-08	0.25	7.89818	0.00554317	Score
6	70974263	6-70974263	15.4916	7.78657e-05	0.241071	4.10865	0.430247	Diff_FlHT
6	70974263	6-70974263	-0.0878118	6.19426e-05	0.241071	4.20801	0.493359	Ratio_EaHT
6	70974263	6-70974263	-0.0665063	8.30165e-05	0.241071	4.08084	0.458371	Ratio_FlHT
6	70974263	6-70974263	-12.3095	1.84391e-05	0.241071	4.73426	0.218889	MT_EaHT
6	70974263	6-70974263	0.543644	6.26476e-08	0.241071	7.2031	0.00939893	Score
6	70974268	6-70974268	15.4916	7.78657e-05	0.241071	4.10865	0.430247	Diff_FlHT
6	70974268	6-70974268	-0.0878118	6.19426e-05	0.241071	4.20801	0.493359	Ratio_EaHT
6	70974268	6-70974268	-0.0665063	8.30165e-05	0.241071	4.08084	0.458371	Ratio_FlHT
6	70974268	6-70974268	-12.3095	1.84391e-05	0.241071	4.73426	0.218889	MT_EaHT
6	70974268	6-70974268	0.543644	6.26476e-08	0.241071	7.2031	0.00939893	Score
6	70975065	6-70975065	-12.3094	1.94055e-05	0.245536	4.71208	0.223838	MT_EaHT
6	70975065	6-70975065	0.521367	2.01255e-07	0.245536	6.69625	0.0168847	Score
6	70975078	6-70975078	-11.9822	2.89296e-05	0.245536	4.53866	0.235454	MT_EaHT
6	70975078	6-70975078	0.516197	2.36394e-07	0.245536	6.62636	0.0185801	Score
6	70975829	6-70975829	0.454636	1.49621e-05	0.21875	4.82501	0.298857	Score
6	70976015	6-70976015	0.488113	5.51096e-06	0.200893	5.25877	0.216229	Score
6	70976275	6-70976275	9.60125	8.58078e-05	0.254464	4.06647	0.430734	Diff_EaHT
6	70976275	6-70976275	15.5934	5.27514e-05	0.254464	4.27777	0.380286	Diff_FlHT
6	70976275	6-70976275	-0.0896134	3.32818e-05	0.254464	4.47779	0.493359	Ratio_EaHT
6	70976275	6-70976275	-0.0659296	7.37137e-05	0.254464	4.13245	0.441858	Ratio_FlHT
6	70976275	6-70976275	-12.173	1.75091e-05	0.254464	4.75674	0.214441	MT_EaHT
6	70976275	6-70976275	0.545083	3.70624e-08	0.254464	7.43107	0.00757952	Score
6	70976345	6-70976345	15.8262	4.92306e-05	0.245536	4.30777	0.37156	Diff_FlHT
6	70976345	6-70976345	-0.0907962	3.05417e-05	0.245536	4.51511	0.493359	Ratio_EaHT
6	70976345	6-70976345	-0.0670315	6.68967e-05	0.245536	4.1746	0.425219	Ratio_FlHT
6	70976345	6-70976345	-12.3496	1.55563e-05	0.245536	4.80809	0.202647	MT_EaHT
6	70976345	6-70976345	0.550959	3.45864e-08	0.245536	7.46109	0.00717364	Score
6	70976858	6-70976858	15.9012	4.82646e-05	0.241071	4.31637	0.369119	Diff_FlHT
6	70976858	6-70976858	-19.9705	9.93974e-05	0.241071	4.00262	0.299676	SFHT
6	70976858	6-70976858	-17.9952	8.58347e-05	0.241071	4.06634	0.340911	MT_FlHT
6	70976858	6-70976858	-0.0859621	8.89799e-05	0.241071	4.05071	0.530387	Ratio_EaHT
6	70976858	6-70976858	-0.0676009	6.14668e-05	0.241071	4.21136	0.414158	Ratio_FlHT
6	70976858	6-70976858	-11.9857	3.0905e-05	0.241071	4.50997	0.235454	MT_EaHT
6	70976858	6-70976858	0.554422	4.70133e-08	0.241071	7.32778	0.00842496	Score
6	70976946	6-70976946	15.6971	5.50056e-05	0.254464	4.25959	0.381589	Diff_FlHT
6	70976946	6-70976946	-17.855	9.93185e-05	0.254464	4.00297	0.355224	MT_FlHT
6	70976946	6-70976946	-0.0878686	6.19487e-05	0.254464	4.20797	0.493359	Ratio_EaHT
6	70976946	6-70976946	-0.0668954	6.69136e-05	0.254464	4.17449	0.425219	Ratio_FlHT
6	70976946	6-70976946	-12.5447	1.26675e-05	0.254464	4.89731	0.178666	MT_EaHT
6	70976946	6-70976946	0.540444	5.84968e-08	0.254464	7.23287	0.00922786	Score
6	70977322	6-70977322	-12.1754	4.92038e-05	0.214286	4.308	0.260257	MT_EaHT
6	70977322	6-70977322	0.47909	7.90794e-06	0.214286	5.10194	0.237138	Score
6	70977821	6-70977821	16.2905	3.0983e-05	0.245536	4.50888	0.321132	Diff_FlHT
6	70977821	6-70977821	-20.4191	6.38854e-05	0.245536	4.1946	0.296155	SFHT
6	70977821	6-70977821	-18.3847	5.90314e-05	0.245536	4.22892	0.332133	MT_FlHT
6	70977821	6-70977821	-0.0920165	2.58584e-05	0.245536	4.5874	0.493359	Ratio_EaHT
6	70977821	6-70977821	-0.0695306	3.71062e-05	0.245536	4.43055	0.414158	Ratio_FlHT
6	70977821	6-70977821	-12.7396	8.92022e-06	0.245536	5.04962	0.161212	MT_EaHT
6	70977821	6-70977821	0.557829	2.54881e-08	0.245536	7.59366	0.00554317	Score
6	70978060	6-70978060	0.471026	6.71213e-05	0.160714	4.17314	0.371487	Score
6	70978143	6-70978143	0.507233	3.73795e-06	0.196429	5.42737	0.168814	Score
6	70978212	6-70978212	10.0883	6.1148e-05	0.241071	4.21362	0.404668	Diff_EaHT
6	70978212	6-70978212	16.4868	3.02477e-05	0.241071	4.51931	0.321132	Diff_FlHT
6	70978212	6-70978212	-0.0939265	2.39432e-05	0.241071	4.62082	0.493359	Ratio_EaHT
6	70978212	6-70978212	-0.069667	4.36372e-05	0.241071	4.36014	0.414158	Ratio_FlHT
6	70978212	6-70978212	-12.618	1.54957e-05	0.241071	4.80979	0.202379	MT_EaHT
6	70978212	6-70978212	0.556286	3.96649e-08	0.241071	7.40159	0.00776878	Score
6	70978341	6-70978341	0.489271	2.62451e-05	0.169643	4.58095	0.323741	Score
6	70978718	6-70978718	0.488331	1.39268e-05	0.169643	4.85615	0.294063	Score
6	70979951	6-70979951	16.0957	3.70782e-05	0.25	4.43088	0.336865	Diff_FlHT
6	70979951	6-70979951	-17.846	9.53172e-05	0.25	4.02083	0.355224	MT_FlHT
6	70979951	6-70979951	-0.0907969	3.22144e-05	0.25	4.49195	0.493359	Ratio_EaHT
6	70979951	6-70979951	-0.0683433	4.86443e-05	0.25	4.31297	0.414158	Ratio_FlHT
6	70979951	6-70979951	-12.5328	1.21454e-05	0.25	4.91559	0.173953	MT_EaHT
6	70979951	6-70979951	0.562548	1.72793e-08	0.25	7.76248	0.00554317	Score
6	70980461	6-70980461	16.0957	3.70782e-05	0.25	4.43088	0.336865	Diff_FlHT
6	70980461	6-70980461	-17.846	9.53172e-05	0.25	4.02083	0.355224	MT_FlHT
6	70980461	6-70980461	-0.0907969	3.22144e-05	0.25	4.49195	0.493359	Ratio_EaHT
6	70980461	6-70980461	-0.0683433	4.86443e-05	0.25	4.31297	0.414158	Ratio_FlHT
6	70980461	6-70980461	-12.5328	1.21454e-05	0.25	4.91559	0.173953	MT_EaHT
6	70980461	6-70980461	0.562548	1.72793e-08	0.25	7.76248	0.00554317	Score
6	70980491	6-70980491	16.0957	3.70782e-05	0.25	4.43088	0.336865	Diff_FlHT
6	70980491	6-70980491	-17.846	9.53172e-05	0.25	4.02083	0.355224	MT_FlHT
6	70980491	6-70980491	-0.0907969	3.22144e-05	0.25	4.49195	0.493359	Ratio_EaHT
6	70980491	6-70980491	-0.0683433	4.86443e-05	0.25	4.31297	0.414158	Ratio_FlHT
6	70980491	6-70980491	-12.5328	1.21454e-05	0.25	4.91559	0.173953	MT_EaHT
6	70980491	6-70980491	0.562548	1.72793e-08	0.25	7.76248	0.00554317	Score
6	70981306	6-70981306	16.5793	2.36395e-05	0.241071	4.62636	0.321132	Diff_FlHT
6	70981306	6-70981306	-20.8982	4.50826e-05	0.241071	4.34599	0.294777	SFHT
6	70981306	6-70981306	-18.7913	4.2777e-05	0.241071	4.36879	0.332133	MT_FlHT
6	70981306	6-70981306	-0.09269	2.425e-05	0.241071	4.61529	0.493359	Ratio_EaHT
6	70981306	6-70981306	-0.0709517	2.70421e-05	0.241071	4.56796	0.414158	Ratio_FlHT
6	70981306	6-70981306	-12.8558	7.98496e-06	0.241071	5.09773	0.161212	MT_EaHT
6	70981306	6-70981306	0.56286	2.09352e-08	0.241071	7.67912	0.00554317	Score
6	70981370	6-70981370	-12.3441	2.19028e-05	0.241071	4.6595	0.235454	MT_EaHT
6	70981370	6-70981370	0.512053	5.52344e-07	0.241071	6.25779	0.0370496	Score
6	70981705	6-70981705	-14.4026	8.41564e-05	0.125	4.07491	0.306453	MT_EaHT
6	70981705	6-70981705	0.545432	3.90082e-05	0.125	4.40884	0.343341	Score
6	70981902	6-70981902	-0.0855433	8.61889e-05	0.254464	4.06455	0.525299	Ratio_EaHT
6	70981902	6-70981902	-12.0212	2.56326e-05	0.254464	4.59121	0.235454	MT_EaHT
6	70981902	6-70981902	0.536513	7.17517e-08	0.254464	7.14417	0.0100774	Score
6	70981930	6-70981930	15.8464	5.03525e-05	0.245536	4.29798	0.375444	Diff_FlHT
6	70981930	6-70981930	-0.0888626	3.94629e-05	0.245536	4.40381	0.493359	Ratio_EaHT
6	70981930	6-70981930	-0.0670978	6.87111e-05	0.245536	4.16297	0.427837	Ratio_FlHT
6	70981930	6-70981930	-12.1991	1.69993e-05	0.245536	4.76957	0.210849	MT_EaHT
6	70981930	6-70981930	0.539934	7.34297e-08	0.245536	7.13413	0.010106	Score
6	70982551	6-70982551	15.3185	7.04383e-05	0.254464	4.15219	0.41665	Diff_FlHT
6	70982551	6-70982551	-0.0883759	4.03795e-05	0.254464	4.39384	0.493359	Ratio_EaHT
6	70982551	6-70982551	-0.0647015	9.90033e-05	0.254464	4.00435	0.478204	Ratio_FlHT
6	70982551	6-70982551	-12.1179	1.78563e-05	0.254464	4.74821	0.216505	MT_EaHT
6	70982551	6-70982551	0.528875	8.42137e-08	0.254464	7.07462	0.010106	Score
6	70982904	6-70982904	-14.4026	8.41564e-05	0.125	4.07491	0.306453	MT_EaHT
6	70982904	6-70982904	0.545432	3.90082e-05	0.125	4.40884	0.343341	Score
6	70983025	6-70983025	16.2905	3.0983e-05	0.245536	4.50888	0.321132	Diff_FlHT
6	70983025	6-70983025	-20.4191	6.38854e-05	0.245536	4.1946	0.296155	SFHT
6	70983025	6-70983025	-18.3847	5.90314e-05	0.245536	4.22892	0.332133	MT_FlHT
6	70983025	6-70983025	-0.0920165	2.58584e-05	0.245536	4.5874	0.493359	Ratio_EaHT
6	70983025	6-70983025	-0.0695306	3.71062e-05	0.245536	4.43055	0.414158	Ratio_FlHT
6	70983025	6-70983025	-12.7396	8.92022e-06	0.245536	5.04962	0.161212	MT_EaHT
6	70983025	6-70983025	0.557829	2.54881e-08	0.245536	7.59366	0.00554317	Score
6	70983160	6-70983160	16.2106	3.40241e-05	0.241071	4.46821	0.330948	Diff_FlHT
6	70983160	6-70983160	-19.9679	9.64943e-05	0.241071	4.0155	0.299676	SFHT
6	70983160	6-70983160	-18.027	8.49865e-05	0.241071	4.07065	0.339408	MT_FlHT
6	70983160	6-70983160	-0.0911924	3.15443e-05	0.241071	4.50108	0.493359	Ratio_EaHT
6	70983160	6-70983160	-0.0687652	4.5542e-05	0.241071	4.34159	0.414158	Ratio_FlHT
6	70983160	6-70983160	-12.5456	1.27241e-05	0.241071	4.89537	0.179235	MT_EaHT
6	70983160	6-70983160	0.546178	5.37246e-08	0.241071	7.26983	0.00918669	Score
6	70983277	6-70983277	16.2905	3.0983e-05	0.245536	4.50888	0.321132	Diff_FlHT
6	70983277	6-70983277	-20.4191	6.38854e-05	0.245536	4.1946	0.296155	SFHT
6	70983277	6-70983277	-18.3847	5.90314e-05	0.245536	4.22892	0.332133	MT_FlHT
6	70983277	6-70983277	-0.0920165	2.58584e-05	0.245536	4.5874	0.493359	Ratio_EaHT
6	70983277	6-70983277	-0.0695306	3.71062e-05	0.245536	4.43055	0.414158	Ratio_FlHT
6	70983277	6-70983277	-12.7396	8.92022e-06	0.245536	5.04962	0.161212	MT_EaHT
6	70983277	6-70983277	0.557829	2.54881e-08	0.245536	7.59366	0.00554317	Score
6	70983300	6-70983300	10.311	2.53817e-05	0.25	4.59548	0.323589	Diff_EaHT
6	70983300	6-70983300	-0.0751601	9.6758e-05	0.25	4.01431	0.578091	Ratio_SFHT
6	70983300	6-70983300	16.9746	1.21575e-05	0.25	4.91516	0.321132	Diff_FlHT
6	70983300	6-70983300	-21.5691	1.92351e-05	0.25	4.7159	0.26158	SFHT
6	70983300	6-70983300	-19.5129	1.59726e-05	0.25	4.79662	0.23853	MT_FlHT
6	70983300	6-70983300	-0.0969941	7.19391e-06	0.25	5.14303	0.493359	Ratio_EaHT
6	70983300	6-70983300	-0.0729076	1.30205e-05	0.25	4.88537	0.375458	Ratio_FlHT
6	70983300	6-70983300	-13.3171	2.62533e-06	0.25	5.58082	0.161212	MT_EaHT
6	70983300	6-70983300	0.580286	4.89816e-09	0.25	8.30997	0.00554317	Score
6	70983383	6-70983383	9.74477	9.7354e-05	0.241071	4.01165	0.449195	Diff_EaHT
6	70983383	6-70983383	16.8617	1.73764e-05	0.241071	4.76004	0.321132	Diff_FlHT
6	70983383	6-70983383	-21.259	3.58521e-05	0.241071	4.44549	0.283788	SFHT
6	70983383	6-70983383	-19.279	2.9121e-05	0.241071	4.53579	0.292917	MT_FlHT
6	70983383	6-70983383	-0.0937089	2.15916e-05	0.241071	4.66572	0.493359	Ratio_EaHT
6	70983383	6-70983383	-0.0720553	2.05515e-05	0.241071	4.68716	0.410175	Ratio_FlHT
6	70983383	6-70983383	-13.0148	6.80313e-06	0.241071	5.16729	0.161212	MT_EaHT
6	70983383	6-70983383	0.582971	6.37125e-09	0.241071	8.19578	0.00554317	Score
6	70983478	6-70983478	16.2905	3.0983e-05	0.245536	4.50888	0.321132	Diff_FlHT
6	70983478	6-70983478	-20.4191	6.38854e-05	0.245536	4.1946	0.296155	SFHT
6	70983478	6-70983478	-18.3847	5.90314e-05	0.245536	4.22892	0.332133	MT_FlHT
6	70983478	6-70983478	-0.0920165	2.58584e-05	0.245536	4.5874	0.493359	Ratio_EaHT
6	70983478	6-70983478	-0.0695306	3.71062e-05	0.245536	4.43055	0.414158	Ratio_FlHT
6	70983478	6-70983478	-12.7396	8.92022e-06	0.245536	5.04962	0.161212	MT_EaHT
6	70983478	6-70983478	0.557829	2.54881e-08	0.245536	7.59366	0.00554317	Score
6	70983873	6-70983873	-11.565	5.04055e-05	0.254464	4.29752	0.263012	MT_EaHT
6	70983873	6-70983873	0.497586	5.66013e-07	0.254464	6.24717	0.0374011	Score
6	70983923	6-70983923	-11.565	5.04055e-05	0.254464	4.29752	0.263012	MT_EaHT
6	70983923	6-70983923	0.497586	5.66013e-07	0.254464	6.24717	0.0374011	Score
6	70984291	6-70984291	-12.0326	2.66929e-05	0.263393	4.5736	0.235454	MT_EaHT
6	70984291	6-70984291	0.515042	2.2415e-07	0.263393	6.64946	0.0181266	Score
6	70984434	6-70984434	15.4312	6.16715e-05	0.267857	4.20992	0.396633	Diff_FlHT
6	70984434	6-70984434	-17.7799	8.47179e-05	0.267857	4.07202	0.339	MT_FlHT
6	70984434	6-70984434	-0.0877501	4.98627e-05	0.267857	4.30222	0.493359	Ratio_EaHT
6	70984434	6-70984434	-0.0660218	6.9894e-05	0.267857	4.15556	0.430384	Ratio_FlHT
6	70984434	6-70984434	-12.6202	8.34993e-06	0.267857	5.07832	0.161212	MT_EaHT
6	70984434	6-70984434	0.537875	4.86502e-08	0.267857	7.31292	0.00864912	Score
6	70984464	6-70984464	-12.0326	2.66929e-05	0.263393	4.5736	0.235454	MT_EaHT
6	70984464	6-70984464	0.515042	2.2415e-07	0.263393	6.64946	0.0181266	Score
6	70984512	6-70984512	-12.0326	2.66929e-05	0.263393	4.5736	0.235454	MT_EaHT
6	70984512	6-70984512	0.515042	2.2415e-07	0.263393	6.64946	0.0181266	Score
6	70984591	6-70984591	-0.0855433	8.61889e-05	0.254464	4.06455	0.525299	Ratio_EaHT
6	70984591	6-70984591	-12.0212	2.56326e-05	0.254464	4.59121	0.235454	MT_EaHT
6	70984591	6-70984591	0.536513	7.17517e-08	0.254464	7.14417	0.0100774	Score
6	70985689	6-70985689	15.2962	8.62185e-05	0.254464	4.0644	0.433681	Diff_FlHT
6	70985689	6-70985689	-0.0867018	7.04688e-05	0.254464	4.152	0.493359	Ratio_EaHT
6	70985689	6-70985689	-12.2198	1.91805e-05	0.254464	4.71714	0.222769	MT_EaHT
6	70985689	6-70985689	0.531515	1.04554e-07	0.254464	6.98066	0.0111526	Score
6	70986011	6-70986011	-12.2254	2.00848e-05	0.254464	4.69713	0.226769	MT_EaHT
6	70986011	6-70986011	0.509874	3.22711e-07	0.254464	6.49119	0.0244219	Score
6	70986110	6-70986110	-14.2539	9.7421e-05	0.129464	4.01135	0.308203	MT_EaHT
6	70986114	6-70986114	-14.2539	9.7421e-05	0.129464	4.01135	0.308203	MT_EaHT
6	70986128	6-70986128	-0.428982	9.87562e-06	0.245536	5.00544	0.256634	Score
6	70986201	6-70986201	-14.2539	9.7421e-05	0.129464	4.01135	0.308203	MT_EaHT
6	70986608	6-70986608	15.885	4.6327e-05	0.25	4.33417	0.362062	Diff_FlHT
6	70986608	6-70986608	-20.3419	7.32692e-05	0.25	4.13508	0.296155	SFHT
6	70986608	6-70986608	-18.3861	6.18134e-05	0.25	4.20892	0.332133	MT_FlHT
6	70986608	6-70986608	-0.089032	5.04293e-05	0.25	4.29732	0.493359	Ratio_EaHT
6	70986608	6-70986608	-0.0680519	5.15032e-05	0.25	4.28817	0.414158	Ratio_FlHT
6	70986608	6-70986608	-12.7453	9.36025e-06	0.25	5.02871	0.161212	MT_EaHT
6	70986608	6-70986608	0.535537	8.52677e-08	0.25	7.06922	0.010106	Score
6	70986633	6-70986633	15.885	4.6327e-05	0.25	4.33417	0.362062	Diff_FlHT
6	70986633	6-70986633	-20.3419	7.32692e-05	0.25	4.13508	0.296155	SFHT
6	70986633	6-70986633	-18.3861	6.18134e-05	0.25	4.20892	0.332133	MT_FlHT
6	70986633	6-70986633	-0.089032	5.04293e-05	0.25	4.29732	0.493359	Ratio_EaHT
6	70986633	6-70986633	-0.0680519	5.15032e-05	0.25	4.28817	0.414158	Ratio_FlHT
6	70986633	6-70986633	-12.7453	9.36025e-06	0.25	5.02871	0.161212	MT_EaHT
6	70986633	6-70986633	0.535537	8.52677e-08	0.25	7.06922	0.010106	Score
6	70986742	6-70986742	-14.2539	9.7421e-05	0.129464	4.01135	0.308203	MT_EaHT
6	70987364	6-70987364	-12.761	3.73444e-05	0.183036	4.42777	0.235454	MT_EaHT
6	70987364	6-70987364	0.47576	1.71304e-05	0.183036	4.76623	0.312484	Score
6	70987367	6-70987367	-0.0932481	4.31768e-05	0.191964	4.36475	0.493359	Ratio_EaHT
6	70987367	6-70987367	-13.5482	5.5863e-06	0.191964	5.25288	0.161212	MT_EaHT
6	70987367	6-70987367	0.508515	2.16598e-06	0.191964	5.66435	0.115522	Score
6	70987843	6-70987843	-13.6355	3.95918e-05	0.142857	4.40239	0.242183	MT_EaHT
6	70987843	6-70987843	0.500829	3.45953e-05	0.142857	4.46098	0.332884	Score
6	70987859	6-70987859	-12.832	4.50874e-05	0.174107	4.34594	0.249378	MT_EaHT
6	70987859	6-70987859	0.451564	7.01553e-05	0.174107	4.15394	0.371487	Score
6	70989129	6-70989129	15.4849	8.09422e-05	0.241071	4.09183	0.430247	Diff_FlHT
6	70989129	6-70989129	-0.0860424	8.05127e-05	0.241071	4.09414	0.512219	Ratio_EaHT
6	70989129	6-70989129	-0.0662429	9.15754e-05	0.241071	4.03822	0.470868	Ratio_FlHT
6	70989129	6-70989129	-11.9686	2.88945e-05	0.241071	4.53918	0.235454	MT_EaHT
6	70989129	6-70989129	0.529898	1.54972e-07	0.241071	6.80975	0.0138304	Score
6	70989193	6-70989193	15.4849	8.09422e-05	0.241071	4.09183	0.430247	Diff_FlHT
6	70989193	6-70989193	-0.0860424	8.05127e-05	0.241071	4.09414	0.512219	Ratio_EaHT
6	70989193	6-70989193	-0.0662429	9.15754e-05	0.241071	4.03822	0.470868	Ratio_FlHT
6	70989193	6-70989193	-11.9686	2.88945e-05	0.241071	4.53918	0.235454	MT_EaHT
6	70989193	6-70989193	0.529898	1.54972e-07	0.241071	6.80975	0.0138304	Score
6	70989792	6-70989792	9.81849	8.6923e-05	0.236607	4.06087	0.432461	Diff_EaHT
6	70989792	6-70989792	16.0596	5.46165e-05	0.236607	4.26268	0.380422	Diff_FlHT
6	70989792	6-70989792	-20.3712	8.36293e-05	0.236607	4.07764	0.296155	SFHT
6	70989792	6-70989792	-18.0698	9.40176e-05	0.236607	4.02679	0.354573	MT_FlHT
6	70989792	6-70989792	-0.0926929	2.71479e-05	0.236607	4.56626	0.493359	Ratio_EaHT
6	70989792	6-70989792	-0.0685536	6.45514e-05	0.236607	4.19009	0.417191	Ratio_FlHT
6	70989792	6-70989792	-12.8785	8.72626e-06	0.236607	5.05917	0.161212	MT_EaHT
6	70989792	6-70989792	0.532964	1.79805e-07	0.236607	6.7452	0.0155511	Score
6	70991841	6-70991841	19.8943	7.51489e-05	0.120536	4.12408	0.424237	Diff_FlHT
6	70991841	6-70991841	-0.0873038	5.45933e-05	0.120536	4.26286	0.414158	Ratio_FlHT
6	70991841	6-70991841	-15.0635	5.46239e-05	0.120536	4.26262	0.271249	MT_EaHT
6	70991841	6-70991841	0.594017	9.43249e-06	0.120536	5.02537	0.25225	Score
6	70992513	6-70992513	20.4033	2.35359e-05	0.133929	4.62827	0.321132	Diff_FlHT
6	70992513	6-70992513	-23.2635	4.24437e-05	0.133929	4.37219	0.332133	MT_FlHT
6	70992513	6-70992513	-0.111615	4.03275e-05	0.133929	4.3944	0.493359	Ratio_EaHT
6	70992513	6-70992513	-0.0884708	2.0812e-05	0.133929	4.68169	0.410175	Ratio_FlHT
6	70992513	6-70992513	-15.2851	1.8283e-05	0.133929	4.73795	0.218426	MT_EaHT
6	70992513	6-70992513	0.563539	1.29187e-05	0.133929	4.88878	0.28539	Score
6	70992669	6-70992669	20.4033	2.35359e-05	0.133929	4.62827	0.321132	Diff_FlHT
6	70992669	6-70992669	-23.2635	4.24437e-05	0.133929	4.37219	0.332133	MT_FlHT
6	70992669	6-70992669	-0.111615	4.03275e-05	0.133929	4.3944	0.493359	Ratio_EaHT
6	70992669	6-70992669	-0.0884708	2.0812e-05	0.133929	4.68169	0.410175	Ratio_FlHT
6	70992669	6-70992669	-15.2851	1.8283e-05	0.133929	4.73795	0.218426	MT_EaHT
6	70992669	6-70992669	0.563539	1.29187e-05	0.133929	4.88878	0.28539	Score
6	70992715	6-70992715	-14.4026	8.41564e-05	0.125	4.07491	0.306453	MT_EaHT
6	70992715	6-70992715	0.545432	3.90082e-05	0.125	4.40884	0.343341	Score
6	70993919	6-70993919	15.6971	5.50056e-05	0.254464	4.25959	0.381589	Diff_FlHT
6	70993919	6-70993919	-17.855	9.93185e-05	0.254464	4.00297	0.355224	MT_FlHT
6	70993919	6-70993919	-0.0878686	6.19487e-05	0.254464	4.20797	0.493359	Ratio_EaHT
6	70993919	6-70993919	-0.0668954	6.69136e-05	0.254464	4.17449	0.425219	Ratio_FlHT
6	70993919	6-70993919	-12.5447	1.26675e-05	0.254464	4.89731	0.178666	MT_EaHT
6	70993919	6-70993919	0.540444	5.84968e-08	0.254464	7.23287	0.00922786	Score
6	70994353	6-70994353	15.1632	7.81683e-05	0.258929	4.10697	0.430247	Diff_FlHT
6	70994353	6-70994353	-0.0860629	6.22306e-05	0.258929	4.206	0.493359	Ratio_EaHT
6	70994353	6-70994353	-0.0644827	9.77578e-05	0.258929	4.00985	0.478204	Ratio_FlHT
6	70994353	6-70994353	-11.8349	2.70751e-05	0.258929	4.56743	0.235454	MT_EaHT
6	70994353	6-70994353	0.547039	2.47023e-08	0.258929	7.60726	0.00554317	Score
6	70994574	6-70994574	-14.4026	8.41564e-05	0.125	4.07491	0.306453	MT_EaHT
6	70994574	6-70994574	0.545432	3.90082e-05	0.125	4.40884	0.343341	Score
6	70994976	6-70994976	16.0957	3.70782e-05	0.25	4.43088	0.336865	Diff_FlHT
6	70994976	6-70994976	-17.846	9.53172e-05	0.25	4.02083	0.355224	MT_FlHT
6	70994976	6-70994976	-0.0907969	3.22144e-05	0.25	4.49195	0.493359	Ratio_EaHT
6	70994976	6-70994976	-0.0683433	4.86443e-05	0.25	4.31297	0.414158	Ratio_FlHT
6	70994976	6-70994976	-12.5328	1.21454e-05	0.25	4.91559	0.173953	MT_EaHT
6	70994976	6-70994976	0.562548	1.72793e-08	0.25	7.76248	0.00554317	Score
6	70995160	6-70995160	0.376147	8.6705e-05	0.366071	4.06196	0.39805	Score
6	70995237	6-70995237	16.0957	3.70782e-05	0.25	4.43088	0.336865	Diff_FlHT
6	70995237	6-70995237	-17.846	9.53172e-05	0.25	4.02083	0.355224	MT_FlHT
6	70995237	6-70995237	-0.0907969	3.22144e-05	0.25	4.49195	0.493359	Ratio_EaHT
6	70995237	6-70995237	-0.0683433	4.86443e-05	0.25	4.31297	0.414158	Ratio_FlHT
6	70995237	6-70995237	-12.5328	1.21454e-05	0.25	4.91559	0.173953	MT_EaHT
6	70995237	6-70995237	0.562548	1.72793e-08	0.25	7.76248	0.00554317	Score
6	70995573	6-70995573	-14.4026	8.41564e-05	0.125	4.07491	0.306453	MT_EaHT
6	70995573	6-70995573	0.545432	3.90082e-05	0.125	4.40884	0.343341	Score
6	70995598	6-70995598	10.2433	2.78573e-05	0.254464	4.55506	0.323589	Diff_EaHT
6	70995598	6-70995598	16.7818	1.4674e-05	0.254464	4.83345	0.321132	Diff_FlHT
6	70995598	6-70995598	-21.0059	3.14107e-05	0.254464	4.50292	0.279937	SFHT
6	70995598	6-70995598	-18.9828	2.66584e-05	0.254464	4.57417	0.279832	MT_FlHT
6	70995598	6-70995598	-0.0957937	9.08594e-06	0.254464	5.04163	0.493359	Ratio_EaHT
6	70995598	6-70995598	-0.0717301	1.73278e-05	0.254464	4.76126	0.410175	Ratio_FlHT
6	70995598	6-70995598	-13.1141	3.63327e-06	0.254464	5.4397	0.161212	MT_EaHT
6	70995598	6-70995598	0.584924	3.25546e-09	0.254464	8.48739	0.00554317	Score
6	70996089	6-70996089	0.521604	4.529e-07	0.21875	6.344	0.0319031	Score
6	70996532	6-70996532	-11.3777	8.5127e-05	0.241071	4.06993	0.306453	MT_EaHT
6	70996532	6-70996532	0.525053	2.17528e-07	0.241071	6.66248	0.0180472	Score
6	70996730	6-70996730	-10.8737	6.76654e-05	0.28125	4.16963	0.290826	MT_EaHT
6	70996730	6-70996730	0.43185	1.42229e-05	0.28125	4.84701	0.297092	Score
6	70996765	6-70996765	16.5368	9.08829e-05	0.200893	4.04152	0.443052	Diff_FlHT
6	70996765	6-70996765	0.506236	4.27798e-06	0.200893	5.36876	0.184582	Score
6	70997678	6-70997678	9.7081	6.83358e-05	0.258929	4.16535	0.410062	Diff_EaHT
6	70997678	6-70997678	15.8061	4.2233e-05	0.258929	4.37435	0.355143	Diff_FlHT
6	70997678	6-70997678	-19.601	9.88225e-05	0.258929	4.00514	0.299676	SFHT
6	70997678	6-70997678	-17.7663	8.1507e-05	0.258929	4.08881	0.337621	MT_FlHT
6	70997678	6-70997678	-0.0905747	2.60167e-05	0.258929	4.58475	0.493359	Ratio_EaHT
6	70997678	6-70997678	-0.0673758	5.1461e-05	0.258929	4.28852	0.414158	Ratio_FlHT
6	70997678	6-70997678	-12.6045	8.03198e-06	0.258929	5.09518	0.161212	MT_EaHT
6	70997678	6-70997678	0.559066	1.46484e-08	0.258929	7.83421	0.00554317	Score
6	70997703	6-70997703	9.7081	6.83358e-05	0.258929	4.16535	0.410062	Diff_EaHT
6	70997703	6-70997703	15.8061	4.2233e-05	0.258929	4.37435	0.355143	Diff_FlHT
6	70997703	6-70997703	-19.601	9.88225e-05	0.258929	4.00514	0.299676	SFHT
6	70997703	6-70997703	-17.7663	8.1507e-05	0.258929	4.08881	0.337621	MT_FlHT
6	70997703	6-70997703	-0.0905747	2.60167e-05	0.258929	4.58475	0.493359	Ratio_EaHT
6	70997703	6-70997703	-0.0673758	5.1461e-05	0.258929	4.28852	0.414158	Ratio_FlHT
6	70997703	6-70997703	-12.6045	8.03198e-06	0.258929	5.09518	0.161212	MT_EaHT
6	70997703	6-70997703	0.559066	1.46484e-08	0.258929	7.83421	0.00554317	Score
6	70998121	6-70998121	0.536437	5.57459e-07	0.209821	6.25379	0.0371648	Score
6	70998200	6-70998200	0.597602	1.50499e-07	0.178571	6.82247	0.0138304	Score
6	70998331	6-70998331	0.529336	1.1094e-05	0.160714	4.95491	0.272191	Score
6	70998516	6-70998516	0.583239	7.92474e-07	0.160714	6.10102	0.0502884	Score
6	70999757	6-70999757	-11.9772	1.70537e-05	0.263393	4.76818	0.211056	MT_EaHT
6	70999757	6-70999757	0.527976	5.4425e-08	0.263393	7.2642	0.00921786	Score
6	70999920	6-70999920	-12.0326	2.66929e-05	0.258929	4.5736	0.235454	MT_EaHT
6	70999920	6-70999920	0.515042	2.2415e-07	0.258929	6.64946	0.0181266	Score
6	71000001	6-71000001	15.9409	2.8966e-05	0.267857	4.53811	0.321132	Diff_FlHT
6	71000001	6-71000001	-19.7428	8.91975e-05	0.267857	4.04965	0.296231	SFHT
6	71000001	6-71000001	-18.0334	6.25462e-05	0.267857	4.2038	0.332133	MT_FlHT
6	71000001	6-71000001	-0.0872479	5.18172e-05	0.267857	4.28553	0.493359	Ratio_EaHT
6	71000001	6-71000001	-0.0673189	4.2339e-05	0.267857	4.37326	0.414158	Ratio_FlHT
6	71000001	6-71000001	-12.6967	6.75051e-06	0.267857	5.17066	0.161212	MT_EaHT
6	71000001	6-71000001	0.530634	6.60189e-08	0.267857	7.18033	0.00960297	Score
6	71008417	6-71008417	16.2905	3.0983e-05	0.245536	4.50888	0.321132	Diff_FlHT
6	71008417	6-71008417	-20.4191	6.38854e-05	0.245536	4.1946	0.296155	SFHT
6	71008417	6-71008417	-18.3847	5.90314e-05	0.245536	4.22892	0.332133	MT_FlHT
6	71008417	6-71008417	-0.0920165	2.58584e-05	0.245536	4.5874	0.493359	Ratio_EaHT
6	71008417	6-71008417	-0.0695306	3.71062e-05	0.245536	4.43055	0.414158	Ratio_FlHT
6	71008417	6-71008417	-12.7396	8.92022e-06	0.245536	5.04962	0.161212	MT_EaHT
6	71008417	6-71008417	0.557829	2.54881e-08	0.245536	7.59366	0.00554317	Score
6	71008790	6-71008790	10.2488	3.93603e-05	0.241071	4.40494	0.352535	Diff_EaHT
6	71008790	6-71008790	17.0553	1.40947e-05	0.241071	4.85095	0.321132	Diff_FlHT
6	71008790	6-71008790	-21.354	3.28025e-05	0.241071	4.48409	0.281514	SFHT
6	71008790	6-71008790	-19.2336	2.98615e-05	0.241071	4.52489	0.296635	MT_FlHT
6	71008790	6-71008790	-0.0975298	9.25224e-06	0.241071	5.03375	0.493359	Ratio_EaHT
6	71008790	6-71008790	-0.0726849	1.76782e-05	0.241071	4.75256	0.410175	Ratio_FlHT
6	71008790	6-71008790	-13.2105	4.74667e-06	0.241071	5.32361	0.161212	MT_EaHT
6	71008790	6-71008790	0.563171	2.29564e-08	0.241071	7.6391	0.00554317	Score
6	71008822	6-71008822	10.2488	3.93603e-05	0.241071	4.40494	0.352535	Diff_EaHT
6	71008822	6-71008822	17.0553	1.40947e-05	0.241071	4.85095	0.321132	Diff_FlHT
6	71008822	6-71008822	-21.354	3.28025e-05	0.241071	4.48409	0.281514	SFHT
6	71008822	6-71008822	-19.2336	2.98615e-05	0.241071	4.52489	0.296635	MT_FlHT
6	71008822	6-71008822	-0.0975298	9.25224e-06	0.241071	5.03375	0.493359	Ratio_EaHT
6	71008822	6-71008822	-0.0726849	1.76782e-05	0.241071	4.75256	0.410175	Ratio_FlHT
6	71008822	6-71008822	-13.2105	4.74667e-06	0.241071	5.32361	0.161212	MT_EaHT
6	71008822	6-71008822	0.563171	2.29564e-08	0.241071	7.6391	0.00554317	Score
6	71008901	6-71008901	-14.4026	8.41564e-05	0.125	4.07491	0.306453	MT_EaHT
6	71008901	6-71008901	0.545432	3.90082e-05	0.125	4.40884	0.343341	Score
6	71009987	6-71009987	16.2799	4.41561e-05	0.232143	4.35501	0.358588	Diff_FlHT
6	71009987	6-71009987	-0.0915	4.21037e-05	0.232143	4.37568	0.493359	Ratio_EaHT
6	71009987	6-71009987	-0.0691152	5.77746e-05	0.232143	4.23826	0.414158	Ratio_FlHT
6	71009987	6-71009987	-12.0598	4.0103e-05	0.232143	4.39682	0.243449	MT_EaHT
6	71009987	6-71009987	0.541048	1.16406e-07	0.232143	6.93403	0.0120164	Score
6	71010238	6-71010238	-11.3087	8.75298e-05	0.236607	4.05784	0.306453	MT_EaHT
6	71010238	6-71010238	0.508017	4.19996e-07	0.236607	6.37675	0.0297725	Score
6	71010569	6-71010569	16.0693	2.96962e-05	0.25	4.5273	0.321132	Diff_FlHT
6	71010569	6-71010569	-17.5394	9.29792e-05	0.25	4.03161	0.352954	MT_FlHT
6	71010569	6-71010569	-0.0870696	4.94261e-05	0.25	4.30604	0.493359	Ratio_EaHT
6	71010569	6-71010569	-0.0672893	5.0577e-05	0.25	4.29605	0.414158	Ratio_FlHT
6	71010569	6-71010569	-12.2862	1.24181e-05	0.25	4.90595	0.176729	MT_EaHT
6	71010569	6-71010569	0.536759	6.16606e-08	0.25	7.20999	0.00939893	Score
6	71010701	6-71010701	15.2962	8.62185e-05	0.25	4.0644	0.433681	Diff_FlHT
6	71010701	6-71010701	-0.0867018	7.04688e-05	0.25	4.152	0.493359	Ratio_EaHT
6	71010701	6-71010701	-12.2198	1.91805e-05	0.25	4.71714	0.222769	MT_EaHT
6	71010701	6-71010701	0.531515	1.04554e-07	0.25	6.98066	0.0111526	Score
6	71010948	6-71010948	15.885	4.6327e-05	0.25	4.33417	0.362062	Diff_FlHT
6	71010948	6-71010948	-20.3419	7.32692e-05	0.25	4.13508	0.296155	SFHT
6	71010948	6-71010948	-18.3861	6.18134e-05	0.25	4.20892	0.332133	MT_FlHT
6	71010948	6-71010948	-0.089032	5.04293e-05	0.25	4.29732	0.493359	Ratio_EaHT
6	71010948	6-71010948	-0.0680519	5.15032e-05	0.25	4.28817	0.414158	Ratio_FlHT
6	71010948	6-71010948	-12.7453	9.36025e-06	0.25	5.02871	0.161212	MT_EaHT
6	71010948	6-71010948	0.535537	8.52677e-08	0.25	7.06922	0.010106	Score
6	71010997	6-71010997	15.885	4.6327e-05	0.25	4.33417	0.362062	Diff_FlHT
6	71010997	6-71010997	-20.3419	7.32692e-05	0.25	4.13508	0.296155	SFHT
6	71010997	6-71010997	-18.3861	6.18134e-05	0.25	4.20892	0.332133	MT_FlHT
6	71010997	6-71010997	-0.089032	5.04293e-05	0.25	4.29732	0.493359	Ratio_EaHT
6	71010997	6-71010997	-0.0680519	5.15032e-05	0.25	4.28817	0.414158	Ratio_FlHT
6	71010997	6-71010997	-12.7453	9.36025e-06	0.25	5.02871	0.161212	MT_EaHT
6	71010997	6-71010997	0.535537	8.52677e-08	0.25	7.06922	0.010106	Score
6	71011130	6-71011130	-0.0875097	8.00529e-05	0.241071	4.09662	0.512219	Ratio_EaHT
6	71011130	6-71011130	-12.0884	3.27775e-05	0.241071	4.48442	0.235454	MT_EaHT
6	71011130	6-71011130	0.548688	5.58647e-08	0.241071	7.25286	0.00922786	Score
6	71011917	6-71011917	15.2962	8.62185e-05	0.25	4.0644	0.433681	Diff_FlHT
6	71011917	6-71011917	-0.0867018	7.04688e-05	0.25	4.152	0.493359	Ratio_EaHT
6	71011917	6-71011917	-12.2198	1.91805e-05	0.25	4.71714	0.222769	MT_EaHT
6	71011917	6-71011917	0.531515	1.04554e-07	0.25	6.98066	0.0111526	Score
6	71012044	6-71012044	-11.4803	7.02876e-05	0.245536	4.15312	0.295389	MT_EaHT
6	71012044	6-71012044	0.505461	5.52423e-07	0.245536	6.25773	0.0370496	Score
6	71013045	6-71013045	10.3312	7.56927e-05	0.200893	4.12095	0.413095	Diff_EaHT
6	71013045	6-71013045	17.1914	3.05751e-05	0.200893	4.51463	0.321132	Diff_FlHT
6	71013045	6-71013045	-22.2263	3.53997e-05	0.200893	4.451	0.283788	SFHT
6	71013045	6-71013045	-20.2595	2.61392e-05	0.200893	4.58271	0.278876	MT_FlHT
6	71013045	6-71013045	-0.101392	1.04662e-05	0.200893	4.98021	0.493359	Ratio_EaHT
6	71013045	6-71013045	-0.0742738	2.90909e-05	0.200893	4.53624	0.414158	Ratio_FlHT
6	71013045	6-71013045	-13.9862	3.54822e-06	0.200893	5.44999	0.161212	MT_EaHT
6	71013045	6-71013045	0.568818	9.57782e-08	0.200893	7.01873	0.0108137	Score
6	71013655	6-71013655	-14.4026	8.41564e-05	0.125	4.07491	0.306453	MT_EaHT
6	71013655	6-71013655	0.545432	3.90082e-05	0.125	4.40884	0.343341	Score
6	71014635	6-71014635	16.2905	3.0983e-05	0.245536	4.50888	0.321132	Diff_FlHT
6	71014635	6-71014635	-20.4191	6.38854e-05	0.245536	4.1946	0.296155	SFHT
6	71014635	6-71014635	-18.3847	5.90314e-05	0.245536	4.22892	0.332133	MT_FlHT
6	71014635	6-71014635	-0.0920165	2.58584e-05	0.245536	4.5874	0.493359	Ratio_EaHT
6	71014635	6-71014635	-0.0695306	3.71062e-05	0.245536	4.43055	0.414158	Ratio_FlHT
6	71014635	6-71014635	-12.7396	8.92022e-06	0.245536	5.04962	0.161212	MT_EaHT
6	71014635	6-71014635	0.557829	2.54881e-08	0.245536	7.59366	0.00554317	Score
6	71015966	6-71015966	-0.410139	5.20036e-06	0.370536	5.28397	0.209321	Score
6	71016406	6-71016406	15.7911	4.41815e-05	0.258929	4.35476	0.358588	Diff_FlHT
6	71016406	6-71016406	-20.1771	7.02521e-05	0.258929	4.15334	0.296155	SFHT
6	71016406	6-71016406	-17.7313	9.53521e-05	0.258929	4.02067	0.355224	MT_FlHT
6	71016406	6-71016406	-0.0876767	5.46104e-05	0.258929	4.26272	0.493359	Ratio_EaHT
6	71016406	6-71016406	-0.0669176	5.97112e-05	0.258929	4.22394	0.414158	Ratio_FlHT
6	71016406	6-71016406	-12.4115	1.30402e-05	0.258929	4.88472	0.182111	MT_EaHT
6	71016406	6-71016406	0.54255	4.17544e-08	0.258929	7.3793	0.00790644	Score
6	71017538	6-71017538	-0.0822571	9.85775e-05	0.129464	4.00622	0.478204	Ratio_FlHT
6	71017538	6-71017538	-14.2076	8.10826e-05	0.129464	4.09107	0.303221	MT_EaHT
6	71017726	6-71017726	-11.7832	4.94406e-05	0.232143	4.30592	0.260894	MT_EaHT
6	71017726	6-71017726	0.526342	2.33411e-07	0.232143	6.63188	0.0184887	Score
6	71018352	6-71018352	16.1126	4.87667e-05	0.241071	4.31188	0.370556	Diff_FlHT
6	71018352	6-71018352	-20.5372	7.28542e-05	0.241071	4.13755	0.296155	SFHT
6	71018352	6-71018352	-18.7525	5.24982e-05	0.241071	4.27986	0.332133	MT_FlHT
6	71018352	6-71018352	-0.0914218	3.76898e-05	0.241071	4.42378	0.493359	Ratio_EaHT
6	71018352	6-71018352	-0.0697531	4.48408e-05	0.241071	4.34833	0.414158	Ratio_FlHT
6	71018352	6-71018352	-12.8272	1.02463e-05	0.241071	4.98943	0.161212	MT_EaHT
6	71018352	6-71018352	0.563265	2.62022e-08	0.241071	7.58166	0.00564368	Score
6	71018456	6-71018456	16.2902	4.85275e-05	0.209821	4.31401	0.370283	Diff_FlHT
6	71018456	6-71018456	-20.7115	5.24492e-05	0.209821	4.28026	0.296155	SFHT
6	71018456	6-71018456	-18.657	4.85958e-05	0.209821	4.3134	0.332133	MT_FlHT
6	71018456	6-71018456	-0.0869509	7.76084e-05	0.209821	4.11009	0.506874	Ratio_EaHT
6	71018456	6-71018456	-0.0696354	5.60669e-05	0.209821	4.25129	0.414158	Ratio_FlHT
6	71018456	6-71018456	-12.0335	3.05733e-05	0.209821	4.51466	0.235454	MT_EaHT
6	71018456	6-71018456	0.524677	4.31017e-07	0.209821	6.36551	0.0304574	Score
6	71018717	6-71018717	16.2251	4.97106e-05	0.214286	4.30355	0.372921	Diff_FlHT
6	71018717	6-71018717	-20.2603	7.68629e-05	0.214286	4.11428	0.296155	SFHT
6	71018717	6-71018717	-18.2702	7.02656e-05	0.214286	4.15326	0.337621	MT_FlHT
6	71018717	6-71018717	-0.0867882	8.00072e-05	0.214286	4.09687	0.512219	Ratio_EaHT
6	71018717	6-71018717	-0.0690963	6.13734e-05	0.214286	4.21202	0.414158	Ratio_FlHT
6	71018717	6-71018717	-11.9048	3.73849e-05	0.214286	4.4273	0.235454	MT_EaHT
6	71018717	6-71018717	0.524899	3.9361e-07	0.214286	6.40493	0.0283816	Score
6	71019071	6-71019071	16.109	3.99912e-05	0.241071	4.39804	0.348794	Diff_FlHT
6	71019071	6-71019071	-20.1444	7.90922e-05	0.241071	4.10187	0.296155	SFHT
6	71019071	6-71019071	-18.0999	7.652e-05	0.241071	4.11622	0.337621	MT_FlHT
6	71019071	6-71019071	-0.0889764	4.79228e-05	0.241071	4.31946	0.493359	Ratio_EaHT
6	71019071	6-71019071	-0.0687413	4.78446e-05	0.241071	4.32017	0.414158	Ratio_FlHT
6	71019071	6-71019071	-12.3299	1.74164e-05	0.241071	4.75904	0.213422	MT_EaHT
6	71019071	6-71019071	0.546451	5.61219e-08	0.241071	7.25087	0.00922786	Score
6	71019209	6-71019209	16.0412	4.35577e-05	0.236607	4.36094	0.357423	Diff_FlHT
6	71019209	6-71019209	-0.0881936	5.78142e-05	0.236607	4.23797	0.493359	Ratio_EaHT
6	71019209	6-71019209	-0.0680246	5.81741e-05	0.236607	4.23527	0.414158	Ratio_FlHT
6	71019209	6-71019209	-12.1417	2.44222e-05	0.236607	4.61221	0.235454	MT_EaHT
6	71019209	6-71019209	0.535085	1.1483e-07	0.236607	6.93994	0.0119917	Score
6	71019922	6-71019922	-0.0873417	6.73394e-05	0.236607	4.17173	0.493359	Ratio_EaHT
6	71019922	6-71019922	-12.2405	2.03897e-05	0.236607	4.69059	0.228874	MT_EaHT
6	71019922	6-71019922	0.531904	1.22064e-07	0.236607	6.91341	0.012498	Score
6	71020007	6-71020007	15.8463	4.99195e-05	0.241071	4.30173	0.373559	Diff_FlHT
6	71020007	6-71020007	-0.0887739	4.97639e-05	0.241071	4.30309	0.493359	Ratio_EaHT
6	71020007	6-71020007	-0.0669909	7.00489e-05	0.241071	4.1546	0.430384	Ratio_FlHT
6	71020007	6-71020007	-12.315	1.7776e-05	0.241071	4.75017	0.216173	MT_EaHT
6	71020007	6-71020007	0.543087	6.02557e-08	0.241071	7.22	0.00939893	Score
6	71020322	6-71020322	16.0054	4.36438e-05	0.236607	4.36008	0.357423	Diff_FlHT
6	71020322	6-71020322	-20.1035	9.43541e-05	0.236607	4.02524	0.299031	SFHT
6	71020322	6-71020322	-18.1689	7.99243e-05	0.236607	4.09732	0.337621	MT_FlHT
6	71020322	6-71020322	-0.087502	7.20508e-05	0.236607	4.14236	0.493359	Ratio_EaHT
6	71020322	6-71020322	-0.0679714	5.68017e-05	0.236607	4.24564	0.414158	Ratio_FlHT
6	71020322	6-71020322	-12.4183	1.71156e-05	0.236607	4.76661	0.211421	MT_EaHT
6	71020322	6-71020322	0.5262	1.82787e-07	0.236607	6.73805	0.0155751	Score
6	71020448	6-71020448	-10.6655	8.51404e-05	0.375	4.06986	0.306453	MT_EaHT
6	71020448	6-71020448	0.375291	7.98666e-05	0.375	4.09763	0.391358	Score
6	71022078	6-71022078	0.526132	3.83012e-07	0.227679	6.41679	0.0279734	Score
6	71026296	6-71026296	0.459141	6.77934e-05	0.160714	4.16881	0.371487	Score
6	71030793	6-71030793	-0.450051	7.02417e-05	0.174107	4.15341	0.371487	Score
6	71031613	6-71031613	0.559952	6.72436e-08	0.21875	7.17235	0.00971801	Score
6	71031631	6-71031631	0.553838	9.2879e-08	0.223214	7.03208	0.0107244	Score
6	71031664	6-71031664	16.0957	3.70782e-05	0.25	4.43088	0.336865	Diff_FlHT
6	71031664	6-71031664	-17.846	9.53172e-05	0.25	4.02083	0.355224	MT_FlHT
6	71031664	6-71031664	-0.0907969	3.22144e-05	0.25	4.49195	0.493359	Ratio_EaHT
6	71031664	6-71031664	-0.0683433	4.86443e-05	0.25	4.31297	0.414158	Ratio_FlHT
6	71031664	6-71031664	-12.5328	1.21454e-05	0.25	4.91559	0.173953	MT_EaHT
6	71031664	6-71031664	0.562548	1.72793e-08	0.25	7.76248	0.00554317	Score
6	71031979	6-71031979	16.0694	5.47377e-05	0.236607	4.26171	0.381029	Diff_FlHT
6	71031979	6-71031979	-0.0879239	8.65437e-05	0.236607	4.06276	0.525299	Ratio_EaHT
6	71031979	6-71031979	-0.0674026	8.74971e-05	0.236607	4.05801	0.466398	Ratio_FlHT
6	71031979	6-71031979	-12.2099	3.23431e-05	0.236607	4.49022	0.235454	MT_EaHT
6	71031979	6-71031979	0.551527	6.17409e-08	0.236607	7.20943	0.00939893	Score
6	71033535	6-71033535	0.509458	4.09624e-05	0.142857	4.38761	0.349155	Score
6	71036144	6-71036144	9.63057	7.65319e-05	0.25	4.11616	0.413095	Diff_EaHT
6	71036144	6-71036144	16.7179	1.48746e-05	0.25	4.82756	0.321132	Diff_FlHT
6	71036144	6-71036144	-21.1571	2.57973e-05	0.25	4.58843	0.27527	SFHT
6	71036144	6-71036144	-18.9136	2.54413e-05	0.25	4.59446	0.275313	MT_FlHT
6	71036144	6-71036144	-0.0906202	2.50347e-05	0.25	4.60146	0.493359	Ratio_EaHT
6	71036144	6-71036144	-0.0710523	1.96855e-05	0.25	4.70585	0.410175	Ratio_FlHT
6	71036144	6-71036144	-12.6403	7.30495e-06	0.25	5.13638	0.161212	MT_EaHT
6	71036144	6-71036144	0.545896	4.40494e-08	0.25	7.35606	0.00822274	Score
6	71036238	6-71036238	-10.6265	6.75335e-05	0.397321	4.17048	0.290552	MT_EaHT
6	71036337	6-71036337	16.2905	3.0983e-05	0.245536	4.50888	0.321132	Diff_FlHT
6	71036337	6-71036337	-20.4191	6.38854e-05	0.245536	4.1946	0.296155	SFHT
6	71036337	6-71036337	-18.3847	5.90314e-05	0.245536	4.22892	0.332133	MT_FlHT
6	71036337	6-71036337	-0.0920165	2.58584e-05	0.245536	4.5874	0.493359	Ratio_EaHT
6	71036337	6-71036337	-0.0695306	3.71062e-05	0.245536	4.43055	0.414158	Ratio_FlHT
6	71036337	6-71036337	-12.7396	8.92022e-06	0.245536	5.04962	0.161212	MT_EaHT
6	71036337	6-71036337	0.557829	2.54881e-08	0.245536	7.59366	0.00554317	Score
6	71036684	6-71036684	0.443093	2.434e-06	0.3125	5.61368	0.127688	Score
6	71036715	6-71036715	15.9362	4.11627e-05	0.245536	4.3855	0.352812	Diff_FlHT
6	71036715	6-71036715	-19.9502	9.39514e-05	0.245536	4.0271	0.299031	SFHT
6	71036715	6-71036715	-18.2575	6.35106e-05	0.245536	4.19715	0.332133	MT_FlHT
6	71036715	6-71036715	-0.0890354	4.55434e-05	0.245536	4.34157	0.493359	Ratio_EaHT
6	71036715	6-71036715	-0.0681689	4.70983e-05	0.245536	4.327	0.414158	Ratio_FlHT
6	71036715	6-71036715	-12.5517	1.15219e-05	0.245536	4.93847	0.169244	MT_EaHT
6	71036715	6-71036715	0.526457	1.34841e-07	0.245536	6.87018	0.0133062	Score
6	71036723	6-71036723	15.885	4.6327e-05	0.25	4.33417	0.362062	Diff_FlHT
6	71036723	6-71036723	-20.3419	7.32692e-05	0.25	4.13508	0.296155	SFHT
6	71036723	6-71036723	-18.3861	6.18134e-05	0.25	4.20892	0.332133	MT_FlHT
6	71036723	6-71036723	-0.089032	5.04293e-05	0.25	4.29732	0.493359	Ratio_EaHT
6	71036723	6-71036723	-0.0680519	5.15032e-05	0.25	4.28817	0.414158	Ratio_FlHT
6	71036723	6-71036723	-12.7453	9.36025e-06	0.25	5.02871	0.161212	MT_EaHT
6	71036723	6-71036723	0.535537	8.52677e-08	0.25	7.06922	0.010106	Score
6	71036819	6-71036819	0.471867	4.73361e-06	0.236607	5.32481	0.197091	Score
6	71038075	6-71038075	16.0957	3.70782e-05	0.25	4.43088	0.336865	Diff_FlHT
6	71038075	6-71038075	-17.846	9.53172e-05	0.25	4.02083	0.355224	MT_FlHT
6	71038075	6-71038075	-0.0907969	3.22144e-05	0.25	4.49195	0.493359	Ratio_EaHT
6	71038075	6-71038075	-0.0683433	4.86443e-05	0.25	4.31297	0.414158	Ratio_FlHT
6	71038075	6-71038075	-12.5328	1.21454e-05	0.25	4.91559	0.173953	MT_EaHT
6	71038075	6-71038075	0.562548	1.72793e-08	0.25	7.76248	0.00554317	Score
6	71038371	6-71038371	-0.0872334	5.05491e-05	0.25	4.29629	0.493359	Ratio_EaHT
6	71038371	6-71038371	-12.0942	1.83065e-05	0.25	4.7374	0.218434	MT_EaHT
6	71038371	6-71038371	0.518581	2.2386e-07	0.25	6.65002	0.0181266	Score
6	71038372	6-71038372	16.0957	3.70782e-05	0.25	4.43088	0.336865	Diff_FlHT
6	71038372	6-71038372	-17.846	9.53172e-05	0.25	4.02083	0.355224	MT_FlHT
6	71038372	6-71038372	-0.0907969	3.22144e-05	0.25	4.49195	0.493359	Ratio_EaHT
6	71038372	6-71038372	-0.0683433	4.86443e-05	0.25	4.31297	0.414158	Ratio_FlHT
6	71038372	6-71038372	-12.5328	1.21454e-05	0.25	4.91559	0.173953	MT_EaHT
6	71038372	6-71038372	0.562548	1.72793e-08	0.25	7.76248	0.00554317	Score
6	71038885	6-71038885	16.0957	3.70782e-05	0.25	4.43088	0.336865	Diff_FlHT
6	71038885	6-71038885	-17.846	9.53172e-05	0.25	4.02083	0.355224	MT_FlHT
6	71038885	6-71038885	-0.0907969	3.22144e-05	0.25	4.49195	0.493359	Ratio_EaHT
6	71038885	6-71038885	-0.0683433	4.86443e-05	0.25	4.31297	0.414158	Ratio_FlHT
6	71038885	6-71038885	-12.5328	1.21454e-05	0.25	4.91559	0.173953	MT_EaHT
6	71038885	6-71038885	0.562548	1.72793e-08	0.25	7.76248	0.00554317	Score
6	71039893	6-71039893	15.2962	8.62185e-05	0.25	4.0644	0.433681	Diff_FlHT
6	71039893	6-71039893	-0.0867018	7.04688e-05	0.25	4.152	0.493359	Ratio_EaHT
6	71039893	6-71039893	-12.2198	1.91805e-05	0.25	4.71714	0.222769	MT_EaHT
6	71039893	6-71039893	0.531515	1.04554e-07	0.25	6.98066	0.0111526	Score
6	71043128	6-71043128	-13.395	7.19641e-05	0.357143	4.14288	0.419113	Diff_FlHT
6	71043128	6-71043128	0.0572356	8.31925e-05	0.357143	4.07992	0.458856	Ratio_FlHT
6	71043128	6-71043128	-0.414161	2.94062e-06	0.357143	5.53156	0.144772	Score
6	71046344	6-71046344	20.9189	4.85679e-05	0.107143	4.31365	0.370283	Diff_FlHT
6	71046344	6-71046344	-26.7331	7.70651e-05	0.107143	4.11314	0.296155	SFHT
6	71046344	6-71046344	-25.618	2.37635e-05	0.107143	4.62409	0.269539	MT_FlHT
6	71046344	6-71046344	-0.118142	4.72309e-05	0.107143	4.32577	0.493359	Ratio_EaHT
6	71046344	6-71046344	-0.0925635	2.96503e-05	0.107143	4.52797	0.414158	Ratio_FlHT
6	71046344	6-71046344	-16.7296	1.09307e-05	0.107143	4.96135	0.16411	MT_EaHT
6	71046344	6-71046344	0.63221	4.20559e-06	0.107143	5.37617	0.183999	Score
6	71046775	6-71046775	9.79215	6.30122e-05	0.258929	4.20058	0.410062	Diff_EaHT
6	71046775	6-71046775	16.8977	9.94353e-06	0.258929	5.00246	0.321132	Diff_FlHT
6	71046775	6-71046775	-21.146	2.81703e-05	0.258929	4.55021	0.27527	SFHT
6	71046775	6-71046775	-19.2455	2.01403e-05	0.258929	4.69593	0.259549	MT_FlHT
6	71046775	6-71046775	-0.0924004	1.8978e-05	0.258929	4.72175	0.493359	Ratio_EaHT
6	71046775	6-71046775	-0.0715806	1.42517e-05	0.258929	4.84613	0.392677	Ratio_FlHT
6	71046775	6-71046775	-13.2024	3.04279e-06	0.258929	5.51673	0.161212	MT_EaHT
6	71046775	6-71046775	0.555875	1.61929e-08	0.258929	7.79068	0.00554317	Score
6	71049537	6-71049537	9.85819	5.97303e-05	0.258929	4.22381	0.4014	Diff_EaHT
6	71049537	6-71049537	16.39	2.21461e-05	0.258929	4.6547	0.321132	Diff_FlHT
6	71049537	6-71049537	-20.9527	3.58206e-05	0.258929	4.44587	0.283788	SFHT
6	71049537	6-71049537	-18.9999	2.77397e-05	0.258929	4.5569	0.285562	MT_FlHT
6	71049537	6-71049537	-0.0929539	1.81254e-05	0.258929	4.74171	0.493359	Ratio_EaHT
6	71049537	6-71049537	-0.0703053	2.42282e-05	0.258929	4.61568	0.414158	Ratio_FlHT
6	71049537	6-71049537	-13.1302	3.7828e-06	0.258929	5.42219	0.161212	MT_EaHT
6	71049537	6-71049537	0.563116	1.17495e-08	0.258929	7.92998	0.00554317	Score
6	71049821	6-71049821	15.6971	5.50056e-05	0.254464	4.25959	0.381589	Diff_FlHT
6	71049821	6-71049821	-17.855	9.93185e-05	0.254464	4.00297	0.355224	MT_FlHT
6	71049821	6-71049821	-0.0878686	6.19487e-05	0.254464	4.20797	0.493359	Ratio_EaHT
6	71049821	6-71049821	-0.0668954	6.69136e-05	0.254464	4.17449	0.425219	Ratio_FlHT
6	71049821	6-71049821	-12.5447	1.26675e-05	0.254464	4.89731	0.178666	MT_EaHT
6	71049821	6-71049821	0.540444	5.84968e-08	0.254464	7.23287	0.00922786	Score
6	71052208	6-71052208	19.4769	5.73488e-05	0.138393	4.24148	0.385344	Diff_FlHT
6	71052208	6-71052208	-0.0845096	5.06965e-05	0.138393	4.29502	0.414158	Ratio_FlHT
6	71052208	6-71052208	-14.2898	4.45703e-05	0.138393	4.35095	0.248092	MT_EaHT
6	71053433	6-71053433	15.6971	5.50056e-05	0.254464	4.25959	0.381589	Diff_FlHT
6	71053433	6-71053433	-17.855	9.93185e-05	0.254464	4.00297	0.355224	MT_FlHT
6	71053433	6-71053433	-0.0878686	6.19487e-05	0.254464	4.20797	0.493359	Ratio_EaHT
6	71053433	6-71053433	-0.0668954	6.69136e-05	0.254464	4.17449	0.425219	Ratio_FlHT
6	71053433	6-71053433	-12.5447	1.26675e-05	0.254464	4.89731	0.178666	MT_EaHT
6	71053433	6-71053433	0.540444	5.84968e-08	0.254464	7.23287	0.00922786	Score
6	71054099	6-71054099	15.2039	4.84821e-05	0.272321	4.31442	0.370283	Diff_FlHT
6	71054099	6-71054099	-20.1079	5.18995e-05	0.272321	4.28484	0.296155	SFHT
6	71054099	6-71054099	-18.0873	4.62694e-05	0.272321	4.33471	0.332133	MT_FlHT
6	71054099	6-71054099	-0.0846649	6.86872e-05	0.272321	4.16312	0.493359	Ratio_EaHT
6	71054099	6-71054099	-0.0663622	3.83068e-05	0.272321	4.41672	0.414158	Ratio_FlHT
6	71054099	6-71054099	-12.4051	8.24935e-06	0.272321	5.08358	0.161212	MT_EaHT
6	71054099	6-71054099	0.534644	3.34138e-08	0.272321	7.47607	0.00699519	Score
6	71057367	6-71057367	-14.4026	8.41564e-05	0.129464	4.07491	0.306453	MT_EaHT
6	71057367	6-71057367	0.545432	3.90082e-05	0.129464	4.40884	0.343341	Score
6	71057738	6-71057738	0.543664	3.67784e-05	0.129464	4.43441	0.341394	Score
6	71057772	6-71057772	15.8329	4.17402e-05	0.258929	4.37945	0.355143	Diff_FlHT
6	71057772	6-71057772	-0.0886868	4.66465e-05	0.258929	4.33118	0.493359	Ratio_EaHT
6	71057772	6-71057772	-0.0672407	5.43731e-05	0.258929	4.26462	0.414158	Ratio_FlHT
6	71057772	6-71057772	-12.2121	1.92066e-05	0.258929	4.71655	0.222921	MT_EaHT
6	71057772	6-71057772	0.566413	1.03266e-08	0.258929	7.98604	0.00554317	Score
6	71058084	6-71058084	-14.4026	8.41564e-05	0.129464	4.07491	0.306453	MT_EaHT
6	71058084	6-71058084	0.545432	3.90082e-05	0.129464	4.40884	0.343341	Score
6	71058543	6-71058543	0.538402	9.15109e-05	0.120536	4.03853	0.402681	Score
6	71062176	6-71062176	0.366381	1.69113e-05	0.424107	4.77182	0.310001	Score
6	71062376	6-71062376	-0.381293	2.27888e-05	0.388393	4.64228	0.323299	Score
6	71063078	6-71063078	0.51139	1.43539e-05	0.15625	4.84303	0.298825	Score
6	71063092	6-71063092	0.528421	6.58435e-06	0.160714	5.18149	0.226927	Score
6	71063151	6-71063151	0.417418	8.7315e-05	0.205357	4.05891	0.398897	Score
6	71063259	6-71063259	10.0522	2.17759e-05	0.272321	4.66202	0.323589	Diff_EaHT
6	71063259	6-71063259	17.1127	8.33947e-05	0.272321	4.07886	0.524807	Diff_SFHT
6	71063259	6-71063259	-0.0736373	7.80582e-05	0.272321	4.10758	0.574013	Ratio_SFHT
6	71063259	6-71063259	16.5014	9.4809e-06	0.272321	5.02315	0.321132	Diff_FlHT
6	71063259	6-71063259	-21.8259	7.6277e-06	0.272321	5.11761	0.204514	SFHT
6	71063259	6-71063259	-19.5742	7.38899e-06	0.272321	5.13141	0.217432	MT_FlHT
6	71063259	6-71063259	-0.0939543	6.97668e-06	0.272321	5.15635	0.493359	Ratio_EaHT
6	71063259	6-71063259	-0.0707907	1.04337e-05	0.272321	4.98156	0.373845	Ratio_FlHT
6	71063259	6-71063259	-13.5458	7.23617e-07	0.272321	6.14049	0.161212	MT_EaHT
6	71063259	6-71063259	0.539421	2.1212e-08	0.272321	7.67342	0.00554317	Score
6	71068146	6-71068146	-12.1162	1.9787e-05	0.258929	4.70362	0.225797	MT_EaHT
6	71068146	6-71068146	0.514264	1.58829e-07	0.258929	6.79907	0.0140073	Score
6	71074486	6-71074486	0.536175	7.93166e-05	0.120536	4.10064	0.389478	Score
6	71074905	6-71074905	19.9526	7.16003e-05	0.120536	4.14509	0.418877	Diff_FlHT
6	71074905	6-71074905	-23.4417	7.0127e-05	0.120536	4.15411	0.337606	MT_FlHT
6	71074905	6-71074905	-0.1131	6.0672e-05	0.120536	4.21701	0.493359	Ratio_EaHT
6	71074905	6-71074905	-0.0877745	4.96729e-05	0.120536	4.30388	0.414158	Ratio_FlHT
6	71074905	6-71074905	-15.4791	2.88539e-05	0.120536	4.5398	0.235454	MT_EaHT
6	71074905	6-71074905	0.584342	1.33753e-05	0.120536	4.8737	0.289202	Score
[truncated: 112 more rows]
