# Supplementary material for: A maize mutant in the glutamate receptor-like dwarf13 is modified by cis-acting natural variation and a cornichon homolog
Source: PLoS Genet. 2025 Dec 31;21(12):e1012006. doi: 10.1371/journal.pgen.1012006 (PMC12782448; doi:10.1371/journal.pgen.1012006)
Supplement: S3 Table — (XLSX) [file pgen.1012006.s008.xlsx]

## Sheet: Sheet1
Table S3. SNPs within the tod1 locus associated with mutant phenotypic traits and TOD1 transcript abundance in four above-ground tissues at p-value ≤ 1e-4
SNP_ID	CHR	POS	Phenotype	SNP Effect_Phenotype	Pvalue_Phenotype	log10p_Phenotype	FDR_adj_Phenotype	eGWAS_trait_tissue	SNP Effect_GRMZM2G073023	Pvalue_GRMZM2G073023	log10p_GRMZM2G073023	FDR_adj_GRMZM2G073023
6-70607277	6	70607277	MT_EaHT	-11.7314	5.19213e-05	4.28465	0.266391	GRMZM2G073023_L3Base	0.126922	4.44e-05	4.35273	0.0971157
6-70607277	6	70607277	MT_EaHT	-11.7314	5.19213e-05	4.28465	0.266391	GRMZM2G073023_LMAN	-0.0103738	6.93e-05	4.1591	0.134882
6-70607277	6	70607277	Score	0.543848	1.16397e-07	6.93406	0.0120164	GRMZM2G073023_L3Base	0.126922	4.44e-05	4.35273	0.0971157
6-70607277	6	70607277	Score	0.543848	1.16397e-07	6.93406	0.0120164	GRMZM2G073023_LMAN	-0.0103738	6.93e-05	4.1591	0.134882
6-70608228	6	70608228	Ratio_FlHT	-0.0662429	9.15754e-05	4.03822	0.470868	GRMZM2G073023_L3Base	0.119678	9.45e-05	4.02471	0.167382
6-70608228	6	70608228	Ratio_FlHT	-0.0662429	9.15754e-05	4.03822	0.470868	GRMZM2G073023_LMAN	-0.0101519	9.67e-05	4.01465	0.164788
6-70608228	6	70608228	MT_EaHT	-11.9686	2.88945e-05	4.53918	0.235454	GRMZM2G073023_L3Base	0.119678	9.45e-05	4.02471	0.167382
6-70608228	6	70608228	MT_EaHT	-11.9686	2.88945e-05	4.53918	0.235454	GRMZM2G073023_LMAN	-0.0101519	9.67e-05	4.01465	0.164788
6-70608228	6	70608228	Score	0.529898	1.54972e-07	6.80975	0.0138304	GRMZM2G073023_L3Base	0.119678	9.45e-05	4.02471	0.167382
6-70608228	6	70608228	Score	0.529898	1.54972e-07	6.80975	0.0138304	GRMZM2G073023_LMAN	-0.0101519	9.67e-05	4.01465	0.164788
6-70608228	6	70608228	Diff_FlHT	15.4849	8.09422e-05	4.09183	0.430247	GRMZM2G073023_L3Base	0.119678	9.45e-05	4.02471	0.167382
6-70608228	6	70608228	Diff_FlHT	15.4849	8.09422e-05	4.09183	0.430247	GRMZM2G073023_LMAN	-0.0101519	9.67e-05	4.01465	0.164788
6-70608228	6	70608228	Ratio_EaHT	-0.0860424	8.05127e-05	4.09414	0.512219	GRMZM2G073023_L3Base	0.119678	9.45e-05	4.02471	0.167382
6-70608228	6	70608228	Ratio_EaHT	-0.0860424	8.05127e-05	4.09414	0.512219	GRMZM2G073023_LMAN	-0.0101519	9.67e-05	4.01465	0.164788
6-70608487	6	70608487	MT_EaHT	-12.2254	2.00848e-05	4.69713	0.226769	GRMZM2G073023_L3Base	0.122118	2.83e-05	4.54865	0.0695898
6-70608487	6	70608487	Score	0.509874	3.22711e-07	6.49119	0.0244219	GRMZM2G073023_L3Base	0.122118	2.83e-05	4.54865	0.0695898
6-70608936	6	70608936	MT_EaHT	-12.2254	2.00848e-05	4.69713	0.226769	GRMZM2G073023_GShoot	0.183804	4.55e-05	4.34184	0.0684345
6-70608936	6	70608936	MT_EaHT	-12.2254	2.00848e-05	4.69713	0.226769	GRMZM2G073023_L3Base	0.129454	9.91e-06	5.00397	0.0316275
6-70608936	6	70608936	MT_EaHT	-12.2254	2.00848e-05	4.69713	0.226769	GRMZM2G073023_LMAN	-0.0106363	3.47e-05	4.46001	0.0856194
6-70608936	6	70608936	Score	0.509874	3.22711e-07	6.49119	0.0244219	GRMZM2G073023_GShoot	0.183804	4.55e-05	4.34184	0.0684345
6-70608936	6	70608936	Score	0.509874	3.22711e-07	6.49119	0.0244219	GRMZM2G073023_L3Base	0.129454	9.91e-06	5.00397	0.0316275
6-70608936	6	70608936	Score	0.509874	3.22711e-07	6.49119	0.0244219	GRMZM2G073023_LMAN	-0.0106363	3.47e-05	4.46001	0.0856194
6-70609069	6	70609069	Ratio_FlHT	-0.0680519	5.15032e-05	4.28817	0.414158	GRMZM2G073023_L3Base	0.118674	8.54e-05	4.06879	0.157437
6-70609069	6	70609069	Ratio_FlHT	-0.0680519	5.15032e-05	4.28817	0.414158	GRMZM2G073023_LMAN	-0.0109521	2.93e-05	4.53273	0.0767635
6-70609069	6	70609069	MT_FlHT	-18.3861	6.18134e-05	4.20892	0.332133	GRMZM2G073023_L3Base	0.118674	8.54e-05	4.06879	0.157437
6-70609069	6	70609069	MT_FlHT	-18.3861	6.18134e-05	4.20892	0.332133	GRMZM2G073023_LMAN	-0.0109521	2.93e-05	4.53273	0.0767635
6-70609069	6	70609069	MT_EaHT	-12.7453	9.36025e-06	5.02871	0.161212	GRMZM2G073023_L3Base	0.118674	8.54e-05	4.06879	0.157437
6-70609069	6	70609069	MT_EaHT	-12.7453	9.36025e-06	5.02871	0.161212	GRMZM2G073023_LMAN	-0.0109521	2.93e-05	4.53273	0.0767635
6-70609069	6	70609069	Score	0.535537	8.52677e-08	7.06922	0.010106	GRMZM2G073023_L3Base	0.118674	8.54e-05	4.06879	0.157437
6-70609069	6	70609069	Score	0.535537	8.52677e-08	7.06922	0.010106	GRMZM2G073023_LMAN	-0.0109521	2.93e-05	4.53273	0.0767635
6-70609069	6	70609069	Diff_FlHT	15.885	4.6327e-05	4.33417	0.362062	GRMZM2G073023_L3Base	0.118674	8.54e-05	4.06879	0.157437
6-70609069	6	70609069	Diff_FlHT	15.885	4.6327e-05	4.33417	0.362062	GRMZM2G073023_LMAN	-0.0109521	2.93e-05	4.53273	0.0767635
6-70609069	6	70609069	Ratio_EaHT	-0.089032	5.04293e-05	4.29732	0.493359	GRMZM2G073023_L3Base	0.118674	8.54e-05	4.06879	0.157437
6-70609069	6	70609069	Ratio_EaHT	-0.089032	5.04293e-05	4.29732	0.493359	GRMZM2G073023_LMAN	-0.0109521	2.93e-05	4.53273	0.0767635
6-70609069	6	70609069	SFHT	-20.3419	7.32692e-05	4.13508	0.296155	GRMZM2G073023_L3Base	0.118674	8.54e-05	4.06879	0.157437
6-70609069	6	70609069	SFHT	-20.3419	7.32692e-05	4.13508	0.296155	GRMZM2G073023_LMAN	-0.0109521	2.93e-05	4.53273	0.0767635
6-70609768	6	70609768	Ratio_FlHT	-0.0695306	3.71062e-05	4.43055	0.414158	GRMZM2G073023_L3Base	0.125008	3.87e-05	4.41194	0.0875385
6-70609768	6	70609768	Ratio_FlHT	-0.0695306	3.71062e-05	4.43055	0.414158	GRMZM2G073023_LMAN	-0.0105222	5.6e-05	4.25169	0.115721
6-70609768	6	70609768	MT_FlHT	-18.3847	5.90314e-05	4.22892	0.332133	GRMZM2G073023_L3Base	0.125008	3.87e-05	4.41194	0.0875385
6-70609768	6	70609768	MT_FlHT	-18.3847	5.90314e-05	4.22892	0.332133	GRMZM2G073023_LMAN	-0.0105222	5.6e-05	4.25169	0.115721
6-70609768	6	70609768	MT_EaHT	-12.7396	8.92022e-06	5.04962	0.161212	GRMZM2G073023_L3Base	0.125008	3.87e-05	4.41194	0.0875385
6-70609768	6	70609768	MT_EaHT	-12.7396	8.92022e-06	5.04962	0.161212	GRMZM2G073023_LMAN	-0.0105222	5.6e-05	4.25169	0.115721
6-70609768	6	70609768	Score	0.557829	2.54881e-08	7.59366	0.00554317	GRMZM2G073023_L3Base	0.125008	3.87e-05	4.41194	0.0875385
6-70609768	6	70609768	Score	0.557829	2.54881e-08	7.59366	0.00554317	GRMZM2G073023_LMAN	-0.0105222	5.6e-05	4.25169	0.115721
6-70609768	6	70609768	Diff_FlHT	16.2905	3.0983e-05	4.50888	0.321132	GRMZM2G073023_L3Base	0.125008	3.87e-05	4.41194	0.0875385
6-70609768	6	70609768	Diff_FlHT	16.2905	3.0983e-05	4.50888	0.321132	GRMZM2G073023_LMAN	-0.0105222	5.6e-05	4.25169	0.115721
6-70609768	6	70609768	Ratio_EaHT	-0.0920165	2.58584e-05	4.5874	0.493359	GRMZM2G073023_L3Base	0.125008	3.87e-05	4.41194	0.0875385
6-70609768	6	70609768	Ratio_EaHT	-0.0920165	2.58584e-05	4.5874	0.493359	GRMZM2G073023_LMAN	-0.0105222	5.6e-05	4.25169	0.115721
6-70609768	6	70609768	SFHT	-20.4191	6.38854e-05	4.1946	0.296155	GRMZM2G073023_L3Base	0.125008	3.87e-05	4.41194	0.0875385
6-70609768	6	70609768	SFHT	-20.4191	6.38854e-05	4.1946	0.296155	GRMZM2G073023_LMAN	-0.0105222	5.6e-05	4.25169	0.115721
6-70610462	6	70610462	Ratio_FlHT	-0.0695306	3.71062e-05	4.43055	0.414158	GRMZM2G073023_L3Base	0.125008	3.87e-05	4.41194	0.0875385
6-70610462	6	70610462	Ratio_FlHT	-0.0695306	3.71062e-05	4.43055	0.414158	GRMZM2G073023_LMAN	-0.0105222	5.6e-05	4.25169	0.115721
6-70610462	6	70610462	MT_FlHT	-18.3847	5.90314e-05	4.22892	0.332133	GRMZM2G073023_L3Base	0.125008	3.87e-05	4.41194	0.0875385
6-70610462	6	70610462	MT_FlHT	-18.3847	5.90314e-05	4.22892	0.332133	GRMZM2G073023_LMAN	-0.0105222	5.6e-05	4.25169	0.115721
6-70610462	6	70610462	MT_EaHT	-12.7396	8.92022e-06	5.04962	0.161212	GRMZM2G073023_L3Base	0.125008	3.87e-05	4.41194	0.0875385
6-70610462	6	70610462	MT_EaHT	-12.7396	8.92022e-06	5.04962	0.161212	GRMZM2G073023_LMAN	-0.0105222	5.6e-05	4.25169	0.115721
6-70610462	6	70610462	Score	0.557829	2.54881e-08	7.59366	0.00554317	GRMZM2G073023_L3Base	0.125008	3.87e-05	4.41194	0.0875385
6-70610462	6	70610462	Score	0.557829	2.54881e-08	7.59366	0.00554317	GRMZM2G073023_LMAN	-0.0105222	5.6e-05	4.25169	0.115721
6-70610462	6	70610462	Diff_FlHT	16.2905	3.0983e-05	4.50888	0.321132	GRMZM2G073023_L3Base	0.125008	3.87e-05	4.41194	0.0875385
6-70610462	6	70610462	Diff_FlHT	16.2905	3.0983e-05	4.50888	0.321132	GRMZM2G073023_LMAN	-0.0105222	5.6e-05	4.25169	0.115721
6-70610462	6	70610462	Ratio_EaHT	-0.0920165	2.58584e-05	4.5874	0.493359	GRMZM2G073023_L3Base	0.125008	3.87e-05	4.41194	0.0875385
6-70610462	6	70610462	Ratio_EaHT	-0.0920165	2.58584e-05	4.5874	0.493359	GRMZM2G073023_LMAN	-0.0105222	5.6e-05	4.25169	0.115721
6-70610462	6	70610462	SFHT	-20.4191	6.38854e-05	4.1946	0.296155	GRMZM2G073023_L3Base	0.125008	3.87e-05	4.41194	0.0875385
6-70610462	6	70610462	SFHT	-20.4191	6.38854e-05	4.1946	0.296155	GRMZM2G073023_LMAN	-0.0105222	5.6e-05	4.25169	0.115721
6-70611408	6	70611408	Ratio_FlHT	-0.0666467	7.06044e-05	4.15117	0.43061	GRMZM2G073023_GShoot	0.202526	4.56e-06	5.34145	0.0269334
6-70611408	6	70611408	Ratio_FlHT	-0.0666467	7.06044e-05	4.15117	0.43061	GRMZM2G073023_L3Base	0.151695	2.68e-07	6.57267	0.00157948
6-70611408	6	70611408	Ratio_FlHT	-0.0666467	7.06044e-05	4.15117	0.43061	GRMZM2G073023_LMAN	-0.0100541	6.2e-05	4.20777	0.124606
6-70611408	6	70611408	MT_FlHT	-17.836	7.17893e-05	4.14394	0.337621	GRMZM2G073023_GShoot	0.202526	4.56e-06	5.34145	0.0269334
6-70611408	6	70611408	MT_FlHT	-17.836	7.17893e-05	4.14394	0.337621	GRMZM2G073023_L3Base	0.151695	2.68e-07	6.57267	0.00157948
6-70611408	6	70611408	MT_FlHT	-17.836	7.17893e-05	4.14394	0.337621	GRMZM2G073023_LMAN	-0.0100541	6.2e-05	4.20777	0.124606
6-70611408	6	70611408	MT_EaHT	-12.4725	9.30884e-06	5.0311	0.161212	GRMZM2G073023_GShoot	0.202526	4.56e-06	5.34145	0.0269334
6-70611408	6	70611408	MT_EaHT	-12.4725	9.30884e-06	5.0311	0.161212	GRMZM2G073023_L3Base	0.151695	2.68e-07	6.57267	0.00157948
6-70611408	6	70611408	MT_EaHT	-12.4725	9.30884e-06	5.0311	0.161212	GRMZM2G073023_LMAN	-0.0100541	6.2e-05	4.20777	0.124606
6-70611408	6	70611408	Score	0.554864	2.51905e-08	7.59876	0.00554317	GRMZM2G073023_GShoot	0.202526	4.56e-06	5.34145	0.0269334
6-70611408	6	70611408	Score	0.554864	2.51905e-08	7.59876	0.00554317	GRMZM2G073023_L3Base	0.151695	2.68e-07	6.57267	0.00157948
6-70611408	6	70611408	Score	0.554864	2.51905e-08	7.59876	0.00554317	GRMZM2G073023_LMAN	-0.0100541	6.2e-05	4.20777	0.124606
6-70611408	6	70611408	Diff_EaHT	9.50648	9.18102e-05	4.03711	0.439182	GRMZM2G073023_GShoot	0.202526	4.56e-06	5.34145	0.0269334
6-70611408	6	70611408	Diff_EaHT	9.50648	9.18102e-05	4.03711	0.439182	GRMZM2G073023_L3Base	0.151695	2.68e-07	6.57267	0.00157948
6-70611408	6	70611408	Diff_EaHT	9.50648	9.18102e-05	4.03711	0.439182	GRMZM2G073023_LMAN	-0.0100541	6.2e-05	4.20777	0.124606
6-70611408	6	70611408	Diff_FlHT	15.5115	6.71e-05	4.17328	0.408471	GRMZM2G073023_GShoot	0.202526	4.56e-06	5.34145	0.0269334
6-70611408	6	70611408	Diff_FlHT	15.5115	6.71e-05	4.17328	0.408471	GRMZM2G073023_L3Base	0.151695	2.68e-07	6.57267	0.00157948
6-70611408	6	70611408	Diff_FlHT	15.5115	6.71e-05	4.17328	0.408471	GRMZM2G073023_LMAN	-0.0100541	6.2e-05	4.20777	0.124606
6-70611408	6	70611408	Ratio_EaHT	-0.0897418	2.89325e-05	4.53861	0.493359	GRMZM2G073023_GShoot	0.202526	4.56e-06	5.34145	0.0269334
6-70611408	6	70611408	Ratio_EaHT	-0.0897418	2.89325e-05	4.53861	0.493359	GRMZM2G073023_L3Base	0.151695	2.68e-07	6.57267	0.00157948
6-70611408	6	70611408	Ratio_EaHT	-0.0897418	2.89325e-05	4.53861	0.493359	GRMZM2G073023_LMAN	-0.0100541	6.2e-05	4.20777	0.124606
6-70612506	6	70612506	Ratio_FlHT	-0.0714483	2.50565e-05	4.60108	0.414158	GRMZM2G073023_L3Base	0.127285	3.17e-05	4.49857	0.0761449
6-70612506	6	70612506	Ratio_FlHT	-0.0714483	2.50565e-05	4.60108	0.414158	GRMZM2G073023_LMAN	-0.0109012	3.45e-05	4.46196	0.0853251
6-70612506	6	70612506	MT_FlHT	-18.9007	4.22719e-05	4.37395	0.332133	GRMZM2G073023_L3Base	0.127285	3.17e-05	4.49857	0.0761449
6-70612506	6	70612506	MT_FlHT	-18.9007	4.22719e-05	4.37395	0.332133	GRMZM2G073023_LMAN	-0.0109012	3.45e-05	4.46196	0.0853251
6-70612506	6	70612506	MT_EaHT	-12.9478	7.6389e-06	5.11697	0.161212	GRMZM2G073023_L3Base	0.127285	3.17e-05	4.49857	0.0761449
6-70612506	6	70612506	MT_EaHT	-12.9478	7.6389e-06	5.11697	0.161212	GRMZM2G073023_LMAN	-0.0109012	3.45e-05	4.46196	0.0853251
6-70612506	6	70612506	Score	0.563733	2.2407e-08	7.64962	0.00554317	GRMZM2G073023_L3Base	0.127285	3.17e-05	4.49857	0.0761449
6-70612506	6	70612506	Score	0.563733	2.2407e-08	7.64962	0.00554317	GRMZM2G073023_LMAN	-0.0109012	3.45e-05	4.46196	0.0853251
6-70612506	6	70612506	Diff_EaHT	9.77137	9.31257e-05	4.03093	0.440562	GRMZM2G073023_L3Base	0.127285	3.17e-05	4.49857	0.0761449
6-70612506	6	70612506	Diff_EaHT	9.77137	9.31257e-05	4.03093	0.440562	GRMZM2G073023_LMAN	-0.0109012	3.45e-05	4.46196	0.0853251
6-70612506	6	70612506	Diff_FlHT	16.7381	2.0799e-05	4.68196	0.321132	GRMZM2G073023_L3Base	0.127285	3.17e-05	4.49857	0.0761449
6-70612506	6	70612506	Diff_FlHT	16.7381	2.0799e-05	4.68196	0.321132	GRMZM2G073023_LMAN	-0.0109012	3.45e-05	4.46196	0.0853251
6-70612506	6	70612506	Ratio_EaHT	-0.0937203	2.15711e-05	4.66613	0.493359	GRMZM2G073023_L3Base	0.127285	3.17e-05	4.49857	0.0761449
6-70612506	6	70612506	Ratio_EaHT	-0.0937203	2.15711e-05	4.66613	0.493359	GRMZM2G073023_LMAN	-0.0109012	3.45e-05	4.46196	0.0853251
6-70612506	6	70612506	SFHT	-21.0548	4.36171e-05	4.36034	0.294777	GRMZM2G073023_L3Base	0.127285	3.17e-05	4.49857	0.0761449
6-70612506	6	70612506	SFHT	-21.0548	4.36171e-05	4.36034	0.294777	GRMZM2G073023_LMAN	-0.0109012	3.45e-05	4.46196	0.0853251
6-70613088	6	70613088	MT_EaHT	-12.0162	3.62568e-05	4.44061	0.235454	GRMZM2G073023_LMAN	-0.010788	4.83e-05	4.31563	0.10636
6-70613088	6	70613088	Score	0.523204	3.26946e-07	6.48552	0.0245253	GRMZM2G073023_LMAN	-0.010788	4.83e-05	4.31563	0.10636
6-70613167	6	70613167	MT_EaHT	-11.721	5.71946e-05	4.24265	0.274717	GRMZM2G073023_L3Base	0.119433	9.77e-05	4.00993	0.171078
6-70613167	6	70613167	MT_EaHT	-11.721	5.71946e-05	4.24265	0.274717	GRMZM2G073023_LMAN	-0.0105721	5.76e-05	4.23992	0.118057
6-70613167	6	70613167	Score	0.505261	7.99263e-07	6.09731	0.0505759	GRMZM2G073023_L3Base	0.119433	9.77e-05	4.00993	0.171078
6-70613167	6	70613167	Score	0.505261	7.99263e-07	6.09731	0.0505759	GRMZM2G073023_LMAN	-0.0105721	5.76e-05	4.23992	0.118057
6-70613348	6	70613348	MT_EaHT	-12.2254	2.00848e-05	4.69713	0.226769	GRMZM2G073023_L3Base	0.122233	4.51e-05	4.34574	0.0983661
6-70613348	6	70613348	MT_EaHT	-12.2254	2.00848e-05	4.69713	0.226769	GRMZM2G073023_LMAN	-0.0112726	1.36e-05	4.86592	0.044165
6-70613348	6	70613348	Score	0.509874	3.22711e-07	6.49119	0.0244219	GRMZM2G073023_L3Base	0.122233	4.51e-05	4.34574	0.0983661
6-70613348	6	70613348	Score	0.509874	3.22711e-07	6.49119	0.0244219	GRMZM2G073023_LMAN	-0.0112726	1.36e-05	4.86592	0.044165
6-70614875	6	70614875	MT_EaHT	-11.8487	4.15309e-05	4.38163	0.2464	GRMZM2G073023_L3Base	0.124271	5.64e-05	4.24889	0.116234
6-70614875	6	70614875	MT_EaHT	-11.8487	4.15309e-05	4.38163	0.2464	GRMZM2G073023_LMAN	-0.0107605	4.91e-05	4.30865	0.107287
6-70614875	6	70614875	Score	0.52821	1.81488e-07	6.74115	0.0155751	GRMZM2G073023_L3Base	0.124271	5.64e-05	4.24889	0.116234
6-70614875	6	70614875	Score	0.52821	1.81488e-07	6.74115	0.0155751	GRMZM2G073023_LMAN	-0.0107605	4.91e-05	4.30865	0.107287
6-70615152	6	70615152	Ratio_FlHT	-0.0695306	3.71062e-05	4.43055	0.414158	GRMZM2G073023_L3Base	0.130146	2.07e-05	4.68465	0.0550136
6-70615152	6	70615152	Ratio_FlHT	-0.0695306	3.71062e-05	4.43055	0.414158	GRMZM2G073023_LMAN	-0.0103333	9.34e-05	4.02979	0.162161
6-70615152	6	70615152	MT_FlHT	-18.3847	5.90314e-05	4.22892	0.332133	GRMZM2G073023_L3Base	0.130146	2.07e-05	4.68465	0.0550136
6-70615152	6	70615152	MT_FlHT	-18.3847	5.90314e-05	4.22892	0.332133	GRMZM2G073023_LMAN	-0.0103333	9.34e-05	4.02979	0.162161
6-70615152	6	70615152	MT_EaHT	-12.7396	8.92022e-06	5.04962	0.161212	GRMZM2G073023_L3Base	0.130146	2.07e-05	4.68465	0.0550136
6-70615152	6	70615152	MT_EaHT	-12.7396	8.92022e-06	5.04962	0.161212	GRMZM2G073023_LMAN	-0.0103333	9.34e-05	4.02979	0.162161
6-70615152	6	70615152	Score	0.557829	2.54881e-08	7.59366	0.00554317	GRMZM2G073023_L3Base	0.130146	2.07e-05	4.68465	0.0550136
6-70615152	6	70615152	Score	0.557829	2.54881e-08	7.59366	0.00554317	GRMZM2G073023_LMAN	-0.0103333	9.34e-05	4.02979	0.162161
6-70615152	6	70615152	Diff_FlHT	16.2905	3.0983e-05	4.50888	0.321132	GRMZM2G073023_L3Base	0.130146	2.07e-05	4.68465	0.0550136
6-70615152	6	70615152	Diff_FlHT	16.2905	3.0983e-05	4.50888	0.321132	GRMZM2G073023_LMAN	-0.0103333	9.34e-05	4.02979	0.162161
6-70615152	6	70615152	Ratio_EaHT	-0.0920165	2.58584e-05	4.5874	0.493359	GRMZM2G073023_L3Base	0.130146	2.07e-05	4.68465	0.0550136
6-70615152	6	70615152	Ratio_EaHT	-0.0920165	2.58584e-05	4.5874	0.493359	GRMZM2G073023_LMAN	-0.0103333	9.34e-05	4.02979	0.162161
6-70615152	6	70615152	SFHT	-20.4191	6.38854e-05	4.1946	0.296155	GRMZM2G073023_L3Base	0.130146	2.07e-05	4.68465	0.0550136
6-70615152	6	70615152	SFHT	-20.4191	6.38854e-05	4.1946	0.296155	GRMZM2G073023_LMAN	-0.0103333	9.34e-05	4.02979	0.162161
6-70615579	6	70615579	MT_EaHT	-12.1224	1.89611e-05	4.72214	0.222143	GRMZM2G073023_LMAN	-0.0106473	3.65e-05	4.43789	0.0889811
6-70615579	6	70615579	Score	0.514196	3.88935e-07	6.41012	0.0281953	GRMZM2G073023_LMAN	-0.0106473	3.65e-05	4.43789	0.0889811
6-70615579	6	70615579	Ratio_EaHT	-0.0878673	4.77333e-05	4.32118	0.493359	GRMZM2G073023_LMAN	-0.0106473	3.65e-05	4.43789	0.0889811
6-70615925	6	70615925	Ratio_FlHT	-0.0714483	2.50565e-05	4.60108	0.414158	GRMZM2G073023_L3Base	0.125842	4.5e-05	4.34654	0.0982319
6-70615925	6	70615925	Ratio_FlHT	-0.0714483	2.50565e-05	4.60108	0.414158	GRMZM2G073023_LMAN	-0.0109118	4.07e-05	4.39091	0.0955697
6-70615925	6	70615925	MT_FlHT	-18.9007	4.22719e-05	4.37395	0.332133	GRMZM2G073023_L3Base	0.125842	4.5e-05	4.34654	0.0982319
6-70615925	6	70615925	MT_FlHT	-18.9007	4.22719e-05	4.37395	0.332133	GRMZM2G073023_LMAN	-0.0109118	4.07e-05	4.39091	0.0955697
6-70615925	6	70615925	MT_EaHT	-12.9478	7.6389e-06	5.11697	0.161212	GRMZM2G073023_L3Base	0.125842	4.5e-05	4.34654	0.0982319
6-70615925	6	70615925	MT_EaHT	-12.9478	7.6389e-06	5.11697	0.161212	GRMZM2G073023_LMAN	-0.0109118	4.07e-05	4.39091	0.0955697
6-70615925	6	70615925	Score	0.563733	2.2407e-08	7.64962	0.00554317	GRMZM2G073023_L3Base	0.125842	4.5e-05	4.34654	0.0982319
6-70615925	6	70615925	Score	0.563733	2.2407e-08	7.64962	0.00554317	GRMZM2G073023_LMAN	-0.0109118	4.07e-05	4.39091	0.0955697
6-70615925	6	70615925	Diff_EaHT	9.77137	9.31257e-05	4.03093	0.440562	GRMZM2G073023_L3Base	0.125842	4.5e-05	4.34654	0.0982319
6-70615925	6	70615925	Diff_EaHT	9.77137	9.31257e-05	4.03093	0.440562	GRMZM2G073023_LMAN	-0.0109118	4.07e-05	4.39091	0.0955697
6-70615925	6	70615925	Diff_FlHT	16.7381	2.0799e-05	4.68196	0.321132	GRMZM2G073023_L3Base	0.125842	4.5e-05	4.34654	0.0982319
6-70615925	6	70615925	Diff_FlHT	16.7381	2.0799e-05	4.68196	0.321132	GRMZM2G073023_LMAN	-0.0109118	4.07e-05	4.39091	0.0955697
6-70615925	6	70615925	Ratio_EaHT	-0.0937203	2.15711e-05	4.66613	0.493359	GRMZM2G073023_L3Base	0.125842	4.5e-05	4.34654	0.0982319
6-70615925	6	70615925	Ratio_EaHT	-0.0937203	2.15711e-05	4.66613	0.493359	GRMZM2G073023_LMAN	-0.0109118	4.07e-05	4.39091	0.0955697
6-70615925	6	70615925	SFHT	-21.0548	4.36171e-05	4.36034	0.294777	GRMZM2G073023_L3Base	0.125842	4.5e-05	4.34654	0.0982319
6-70615925	6	70615925	SFHT	-21.0548	4.36171e-05	4.36034	0.294777	GRMZM2G073023_LMAN	-0.0109118	4.07e-05	4.39091	0.0955697
6-70616067	6	70616067	Ratio_FlHT	-0.0695306	3.71062e-05	4.43055	0.414158	GRMZM2G073023_L3Base	0.125008	3.87e-05	4.41194	0.0875385
6-70616067	6	70616067	Ratio_FlHT	-0.0695306	3.71062e-05	4.43055	0.414158	GRMZM2G073023_LMAN	-0.0105222	5.6e-05	4.25169	0.115721
6-70616067	6	70616067	MT_FlHT	-18.3847	5.90314e-05	4.22892	0.332133	GRMZM2G073023_L3Base	0.125008	3.87e-05	4.41194	0.0875385
6-70616067	6	70616067	MT_FlHT	-18.3847	5.90314e-05	4.22892	0.332133	GRMZM2G073023_LMAN	-0.0105222	5.6e-05	4.25169	0.115721
6-70616067	6	70616067	MT_EaHT	-12.7396	8.92022e-06	5.04962	0.161212	GRMZM2G073023_L3Base	0.125008	3.87e-05	4.41194	0.0875385
6-70616067	6	70616067	MT_EaHT	-12.7396	8.92022e-06	5.04962	0.161212	GRMZM2G073023_LMAN	-0.0105222	5.6e-05	4.25169	0.115721
6-70616067	6	70616067	Score	0.557829	2.54881e-08	7.59366	0.00554317	GRMZM2G073023_L3Base	0.125008	3.87e-05	4.41194	0.0875385
6-70616067	6	70616067	Score	0.557829	2.54881e-08	7.59366	0.00554317	GRMZM2G073023_LMAN	-0.0105222	5.6e-05	4.25169	0.115721
6-70616067	6	70616067	Diff_FlHT	16.2905	3.0983e-05	4.50888	0.321132	GRMZM2G073023_L3Base	0.125008	3.87e-05	4.41194	0.0875385
6-70616067	6	70616067	Diff_FlHT	16.2905	3.0983e-05	4.50888	0.321132	GRMZM2G073023_LMAN	-0.0105222	5.6e-05	4.25169	0.115721
6-70616067	6	70616067	Ratio_EaHT	-0.0920165	2.58584e-05	4.5874	0.493359	GRMZM2G073023_L3Base	0.125008	3.87e-05	4.41194	0.0875385
6-70616067	6	70616067	Ratio_EaHT	-0.0920165	2.58584e-05	4.5874	0.493359	GRMZM2G073023_LMAN	-0.0105222	5.6e-05	4.25169	0.115721
6-70616067	6	70616067	SFHT	-20.4191	6.38854e-05	4.1946	0.296155	GRMZM2G073023_L3Base	0.125008	3.87e-05	4.41194	0.0875385
6-70616067	6	70616067	SFHT	-20.4191	6.38854e-05	4.1946	0.296155	GRMZM2G073023_LMAN	-0.0105222	5.6e-05	4.25169	0.115721
6-70616607	6	70616607	Ratio_FlHT	-0.0680519	5.15032e-05	4.28817	0.414158	GRMZM2G073023_L3Base	0.118674	8.54e-05	4.06879	0.157437
6-70616607	6	70616607	Ratio_FlHT	-0.0680519	5.15032e-05	4.28817	0.414158	GRMZM2G073023_LMAN	-0.0109521	2.93e-05	4.53273	0.0767635
6-70616607	6	70616607	MT_FlHT	-18.3861	6.18134e-05	4.20892	0.332133	GRMZM2G073023_L3Base	0.118674	8.54e-05	4.06879	0.157437
6-70616607	6	70616607	MT_FlHT	-18.3861	6.18134e-05	4.20892	0.332133	GRMZM2G073023_LMAN	-0.0109521	2.93e-05	4.53273	0.0767635
6-70616607	6	70616607	MT_EaHT	-12.7453	9.36025e-06	5.02871	0.161212	GRMZM2G073023_L3Base	0.118674	8.54e-05	4.06879	0.157437
6-70616607	6	70616607	MT_EaHT	-12.7453	9.36025e-06	5.02871	0.161212	GRMZM2G073023_LMAN	-0.0109521	2.93e-05	4.53273	0.0767635
6-70616607	6	70616607	Score	0.535537	8.52677e-08	7.06922	0.010106	GRMZM2G073023_L3Base	0.118674	8.54e-05	4.06879	0.157437
6-70616607	6	70616607	Score	0.535537	8.52677e-08	7.06922	0.010106	GRMZM2G073023_LMAN	-0.0109521	2.93e-05	4.53273	0.0767635
6-70616607	6	70616607	Diff_FlHT	15.885	4.6327e-05	4.33417	0.362062	GRMZM2G073023_L3Base	0.118674	8.54e-05	4.06879	0.157437
6-70616607	6	70616607	Diff_FlHT	15.885	4.6327e-05	4.33417	0.362062	GRMZM2G073023_LMAN	-0.0109521	2.93e-05	4.53273	0.0767635
6-70616607	6	70616607	Ratio_EaHT	-0.089032	5.04293e-05	4.29732	0.493359	GRMZM2G073023_L3Base	0.118674	8.54e-05	4.06879	0.157437
6-70616607	6	70616607	Ratio_EaHT	-0.089032	5.04293e-05	4.29732	0.493359	GRMZM2G073023_LMAN	-0.0109521	2.93e-05	4.53273	0.0767635
6-70616607	6	70616607	SFHT	-20.3419	7.32692e-05	4.13508	0.296155	GRMZM2G073023_L3Base	0.118674	8.54e-05	4.06879	0.157437
6-70616607	6	70616607	SFHT	-20.3419	7.32692e-05	4.13508	0.296155	GRMZM2G073023_LMAN	-0.0109521	2.93e-05	4.53273	0.0767635
6-70616688	6	70616688	Ratio_FlHT	-0.0680519	5.15032e-05	4.28817	0.414158	GRMZM2G073023_L3Base	0.118674	8.54e-05	4.06879	0.157437
6-70616688	6	70616688	Ratio_FlHT	-0.0680519	5.15032e-05	4.28817	0.414158	GRMZM2G073023_LMAN	-0.0109521	2.93e-05	4.53273	0.0767635
6-70616688	6	70616688	MT_FlHT	-18.3861	6.18134e-05	4.20892	0.332133	GRMZM2G073023_L3Base	0.118674	8.54e-05	4.06879	0.157437
6-70616688	6	70616688	MT_FlHT	-18.3861	6.18134e-05	4.20892	0.332133	GRMZM2G073023_LMAN	-0.0109521	2.93e-05	4.53273	0.0767635
6-70616688	6	70616688	MT_EaHT	-12.7453	9.36025e-06	5.02871	0.161212	GRMZM2G073023_L3Base	0.118674	8.54e-05	4.06879	0.157437
6-70616688	6	70616688	MT_EaHT	-12.7453	9.36025e-06	5.02871	0.161212	GRMZM2G073023_LMAN	-0.0109521	2.93e-05	4.53273	0.0767635
6-70616688	6	70616688	Score	0.535537	8.52677e-08	7.06922	0.010106	GRMZM2G073023_L3Base	0.118674	8.54e-05	4.06879	0.157437
6-70616688	6	70616688	Score	0.535537	8.52677e-08	7.06922	0.010106	GRMZM2G073023_LMAN	-0.0109521	2.93e-05	4.53273	0.0767635
6-70616688	6	70616688	Diff_FlHT	15.885	4.6327e-05	4.33417	0.362062	GRMZM2G073023_L3Base	0.118674	8.54e-05	4.06879	0.157437
6-70616688	6	70616688	Diff_FlHT	15.885	4.6327e-05	4.33417	0.362062	GRMZM2G073023_LMAN	-0.0109521	2.93e-05	4.53273	0.0767635
6-70616688	6	70616688	Ratio_EaHT	-0.089032	5.04293e-05	4.29732	0.493359	GRMZM2G073023_L3Base	0.118674	8.54e-05	4.06879	0.157437
6-70616688	6	70616688	Ratio_EaHT	-0.089032	5.04293e-05	4.29732	0.493359	GRMZM2G073023_LMAN	-0.0109521	2.93e-05	4.53273	0.0767635
6-70616688	6	70616688	SFHT	-20.3419	7.32692e-05	4.13508	0.296155	GRMZM2G073023_L3Base	0.118674	8.54e-05	4.06879	0.157437
6-70616688	6	70616688	SFHT	-20.3419	7.32692e-05	4.13508	0.296155	GRMZM2G073023_LMAN	-0.0109521	2.93e-05	4.53273	0.0767635
6-70616874	6	70616874	Ratio_FlHT	-0.0687641	4.94556e-05	4.30578	0.414158	GRMZM2G073023_LMAN	-0.0111099	2.4e-05	4.62024	0.0665583
6-70616874	6	70616874	MT_FlHT	-18.6845	5.06458e-05	4.29546	0.332133	GRMZM2G073023_LMAN	-0.0111099	2.4e-05	4.62024	0.0665583
6-70616874	6	70616874	MT_EaHT	-12.418	1.78764e-05	4.74772	0.216505	GRMZM2G073023_LMAN	-0.0111099	2.4e-05	4.62024	0.0665583
6-70616874	6	70616874	Score	0.535359	1.34635e-07	6.87084	0.0133062	GRMZM2G073023_LMAN	-0.0111099	2.4e-05	4.62024	0.0665583
6-70616874	6	70616874	Diff_FlHT	16.0729	4.33752e-05	4.36276	0.356691	GRMZM2G073023_LMAN	-0.0111099	2.4e-05	4.62024	0.0665583
6-70616874	6	70616874	Ratio_EaHT	-0.0862544	9.54077e-05	4.02042	0.54558	GRMZM2G073023_LMAN	-0.0111099	2.4e-05	4.62024	0.0665583
6-70616874	6	70616874	SFHT	-20.649	6.08403e-05	4.21581	0.296155	GRMZM2G073023_LMAN	-0.0111099	2.4e-05	4.62024	0.0665583
6-70616920	6	70616920	Ratio_FlHT	-0.0707009	2.92616e-05	4.5337	0.414158	GRMZM2G073023_L3Base	0.127355	2.73e-05	4.56374	0.0676506
6-70616920	6	70616920	Ratio_FlHT	-0.0707009	2.92616e-05	4.5337	0.414158	GRMZM2G073023_LMAN	-0.0106771	4.62e-05	4.33511	0.103062
6-70616920	6	70616920	MT_FlHT	-18.8758	3.81556e-05	4.41844	0.324927	GRMZM2G073023_L3Base	0.127355	2.73e-05	4.56374	0.0676506
6-70616920	6	70616920	MT_FlHT	-18.8758	3.81556e-05	4.41844	0.324927	GRMZM2G073023_LMAN	-0.0106771	4.62e-05	4.33511	0.103062
6-70616920	6	70616920	MT_EaHT	-12.7533	9.17922e-06	5.03719	0.161212	GRMZM2G073023_L3Base	0.127355	2.73e-05	4.56374	0.0676506
6-70616920	6	70616920	MT_EaHT	-12.7533	9.17922e-06	5.03719	0.161212	GRMZM2G073023_LMAN	-0.0106771	4.62e-05	4.33511	0.103062
6-70616920	6	70616920	Score	0.566847	2.12777e-08	7.67208	0.00554317	GRMZM2G073023_L3Base	0.127355	2.73e-05	4.56374	0.0676506
6-70616920	6	70616920	Score	0.566847	2.12777e-08	7.67208	0.00554317	GRMZM2G073023_LMAN	-0.0106771	4.62e-05	4.33511	0.103062
6-70616920	6	70616920	Diff_FlHT	16.5519	2.46844e-05	4.60758	0.321132	GRMZM2G073023_L3Base	0.127355	2.73e-05	4.56374	0.0676506
6-70616920	6	70616920	Diff_FlHT	16.5519	2.46844e-05	4.60758	0.321132	GRMZM2G073023_LMAN	-0.0106771	4.62e-05	4.33511	0.103062
6-70616920	6	70616920	Ratio_EaHT	-0.0921748	2.62033e-05	4.58164	0.493359	GRMZM2G073023_L3Base	0.127355	2.73e-05	4.56374	0.0676506
6-70616920	6	70616920	Ratio_EaHT	-0.0921748	2.62033e-05	4.58164	0.493359	GRMZM2G073023_LMAN	-0.0106771	4.62e-05	4.33511	0.103062
6-70616920	6	70616920	SFHT	-20.7974	4.71118e-05	4.32687	0.296155	GRMZM2G073023_L3Base	0.127355	2.73e-05	4.56374	0.0676506
6-70616920	6	70616920	SFHT	-20.7974	4.71118e-05	4.32687	0.296155	GRMZM2G073023_LMAN	-0.0106771	4.62e-05	4.33511	0.103062
6-70616922	6	70616922	Ratio_FlHT	-0.0707009	2.92616e-05	4.5337	0.414158	GRMZM2G073023_L3Base	0.125162	3.31e-05	4.47962	0.0787331
6-70616922	6	70616922	Ratio_FlHT	-0.0707009	2.92616e-05	4.5337	0.414158	GRMZM2G073023_LMAN	-0.0103562	6.61e-05	4.18002	0.130632
6-70616922	6	70616922	MT_FlHT	-18.8758	3.81556e-05	4.41844	0.324927	GRMZM2G073023_L3Base	0.125162	3.31e-05	4.47962	0.0787331
6-70616922	6	70616922	MT_FlHT	-18.8758	3.81556e-05	4.41844	0.324927	GRMZM2G073023_LMAN	-0.0103562	6.61e-05	4.18002	0.130632
6-70616922	6	70616922	MT_EaHT	-12.7533	9.17922e-06	5.03719	0.161212	GRMZM2G073023_L3Base	0.125162	3.31e-05	4.47962	0.0787331
6-70616922	6	70616922	MT_EaHT	-12.7533	9.17922e-06	5.03719	0.161212	GRMZM2G073023_LMAN	-0.0103562	6.61e-05	4.18002	0.130632
6-70616922	6	70616922	Score	0.566847	2.12777e-08	7.67208	0.00554317	GRMZM2G073023_L3Base	0.125162	3.31e-05	4.47962	0.0787331
6-70616922	6	70616922	Score	0.566847	2.12777e-08	7.67208	0.00554317	GRMZM2G073023_LMAN	-0.0103562	6.61e-05	4.18002	0.130632
6-70616922	6	70616922	Diff_FlHT	16.5519	2.46844e-05	4.60758	0.321132	GRMZM2G073023_L3Base	0.125162	3.31e-05	4.47962	0.0787331
6-70616922	6	70616922	Diff_FlHT	16.5519	2.46844e-05	4.60758	0.321132	GRMZM2G073023_LMAN	-0.0103562	6.61e-05	4.18002	0.130632
6-70616922	6	70616922	Ratio_EaHT	-0.0921748	2.62033e-05	4.58164	0.493359	GRMZM2G073023_L3Base	0.125162	3.31e-05	4.47962	0.0787331
6-70616922	6	70616922	Ratio_EaHT	-0.0921748	2.62033e-05	4.58164	0.493359	GRMZM2G073023_LMAN	-0.0103562	6.61e-05	4.18002	0.130632
6-70616922	6	70616922	SFHT	-20.7974	4.71118e-05	4.32687	0.296155	GRMZM2G073023_L3Base	0.125162	3.31e-05	4.47962	0.0787331
6-70616922	6	70616922	SFHT	-20.7974	4.71118e-05	4.32687	0.296155	GRMZM2G073023_LMAN	-0.0103562	6.61e-05	4.18002	0.130632
6-70617199	6	70617199	Ratio_FlHT	-0.0708684	2.55261e-05	4.59302	0.414158	GRMZM2G073023_L3Base	0.128402	2.33e-05	4.63238	0.05998
6-70617199	6	70617199	Ratio_FlHT	-0.0708684	2.55261e-05	4.59302	0.414158	GRMZM2G073023_LMAN	-0.0109645	2.68e-05	4.57242	0.0718655
6-70617199	6	70617199	MT_FlHT	-18.7925	3.88856e-05	4.41021	0.327875	GRMZM2G073023_L3Base	0.128402	2.33e-05	4.63238	0.05998
6-70617199	6	70617199	MT_FlHT	-18.7925	3.88856e-05	4.41021	0.327875	GRMZM2G073023_LMAN	-0.0109645	2.68e-05	4.57242	0.0718655
6-70617199	6	70617199	MT_EaHT	-13.2083	3.85364e-06	5.41413	0.161212	GRMZM2G073023_L3Base	0.128402	2.33e-05	4.63238	0.05998
6-70617199	6	70617199	MT_EaHT	-13.2083	3.85364e-06	5.41413	0.161212	GRMZM2G073023_LMAN	-0.0109645	2.68e-05	4.57242	0.0718655
6-70617199	6	70617199	Score	0.568099	1.83695e-08	7.7359	0.00554317	GRMZM2G073023_L3Base	0.128402	2.33e-05	4.63238	0.05998
6-70617199	6	70617199	Score	0.568099	1.83695e-08	7.7359	0.00554317	GRMZM2G073023_LMAN	-0.0109645	2.68e-05	4.57242	0.0718655
6-70617199	6	70617199	Diff_EaHT	9.84174	6.92051e-05	4.15986	0.410062	GRMZM2G073023_L3Base	0.128402	2.33e-05	4.63238	0.05998
6-70617199	6	70617199	Diff_EaHT	9.84174	6.92051e-05	4.15986	0.410062	GRMZM2G073023_LMAN	-0.0109645	2.68e-05	4.57242	0.0718655
6-70617199	6	70617199	Diff_FlHT	16.6505	2.0006e-05	4.69884	0.321132	GRMZM2G073023_L3Base	0.128402	2.33e-05	4.63238	0.05998
6-70617199	6	70617199	Diff_FlHT	16.6505	2.0006e-05	4.69884	0.321132	GRMZM2G073023_LMAN	-0.0109645	2.68e-05	4.57242	0.0718655
6-70617199	6	70617199	Ratio_EaHT	-0.0942945	1.55291e-05	4.80885	0.493359	GRMZM2G073023_L3Base	0.128402	2.33e-05	4.63238	0.05998
6-70617199	6	70617199	Ratio_EaHT	-0.0942945	1.55291e-05	4.80885	0.493359	GRMZM2G073023_LMAN	-0.0109645	2.68e-05	4.57242	0.0718655
6-70617199	6	70617199	SFHT	-20.6807	4.94213e-05	4.30609	0.296155	GRMZM2G073023_L3Base	0.128402	2.33e-05	4.63238	0.05998
6-70617199	6	70617199	SFHT	-20.6807	4.94213e-05	4.30609	0.296155	GRMZM2G073023_LMAN	-0.0109645	2.68e-05	4.57242	0.0718655
6-70618002	6	70618002	MT_EaHT	-11.4589	5.88261e-05	4.23043	0.275579	GRMZM2G073023_L3Base	0.119678	9.45e-05	4.02471	0.167382
6-70618002	6	70618002	MT_EaHT	-11.4589	5.88261e-05	4.23043	0.275579	GRMZM2G073023_LMAN	-0.0101519	9.67e-05	4.01465	0.164788
6-70618002	6	70618002	Score	0.503438	5.80393e-07	6.23628	0.0381264	GRMZM2G073023_L3Base	0.119678	9.45e-05	4.02471	0.167382
6-70618002	6	70618002	Score	0.503438	5.80393e-07	6.23628	0.0381264	GRMZM2G073023_LMAN	-0.0101519	9.67e-05	4.01465	0.164788
6-70618093	6	70618093	MT_EaHT	-11.4589	5.88261e-05	4.23043	0.275579	GRMZM2G073023_L3Base	0.119678	9.45e-05	4.02471	0.167382
6-70618093	6	70618093	MT_EaHT	-11.4589	5.88261e-05	4.23043	0.275579	GRMZM2G073023_LMAN	-0.0101519	9.67e-05	4.01465	0.164788
6-70618093	6	70618093	Score	0.503438	5.80393e-07	6.23628	0.0381264	GRMZM2G073023_L3Base	0.119678	9.45e-05	4.02471	0.167382
6-70618093	6	70618093	Score	0.503438	5.80393e-07	6.23628	0.0381264	GRMZM2G073023_LMAN	-0.0101519	9.67e-05	4.01465	0.164788
6-70631980	6	70631980	Ratio_FlHT	-0.0670435	8.09904e-05	4.09157	0.453618	GRMZM2G073023_LMAN	-0.0106892	6.37e-05	4.19571	0.127206
6-70631980	6	70631980	MT_FlHT	-18.2098	8.92156e-05	4.04956	0.345366	GRMZM2G073023_LMAN	-0.0106892	6.37e-05	4.19571	0.127206
6-70631980	6	70631980	MT_EaHT	-12.6276	1.45759e-05	4.83636	0.195646	GRMZM2G073023_LMAN	-0.0106892	6.37e-05	4.19571	0.127206
6-70631980	6	70631980	Score	0.545398	6.08099e-08	7.21603	0.00939893	GRMZM2G073023_LMAN	-0.0106892	6.37e-05	4.19571	0.127206
6-70631980	6	70631980	Diff_FlHT	15.5053	8.58265e-05	4.06638	0.433681	GRMZM2G073023_LMAN	-0.0106892	6.37e-05	4.19571	0.127206
6-70631980	6	70631980	Ratio_EaHT	-0.0871624	8.96094e-05	4.04765	0.532156	GRMZM2G073023_LMAN	-0.0106892	6.37e-05	4.19571	0.127206
6-70632168	6	70632168	MT_EaHT	-12.4315	1.72093e-05	4.76424	0.211695	GRMZM2G073023_L3Base	0.129262	2.73e-05	4.56347	0.0676805
6-70632168	6	70632168	MT_EaHT	-12.4315	1.72093e-05	4.76424	0.211695	GRMZM2G073023_LMAN	-0.0109205	4.91e-05	4.30932	0.107287
6-70632168	6	70632168	Score	0.512327	4.15486e-07	6.38144	0.0296404	GRMZM2G073023_L3Base	0.129262	2.73e-05	4.56347	0.0676805
6-70632168	6	70632168	Score	0.512327	4.15486e-07	6.38144	0.0296404	GRMZM2G073023_LMAN	-0.0109205	4.91e-05	4.30932	0.107287
6-70632168	6	70632168	Diff_FlHT	15.4748	8.13869e-05	4.08945	0.430247	GRMZM2G073023_L3Base	0.129262	2.73e-05	4.56347	0.0676805
6-70632168	6	70632168	Diff_FlHT	15.4748	8.13869e-05	4.08945	0.430247	GRMZM2G073023_LMAN	-0.0109205	4.91e-05	4.30932	0.107287
6-70632330	6	70632330	MT_EaHT	-11.7015	4.59254e-05	4.33795	0.251652	GRMZM2G073023_GShoot	0.189313	1.53e-05	4.81534	0.048128
6-70632330	6	70632330	MT_EaHT	-11.7015	4.59254e-05	4.33795	0.251652	GRMZM2G073023_L3Base	0.128754	1.11e-05	4.95425	0.034736
6-70632330	6	70632330	Score	0.537765	1.01078e-07	6.99534	0.0111526	GRMZM2G073023_GShoot	0.189313	1.53e-05	4.81534	0.048128
6-70632330	6	70632330	Score	0.537765	1.01078e-07	6.99534	0.0111526	GRMZM2G073023_L3Base	0.128754	1.11e-05	4.95425	0.034736
6-70632411	6	70632411	MT_EaHT	-11.7015	4.59254e-05	4.33795	0.251652	GRMZM2G073023_L3Base	0.127854	2.53e-05	4.59633	0.063826
6-70632411	6	70632411	Score	0.537765	1.01078e-07	6.99534	0.0111526	GRMZM2G073023_L3Base	0.127854	2.53e-05	4.59633	0.063826
6-70632597	6	70632597	Ratio_FlHT	-0.0695306	3.71062e-05	4.43055	0.414158	GRMZM2G073023_L3Base	0.125008	3.87e-05	4.41194	0.0875385
6-70632597	6	70632597	Ratio_FlHT	-0.0695306	3.71062e-05	4.43055	0.414158	GRMZM2G073023_LMAN	-0.0105222	5.6e-05	4.25169	0.115721
6-70632597	6	70632597	MT_FlHT	-18.3847	5.90314e-05	4.22892	0.332133	GRMZM2G073023_L3Base	0.125008	3.87e-05	4.41194	0.0875385
6-70632597	6	70632597	MT_FlHT	-18.3847	5.90314e-05	4.22892	0.332133	GRMZM2G073023_LMAN	-0.0105222	5.6e-05	4.25169	0.115721
6-70632597	6	70632597	MT_EaHT	-12.7396	8.92022e-06	5.04962	0.161212	GRMZM2G073023_L3Base	0.125008	3.87e-05	4.41194	0.0875385
6-70632597	6	70632597	MT_EaHT	-12.7396	8.92022e-06	5.04962	0.161212	GRMZM2G073023_LMAN	-0.0105222	5.6e-05	4.25169	0.115721
6-70632597	6	70632597	Score	0.557829	2.54881e-08	7.59366	0.00554317	GRMZM2G073023_L3Base	0.125008	3.87e-05	4.41194	0.0875385
6-70632597	6	70632597	Score	0.557829	2.54881e-08	7.59366	0.00554317	GRMZM2G073023_LMAN	-0.0105222	5.6e-05	4.25169	0.115721
6-70632597	6	70632597	Diff_FlHT	16.2905	3.0983e-05	4.50888	0.321132	GRMZM2G073023_L3Base	0.125008	3.87e-05	4.41194	0.0875385
6-70632597	6	70632597	Diff_FlHT	16.2905	3.0983e-05	4.50888	0.321132	GRMZM2G073023_LMAN	-0.0105222	5.6e-05	4.25169	0.115721
6-70632597	6	70632597	Ratio_EaHT	-0.0920165	2.58584e-05	4.5874	0.493359	GRMZM2G073023_L3Base	0.125008	3.87e-05	4.41194	0.0875385
6-70632597	6	70632597	Ratio_EaHT	-0.0920165	2.58584e-05	4.5874	0.493359	GRMZM2G073023_LMAN	-0.0105222	5.6e-05	4.25169	0.115721
6-70632597	6	70632597	SFHT	-20.4191	6.38854e-05	4.1946	0.296155	GRMZM2G073023_L3Base	0.125008	3.87e-05	4.41194	0.0875385
6-70632597	6	70632597	SFHT	-20.4191	6.38854e-05	4.1946	0.296155	GRMZM2G073023_LMAN	-0.0105222	5.6e-05	4.25169	0.115721
6-70632636	6	70632636	Ratio_FlHT	-0.0724791	1.86534e-05	4.72924	0.410175	GRMZM2G073023_L3Base	0.135006	6.12e-06	5.21331	0.0217754
6-70632636	6	70632636	MT_FlHT	-19.4955	2.13304e-05	4.671	0.263838	GRMZM2G073023_L3Base	0.135006	6.12e-06	5.21331	0.0217754
6-70632636	6	70632636	MT_EaHT	-13.2782	3.86874e-06	5.41243	0.161212	GRMZM2G073023_L3Base	0.135006	6.12e-06	5.21331	0.0217754
6-70632636	6	70632636	Score	0.576945	9.26154e-09	8.03332	0.00554317	GRMZM2G073023_L3Base	0.135006	6.12e-06	5.21331	0.0217754
6-70632636	6	70632636	Diff_EaHT	9.94552	6.33627e-05	4.19817	0.410062	GRMZM2G073023_L3Base	0.135006	6.12e-06	5.21331	0.0217754
6-70632636	6	70632636	Diff_FlHT	16.929	1.63608e-05	4.78619	0.321132	GRMZM2G073023_L3Base	0.135006	6.12e-06	5.21331	0.0217754
6-70632636	6	70632636	Ratio_EaHT	-0.0956077	1.3056e-05	4.88419	0.493359	GRMZM2G073023_L3Base	0.135006	6.12e-06	5.21331	0.0217754
6-70632636	6	70632636	SFHT	-21.7132	2.20723e-05	4.65615	0.274683	GRMZM2G073023_L3Base	0.135006	6.12e-06	5.21331	0.0217754
6-70632709	6	70632709	Ratio_FlHT	-0.0695306	3.71062e-05	4.43055	0.414158	GRMZM2G073023_L3Base	0.125031	4.42e-05	4.35503	0.0967343
6-70632709	6	70632709	Ratio_FlHT	-0.0695306	3.71062e-05	4.43055	0.414158	GRMZM2G073023_LMAN	-0.0111465	2.3e-05	4.63817	0.0646915
6-70632709	6	70632709	MT_FlHT	-18.3847	5.90314e-05	4.22892	0.332133	GRMZM2G073023_L3Base	0.125031	4.42e-05	4.35503	0.0967343
6-70632709	6	70632709	MT_FlHT	-18.3847	5.90314e-05	4.22892	0.332133	GRMZM2G073023_LMAN	-0.0111465	2.3e-05	4.63817	0.0646915
6-70632709	6	70632709	MT_EaHT	-12.7396	8.92022e-06	5.04962	0.161212	GRMZM2G073023_L3Base	0.125031	4.42e-05	4.35503	0.0967343
6-70632709	6	70632709	MT_EaHT	-12.7396	8.92022e-06	5.04962	0.161212	GRMZM2G073023_LMAN	-0.0111465	2.3e-05	4.63817	0.0646915
6-70632709	6	70632709	Score	0.557829	2.54881e-08	7.59366	0.00554317	GRMZM2G073023_L3Base	0.125031	4.42e-05	4.35503	0.0967343
6-70632709	6	70632709	Score	0.557829	2.54881e-08	7.59366	0.00554317	GRMZM2G073023_LMAN	-0.0111465	2.3e-05	4.63817	0.0646915
6-70632709	6	70632709	Diff_FlHT	16.2905	3.0983e-05	4.50888	0.321132	GRMZM2G073023_L3Base	0.125031	4.42e-05	4.35503	0.0967343
6-70632709	6	70632709	Diff_FlHT	16.2905	3.0983e-05	4.50888	0.321132	GRMZM2G073023_LMAN	-0.0111465	2.3e-05	4.63817	0.0646915
6-70632709	6	70632709	Ratio_EaHT	-0.0920165	2.58584e-05	4.5874	0.493359	GRMZM2G073023_L3Base	0.125031	4.42e-05	4.35503	0.0967343
6-70632709	6	70632709	Ratio_EaHT	-0.0920165	2.58584e-05	4.5874	0.493359	GRMZM2G073023_LMAN	-0.0111465	2.3e-05	4.63817	0.0646915
6-70632709	6	70632709	SFHT	-20.4191	6.38854e-05	4.1946	0.296155	GRMZM2G073023_L3Base	0.125031	4.42e-05	4.35503	0.0967343
6-70632709	6	70632709	SFHT	-20.4191	6.38854e-05	4.1946	0.296155	GRMZM2G073023_LMAN	-0.0111465	2.3e-05	4.63817	0.0646915
6-70634154	6	70634154	Ratio_FlHT	-0.0683433	4.86443e-05	4.31297	0.414158	GRMZM2G073023_L3Base	0.125008	3.87e-05	4.41194	0.0875385
6-70634154	6	70634154	Ratio_FlHT	-0.0683433	4.86443e-05	4.31297	0.414158	GRMZM2G073023_LMAN	-0.0105222	5.6e-05	4.25169	0.115721
6-70634154	6	70634154	MT_FlHT	-17.846	9.53172e-05	4.02083	0.355224	GRMZM2G073023_L3Base	0.125008	3.87e-05	4.41194	0.0875385
6-70634154	6	70634154	MT_FlHT	-17.846	9.53172e-05	4.02083	0.355224	GRMZM2G073023_LMAN	-0.0105222	5.6e-05	4.25169	0.115721
6-70634154	6	70634154	MT_EaHT	-12.5328	1.21454e-05	4.91559	0.173953	GRMZM2G073023_L3Base	0.125008	3.87e-05	4.41194	0.0875385
6-70634154	6	70634154	MT_EaHT	-12.5328	1.21454e-05	4.91559	0.173953	GRMZM2G073023_LMAN	-0.0105222	5.6e-05	4.25169	0.115721
6-70634154	6	70634154	Score	0.562548	1.72793e-08	7.76248	0.00554317	GRMZM2G073023_L3Base	0.125008	3.87e-05	4.41194	0.0875385
6-70634154	6	70634154	Score	0.562548	1.72793e-08	7.76248	0.00554317	GRMZM2G073023_LMAN	-0.0105222	5.6e-05	4.25169	0.115721
6-70634154	6	70634154	Diff_FlHT	16.0957	3.70782e-05	4.43088	0.336865	GRMZM2G073023_L3Base	0.125008	3.87e-05	4.41194	0.0875385
6-70634154	6	70634154	Diff_FlHT	16.0957	3.70782e-05	4.43088	0.336865	GRMZM2G073023_LMAN	-0.0105222	5.6e-05	4.25169	0.115721
6-70634154	6	70634154	Ratio_EaHT	-0.0907969	3.22144e-05	4.49195	0.493359	GRMZM2G073023_L3Base	0.125008	3.87e-05	4.41194	0.0875385
6-70634154	6	70634154	Ratio_EaHT	-0.0907969	3.22144e-05	4.49195	0.493359	GRMZM2G073023_LMAN	-0.0105222	5.6e-05	4.25169	0.115721
6-70634252	6	70634252	Ratio_FlHT	-0.0730619	2.28479e-05	4.64115	0.414158	GRMZM2G073023_L3Base	0.133918	1.86e-05	4.73018	0.0507697
6-70634252	6	70634252	Ratio_FlHT	-0.0730619	2.28479e-05	4.64115	0.414158	GRMZM2G073023_LMAN	-0.0112834	2.41e-05	4.6184	0.0667159
6-70634252	6	70634252	MT_FlHT	-19.4277	3.46303e-05	4.46054	0.31419	GRMZM2G073023_L3Base	0.133918	1.86e-05	4.73018	0.0507697
6-70634252	6	70634252	MT_FlHT	-19.4277	3.46303e-05	4.46054	0.31419	GRMZM2G073023_LMAN	-0.0112834	2.41e-05	4.6184	0.0667159
6-70634252	6	70634252	MT_EaHT	-13.0758	8.89669e-06	5.05077	0.161212	GRMZM2G073023_L3Base	0.133918	1.86e-05	4.73018	0.0507697
6-70634252	6	70634252	MT_EaHT	-13.0758	8.89669e-06	5.05077	0.161212	GRMZM2G073023_LMAN	-0.0112834	2.41e-05	4.6184	0.0667159
6-70634252	6	70634252	Score	0.586324	8.82866e-09	8.05411	0.00554317	GRMZM2G073023_L3Base	0.133918	1.86e-05	4.73018	0.0507697
6-70634252	6	70634252	Score	0.586324	8.82866e-09	8.05411	0.00554317	GRMZM2G073023_LMAN	-0.0112834	2.41e-05	4.6184	0.0667159
6-70634252	6	70634252	Diff_EaHT	9.93982	9.27068e-05	4.03289	0.440182	GRMZM2G073023_L3Base	0.133918	1.86e-05	4.73018	0.0507697
6-70634252	6	70634252	Diff_EaHT	9.93982	9.27068e-05	4.03289	0.440182	GRMZM2G073023_LMAN	-0.0112834	2.41e-05	4.6184	0.0667159
6-70634252	6	70634252	Diff_FlHT	17.0575	2.02746e-05	4.69305	0.321132	GRMZM2G073023_L3Base	0.133918	1.86e-05	4.73018	0.0507697
6-70634252	6	70634252	Diff_FlHT	17.0575	2.02746e-05	4.69305	0.321132	GRMZM2G073023_LMAN	-0.0112834	2.41e-05	4.6184	0.0667159
6-70634252	6	70634252	Ratio_EaHT	-0.0952829	2.16949e-05	4.66364	0.493359	GRMZM2G073023_L3Base	0.133918	1.86e-05	4.73018	0.0507697
6-70634252	6	70634252	Ratio_EaHT	-0.0952829	2.16949e-05	4.66364	0.493359	GRMZM2G073023_LMAN	-0.0112834	2.41e-05	4.6184	0.0667159
6-70634252	6	70634252	SFHT	-21.4607	4.22655e-05	4.37401	0.294777	GRMZM2G073023_L3Base	0.133918	1.86e-05	4.73018	0.0507697
6-70634252	6	70634252	SFHT	-21.4607	4.22655e-05	4.37401	0.294777	GRMZM2G073023_LMAN	-0.0112834	2.41e-05	4.6184	0.0667159
6-70634317	6	70634317	MT_EaHT	-11.793	3.44503e-05	4.46281	0.235454	GRMZM2G073023_L3Base	0.119433	6.8e-05	4.1676	0.133014
6-70634317	6	70634317	MT_EaHT	-11.793	3.44503e-05	4.46281	0.235454	GRMZM2G073023_LMAN	-0.0105971	3.47e-05	4.45987	0.0856251
6-70634317	6	70634317	Score	0.529974	1.01584e-07	6.99318	0.0111526	GRMZM2G073023_L3Base	0.119433	6.8e-05	4.1676	0.133014
6-70634317	6	70634317	Score	0.529974	1.01584e-07	6.99318	0.0111526	GRMZM2G073023_LMAN	-0.0105971	3.47e-05	4.45987	0.0856251
6-70634317	6	70634317	Diff_FlHT	15.2445	8.69195e-05	4.06088	0.433929	GRMZM2G073023_L3Base	0.119433	6.8e-05	4.1676	0.133014
6-70634317	6	70634317	Diff_FlHT	15.2445	8.69195e-05	4.06088	0.433929	GRMZM2G073023_LMAN	-0.0105971	3.47e-05	4.45987	0.0856251
6-70634317	6	70634317	Ratio_EaHT	-0.0853407	8.42513e-05	4.07442	0.523515	GRMZM2G073023_L3Base	0.119433	6.8e-05	4.1676	0.133014
6-70634317	6	70634317	Ratio_EaHT	-0.0853407	8.42513e-05	4.07442	0.523515	GRMZM2G073023_LMAN	-0.0105971	3.47e-05	4.45987	0.0856251
6-70634382	6	70634382	Ratio_FlHT	-0.069679	3.46692e-05	4.46006	0.414158	GRMZM2G073023_L3Base	0.121854	6.13e-05	4.2126	0.123003
6-70634382	6	70634382	MT_FlHT	-18.4806	4.89392e-05	4.31034	0.332133	GRMZM2G073023_L3Base	0.121854	6.13e-05	4.2126	0.123003
6-70634382	6	70634382	MT_EaHT	-12.9455	5.55028e-06	5.25569	0.161212	GRMZM2G073023_L3Base	0.121854	6.13e-05	4.2126	0.123003
6-70634382	6	70634382	Score	0.565694	1.54589e-08	7.81082	0.00554317	GRMZM2G073023_L3Base	0.121854	6.13e-05	4.2126	0.123003
6-70634382	6	70634382	Diff_EaHT	9.7056	8.17148e-05	4.0877	0.42212	GRMZM2G073023_L3Base	0.121854	6.13e-05	4.2126	0.123003
6-70634382	6	70634382	Diff_FlHT	16.4041	2.63422e-05	4.57935	0.321132	GRMZM2G073023_L3Base	0.121854	6.13e-05	4.2126	0.123003
6-70634382	6	70634382	Ratio_EaHT	-0.0927911	1.97169e-05	4.70516	0.493359	GRMZM2G073023_L3Base	0.121854	6.13e-05	4.2126	0.123003
6-70634382	6	70634382	SFHT	-20.4718	5.45893e-05	4.26289	0.296155	GRMZM2G073023_L3Base	0.121854	6.13e-05	4.2126	0.123003
6-70634526	6	70634526	Ratio_FlHT	-0.0657455	9.16005e-05	4.0381	0.470868	GRMZM2G073023_L3Base	0.123758	6.06e-05	4.21728	0.122166
6-70634526	6	70634526	MT_EaHT	-12.096	2.41766e-05	4.61661	0.235454	GRMZM2G073023_L3Base	0.123758	6.06e-05	4.21728	0.122166
6-70634526	6	70634526	Score	0.547295	4.2002e-08	7.37673	0.00790644	GRMZM2G073023_L3Base	0.123758	6.06e-05	4.21728	0.122166
6-70634526	6	70634526	Diff_FlHT	15.6367	5.99583e-05	4.22215	0.39152	GRMZM2G073023_L3Base	0.123758	6.06e-05	4.21728	0.122166
6-70634526	6	70634526	Ratio_EaHT	-0.0874655	6.20478e-05	4.20727	0.493359	GRMZM2G073023_L3Base	0.123758	6.06e-05	4.21728	0.122166
6-70635046	6	70635046	Ratio_FlHT	-0.0717881	2.0345e-05	4.69154	0.410175	GRMZM2G073023_LMAN	-0.0110952	3.2e-05	4.49526	0.0812616
6-70635046	6	70635046	MT_FlHT	-19.4324	2.48833e-05	4.60409	0.271636	GRMZM2G073023_LMAN	-0.0110952	3.2e-05	4.49526	0.0812616
6-70635046	6	70635046	MT_EaHT	-13.4294	3.29313e-06	5.48239	0.161212	GRMZM2G073023_LMAN	-0.0110952	3.2e-05	4.49526	0.0812616
6-70635046	6	70635046	Score	0.54692	7.55911e-08	7.12153	0.010106	GRMZM2G073023_LMAN	-0.0110952	3.2e-05	4.49526	0.0812616
6-70635046	6	70635046	Diff_EaHT	10.0998	5.22038e-05	4.2823	0.381711	GRMZM2G073023_LMAN	-0.0110952	3.2e-05	4.49526	0.0812616
6-70635046	6	70635046	Diff_FlHT	16.9366	1.45575e-05	4.83691	0.321132	GRMZM2G073023_LMAN	-0.0110952	3.2e-05	4.49526	0.0812616
6-70635046	6	70635046	Ratio_EaHT	-0.0958853	1.3499e-05	4.8697	0.493359	GRMZM2G073023_LMAN	-0.0110952	3.2e-05	4.49526	0.0812616
6-70635046	6	70635046	SFHT	-21.2322	3.67937e-05	4.43423	0.283788	GRMZM2G073023_LMAN	-0.0110952	3.2e-05	4.49526	0.0812616
6-70635196	6	70635196	Ratio_FlHT	-0.0679507	8.63584e-05	4.0637	0.464338	GRMZM2G073023_L3Base	0.126647	7.13e-05	4.14705	0.137771
6-70635196	6	70635196	MT_EaHT	-11.9601	4.91529e-05	4.30845	0.260111	GRMZM2G073023_L3Base	0.126647	7.13e-05	4.14705	0.137771
6-70635196	6	70635196	Score	0.55941	8.99313e-08	7.04609	0.0104552	GRMZM2G073023_L3Base	0.126647	7.13e-05	4.14705	0.137771
6-70635196	6	70635196	Diff_FlHT	15.9875	6.81635e-05	4.16645	0.410563	GRMZM2G073023_L3Base	0.126647	7.13e-05	4.14705	0.137771
6-70635196	6	70635196	Ratio_EaHT	-0.0904954	5.41556e-05	4.26636	0.493359	GRMZM2G073023_L3Base	0.126647	7.13e-05	4.14705	0.137771
6-70635210	6	70635210	MT_EaHT	-11.874	5.575e-05	4.25376	0.272476	GRMZM2G073023_L3Base	0.127304	5.62e-05	4.25019	0.116015
6-70635210	6	70635210	Score	0.539667	1.94036e-07	6.71212	0.0163403	GRMZM2G073023_L3Base	0.127304	5.62e-05	4.25019	0.116015
6-70635301	6	70635301	Ratio_FlHT	-0.0731889	1.68244e-05	4.77406	0.410175	GRMZM2G073023_L3Base	0.122211	7.54e-05	4.12273	0.143864
6-70635301	6	70635301	MT_FlHT	-19.5089	2.35716e-05	4.62761	0.269395	GRMZM2G073023_L3Base	0.122211	7.54e-05	4.12273	0.143864
6-70635301	6	70635301	MT_EaHT	-12.9583	7.67497e-06	5.11492	0.161212	GRMZM2G073023_L3Base	0.122211	7.54e-05	4.12273	0.143864
6-70635301	6	70635301	Score	0.576556	1.44839e-08	7.83911	0.00554317	GRMZM2G073023_L3Base	0.122211	7.54e-05	4.12273	0.143864
6-70635301	6	70635301	Diff_EaHT	9.82762	8.60045e-05	4.06548	0.430734	GRMZM2G073023_L3Base	0.122211	7.54e-05	4.12273	0.143864
6-70635301	6	70635301	Diff_FlHT	17.151	1.37683e-05	4.86112	0.321132	GRMZM2G073023_L3Base	0.122211	7.54e-05	4.12273	0.143864
6-70635301	6	70635301	Ratio_EaHT	-0.0943546	1.92462e-05	4.71565	0.493359	GRMZM2G073023_L3Base	0.122211	7.54e-05	4.12273	0.143864
6-70635301	6	70635301	SFHT	-21.4515	2.99959e-05	4.52294	0.276772	GRMZM2G073023_L3Base	0.122211	7.54e-05	4.12273	0.143864
6-70636067	6	70636067	Ratio_FlHT	-0.0695306	3.71062e-05	4.43055	0.414158	GRMZM2G073023_L3Base	0.119857	7.21e-05	4.14202	0.139046
6-70636067	6	70636067	MT_FlHT	-18.3847	5.90314e-05	4.22892	0.332133	GRMZM2G073023_L3Base	0.119857	7.21e-05	4.14202	0.139046
6-70636067	6	70636067	MT_EaHT	-12.7396	8.92022e-06	5.04962	0.161212	GRMZM2G073023_L3Base	0.119857	7.21e-05	4.14202	0.139046
6-70636067	6	70636067	Score	0.557829	2.54881e-08	7.59366	0.00554317	GRMZM2G073023_L3Base	0.119857	7.21e-05	4.14202	0.139046
6-70636067	6	70636067	Diff_FlHT	16.2905	3.0983e-05	4.50888	0.321132	GRMZM2G073023_L3Base	0.119857	7.21e-05	4.14202	0.139046
6-70636067	6	70636067	Ratio_EaHT	-0.0920165	2.58584e-05	4.5874	0.493359	GRMZM2G073023_L3Base	0.119857	7.21e-05	4.14202	0.139046
6-70636067	6	70636067	SFHT	-20.4191	6.38854e-05	4.1946	0.296155	GRMZM2G073023_L3Base	0.119857	7.21e-05	4.14202	0.139046
6-70636276	6	70636276	Ratio_FlHT	-0.0687386	4.74347e-05	4.3239	0.414158	GRMZM2G073023_LMAN	-0.0106987	5.28e-05	4.27712	0.11121
6-70636276	6	70636276	MT_FlHT	-18.8309	4.6491e-05	4.33263	0.332133	GRMZM2G073023_LMAN	-0.0106987	5.28e-05	4.27712	0.11121
6-70636276	6	70636276	MT_EaHT	-13.2192	4.94922e-06	5.30546	0.161212	GRMZM2G073023_LMAN	-0.0106987	5.28e-05	4.27712	0.11121
6-70636276	6	70636276	Score	0.539557	7.99577e-08	7.09714	0.010106	GRMZM2G073023_LMAN	-0.0106987	5.28e-05	4.27712	0.11121
6-70636276	6	70636276	Diff_FlHT	15.9385	4.81491e-05	4.31741	0.368921	GRMZM2G073023_LMAN	-0.0106987	5.28e-05	4.27712	0.11121
6-70636276	6	70636276	Ratio_EaHT	-0.0917794	3.3253e-05	4.47817	0.493359	GRMZM2G073023_LMAN	-0.0106987	5.28e-05	4.27712	0.11121
6-70636276	6	70636276	SFHT	-20.9264	5.08865e-05	4.2934	0.296155	GRMZM2G073023_LMAN	-0.0106987	5.28e-05	4.27712	0.11121
6-70636391	6	70636391	Ratio_FlHT	-0.0718344	2.21419e-05	4.65479	0.414158	GRMZM2G073023_LMAN	-0.010599	6.92e-05	4.16012	0.134674
6-70636391	6	70636391	MT_FlHT	-19.9186	1.75846e-05	4.75487	0.249306	GRMZM2G073023_LMAN	-0.010599	6.92e-05	4.16012	0.134674
6-70636391	6	70636391	MT_EaHT	-13.7761	2.10658e-06	5.67642	0.161212	GRMZM2G073023_LMAN	-0.010599	6.92e-05	4.16012	0.134674
6-70636391	6	70636391	Score	0.563791	2.22484e-08	7.6527	0.00554317	GRMZM2G073023_LMAN	-0.010599	6.92e-05	4.16012	0.134674
6-70636391	6	70636391	Diff_FlHT	16.6723	2.20839e-05	4.65592	0.321132	GRMZM2G073023_LMAN	-0.010599	6.92e-05	4.16012	0.134674
6-70636391	6	70636391	Ratio_EaHT	-0.0949077	1.92309e-05	4.716	0.493359	GRMZM2G073023_LMAN	-0.010599	6.92e-05	4.16012	0.134674
6-70636391	6	70636391	SFHT	-21.9361	2.22699e-05	4.65228	0.27527	GRMZM2G073023_LMAN	-0.010599	6.92e-05	4.16012	0.134674
6-70636405	6	70636405	Ratio_FlHT	-0.0765307	4.24582e-06	5.37204	0.373845	GRMZM2G073023_LMAN	-0.0102371	8.94e-05	4.04877	0.157353
6-70636405	6	70636405	MT_FlHT	-21.3226	2.9865e-06	5.52484	0.217432	GRMZM2G073023_LMAN	-0.0102371	8.94e-05	4.04877	0.157353
6-70636405	6	70636405	Diff_SFHT	18.4665	4.93154e-05	4.30702	0.509994	GRMZM2G073023_LMAN	-0.0102371	8.94e-05	4.04877	0.157353
6-70636405	6	70636405	MT_EaHT	-14.4382	4.39917e-07	6.35663	0.161212	GRMZM2G073023_LMAN	-0.0102371	8.94e-05	4.04877	0.157353
6-70636405	6	70636405	Score	0.579221	5.85153e-09	8.23273	0.00554317	GRMZM2G073023_LMAN	-0.0102371	8.94e-05	4.04877	0.157353
6-70636405	6	70636405	Ratio_SFHT	-0.0791544	4.93308e-05	4.30688	0.574013	GRMZM2G073023_LMAN	-0.0102371	8.94e-05	4.04877	0.157353
6-70636405	6	70636405	Diff_EaHT	10.3994	2.74432e-05	4.56157	0.323589	GRMZM2G073023_LMAN	-0.0102371	8.94e-05	4.04877	0.157353
6-70636405	6	70636405	Diff_FlHT	17.8828	3.61307e-06	5.44212	0.321132	GRMZM2G073023_LMAN	-0.0102371	8.94e-05	4.04877	0.157353
6-70636405	6	70636405	Ratio_EaHT	-0.0995073	5.37089e-06	5.26995	0.493359	GRMZM2G073023_LMAN	-0.0102371	8.94e-05	4.04877	0.157353
6-70636405	6	70636405	SFHT	-23.3066	4.70096e-06	5.32781	0.204514	GRMZM2G073023_LMAN	-0.0102371	8.94e-05	4.04877	0.157353
6-70636482	6	70636482	MT_EaHT	-11.5858	6.0347e-05	4.21934	0.279413	GRMZM2G073023_LMAN	-0.0105588	5.97e-05	4.2237	0.121313
6-70636482	6	70636482	Score	0.501293	8.10379e-07	6.09131	0.0511349	GRMZM2G073023_LMAN	-0.0105588	5.97e-05	4.2237	0.121313
6-70636676	6	70636676	Ratio_FlHT	-0.0680519	5.15032e-05	4.28817	0.414158	GRMZM2G073023_L3Base	0.132792	6.56e-06	5.18297	0.0229984
6-70636676	6	70636676	Ratio_FlHT	-0.0680519	5.15032e-05	4.28817	0.414158	GRMZM2G073023_LMAN	-0.0103728	6.48e-05	4.18853	0.128646
6-70636676	6	70636676	MT_FlHT	-18.3861	6.18134e-05	4.20892	0.332133	GRMZM2G073023_L3Base	0.132792	6.56e-06	5.18297	0.0229984
6-70636676	6	70636676	MT_FlHT	-18.3861	6.18134e-05	4.20892	0.332133	GRMZM2G073023_LMAN	-0.0103728	6.48e-05	4.18853	0.128646
6-70636676	6	70636676	MT_EaHT	-12.7453	9.36025e-06	5.02871	0.161212	GRMZM2G073023_L3Base	0.132792	6.56e-06	5.18297	0.0229984
6-70636676	6	70636676	MT_EaHT	-12.7453	9.36025e-06	5.02871	0.161212	GRMZM2G073023_LMAN	-0.0103728	6.48e-05	4.18853	0.128646
6-70636676	6	70636676	Score	0.535537	8.52677e-08	7.06922	0.010106	GRMZM2G073023_L3Base	0.132792	6.56e-06	5.18297	0.0229984
6-70636676	6	70636676	Score	0.535537	8.52677e-08	7.06922	0.010106	GRMZM2G073023_LMAN	-0.0103728	6.48e-05	4.18853	0.128646
6-70636676	6	70636676	Diff_FlHT	15.885	4.6327e-05	4.33417	0.362062	GRMZM2G073023_L3Base	0.132792	6.56e-06	5.18297	0.0229984
6-70636676	6	70636676	Diff_FlHT	15.885	4.6327e-05	4.33417	0.362062	GRMZM2G073023_LMAN	-0.0103728	6.48e-05	4.18853	0.128646
6-70636676	6	70636676	Ratio_EaHT	-0.089032	5.04293e-05	4.29732	0.493359	GRMZM2G073023_L3Base	0.132792	6.56e-06	5.18297	0.0229984
6-70636676	6	70636676	Ratio_EaHT	-0.089032	5.04293e-05	4.29732	0.493359	GRMZM2G073023_LMAN	-0.0103728	6.48e-05	4.18853	0.128646
6-70636676	6	70636676	SFHT	-20.3419	7.32692e-05	4.13508	0.296155	GRMZM2G073023_L3Base	0.132792	6.56e-06	5.18297	0.0229984
6-70636676	6	70636676	SFHT	-20.3419	7.32692e-05	4.13508	0.296155	GRMZM2G073023_LMAN	-0.0103728	6.48e-05	4.18853	0.128646
6-70636829	6	70636829	Ratio_FlHT	-0.0682338	5.11847e-05	4.29086	0.414158	GRMZM2G073023_L3Base	0.126491	3.11e-05	4.50747	0.0749067
6-70636829	6	70636829	Ratio_FlHT	-0.0682338	5.11847e-05	4.29086	0.414158	GRMZM2G073023_LMAN	-0.010291	7.34e-05	4.13454	0.139727
6-70636829	6	70636829	MT_FlHT	-17.9761	8.34986e-05	4.07832	0.337621	GRMZM2G073023_L3Base	0.126491	3.11e-05	4.50747	0.0749067
6-70636829	6	70636829	MT_FlHT	-17.9761	8.34986e-05	4.07832	0.337621	GRMZM2G073023_LMAN	-0.010291	7.34e-05	4.13454	0.139727
6-70636829	6	70636829	MT_EaHT	-12.5555	1.14781e-05	4.94013	0.168711	GRMZM2G073023_L3Base	0.126491	3.11e-05	4.50747	0.0749067
6-70636829	6	70636829	MT_EaHT	-12.5555	1.14781e-05	4.94013	0.168711	GRMZM2G073023_LMAN	-0.010291	7.34e-05	4.13454	0.139727
6-70636829	6	70636829	Score	0.546355	5.03479e-08	7.29802	0.00867552	GRMZM2G073023_L3Base	0.126491	3.11e-05	4.50747	0.0749067
6-70636829	6	70636829	Score	0.546355	5.03479e-08	7.29802	0.00867552	GRMZM2G073023_LMAN	-0.010291	7.34e-05	4.13454	0.139727
6-70636829	6	70636829	Diff_EaHT	9.62476	9.82935e-05	4.00748	0.449755	GRMZM2G073023_L3Base	0.126491	3.11e-05	4.50747	0.0749067
6-70636829	6	70636829	Diff_EaHT	9.62476	9.82935e-05	4.00748	0.449755	GRMZM2G073023_LMAN	-0.010291	7.34e-05	4.13454	0.139727
6-70636829	6	70636829	Diff_FlHT	16.0249	4.11617e-05	4.38551	0.352812	GRMZM2G073023_L3Base	0.126491	3.11e-05	4.50747	0.0749067
6-70636829	6	70636829	Diff_FlHT	16.0249	4.11617e-05	4.38551	0.352812	GRMZM2G073023_LMAN	-0.010291	7.34e-05	4.13454	0.139727
6-70636829	6	70636829	Ratio_EaHT	-0.0920165	2.4495e-05	4.61092	0.493359	GRMZM2G073023_L3Base	0.126491	3.11e-05	4.50747	0.0749067
6-70636829	6	70636829	Ratio_EaHT	-0.0920165	2.4495e-05	4.61092	0.493359	GRMZM2G073023_LMAN	-0.010291	7.34e-05	4.13454	0.139727
6-70636829	6	70636829	SFHT	-20.1187	8.03687e-05	4.09491	0.296155	GRMZM2G073023_L3Base	0.126491	3.11e-05	4.50747	0.0749067
6-70636829	6	70636829	SFHT	-20.1187	8.03687e-05	4.09491	0.296155	GRMZM2G073023_LMAN	-0.010291	7.34e-05	4.13454	0.139727
6-70636835	6	70636835	Ratio_FlHT	-0.0682338	5.11847e-05	4.29086	0.414158	GRMZM2G073023_L3Base	0.126491	3.11e-05	4.50747	0.0749067
6-70636835	6	70636835	Ratio_FlHT	-0.0682338	5.11847e-05	4.29086	0.414158	GRMZM2G073023_LMAN	-0.010291	7.34e-05	4.13454	0.139727
6-70636835	6	70636835	MT_FlHT	-17.9761	8.34986e-05	4.07832	0.337621	GRMZM2G073023_L3Base	0.126491	3.11e-05	4.50747	0.0749067
6-70636835	6	70636835	MT_FlHT	-17.9761	8.34986e-05	4.07832	0.337621	GRMZM2G073023_LMAN	-0.010291	7.34e-05	4.13454	0.139727
6-70636835	6	70636835	MT_EaHT	-12.5555	1.14781e-05	4.94013	0.168711	GRMZM2G073023_L3Base	0.126491	3.11e-05	4.50747	0.0749067
6-70636835	6	70636835	MT_EaHT	-12.5555	1.14781e-05	4.94013	0.168711	GRMZM2G073023_LMAN	-0.010291	7.34e-05	4.13454	0.139727
6-70636835	6	70636835	Score	0.546355	5.03479e-08	7.29802	0.00867552	GRMZM2G073023_L3Base	0.126491	3.11e-05	4.50747	0.0749067
6-70636835	6	70636835	Score	0.546355	5.03479e-08	7.29802	0.00867552	GRMZM2G073023_LMAN	-0.010291	7.34e-05	4.13454	0.139727
6-70636835	6	70636835	Diff_EaHT	9.62476	9.82935e-05	4.00748	0.449755	GRMZM2G073023_L3Base	0.126491	3.11e-05	4.50747	0.0749067
6-70636835	6	70636835	Diff_EaHT	9.62476	9.82935e-05	4.00748	0.449755	GRMZM2G073023_LMAN	-0.010291	7.34e-05	4.13454	0.139727
6-70636835	6	70636835	Diff_FlHT	16.0249	4.11617e-05	4.38551	0.352812	GRMZM2G073023_L3Base	0.126491	3.11e-05	4.50747	0.0749067
6-70636835	6	70636835	Diff_FlHT	16.0249	4.11617e-05	4.38551	0.352812	GRMZM2G073023_LMAN	-0.010291	7.34e-05	4.13454	0.139727
6-70636835	6	70636835	Ratio_EaHT	-0.0920165	2.4495e-05	4.61092	0.493359	GRMZM2G073023_L3Base	0.126491	3.11e-05	4.50747	0.0749067
6-70636835	6	70636835	Ratio_EaHT	-0.0920165	2.4495e-05	4.61092	0.493359	GRMZM2G073023_LMAN	-0.010291	7.34e-05	4.13454	0.139727
6-70636835	6	70636835	SFHT	-20.1187	8.03687e-05	4.09491	0.296155	GRMZM2G073023_L3Base	0.126491	3.11e-05	4.50747	0.0749067
6-70636835	6	70636835	SFHT	-20.1187	8.03687e-05	4.09491	0.296155	GRMZM2G073023_LMAN	-0.010291	7.34e-05	4.13454	0.139727
6-70637500	6	70637500	Ratio_FlHT	-0.0653608	7.15692e-05	4.14527	0.434232	GRMZM2G073023_LMAN	-0.0105777	3.9e-05	4.40882	0.0935304
6-70637500	6	70637500	MT_FlHT	-17.7753	8.14273e-05	4.08923	0.337621	GRMZM2G073023_LMAN	-0.0105777	3.9e-05	4.40882	0.0935304
6-70637500	6	70637500	MT_EaHT	-12.5454	8.93537e-06	5.04889	0.161212	GRMZM2G073023_LMAN	-0.0105777	3.9e-05	4.40882	0.0935304
6-70637500	6	70637500	Score	0.500737	3.9404e-07	6.40446	0.0283816	GRMZM2G073023_LMAN	-0.0105777	3.9e-05	4.40882	0.0935304
6-70637500	6	70637500	Diff_FlHT	15.43	5.29058e-05	4.2765	0.380286	GRMZM2G073023_LMAN	-0.0105777	3.9e-05	4.40882	0.0935304
6-70637500	6	70637500	Ratio_EaHT	-0.0853791	7.68703e-05	4.11424	0.504522	GRMZM2G073023_LMAN	-0.0105777	3.9e-05	4.40882	0.0935304
6-70637586	6	70637586	MT_EaHT	-12.2254	2.00848e-05	4.69713	0.226769	GRMZM2G073023_L3Base	0.118674	8.54e-05	4.06879	0.157437
6-70637586	6	70637586	MT_EaHT	-12.2254	2.00848e-05	4.69713	0.226769	GRMZM2G073023_LMAN	-0.0109521	2.93e-05	4.53273	0.0767635
6-70637586	6	70637586	Score	0.509874	3.22711e-07	6.49119	0.0244219	GRMZM2G073023_L3Base	0.118674	8.54e-05	4.06879	0.157437
6-70637586	6	70637586	Score	0.509874	3.22711e-07	6.49119	0.0244219	GRMZM2G073023_LMAN	-0.0109521	2.93e-05	4.53273	0.0767635
6-70637589	6	70637589	MT_EaHT	-12.2254	2.00848e-05	4.69713	0.226769	GRMZM2G073023_L3Base	0.132792	6.56e-06	5.18297	0.0229984
6-70637589	6	70637589	MT_EaHT	-12.2254	2.00848e-05	4.69713	0.226769	GRMZM2G073023_LMAN	-0.0103728	6.48e-05	4.18853	0.128646
6-70637589	6	70637589	Score	0.509874	3.22711e-07	6.49119	0.0244219	GRMZM2G073023_L3Base	0.132792	6.56e-06	5.18297	0.0229984
6-70637589	6	70637589	Score	0.509874	3.22711e-07	6.49119	0.0244219	GRMZM2G073023_LMAN	-0.0103728	6.48e-05	4.18853	0.128646
6-70637698	6	70637698	Ratio_FlHT	-0.0680519	5.15032e-05	4.28817	0.414158	GRMZM2G073023_L3Base	0.118674	8.54e-05	4.06879	0.157437
6-70637698	6	70637698	Ratio_FlHT	-0.0680519	5.15032e-05	4.28817	0.414158	GRMZM2G073023_LMAN	-0.0109521	2.93e-05	4.53273	0.0767635
6-70637698	6	70637698	MT_FlHT	-18.3861	6.18134e-05	4.20892	0.332133	GRMZM2G073023_L3Base	0.118674	8.54e-05	4.06879	0.157437
6-70637698	6	70637698	MT_FlHT	-18.3861	6.18134e-05	4.20892	0.332133	GRMZM2G073023_LMAN	-0.0109521	2.93e-05	4.53273	0.0767635
6-70637698	6	70637698	MT_EaHT	-12.7453	9.36025e-06	5.02871	0.161212	GRMZM2G073023_L3Base	0.118674	8.54e-05	4.06879	0.157437
6-70637698	6	70637698	MT_EaHT	-12.7453	9.36025e-06	5.02871	0.161212	GRMZM2G073023_LMAN	-0.0109521	2.93e-05	4.53273	0.0767635
6-70637698	6	70637698	Score	0.535537	8.52677e-08	7.06922	0.010106	GRMZM2G073023_L3Base	0.118674	8.54e-05	4.06879	0.157437
6-70637698	6	70637698	Score	0.535537	8.52677e-08	7.06922	0.010106	GRMZM2G073023_LMAN	-0.0109521	2.93e-05	4.53273	0.0767635
6-70637698	6	70637698	Diff_FlHT	15.885	4.6327e-05	4.33417	0.362062	GRMZM2G073023_L3Base	0.118674	8.54e-05	4.06879	0.157437
6-70637698	6	70637698	Diff_FlHT	15.885	4.6327e-05	4.33417	0.362062	GRMZM2G073023_LMAN	-0.0109521	2.93e-05	4.53273	0.0767635
6-70637698	6	70637698	Ratio_EaHT	-0.089032	5.04293e-05	4.29732	0.493359	GRMZM2G073023_L3Base	0.118674	8.54e-05	4.06879	0.157437
6-70637698	6	70637698	Ratio_EaHT	-0.089032	5.04293e-05	4.29732	0.493359	GRMZM2G073023_LMAN	-0.0109521	2.93e-05	4.53273	0.0767635
6-70637698	6	70637698	SFHT	-20.3419	7.32692e-05	4.13508	0.296155	GRMZM2G073023_L3Base	0.118674	8.54e-05	4.06879	0.157437
6-70637698	6	70637698	SFHT	-20.3419	7.32692e-05	4.13508	0.296155	GRMZM2G073023_LMAN	-0.0109521	2.93e-05	4.53273	0.0767635
6-70637970	6	70637970	Ratio_FlHT	-0.0683433	4.86443e-05	4.31297	0.414158	GRMZM2G073023_L3Base	0.125008	3.87e-05	4.41194	0.0875385
6-70637970	6	70637970	Ratio_FlHT	-0.0683433	4.86443e-05	4.31297	0.414158	GRMZM2G073023_LMAN	-0.0105222	5.6e-05	4.25169	0.115721
6-70637970	6	70637970	MT_FlHT	-17.846	9.53172e-05	4.02083	0.355224	GRMZM2G073023_L3Base	0.125008	3.87e-05	4.41194	0.0875385
6-70637970	6	70637970	MT_FlHT	-17.846	9.53172e-05	4.02083	0.355224	GRMZM2G073023_LMAN	-0.0105222	5.6e-05	4.25169	0.115721
6-70637970	6	70637970	MT_EaHT	-12.5328	1.21454e-05	4.91559	0.173953	GRMZM2G073023_L3Base	0.125008	3.87e-05	4.41194	0.0875385
6-70637970	6	70637970	MT_EaHT	-12.5328	1.21454e-05	4.91559	0.173953	GRMZM2G073023_LMAN	-0.0105222	5.6e-05	4.25169	0.115721
6-70637970	6	70637970	Score	0.562548	1.72793e-08	7.76248	0.00554317	GRMZM2G073023_L3Base	0.125008	3.87e-05	4.41194	0.0875385
6-70637970	6	70637970	Score	0.562548	1.72793e-08	7.76248	0.00554317	GRMZM2G073023_LMAN	-0.0105222	5.6e-05	4.25169	0.115721
6-70637970	6	70637970	Diff_FlHT	16.0957	3.70782e-05	4.43088	0.336865	GRMZM2G073023_L3Base	0.125008	3.87e-05	4.41194	0.0875385
6-70637970	6	70637970	Diff_FlHT	16.0957	3.70782e-05	4.43088	0.336865	GRMZM2G073023_LMAN	-0.0105222	5.6e-05	4.25169	0.115721
6-70637970	6	70637970	Ratio_EaHT	-0.0907969	3.22144e-05	4.49195	0.493359	GRMZM2G073023_L3Base	0.125008	3.87e-05	4.41194	0.0875385
6-70637970	6	70637970	Ratio_EaHT	-0.0907969	3.22144e-05	4.49195	0.493359	GRMZM2G073023_LMAN	-0.0105222	5.6e-05	4.25169	0.115721
6-70639824	6	70639824	Ratio_FlHT	-0.0695306	3.71062e-05	4.43055	0.414158	GRMZM2G073023_L3Base	0.12551	3.15e-05	4.50227	0.0756574
6-70639824	6	70639824	Ratio_FlHT	-0.0695306	3.71062e-05	4.43055	0.414158	GRMZM2G073023_LMAN	-0.01048	4.97e-05	4.3037	0.107644
6-70639824	6	70639824	MT_FlHT	-18.3847	5.90314e-05	4.22892	0.332133	GRMZM2G073023_L3Base	0.12551	3.15e-05	4.50227	0.0756574
6-70639824	6	70639824	MT_FlHT	-18.3847	5.90314e-05	4.22892	0.332133	GRMZM2G073023_LMAN	-0.01048	4.97e-05	4.3037	0.107644
6-70639824	6	70639824	MT_EaHT	-12.7396	8.92022e-06	5.04962	0.161212	GRMZM2G073023_L3Base	0.12551	3.15e-05	4.50227	0.0756574
6-70639824	6	70639824	MT_EaHT	-12.7396	8.92022e-06	5.04962	0.161212	GRMZM2G073023_LMAN	-0.01048	4.97e-05	4.3037	0.107644
6-70639824	6	70639824	Score	0.515691	2.22145e-07	6.65336	0.0181266	GRMZM2G073023_L3Base	0.12551	3.15e-05	4.50227	0.0756574
6-70639824	6	70639824	Score	0.515691	2.22145e-07	6.65336	0.0181266	GRMZM2G073023_LMAN	-0.01048	4.97e-05	4.3037	0.107644
6-70639824	6	70639824	Diff_FlHT	16.2905	3.0983e-05	4.50888	0.321132	GRMZM2G073023_L3Base	0.12551	3.15e-05	4.50227	0.0756574
6-70639824	6	70639824	Diff_FlHT	16.2905	3.0983e-05	4.50888	0.321132	GRMZM2G073023_LMAN	-0.01048	4.97e-05	4.3037	0.107644
6-70639824	6	70639824	Ratio_EaHT	-0.0920165	2.58584e-05	4.5874	0.493359	GRMZM2G073023_L3Base	0.12551	3.15e-05	4.50227	0.0756574
6-70639824	6	70639824	Ratio_EaHT	-0.0920165	2.58584e-05	4.5874	0.493359	GRMZM2G073023_LMAN	-0.01048	4.97e-05	4.3037	0.107644
6-70639824	6	70639824	SFHT	-20.4191	6.38854e-05	4.1946	0.296155	GRMZM2G073023_L3Base	0.12551	3.15e-05	4.50227	0.0756574
6-70639824	6	70639824	SFHT	-20.4191	6.38854e-05	4.1946	0.296155	GRMZM2G073023_LMAN	-0.01048	4.97e-05	4.3037	0.107644
6-70639848	6	70639848	Ratio_FlHT	-0.0695306	3.71062e-05	4.43055	0.414158	GRMZM2G073023_L3Base	0.12551	3.15e-05	4.50227	0.0756574
6-70639848	6	70639848	Ratio_FlHT	-0.0695306	3.71062e-05	4.43055	0.414158	GRMZM2G073023_LMAN	-0.01048	4.97e-05	4.3037	0.107644
6-70639848	6	70639848	MT_FlHT	-18.3847	5.90314e-05	4.22892	0.332133	GRMZM2G073023_L3Base	0.12551	3.15e-05	4.50227	0.0756574
6-70639848	6	70639848	MT_FlHT	-18.3847	5.90314e-05	4.22892	0.332133	GRMZM2G073023_LMAN	-0.01048	4.97e-05	4.3037	0.107644
6-70639848	6	70639848	MT_EaHT	-12.7396	8.92022e-06	5.04962	0.161212	GRMZM2G073023_L3Base	0.12551	3.15e-05	4.50227	0.0756574
6-70639848	6	70639848	MT_EaHT	-12.7396	8.92022e-06	5.04962	0.161212	GRMZM2G073023_LMAN	-0.01048	4.97e-05	4.3037	0.107644
6-70639848	6	70639848	Score	0.515691	2.22145e-07	6.65336	0.0181266	GRMZM2G073023_L3Base	0.12551	3.15e-05	4.50227	0.0756574
6-70639848	6	70639848	Score	0.515691	2.22145e-07	6.65336	0.0181266	GRMZM2G073023_LMAN	-0.01048	4.97e-05	4.3037	0.107644
6-70639848	6	70639848	Diff_FlHT	16.2905	3.0983e-05	4.50888	0.321132	GRMZM2G073023_L3Base	0.12551	3.15e-05	4.50227	0.0756574
6-70639848	6	70639848	Diff_FlHT	16.2905	3.0983e-05	4.50888	0.321132	GRMZM2G073023_LMAN	-0.01048	4.97e-05	4.3037	0.107644
6-70639848	6	70639848	Ratio_EaHT	-0.0920165	2.58584e-05	4.5874	0.493359	GRMZM2G073023_L3Base	0.12551	3.15e-05	4.50227	0.0756574
6-70639848	6	70639848	Ratio_EaHT	-0.0920165	2.58584e-05	4.5874	0.493359	GRMZM2G073023_LMAN	-0.01048	4.97e-05	4.3037	0.107644
6-70639848	6	70639848	SFHT	-20.4191	6.38854e-05	4.1946	0.296155	GRMZM2G073023_L3Base	0.12551	3.15e-05	4.50227	0.0756574
6-70639848	6	70639848	SFHT	-20.4191	6.38854e-05	4.1946	0.296155	GRMZM2G073023_LMAN	-0.01048	4.97e-05	4.3037	0.107644
6-70640561	6	70640561	Ratio_FlHT	-0.071423	2.06433e-05	4.68522	0.410175	GRMZM2G073023_LMAN	-0.011041	3.05e-05	4.51523	0.0790535
6-70640561	6	70640561	MT_FlHT	-19.0858	3.64916e-05	4.43781	0.320058	GRMZM2G073023_LMAN	-0.011041	3.05e-05	4.51523	0.0790535
6-70640561	6	70640561	MT_EaHT	-13.3646	3.87207e-06	5.41206	0.161212	GRMZM2G073023_LMAN	-0.011041	3.05e-05	4.51523	0.0790535
6-70640561	6	70640561	Score	0.577489	6.44087e-09	8.19106	0.00554317	GRMZM2G073023_LMAN	-0.011041	3.05e-05	4.51523	0.0790535
6-70640561	6	70640561	Diff_EaHT	9.89033	7.81557e-05	4.10704	0.414776	GRMZM2G073023_LMAN	-0.011041	3.05e-05	4.51523	0.0790535
6-70640561	6	70640561	Diff_FlHT	16.7217	1.72876e-05	4.76226	0.321132	GRMZM2G073023_LMAN	-0.011041	3.05e-05	4.51523	0.0790535
6-70640561	6	70640561	Ratio_EaHT	-0.0958171	1.42857e-05	4.8451	0.493359	GRMZM2G073023_LMAN	-0.011041	3.05e-05	4.51523	0.0790535
6-70640561	6	70640561	SFHT	-21.4403	3.32109e-05	4.47872	0.283435	GRMZM2G073023_LMAN	-0.011041	3.05e-05	4.51523	0.0790535
6-70640840	6	70640840	MT_EaHT	-10.9854	5.16505e-05	4.28693	0.265732	GRMZM2G073023_L3Base	0.120915	3.9e-06	5.40916	0.0155537
6-70640840	6	70640840	MT_EaHT	-10.9854	5.16505e-05	4.28693	0.265732	GRMZM2G073023_LMAN	-0.0106889	6.61e-07	6.17966	0.00466821
6-70640840	6	70640840	Score	0.388557	5.54079e-05	4.25643	0.371487	GRMZM2G073023_L3Base	0.120915	3.9e-06	5.40916	0.0155537
6-70640840	6	70640840	Score	0.388557	5.54079e-05	4.25643	0.371487	GRMZM2G073023_LMAN	-0.0106889	6.61e-07	6.17966	0.00466821
6-70640907	6	70640907	MT_EaHT	-10.5742	6.81208e-05	4.16672	0.291628	GRMZM2G073023_GShoot	0.219956	1.75e-09	8.75614	4.81e-05
6-70640907	6	70640907	MT_EaHT	-10.5742	6.81208e-05	4.16672	0.291628	GRMZM2G073023_L3Base	0.1437	2.77e-08	7.55823	0.000246394
6-70640907	6	70640907	MT_EaHT	-10.5742	6.81208e-05	4.16672	0.291628	GRMZM2G073023_LMAN	-0.0112311	2.03e-07	6.69175	0.00181601
6-70640907	6	70640907	Score	0.425633	5.08164e-06	5.294	0.20659	GRMZM2G073023_GShoot	0.219956	1.75e-09	8.75614	4.81e-05
6-70640907	6	70640907	Score	0.425633	5.08164e-06	5.294	0.20659	GRMZM2G073023_L3Base	0.1437	2.77e-08	7.55823	0.000246394
6-70640907	6	70640907	Score	0.425633	5.08164e-06	5.294	0.20659	GRMZM2G073023_LMAN	-0.0112311	2.03e-07	6.69175	0.00181601
6-70640973	6	70640973	MT_EaHT	-12.0212	2.56326e-05	4.59121	0.235454	GRMZM2G073023_L3Base	0.125008	3.87e-05	4.41194	0.0875385
6-70640973	6	70640973	MT_EaHT	-12.0212	2.56326e-05	4.59121	0.235454	GRMZM2G073023_LMAN	-0.0105222	5.6e-05	4.25169	0.115721
6-70640973	6	70640973	Score	0.536513	7.17517e-08	7.14417	0.0100774	GRMZM2G073023_L3Base	0.125008	3.87e-05	4.41194	0.0875385
6-70640973	6	70640973	Score	0.536513	7.17517e-08	7.14417	0.0100774	GRMZM2G073023_LMAN	-0.0105222	5.6e-05	4.25169	0.115721
6-70640973	6	70640973	Ratio_EaHT	-0.0855433	8.61889e-05	4.06455	0.525299	GRMZM2G073023_L3Base	0.125008	3.87e-05	4.41194	0.0875385
6-70640973	6	70640973	Ratio_EaHT	-0.0855433	8.61889e-05	4.06455	0.525299	GRMZM2G073023_LMAN	-0.0105222	5.6e-05	4.25169	0.115721
6-70641916	6	70641916	MT_EaHT	-12.371	1.57494e-05	4.80274	0.202725	GRMZM2G073023_LMAN	-0.00980041	8.37e-05	4.07704	0.150733
6-70641916	6	70641916	Score	0.542066	4.56197e-08	7.34085	0.00830816	GRMZM2G073023_LMAN	-0.00980041	8.37e-05	4.07704	0.150733
6-70641916	6	70641916	Ratio_EaHT	-0.0883823	5.25416e-05	4.2795	0.493359	GRMZM2G073023_LMAN	-0.00980041	8.37e-05	4.07704	0.150733
6-70642020	6	70642020	Ratio_FlHT	-0.0695306	3.71062e-05	4.43055	0.414158	GRMZM2G073023_L3Base	0.134926	6.2e-06	5.2076	0.0219944
6-70642020	6	70642020	MT_FlHT	-18.3847	5.90314e-05	4.22892	0.332133	GRMZM2G073023_L3Base	0.134926	6.2e-06	5.2076	0.0219944
6-70642020	6	70642020	MT_EaHT	-12.7396	8.92022e-06	5.04962	0.161212	GRMZM2G073023_L3Base	0.134926	6.2e-06	5.2076	0.0219944
6-70642020	6	70642020	Score	0.557829	2.54881e-08	7.59366	0.00554317	GRMZM2G073023_L3Base	0.134926	6.2e-06	5.2076	0.0219944
6-70642020	6	70642020	Diff_FlHT	16.2905	3.0983e-05	4.50888	0.321132	GRMZM2G073023_L3Base	0.134926	6.2e-06	5.2076	0.0219944
6-70642020	6	70642020	Ratio_EaHT	-0.0920165	2.58584e-05	4.5874	0.493359	GRMZM2G073023_L3Base	0.134926	6.2e-06	5.2076	0.0219944
6-70642020	6	70642020	SFHT	-20.4191	6.38854e-05	4.1946	0.296155	GRMZM2G073023_L3Base	0.134926	6.2e-06	5.2076	0.0219944
6-70642246	6	70642246	Ratio_FlHT	-0.0709517	2.70421e-05	4.56796	0.414158	GRMZM2G073023_L3Base	0.125008	3.87e-05	4.41194	0.0875385
6-70642246	6	70642246	Ratio_FlHT	-0.0709517	2.70421e-05	4.56796	0.414158	GRMZM2G073023_LMAN	-0.0105222	5.6e-05	4.25169	0.115721
6-70642246	6	70642246	MT_FlHT	-18.7913	4.2777e-05	4.36879	0.332133	GRMZM2G073023_L3Base	0.125008	3.87e-05	4.41194	0.0875385
6-70642246	6	70642246	MT_FlHT	-18.7913	4.2777e-05	4.36879	0.332133	GRMZM2G073023_LMAN	-0.0105222	5.6e-05	4.25169	0.115721
6-70642246	6	70642246	MT_EaHT	-12.8558	7.98496e-06	5.09773	0.161212	GRMZM2G073023_L3Base	0.125008	3.87e-05	4.41194	0.0875385
6-70642246	6	70642246	MT_EaHT	-12.8558	7.98496e-06	5.09773	0.161212	GRMZM2G073023_LMAN	-0.0105222	5.6e-05	4.25169	0.115721
6-70642246	6	70642246	Score	0.56286	2.09352e-08	7.67912	0.00554317	GRMZM2G073023_L3Base	0.125008	3.87e-05	4.41194	0.0875385
6-70642246	6	70642246	Score	0.56286	2.09352e-08	7.67912	0.00554317	GRMZM2G073023_LMAN	-0.0105222	5.6e-05	4.25169	0.115721
6-70642246	6	70642246	Diff_FlHT	16.5793	2.36395e-05	4.62636	0.321132	GRMZM2G073023_L3Base	0.125008	3.87e-05	4.41194	0.0875385
6-70642246	6	70642246	Diff_FlHT	16.5793	2.36395e-05	4.62636	0.321132	GRMZM2G073023_LMAN	-0.0105222	5.6e-05	4.25169	0.115721
6-70642246	6	70642246	Ratio_EaHT	-0.09269	2.425e-05	4.61529	0.493359	GRMZM2G073023_L3Base	0.125008	3.87e-05	4.41194	0.0875385
6-70642246	6	70642246	Ratio_EaHT	-0.09269	2.425e-05	4.61529	0.493359	GRMZM2G073023_LMAN	-0.0105222	5.6e-05	4.25169	0.115721
6-70642246	6	70642246	SFHT	-20.8982	4.50826e-05	4.34599	0.294777	GRMZM2G073023_L3Base	0.125008	3.87e-05	4.41194	0.0875385
6-70642246	6	70642246	SFHT	-20.8982	4.50826e-05	4.34599	0.294777	GRMZM2G073023_LMAN	-0.0105222	5.6e-05	4.25169	0.115721
6-70642333	6	70642333	Ratio_FlHT	-0.0695306	3.71062e-05	4.43055	0.414158	GRMZM2G073023_L3Base	0.13049	1.1e-05	4.95754	0.0345062
6-70642333	6	70642333	Ratio_FlHT	-0.0695306	3.71062e-05	4.43055	0.414158	GRMZM2G073023_LMAN	-0.0106546	3.11e-05	4.50712	0.0798334
6-70642333	6	70642333	MT_FlHT	-18.3847	5.90314e-05	4.22892	0.332133	GRMZM2G073023_L3Base	0.13049	1.1e-05	4.95754	0.0345062
6-70642333	6	70642333	MT_FlHT	-18.3847	5.90314e-05	4.22892	0.332133	GRMZM2G073023_LMAN	-0.0106546	3.11e-05	4.50712	0.0798334
6-70642333	6	70642333	MT_EaHT	-12.7396	8.92022e-06	5.04962	0.161212	GRMZM2G073023_L3Base	0.13049	1.1e-05	4.95754	0.0345062
6-70642333	6	70642333	MT_EaHT	-12.7396	8.92022e-06	5.04962	0.161212	GRMZM2G073023_LMAN	-0.0106546	3.11e-05	4.50712	0.0798334
6-70642333	6	70642333	Score	0.557829	2.54881e-08	7.59366	0.00554317	GRMZM2G073023_L3Base	0.13049	1.1e-05	4.95754	0.0345062
6-70642333	6	70642333	Score	0.557829	2.54881e-08	7.59366	0.00554317	GRMZM2G073023_LMAN	-0.0106546	3.11e-05	4.50712	0.0798334
6-70642333	6	70642333	Diff_FlHT	16.2905	3.0983e-05	4.50888	0.321132	GRMZM2G073023_L3Base	0.13049	1.1e-05	4.95754	0.0345062
6-70642333	6	70642333	Diff_FlHT	16.2905	3.0983e-05	4.50888	0.321132	GRMZM2G073023_LMAN	-0.0106546	3.11e-05	4.50712	0.0798334
6-70642333	6	70642333	Ratio_EaHT	-0.0920165	2.58584e-05	4.5874	0.493359	GRMZM2G073023_L3Base	0.13049	1.1e-05	4.95754	0.0345062
6-70642333	6	70642333	Ratio_EaHT	-0.0920165	2.58584e-05	4.5874	0.493359	GRMZM2G073023_LMAN	-0.0106546	3.11e-05	4.50712	0.0798334
6-70642333	6	70642333	SFHT	-20.4191	6.38854e-05	4.1946	0.296155	GRMZM2G073023_L3Base	0.13049	1.1e-05	4.95754	0.0345062
6-70642333	6	70642333	SFHT	-20.4191	6.38854e-05	4.1946	0.296155	GRMZM2G073023_LMAN	-0.0106546	3.11e-05	4.50712	0.0798334
6-70642387	6	70642387	Ratio_FlHT	-0.0683433	4.86443e-05	4.31297	0.414158	GRMZM2G073023_L3Base	0.125008	3.87e-05	4.41194	0.0875385
6-70642387	6	70642387	Ratio_FlHT	-0.0683433	4.86443e-05	4.31297	0.414158	GRMZM2G073023_LMAN	-0.0105222	5.6e-05	4.25169	0.115721
6-70642387	6	70642387	MT_FlHT	-17.846	9.53172e-05	4.02083	0.355224	GRMZM2G073023_L3Base	0.125008	3.87e-05	4.41194	0.0875385
6-70642387	6	70642387	MT_FlHT	-17.846	9.53172e-05	4.02083	0.355224	GRMZM2G073023_LMAN	-0.0105222	5.6e-05	4.25169	0.115721
6-70642387	6	70642387	MT_EaHT	-12.5328	1.21454e-05	4.91559	0.173953	GRMZM2G073023_L3Base	0.125008	3.87e-05	4.41194	0.0875385
6-70642387	6	70642387	MT_EaHT	-12.5328	1.21454e-05	4.91559	0.173953	GRMZM2G073023_LMAN	-0.0105222	5.6e-05	4.25169	0.115721
6-70642387	6	70642387	Score	0.562548	1.72793e-08	7.76248	0.00554317	GRMZM2G073023_L3Base	0.125008	3.87e-05	4.41194	0.0875385
6-70642387	6	70642387	Score	0.562548	1.72793e-08	7.76248	0.00554317	GRMZM2G073023_LMAN	-0.0105222	5.6e-05	4.25169	0.115721
6-70642387	6	70642387	Diff_FlHT	16.0957	3.70782e-05	4.43088	0.336865	GRMZM2G073023_L3Base	0.125008	3.87e-05	4.41194	0.0875385
6-70642387	6	70642387	Diff_FlHT	16.0957	3.70782e-05	4.43088	0.336865	GRMZM2G073023_LMAN	-0.0105222	5.6e-05	4.25169	0.115721
6-70642387	6	70642387	Ratio_EaHT	-0.0907969	3.22144e-05	4.49195	0.493359	GRMZM2G073023_L3Base	0.125008	3.87e-05	4.41194	0.0875385
6-70642387	6	70642387	Ratio_EaHT	-0.0907969	3.22144e-05	4.49195	0.493359	GRMZM2G073023_LMAN	-0.0105222	5.6e-05	4.25169	0.115721
6-70642479	6	70642479	Ratio_FlHT	-0.0673189	6.39778e-05	4.19397	0.415624	GRMZM2G073023_L3Base	0.125008	3.87e-05	4.41194	0.0875385
6-70642479	6	70642479	Ratio_FlHT	-0.0673189	6.39778e-05	4.19397	0.415624	GRMZM2G073023_LMAN	-0.0105222	5.6e-05	4.25169	0.115721
6-70642479	6	70642479	MT_EaHT	-12.184	2.17168e-05	4.6632	0.234895	GRMZM2G073023_L3Base	0.125008	3.87e-05	4.41194	0.0875385
6-70642479	6	70642479	MT_EaHT	-12.184	2.17168e-05	4.6632	0.234895	GRMZM2G073023_LMAN	-0.0105222	5.6e-05	4.25169	0.115721
6-70642479	6	70642479	Score	0.547495	4.64444e-08	7.33307	0.00839015	GRMZM2G073023_L3Base	0.125008	3.87e-05	4.41194	0.0875385
6-70642479	6	70642479	Score	0.547495	4.64444e-08	7.33307	0.00839015	GRMZM2G073023_LMAN	-0.0105222	5.6e-05	4.25169	0.115721
6-70642479	6	70642479	Diff_FlHT	15.8085	5.1827e-05	4.28544	0.380239	GRMZM2G073023_L3Base	0.125008	3.87e-05	4.41194	0.0875385
6-70642479	6	70642479	Diff_FlHT	15.8085	5.1827e-05	4.28544	0.380239	GRMZM2G073023_LMAN	-0.0105222	5.6e-05	4.25169	0.115721
6-70642479	6	70642479	Ratio_EaHT	-0.0881819	5.54307e-05	4.25625	0.493359	GRMZM2G073023_L3Base	0.125008	3.87e-05	4.41194	0.0875385
6-70642479	6	70642479	Ratio_EaHT	-0.0881819	5.54307e-05	4.25625	0.493359	GRMZM2G073023_LMAN	-0.0105222	5.6e-05	4.25169	0.115721
6-70643031	6	70643031	Ratio_FlHT	-0.0765477	8.68182e-06	5.06139	0.373845	GRMZM2G073023_L3Base	0.136785	7.36e-06	5.13328	0.0250156
6-70643031	6	70643031	MT_FlHT	-20.4331	1.00806e-05	4.99651	0.217432	GRMZM2G073023_L3Base	0.136785	7.36e-06	5.13328	0.0250156
6-70643031	6	70643031	Diff_SFHT	18.8079	4.31843e-05	4.36467	0.509994	GRMZM2G073023_L3Base	0.136785	7.36e-06	5.13328	0.0250156
6-70643031	6	70643031	MT_EaHT	-13.6509	2.57676e-06	5.58893	0.161212	GRMZM2G073023_L3Base	0.136785	7.36e-06	5.13328	0.0250156
6-70643031	6	70643031	Score	0.601155	3.60422e-09	8.44319	0.00554317	GRMZM2G073023_L3Base	0.136785	7.36e-06	5.13328	0.0250156
6-70643031	6	70643031	Ratio_SFHT	-0.0796818	5.33954e-05	4.2725	0.574013	GRMZM2G073023_L3Base	0.136785	7.36e-06	5.13328	0.0250156
6-70643031	6	70643031	Diff_EaHT	10.44	3.17045e-05	4.49888	0.328191	GRMZM2G073023_L3Base	0.136785	7.36e-06	5.13328	0.0250156
6-70643031	6	70643031	Diff_FlHT	18.0112	6.40145e-06	5.19372	0.321132	GRMZM2G073023_L3Base	0.136785	7.36e-06	5.13328	0.0250156
6-70643031	6	70643031	Ratio_EaHT	-0.0994867	6.97626e-06	5.15638	0.493359	GRMZM2G073023_L3Base	0.136785	7.36e-06	5.13328	0.0250156
6-70643031	6	70643031	SFHT	-22.4064	1.37502e-05	4.86169	0.228439	GRMZM2G073023_L3Base	0.136785	7.36e-06	5.13328	0.0250156
6-70644723	6	70644723	MT_EaHT	-11.4168	7.77047e-05	4.10955	0.2997	GRMZM2G073023_LMAN	-0.0106923	4.16e-05	4.38055	0.0960811
6-70644723	6	70644723	Score	0.52337	5.12594e-07	6.29023	0.0351142	GRMZM2G073023_LMAN	-0.0106923	4.16e-05	4.38055	0.0960811
6-70644723	6	70644723	Diff_FlHT	15.738	8.34551e-05	4.07855	0.431242	GRMZM2G073023_LMAN	-0.0106923	4.16e-05	4.38055	0.0960811
6-70644723	6	70644723	Ratio_EaHT	-0.086277	8.69936e-05	4.06051	0.525394	GRMZM2G073023_LMAN	-0.0106923	4.16e-05	4.38055	0.0960811
6-70645570	6	70645570	Ratio_FlHT	-0.0714483	2.50565e-05	4.60108	0.414158	GRMZM2G073023_L3Base	0.121124	7.72e-05	4.1125	0.146152
6-70645570	6	70645570	MT_FlHT	-18.9007	4.22719e-05	4.37395	0.332133	GRMZM2G073023_L3Base	0.121124	7.72e-05	4.1125	0.146152
6-70645570	6	70645570	MT_EaHT	-12.9478	7.6389e-06	5.11697	0.161212	GRMZM2G073023_L3Base	0.121124	7.72e-05	4.1125	0.146152
6-70645570	6	70645570	Score	0.563733	2.2407e-08	7.64962	0.00554317	GRMZM2G073023_L3Base	0.121124	7.72e-05	4.1125	0.146152
6-70645570	6	70645570	Diff_EaHT	9.77137	9.31257e-05	4.03093	0.440562	GRMZM2G073023_L3Base	0.121124	7.72e-05	4.1125	0.146152
6-70645570	6	70645570	Diff_FlHT	16.7381	2.0799e-05	4.68196	0.321132	GRMZM2G073023_L3Base	0.121124	7.72e-05	4.1125	0.146152
6-70645570	6	70645570	Ratio_EaHT	-0.0937203	2.15711e-05	4.66613	0.493359	GRMZM2G073023_L3Base	0.121124	7.72e-05	4.1125	0.146152
6-70645570	6	70645570	SFHT	-21.0548	4.36171e-05	4.36034	0.294777	GRMZM2G073023_L3Base	0.121124	7.72e-05	4.1125	0.146152
6-70648199	6	70648199	Ratio_FlHT	-0.0662429	9.15754e-05	4.03822	0.470868	GRMZM2G073023_L3Base	0.12492	3.44e-05	4.46386	0.0805554
6-70648199	6	70648199	Ratio_FlHT	-0.0662429	9.15754e-05	4.03822	0.470868	GRMZM2G073023_LMAN	-0.0101566	8e-05	4.09686	0.146735
6-70648199	6	70648199	MT_EaHT	-11.9686	2.88945e-05	4.53918	0.235454	GRMZM2G073023_L3Base	0.12492	3.44e-05	4.46386	0.0805554
6-70648199	6	70648199	MT_EaHT	-11.9686	2.88945e-05	4.53918	0.235454	GRMZM2G073023_LMAN	-0.0101566	8e-05	4.09686	0.146735
6-70648199	6	70648199	Score	0.529898	1.54972e-07	6.80975	0.0138304	GRMZM2G073023_L3Base	0.12492	3.44e-05	4.46386	0.0805554
6-70648199	6	70648199	Score	0.529898	1.54972e-07	6.80975	0.0138304	GRMZM2G073023_LMAN	-0.0101566	8e-05	4.09686	0.146735
6-70648199	6	70648199	Diff_FlHT	15.4849	8.09422e-05	4.09183	0.430247	GRMZM2G073023_L3Base	0.12492	3.44e-05	4.46386	0.0805554
6-70648199	6	70648199	Diff_FlHT	15.4849	8.09422e-05	4.09183	0.430247	GRMZM2G073023_LMAN	-0.0101566	8e-05	4.09686	0.146735
6-70648199	6	70648199	Ratio_EaHT	-0.0860424	8.05127e-05	4.09414	0.512219	GRMZM2G073023_L3Base	0.12492	3.44e-05	4.46386	0.0805554
6-70648199	6	70648199	Ratio_EaHT	-0.0860424	8.05127e-05	4.09414	0.512219	GRMZM2G073023_LMAN	-0.0101566	8e-05	4.09686	0.146735
6-70649940	6	70649940	Ratio_FlHT	-0.0682338	5.11847e-05	4.29086	0.414158	GRMZM2G073023_L3Base	0.122935	5.97e-05	4.22393	0.120783
6-70649940	6	70649940	MT_FlHT	-17.9761	8.34986e-05	4.07832	0.337621	GRMZM2G073023_L3Base	0.122935	5.97e-05	4.22393	0.120783
6-70649940	6	70649940	MT_EaHT	-12.5555	1.14781e-05	4.94013	0.168711	GRMZM2G073023_L3Base	0.122935	5.97e-05	4.22393	0.120783
6-70649940	6	70649940	Score	0.546355	5.03479e-08	7.29802	0.00867552	GRMZM2G073023_L3Base	0.122935	5.97e-05	4.22393	0.120783
6-70649940	6	70649940	Diff_EaHT	9.62476	9.82935e-05	4.00748	0.449755	GRMZM2G073023_L3Base	0.122935	5.97e-05	4.22393	0.120783
6-70649940	6	70649940	Diff_FlHT	16.0249	4.11617e-05	4.38551	0.352812	GRMZM2G073023_L3Base	0.122935	5.97e-05	4.22393	0.120783
6-70649940	6	70649940	Ratio_EaHT	-0.0920165	2.4495e-05	4.61092	0.493359	GRMZM2G073023_L3Base	0.122935	5.97e-05	4.22393	0.120783
6-70649940	6	70649940	SFHT	-20.1187	8.03687e-05	4.09491	0.296155	GRMZM2G073023_L3Base	0.122935	5.97e-05	4.22393	0.120783
6-70650608	6	70650608	Ratio_FlHT	-0.0724791	1.86534e-05	4.72924	0.410175	GRMZM2G073023_L3Base	0.125008	3.87e-05	4.41194	0.0875385
6-70650608	6	70650608	Ratio_FlHT	-0.0724791	1.86534e-05	4.72924	0.410175	GRMZM2G073023_LMAN	-0.0105222	5.6e-05	4.25169	0.115721
6-70650608	6	70650608	MT_FlHT	-19.4955	2.13304e-05	4.671	0.263838	GRMZM2G073023_L3Base	0.125008	3.87e-05	4.41194	0.0875385
6-70650608	6	70650608	MT_FlHT	-19.4955	2.13304e-05	4.671	0.263838	GRMZM2G073023_LMAN	-0.0105222	5.6e-05	4.25169	0.115721
6-70650608	6	70650608	MT_EaHT	-13.2782	3.86874e-06	5.41243	0.161212	GRMZM2G073023_L3Base	0.125008	3.87e-05	4.41194	0.0875385
6-70650608	6	70650608	MT_EaHT	-13.2782	3.86874e-06	5.41243	0.161212	GRMZM2G073023_LMAN	-0.0105222	5.6e-05	4.25169	0.115721
6-70650608	6	70650608	Score	0.576945	9.26154e-09	8.03332	0.00554317	GRMZM2G073023_L3Base	0.125008	3.87e-05	4.41194	0.0875385
6-70650608	6	70650608	Score	0.576945	9.26154e-09	8.03332	0.00554317	GRMZM2G073023_LMAN	-0.0105222	5.6e-05	4.25169	0.115721
6-70650608	6	70650608	Diff_EaHT	9.94552	6.33627e-05	4.19817	0.410062	GRMZM2G073023_L3Base	0.125008	3.87e-05	4.41194	0.0875385
6-70650608	6	70650608	Diff_EaHT	9.94552	6.33627e-05	4.19817	0.410062	GRMZM2G073023_LMAN	-0.0105222	5.6e-05	4.25169	0.115721
6-70650608	6	70650608	Diff_FlHT	16.929	1.63608e-05	4.78619	0.321132	GRMZM2G073023_L3Base	0.125008	3.87e-05	4.41194	0.0875385
6-70650608	6	70650608	Diff_FlHT	16.929	1.63608e-05	4.78619	0.321132	GRMZM2G073023_LMAN	-0.0105222	5.6e-05	4.25169	0.115721
6-70650608	6	70650608	Ratio_EaHT	-0.0956077	1.3056e-05	4.88419	0.493359	GRMZM2G073023_L3Base	0.125008	3.87e-05	4.41194	0.0875385
6-70650608	6	70650608	Ratio_EaHT	-0.0956077	1.3056e-05	4.88419	0.493359	GRMZM2G073023_LMAN	-0.0105222	5.6e-05	4.25169	0.115721
6-70650608	6	70650608	SFHT	-21.7132	2.20723e-05	4.65615	0.274683	GRMZM2G073023_L3Base	0.125008	3.87e-05	4.41194	0.0875385
6-70650608	6	70650608	SFHT	-21.7132	2.20723e-05	4.65615	0.274683	GRMZM2G073023_LMAN	-0.0105222	5.6e-05	4.25169	0.115721
6-70650940	6	70650940	Ratio_FlHT	-0.0695306	3.71062e-05	4.43055	0.414158	GRMZM2G073023_L3Base	0.1343	9.33e-06	5.03019	0.0304537
6-70650940	6	70650940	Ratio_FlHT	-0.0695306	3.71062e-05	4.43055	0.414158	GRMZM2G073023_LMAN	-0.0103333	9.34e-05	4.02979	0.162161
6-70650940	6	70650940	MT_FlHT	-18.3847	5.90314e-05	4.22892	0.332133	GRMZM2G073023_L3Base	0.1343	9.33e-06	5.03019	0.0304537
6-70650940	6	70650940	MT_FlHT	-18.3847	5.90314e-05	4.22892	0.332133	GRMZM2G073023_LMAN	-0.0103333	9.34e-05	4.02979	0.162161
6-70650940	6	70650940	MT_EaHT	-12.7396	8.92022e-06	5.04962	0.161212	GRMZM2G073023_L3Base	0.1343	9.33e-06	5.03019	0.0304537
6-70650940	6	70650940	MT_EaHT	-12.7396	8.92022e-06	5.04962	0.161212	GRMZM2G073023_LMAN	-0.0103333	9.34e-05	4.02979	0.162161
6-70650940	6	70650940	Score	0.557829	2.54881e-08	7.59366	0.00554317	GRMZM2G073023_L3Base	0.1343	9.33e-06	5.03019	0.0304537
6-70650940	6	70650940	Score	0.557829	2.54881e-08	7.59366	0.00554317	GRMZM2G073023_LMAN	-0.0103333	9.34e-05	4.02979	0.162161
6-70650940	6	70650940	Diff_FlHT	16.2905	3.0983e-05	4.50888	0.321132	GRMZM2G073023_L3Base	0.1343	9.33e-06	5.03019	0.0304537
6-70650940	6	70650940	Diff_FlHT	16.2905	3.0983e-05	4.50888	0.321132	GRMZM2G073023_LMAN	-0.0103333	9.34e-05	4.02979	0.162161
6-70650940	6	70650940	Ratio_EaHT	-0.0920165	2.58584e-05	4.5874	0.493359	GRMZM2G073023_L3Base	0.1343	9.33e-06	5.03019	0.0304537
6-70650940	6	70650940	Ratio_EaHT	-0.0920165	2.58584e-05	4.5874	0.493359	GRMZM2G073023_LMAN	-0.0103333	9.34e-05	4.02979	0.162161
6-70650940	6	70650940	SFHT	-20.4191	6.38854e-05	4.1946	0.296155	GRMZM2G073023_L3Base	0.1343	9.33e-06	5.03019	0.0304537
6-70650940	6	70650940	SFHT	-20.4191	6.38854e-05	4.1946	0.296155	GRMZM2G073023_LMAN	-0.0103333	9.34e-05	4.02979	0.162161
6-70652481	6	70652481	MT_EaHT	-11.7827	3.66716e-05	4.43567	0.235454	GRMZM2G073023_L3Base	0.130463	1.7e-05	4.76926	0.0480598
6-70652481	6	70652481	Score	0.518949	2.88285e-07	6.54018	0.0224227	GRMZM2G073023_L3Base	0.130463	1.7e-05	4.76926	0.0480598
6-70652481	6	70652481	Ratio_EaHT	-0.0860181	7.67396e-05	4.11498	0.503938	GRMZM2G073023_L3Base	0.130463	1.7e-05	4.76926	0.0480598
6-70652516	6	70652516	MT_EaHT	-11.7307	4.64404e-05	4.3331	0.252682	GRMZM2G073023_L3Base	0.12973	4.67e-05	4.33112	0.100942
6-70652516	6	70652516	Score	0.509803	5.44345e-07	6.26413	0.0367277	GRMZM2G073023_L3Base	0.12973	4.67e-05	4.33112	0.100942
6-70653464	6	70653464	Ratio_FlHT	-0.065513	6.52529e-05	4.1854	0.42039	GRMZM2G073023_LMAN	-0.00993746	2.56e-05	4.59133	0.0698967
6-70653464	6	70653464	MT_EaHT	-11.0545	7.88674e-05	4.1031	0.30042	GRMZM2G073023_LMAN	-0.00993746	2.56e-05	4.59133	0.0698967
6-70653464	6	70653464	Score	0.48157	1.45144e-06	5.8382	0.0831534	GRMZM2G073023_LMAN	-0.00993746	2.56e-05	4.59133	0.0698967
6-70653612	6	70653612	Ratio_FlHT	-0.0662429	9.15754e-05	4.03822	0.470868	GRMZM2G073023_LMAN	-0.0101519	9.67e-05	4.01465	0.164788
6-70653612	6	70653612	MT_EaHT	-11.9686	2.88945e-05	4.53918	0.235454	GRMZM2G073023_LMAN	-0.0101519	9.67e-05	4.01465	0.164788
6-70653612	6	70653612	Score	0.529898	1.54972e-07	6.80975	0.0138304	GRMZM2G073023_LMAN	-0.0101519	9.67e-05	4.01465	0.164788
6-70653612	6	70653612	Diff_FlHT	15.4849	8.09422e-05	4.09183	0.430247	GRMZM2G073023_LMAN	-0.0101519	9.67e-05	4.01465	0.164788
6-70653612	6	70653612	Ratio_EaHT	-0.0860424	8.05127e-05	4.09414	0.512219	GRMZM2G073023_LMAN	-0.0101519	9.67e-05	4.01465	0.164788
6-70653789	6	70653789	Ratio_FlHT	-0.0662429	9.15754e-05	4.03822	0.470868	GRMZM2G073023_L3Base	0.119678	9.45e-05	4.02471	0.167382
6-70653789	6	70653789	Ratio_FlHT	-0.0662429	9.15754e-05	4.03822	0.470868	GRMZM2G073023_LMAN	-0.0101519	9.67e-05	4.01465	0.164788
6-70653789	6	70653789	MT_EaHT	-11.9686	2.88945e-05	4.53918	0.235454	GRMZM2G073023_L3Base	0.119678	9.45e-05	4.02471	0.167382
6-70653789	6	70653789	MT_EaHT	-11.9686	2.88945e-05	4.53918	0.235454	GRMZM2G073023_LMAN	-0.0101519	9.67e-05	4.01465	0.164788
6-70653789	6	70653789	Score	0.529898	1.54972e-07	6.80975	0.0138304	GRMZM2G073023_L3Base	0.119678	9.45e-05	4.02471	0.167382
6-70653789	6	70653789	Score	0.529898	1.54972e-07	6.80975	0.0138304	GRMZM2G073023_LMAN	-0.0101519	9.67e-05	4.01465	0.164788
6-70653789	6	70653789	Diff_FlHT	15.4849	8.09422e-05	4.09183	0.430247	GRMZM2G073023_L3Base	0.119678	9.45e-05	4.02471	0.167382
6-70653789	6	70653789	Diff_FlHT	15.4849	8.09422e-05	4.09183	0.430247	GRMZM2G073023_LMAN	-0.0101519	9.67e-05	4.01465	0.164788
6-70653789	6	70653789	Ratio_EaHT	-0.0860424	8.05127e-05	4.09414	0.512219	GRMZM2G073023_L3Base	0.119678	9.45e-05	4.02471	0.167382
6-70653789	6	70653789	Ratio_EaHT	-0.0860424	8.05127e-05	4.09414	0.512219	GRMZM2G073023_LMAN	-0.0101519	9.67e-05	4.01465	0.164788
6-70653957	6	70653957	Ratio_FlHT	-0.0662429	9.15754e-05	4.03822	0.470868	GRMZM2G073023_L3Base	0.124836	5.2e-05	4.28387	0.10958
6-70653957	6	70653957	MT_EaHT	-11.9686	2.88945e-05	4.53918	0.235454	GRMZM2G073023_L3Base	0.124836	5.2e-05	4.28387	0.10958
6-70653957	6	70653957	Score	0.529898	1.54972e-07	6.80975	0.0138304	GRMZM2G073023_L3Base	0.124836	5.2e-05	4.28387	0.10958
6-70653957	6	70653957	Diff_FlHT	15.4849	8.09422e-05	4.09183	0.430247	GRMZM2G073023_L3Base	0.124836	5.2e-05	4.28387	0.10958
6-70653957	6	70653957	Ratio_EaHT	-0.0860424	8.05127e-05	4.09414	0.512219	GRMZM2G073023_L3Base	0.124836	5.2e-05	4.28387	0.10958
6-70655009	6	70655009	Ratio_FlHT	-0.0697185	2.31543e-05	4.63537	0.414158	GRMZM2G073023_L3Base	0.125412	2.8e-05	4.55321	0.0689699
6-70655009	6	70655009	MT_FlHT	-17.9939	5.66099e-05	4.24711	0.332133	GRMZM2G073023_L3Base	0.125412	2.8e-05	4.55321	0.0689699
6-70655009	6	70655009	Diff_SFHT	17.3229	9.25903e-05	4.03343	0.528462	GRMZM2G073023_L3Base	0.125412	2.8e-05	4.55321	0.0689699
6-70655009	6	70655009	MT_EaHT	-12.7053	5.58328e-06	5.25311	0.161212	GRMZM2G073023_L3Base	0.125412	2.8e-05	4.55321	0.0689699
6-70655009	6	70655009	Score	0.564855	8.31719e-09	8.08002	0.00554317	GRMZM2G073023_L3Base	0.125412	2.8e-05	4.55321	0.0689699
6-70655009	6	70655009	Diff_EaHT	10.3106	1.89272e-05	4.72291	0.323589	GRMZM2G073023_L3Base	0.125412	2.8e-05	4.55321	0.0689699
6-70655009	6	70655009	Diff_FlHT	16.6243	1.33709e-05	4.87384	0.321132	GRMZM2G073023_L3Base	0.125412	2.8e-05	4.55321	0.0689699
6-70655009	6	70655009	Ratio_EaHT	-0.0942913	9.63538e-06	5.01613	0.493359	GRMZM2G073023_L3Base	0.125412	2.8e-05	4.55321	0.0689699
6-70655009	6	70655009	SFHT	-20.2107	4.97944e-05	4.30282	0.296155	GRMZM2G073023_L3Base	0.125412	2.8e-05	4.55321	0.0689699
6-70655016	6	70655016	MT_EaHT	-11.423	6.09965e-05	4.2147	0.279819	GRMZM2G073023_L3Base	0.126624	2.66e-05	4.57527	0.0662659
6-70655016	6	70655016	Score	0.523292	2.16593e-07	6.66436	0.0180364	GRMZM2G073023_L3Base	0.126624	2.66e-05	4.57527	0.0662659
6-70655290	6	70655290	Ratio_FlHT	-0.0751127	1.30402e-05	4.88472	0.375458	GRMZM2G073023_L3Base	0.133565	3.78e-05	4.4223	0.0862767
6-70655290	6	70655290	MT_FlHT	-20.5983	9.61998e-06	5.01683	0.217432	GRMZM2G073023_L3Base	0.133565	3.78e-05	4.4223	0.0862767
6-70655290	6	70655290	Diff_SFHT	18.4809	6.57042e-05	4.18241	0.524362	GRMZM2G073023_L3Base	0.133565	3.78e-05	4.4223	0.0862767
6-70655290	6	70655290	MT_EaHT	-13.9478	1.71885e-06	5.76476	0.161212	GRMZM2G073023_L3Base	0.133565	3.78e-05	4.4223	0.0862767
6-70655290	6	70655290	Score	0.595098	6.49776e-09	8.18724	0.00554317	GRMZM2G073023_L3Base	0.133565	3.78e-05	4.4223	0.0862767
6-70655290	6	70655290	Ratio_SFHT	-0.0789777	6.92768e-05	4.15941	0.574013	GRMZM2G073023_L3Base	0.133565	3.78e-05	4.4223	0.0862767
6-70655290	6	70655290	Diff_EaHT	10.2457	4.94299e-05	4.30601	0.372642	GRMZM2G073023_L3Base	0.133565	3.78e-05	4.4223	0.0862767
6-70655290	6	70655290	Diff_FlHT	17.6	1.06396e-05	4.97307	0.321132	GRMZM2G073023_L3Base	0.133565	3.78e-05	4.4223	0.0862767
6-70655290	6	70655290	Ratio_EaHT	-0.0991869	8.35033e-06	5.0783	0.493359	GRMZM2G073023_L3Base	0.133565	3.78e-05	4.4223	0.0862767
6-70655290	6	70655290	SFHT	-22.8332	1.0651e-05	4.97261	0.206758	GRMZM2G073023_L3Base	0.133565	3.78e-05	4.4223	0.0862767
6-70655563	6	70655563	Ratio_FlHT	-0.0635899	8.71806e-05	4.05958	0.466398	GRMZM2G073023_GShoot	0.192999	4.43e-06	5.354	0.0263932
6-70655563	6	70655563	Ratio_FlHT	-0.0635899	8.71806e-05	4.05958	0.466398	GRMZM2G073023_LMAN	-0.0109785	5.61e-06	5.25118	0.0237697
6-70655563	6	70655563	Score	0.508815	2.76063e-07	6.55899	0.0216222	GRMZM2G073023_GShoot	0.192999	4.43e-06	5.354	0.0263932
6-70655563	6	70655563	Score	0.508815	2.76063e-07	6.55899	0.0216222	GRMZM2G073023_LMAN	-0.0109785	5.61e-06	5.25118	0.0237697
6-70655584	6	70655584	Ratio_FlHT	-0.0707328	4.86145e-05	4.31323	0.414158	GRMZM2G073023_L3Base	0.128729	8.53e-05	4.0691	0.157437
6-70655584	6	70655584	Ratio_FlHT	-0.0707328	4.86145e-05	4.31323	0.414158	GRMZM2G073023_LMAN	-0.011766	2.32e-05	4.63359	0.0650706
6-70655584	6	70655584	MT_FlHT	-18.812	7.20309e-05	4.14248	0.337621	GRMZM2G073023_L3Base	0.128729	8.53e-05	4.0691	0.157437
6-70655584	6	70655584	MT_FlHT	-18.812	7.20309e-05	4.14248	0.337621	GRMZM2G073023_LMAN	-0.011766	2.32e-05	4.63359	0.0650706
6-70655584	6	70655584	MT_EaHT	-11.9847	5.79309e-05	4.23709	0.274717	GRMZM2G073023_L3Base	0.128729	8.53e-05	4.0691	0.157437
6-70655584	6	70655584	MT_EaHT	-11.9847	5.79309e-05	4.23709	0.274717	GRMZM2G073023_LMAN	-0.011766	2.32e-05	4.63359	0.0650706
6-70655584	6	70655584	Score	0.576444	4.05326e-08	7.3922	0.00776878	GRMZM2G073023_L3Base	0.128729	8.53e-05	4.0691	0.157437
6-70655584	6	70655584	Score	0.576444	4.05326e-08	7.3922	0.00776878	GRMZM2G073023_LMAN	-0.011766	2.32e-05	4.63359	0.0650706
6-70655584	6	70655584	Diff_FlHT	16.4961	4.44144e-05	4.35248	0.359164	GRMZM2G073023_L3Base	0.128729	8.53e-05	4.0691	0.157437
6-70655584	6	70655584	Diff_FlHT	16.4961	4.44144e-05	4.35248	0.359164	GRMZM2G073023_LMAN	-0.011766	2.32e-05	4.63359	0.0650706
6-70655636	6	70655636	Score	0.505164	1.88182e-06	5.72542	0.103572	GRMZM2G073023_L3Base	0.136329	3.66e-05	4.43652	0.0839694
6-70655636	6	70655636	Score	0.505164	1.88182e-06	5.72542	0.103572	GRMZM2G073023_LMAN	-0.0116798	4.31e-05	4.36524	0.0983256
6-70656076	6	70656076	Ratio_FlHT	-0.0662429	9.15754e-05	4.03822	0.470868	GRMZM2G073023_L3Base	0.119678	9.45e-05	4.02471	0.167382
6-70656076	6	70656076	Ratio_FlHT	-0.0662429	9.15754e-05	4.03822	0.470868	GRMZM2G073023_LMAN	-0.0101519	9.67e-05	4.01465	0.164788
6-70656076	6	70656076	MT_EaHT	-11.9686	2.88945e-05	4.53918	0.235454	GRMZM2G073023_L3Base	0.119678	9.45e-05	4.02471	0.167382
6-70656076	6	70656076	MT_EaHT	-11.9686	2.88945e-05	4.53918	0.235454	GRMZM2G073023_LMAN	-0.0101519	9.67e-05	4.01465	0.164788
6-70656076	6	70656076	Score	0.529898	1.54972e-07	6.80975	0.0138304	GRMZM2G073023_L3Base	0.119678	9.45e-05	4.02471	0.167382
6-70656076	6	70656076	Score	0.529898	1.54972e-07	6.80975	0.0138304	GRMZM2G073023_LMAN	-0.0101519	9.67e-05	4.01465	0.164788
6-70656076	6	70656076	Diff_FlHT	15.4849	8.09422e-05	4.09183	0.430247	GRMZM2G073023_L3Base	0.119678	9.45e-05	4.02471	0.167382
6-70656076	6	70656076	Diff_FlHT	15.4849	8.09422e-05	4.09183	0.430247	GRMZM2G073023_LMAN	-0.0101519	9.67e-05	4.01465	0.164788
6-70656076	6	70656076	Ratio_EaHT	-0.0860424	8.05127e-05	4.09414	0.512219	GRMZM2G073023_L3Base	0.119678	9.45e-05	4.02471	0.167382
6-70656076	6	70656076	Ratio_EaHT	-0.0860424	8.05127e-05	4.09414	0.512219	GRMZM2G073023_LMAN	-0.0101519	9.67e-05	4.01465	0.164788
6-70656091	6	70656091	Ratio_FlHT	-0.0662429	9.15754e-05	4.03822	0.470868	GRMZM2G073023_L3Base	0.12492	3.44e-05	4.46386	0.0805554
6-70656091	6	70656091	Ratio_FlHT	-0.0662429	9.15754e-05	4.03822	0.470868	GRMZM2G073023_LMAN	-0.0101566	8e-05	4.09686	0.146735
6-70656091	6	70656091	MT_EaHT	-11.9686	2.88945e-05	4.53918	0.235454	GRMZM2G073023_L3Base	0.12492	3.44e-05	4.46386	0.0805554
6-70656091	6	70656091	MT_EaHT	-11.9686	2.88945e-05	4.53918	0.235454	GRMZM2G073023_LMAN	-0.0101566	8e-05	4.09686	0.146735
6-70656091	6	70656091	Score	0.529898	1.54972e-07	6.80975	0.0138304	GRMZM2G073023_L3Base	0.12492	3.44e-05	4.46386	0.0805554
6-70656091	6	70656091	Score	0.529898	1.54972e-07	6.80975	0.0138304	GRMZM2G073023_LMAN	-0.0101566	8e-05	4.09686	0.146735
6-70656091	6	70656091	Diff_FlHT	15.4849	8.09422e-05	4.09183	0.430247	GRMZM2G073023_L3Base	0.12492	3.44e-05	4.46386	0.0805554
6-70656091	6	70656091	Diff_FlHT	15.4849	8.09422e-05	4.09183	0.430247	GRMZM2G073023_LMAN	-0.0101566	8e-05	4.09686	0.146735
6-70656091	6	70656091	Ratio_EaHT	-0.0860424	8.05127e-05	4.09414	0.512219	GRMZM2G073023_L3Base	0.12492	3.44e-05	4.46386	0.0805554
6-70656091	6	70656091	Ratio_EaHT	-0.0860424	8.05127e-05	4.09414	0.512219	GRMZM2G073023_LMAN	-0.0101566	8e-05	4.09686	0.146735
6-70656283	6	70656283	Ratio_FlHT	-0.0796931	4.59614e-06	5.33761	0.373845	GRMZM2G073023_L3Base	0.134409	3.99e-05	4.39896	0.0895698
6-70656283	6	70656283	MT_FlHT	-22.1513	2.02133e-06	5.69436	0.217432	GRMZM2G073023_L3Base	0.134409	3.99e-05	4.39896	0.0895698
6-70656283	6	70656283	Diff_SFHT	19.341	3.15089e-05	4.50157	0.509994	GRMZM2G073023_L3Base	0.134409	3.99e-05	4.39896	0.0895698
6-70656283	6	70656283	MT_EaHT	-14.7663	4.38393e-07	6.35814	0.161212	GRMZM2G073023_L3Base	0.134409	3.99e-05	4.39896	0.0895698
6-70656283	6	70656283	Score	0.591398	1.30718e-08	7.88366	0.00554317	GRMZM2G073023_L3Base	0.134409	3.99e-05	4.39896	0.0895698
6-70656283	6	70656283	Ratio_SFHT	-0.0829862	3.09236e-05	4.50971	0.574013	GRMZM2G073023_L3Base	0.134409	3.99e-05	4.39896	0.0895698
6-70656283	6	70656283	Diff_EaHT	11.246	8.72205e-06	5.05938	0.323589	GRMZM2G073023_L3Base	0.134409	3.99e-05	4.39896	0.0895698
6-70656283	6	70656283	Diff_FlHT	18.5956	4.04651e-06	5.39292	0.321132	GRMZM2G073023_L3Base	0.134409	3.99e-05	4.39896	0.0895698
6-70656283	6	70656283	Ratio_EaHT	-0.106535	1.79199e-06	5.74666	0.493359	GRMZM2G073023_L3Base	0.134409	3.99e-05	4.39896	0.0895698
6-70656283	6	70656283	SFHT	-24.1052	3.52068e-06	5.45337	0.204514	GRMZM2G073023_L3Base	0.134409	3.99e-05	4.39896	0.0895698
6-70658246	6	70658246	MT_EaHT	-12.0884	3.27775e-05	4.48442	0.235454	GRMZM2G073023_L3Base	0.12543	4.17e-05	4.38029	0.0924299
6-70658246	6	70658246	MT_EaHT	-12.0884	3.27775e-05	4.48442	0.235454	GRMZM2G073023_LMAN	-0.0105363	6.56e-05	4.18292	0.129913
6-70658246	6	70658246	Score	0.548688	5.58647e-08	7.25286	0.00922786	GRMZM2G073023_L3Base	0.12543	4.17e-05	4.38029	0.0924299
6-70658246	6	70658246	Score	0.548688	5.58647e-08	7.25286	0.00922786	GRMZM2G073023_LMAN	-0.0105363	6.56e-05	4.18292	0.129913
6-70658246	6	70658246	Ratio_EaHT	-0.0875097	8.00529e-05	4.09662	0.512219	GRMZM2G073023_L3Base	0.12543	4.17e-05	4.38029	0.0924299
6-70658246	6	70658246	Ratio_EaHT	-0.0875097	8.00529e-05	4.09662	0.512219	GRMZM2G073023_LMAN	-0.0105363	6.56e-05	4.18292	0.129913
6-70658426	6	70658426	Score	0.469028	6.28056e-06	5.202	0.221311	GRMZM2G073023_L3Base	0.127697	5.32e-05	4.27388	0.111491
6-70658428	6	70658428	Score	0.492919	3.17377e-06	5.49843	0.152562	GRMZM2G073023_L3Base	0.130331	5.02e-05	4.29935	0.106769
6-70659706	6	70659706	Ratio_FlHT	-0.0664823	9.04045e-05	4.04381	0.470038	GRMZM2G073023_L3Base	0.129433	2.66e-05	4.57443	0.0663344
6-70659706	6	70659706	MT_EaHT	-11.9656	3.36581e-05	4.47291	0.235454	GRMZM2G073023_L3Base	0.129433	2.66e-05	4.57443	0.0663344
6-70659706	6	70659706	Score	0.537365	1.10781e-07	6.95554	0.0117054	GRMZM2G073023_L3Base	0.129433	2.66e-05	4.57443	0.0663344
6-70659706	6	70659706	Diff_FlHT	15.5504	7.90621e-05	4.10203	0.430247	GRMZM2G073023_L3Base	0.129433	2.66e-05	4.57443	0.0663344
6-70659706	6	70659706	Ratio_EaHT	-0.0861078	9.06675e-05	4.04255	0.535041	GRMZM2G073023_L3Base	0.129433	2.66e-05	4.57443	0.0663344
6-70659706	6	70659706	SFHT	-20.1801	9.36066e-05	4.02869	0.299031	GRMZM2G073023_L3Base	0.129433	2.66e-05	4.57443	0.0663344
6-70659758	6	70659758	Ratio_FlHT	-0.0664823	9.04045e-05	4.04381	0.470038	GRMZM2G073023_L3Base	0.129433	2.66e-05	4.57443	0.0663344
6-70659758	6	70659758	MT_EaHT	-11.9656	3.36581e-05	4.47291	0.235454	GRMZM2G073023_L3Base	0.129433	2.66e-05	4.57443	0.0663344
6-70659758	6	70659758	Score	0.537365	1.10781e-07	6.95554	0.0117054	GRMZM2G073023_L3Base	0.129433	2.66e-05	4.57443	0.0663344
6-70659758	6	70659758	Diff_FlHT	15.5504	7.90621e-05	4.10203	0.430247	GRMZM2G073023_L3Base	0.129433	2.66e-05	4.57443	0.0663344
6-70659758	6	70659758	Ratio_EaHT	-0.0861078	9.06675e-05	4.04255	0.535041	GRMZM2G073023_L3Base	0.129433	2.66e-05	4.57443	0.0663344
6-70659758	6	70659758	SFHT	-20.1801	9.36066e-05	4.02869	0.299031	GRMZM2G073023_L3Base	0.129433	2.66e-05	4.57443	0.0663344
6-70659851	6	70659851	MT_EaHT	-11.9479	2.60484e-05	4.58422	0.235454	GRMZM2G073023_L3Base	0.128172	2.41e-05	4.61721	0.0613604
6-70659851	6	70659851	MT_EaHT	-11.9479	2.60484e-05	4.58422	0.235454	GRMZM2G073023_LMAN	-0.0102511	8.8e-05	4.05539	0.155557
6-70659851	6	70659851	Score	0.537366	7.19795e-08	7.14279	0.0100774	GRMZM2G073023_L3Base	0.128172	2.41e-05	4.61721	0.0613604
6-70659851	6	70659851	Score	0.537366	7.19795e-08	7.14279	0.0100774	GRMZM2G073023_LMAN	-0.0102511	8.8e-05	4.05539	0.155557
6-70659851	6	70659851	Ratio_EaHT	-0.0852661	8.32623e-05	4.07955	0.521039	GRMZM2G073023_L3Base	0.128172	2.41e-05	4.61721	0.0613604
6-70659851	6	70659851	Ratio_EaHT	-0.0852661	8.32623e-05	4.07955	0.521039	GRMZM2G073023_LMAN	-0.0102511	8.8e-05	4.05539	0.155557
6-70659931	6	70659931	Ratio_FlHT	-0.0695306	3.71062e-05	4.43055	0.414158	GRMZM2G073023_L3Base	0.125008	3.87e-05	4.41194	0.0875385
6-70659931	6	70659931	Ratio_FlHT	-0.0695306	3.71062e-05	4.43055	0.414158	GRMZM2G073023_LMAN	-0.0105222	5.6e-05	4.25169	0.115721
6-70659931	6	70659931	MT_FlHT	-18.3847	5.90314e-05	4.22892	0.332133	GRMZM2G073023_L3Base	0.125008	3.87e-05	4.41194	0.0875385
6-70659931	6	70659931	MT_FlHT	-18.3847	5.90314e-05	4.22892	0.332133	GRMZM2G073023_LMAN	-0.0105222	5.6e-05	4.25169	0.115721
6-70659931	6	70659931	MT_EaHT	-12.7396	8.92022e-06	5.04962	0.161212	GRMZM2G073023_L3Base	0.125008	3.87e-05	4.41194	0.0875385
6-70659931	6	70659931	MT_EaHT	-12.7396	8.92022e-06	5.04962	0.161212	GRMZM2G073023_LMAN	-0.0105222	5.6e-05	4.25169	0.115721
6-70659931	6	70659931	Score	0.557829	2.54881e-08	7.59366	0.00554317	GRMZM2G073023_L3Base	0.125008	3.87e-05	4.41194	0.0875385
6-70659931	6	70659931	Score	0.557829	2.54881e-08	7.59366	0.00554317	GRMZM2G073023_LMAN	-0.0105222	5.6e-05	4.25169	0.115721
6-70659931	6	70659931	Diff_FlHT	16.2905	3.0983e-05	4.50888	0.321132	GRMZM2G073023_L3Base	0.125008	3.87e-05	4.41194	0.0875385
6-70659931	6	70659931	Diff_FlHT	16.2905	3.0983e-05	4.50888	0.321132	GRMZM2G073023_LMAN	-0.0105222	5.6e-05	4.25169	0.115721
6-70659931	6	70659931	Ratio_EaHT	-0.0920165	2.58584e-05	4.5874	0.493359	GRMZM2G073023_L3Base	0.125008	3.87e-05	4.41194	0.0875385
6-70659931	6	70659931	Ratio_EaHT	-0.0920165	2.58584e-05	4.5874	0.493359	GRMZM2G073023_LMAN	-0.0105222	5.6e-05	4.25169	0.115721
6-70659931	6	70659931	SFHT	-20.4191	6.38854e-05	4.1946	0.296155	GRMZM2G073023_L3Base	0.125008	3.87e-05	4.41194	0.0875385
6-70659931	6	70659931	SFHT	-20.4191	6.38854e-05	4.1946	0.296155	GRMZM2G073023_LMAN	-0.0105222	5.6e-05	4.25169	0.115721
6-70660025	6	70660025	Ratio_FlHT	-0.0695306	3.71062e-05	4.43055	0.414158	GRMZM2G073023_L3Base	0.130146	2.07e-05	4.68465	0.0550136
6-70660025	6	70660025	Ratio_FlHT	-0.0695306	3.71062e-05	4.43055	0.414158	GRMZM2G073023_LMAN	-0.0103333	9.34e-05	4.02979	0.162161
6-70660025	6	70660025	MT_FlHT	-18.3847	5.90314e-05	4.22892	0.332133	GRMZM2G073023_L3Base	0.130146	2.07e-05	4.68465	0.0550136
6-70660025	6	70660025	MT_FlHT	-18.3847	5.90314e-05	4.22892	0.332133	GRMZM2G073023_LMAN	-0.0103333	9.34e-05	4.02979	0.162161
6-70660025	6	70660025	MT_EaHT	-12.7396	8.92022e-06	5.04962	0.161212	GRMZM2G073023_L3Base	0.130146	2.07e-05	4.68465	0.0550136
6-70660025	6	70660025	MT_EaHT	-12.7396	8.92022e-06	5.04962	0.161212	GRMZM2G073023_LMAN	-0.0103333	9.34e-05	4.02979	0.162161
6-70660025	6	70660025	Score	0.557829	2.54881e-08	7.59366	0.00554317	GRMZM2G073023_L3Base	0.130146	2.07e-05	4.68465	0.0550136
6-70660025	6	70660025	Score	0.557829	2.54881e-08	7.59366	0.00554317	GRMZM2G073023_LMAN	-0.0103333	9.34e-05	4.02979	0.162161
6-70660025	6	70660025	Diff_FlHT	16.2905	3.0983e-05	4.50888	0.321132	GRMZM2G073023_L3Base	0.130146	2.07e-05	4.68465	0.0550136
6-70660025	6	70660025	Diff_FlHT	16.2905	3.0983e-05	4.50888	0.321132	GRMZM2G073023_LMAN	-0.0103333	9.34e-05	4.02979	0.162161
6-70660025	6	70660025	Ratio_EaHT	-0.0920165	2.58584e-05	4.5874	0.493359	GRMZM2G073023_L3Base	0.130146	2.07e-05	4.68465	0.0550136
6-70660025	6	70660025	Ratio_EaHT	-0.0920165	2.58584e-05	4.5874	0.493359	GRMZM2G073023_LMAN	-0.0103333	9.34e-05	4.02979	0.162161
6-70660025	6	70660025	SFHT	-20.4191	6.38854e-05	4.1946	0.296155	GRMZM2G073023_L3Base	0.130146	2.07e-05	4.68465	0.0550136
6-70660025	6	70660025	SFHT	-20.4191	6.38854e-05	4.1946	0.296155	GRMZM2G073023_LMAN	-0.0103333	9.34e-05	4.02979	0.162161
6-70660026	6	70660026	Ratio_FlHT	-0.0695306	3.71062e-05	4.43055	0.414158	GRMZM2G073023_L3Base	0.124203	3.82e-05	4.41744	0.0870326
6-70660026	6	70660026	MT_FlHT	-18.3847	5.90314e-05	4.22892	0.332133	GRMZM2G073023_L3Base	0.124203	3.82e-05	4.41744	0.0870326
6-70660026	6	70660026	MT_EaHT	-12.7396	8.92022e-06	5.04962	0.161212	GRMZM2G073023_L3Base	0.124203	3.82e-05	4.41744	0.0870326
6-70660026	6	70660026	Score	0.557829	2.54881e-08	7.59366	0.00554317	GRMZM2G073023_L3Base	0.124203	3.82e-05	4.41744	0.0870326
6-70660026	6	70660026	Diff_FlHT	16.2905	3.0983e-05	4.50888	0.321132	GRMZM2G073023_L3Base	0.124203	3.82e-05	4.41744	0.0870326
6-70660026	6	70660026	Ratio_EaHT	-0.0920165	2.58584e-05	4.5874	0.493359	GRMZM2G073023_L3Base	0.124203	3.82e-05	4.41744	0.0870326
6-70660026	6	70660026	SFHT	-20.4191	6.38854e-05	4.1946	0.296155	GRMZM2G073023_L3Base	0.124203	3.82e-05	4.41744	0.0870326
6-70660948	6	70660948	Ratio_FlHT	-0.0807858	3.16735e-06	5.4993	0.373845	GRMZM2G073023_L3Base	0.13452	2.8e-05	4.55345	0.068939
6-70660948	6	70660948	MT_FlHT	-21.9684	2.86469e-06	5.54292	0.217432	GRMZM2G073023_L3Base	0.13452	2.8e-05	4.55345	0.068939
6-70660948	6	70660948	Diff_SFHT	20.0226	1.79642e-05	4.74559	0.509994	GRMZM2G073023_L3Base	0.13452	2.8e-05	4.55345	0.068939
6-70660948	6	70660948	MT_EaHT	-15.2471	2.05758e-07	6.68664	0.161212	GRMZM2G073023_L3Base	0.13452	2.8e-05	4.55345	0.068939
6-70660948	6	70660948	Score	0.596067	8.05589e-09	8.09389	0.00554317	GRMZM2G073023_L3Base	0.13452	2.8e-05	4.55345	0.068939
6-70660948	6	70660948	Ratio_SFHT	-0.0852762	2.04368e-05	4.68959	0.574013	GRMZM2G073023_L3Base	0.13452	2.8e-05	4.55345	0.068939
6-70660948	6	70660948	Diff_EaHT	11.3952	7.44451e-06	5.12816	0.323589	GRMZM2G073023_L3Base	0.13452	2.8e-05	4.55345	0.068939
6-70660948	6	70660948	Diff_FlHT	18.9632	2.40199e-06	5.61943	0.321132	GRMZM2G073023_L3Base	0.13452	2.8e-05	4.55345	0.068939
6-70660948	6	70660948	Ratio_EaHT	-0.107763	1.55912e-06	5.80712	0.493359	GRMZM2G073023_L3Base	0.13452	2.8e-05	4.55345	0.068939
6-70660948	6	70660948	SFHT	-24.1439	3.82039e-06	5.41789	0.204514	GRMZM2G073023_L3Base	0.13452	2.8e-05	4.55345	0.068939
6-70660970	6	70660970	Ratio_FlHT	-0.0776271	6.84325e-06	5.16474	0.373845	GRMZM2G073023_L3Base	0.133431	2.35e-05	4.6288	0.0602109
6-70660970	6	70660970	MT_FlHT	-21.0522	7.03596e-06	5.15268	0.217432	GRMZM2G073023_L3Base	0.133431	2.35e-05	4.6288	0.0602109
6-70660970	6	70660970	Diff_SFHT	19.0952	4.17623e-05	4.37922	0.509994	GRMZM2G073023_L3Base	0.133431	2.35e-05	4.6288	0.0602109
6-70660970	6	70660970	MT_EaHT	-14.766	4.66738e-07	6.33093	0.161212	GRMZM2G073023_L3Base	0.133431	2.35e-05	4.6288	0.0602109
6-70660970	6	70660970	Score	0.582336	1.46237e-08	7.83494	0.00554317	GRMZM2G073023_L3Base	0.133431	2.35e-05	4.6288	0.0602109
6-70660970	6	70660970	Ratio_SFHT	-0.081369	4.65317e-05	4.33225	0.574013	GRMZM2G073023_L3Base	0.133431	2.35e-05	4.6288	0.0602109
6-70660970	6	70660970	Diff_EaHT	11.0325	1.37361e-05	4.86214	0.323589	GRMZM2G073023_L3Base	0.133431	2.35e-05	4.6288	0.0602109
6-70660970	6	70660970	Diff_FlHT	18.2188	5.30947e-06	5.27495	0.321132	GRMZM2G073023_L3Base	0.133431	2.35e-05	4.6288	0.0602109
6-70660970	6	70660970	Ratio_EaHT	-0.104215	3.24156e-06	5.48925	0.493359	GRMZM2G073023_L3Base	0.133431	2.35e-05	4.6288	0.0602109
6-70660970	6	70660970	SFHT	-23.1473	9.127e-06	5.03967	0.204514	GRMZM2G073023_L3Base	0.133431	2.35e-05	4.6288	0.0602109
6-70661119	6	70661119	MT_EaHT	-11.9101	3.48135e-05	4.45825	0.235454	GRMZM2G073023_L3Base	0.124114	5.04e-05	4.29738	0.107147
6-70661119	6	70661119	Score	0.532507	1.33475e-07	6.8746	0.0132885	GRMZM2G073023_L3Base	0.124114	5.04e-05	4.29738	0.107147
6-70661119	6	70661119	Diff_FlHT	15.3173	9.87745e-05	4.00536	0.447002	GRMZM2G073023_L3Base	0.124114	5.04e-05	4.29738	0.107147
6-70661265	6	70661265	MT_EaHT	-11.5456	5.67902e-05	4.24573	0.27437	GRMZM2G073023_L3Base	0.119678	9.45e-05	4.02471	0.167382
6-70661265	6	70661265	MT_EaHT	-11.5456	5.67902e-05	4.24573	0.27437	GRMZM2G073023_LMAN	-0.0101519	9.67e-05	4.01465	0.164788
6-70661265	6	70661265	Score	0.51555	3.6043e-07	6.44318	0.0266462	GRMZM2G073023_L3Base	0.119678	9.45e-05	4.02471	0.167382
6-70661265	6	70661265	Score	0.51555	3.6043e-07	6.44318	0.0266462	GRMZM2G073023_LMAN	-0.0101519	9.67e-05	4.01465	0.164788
6-70668898	6	70668898	MT_FlHT	15.215	5.86816e-05	4.2315	0.332133	GRMZM2G073023_L3Base	-0.107039	9.33e-06	5.03009	0.0304562
6-70668898	6	70668898	Score	-0.39666	6.29104e-06	5.20128	0.221311	GRMZM2G073023_L3Base	-0.107039	9.33e-06	5.03009	0.0304562
6-70668898	6	70668898	SFHT	17.1918	5.05508e-05	4.29627	0.296155	GRMZM2G073023_L3Base	-0.107039	9.33e-06	5.03009	0.0304562
6-70676141	6	70676141	Ratio_FlHT	-0.0661316	8.79356e-05	4.05584	0.466414	GRMZM2G073023_L3Base	0.120826	6.27e-05	4.20255	0.12532
6-70676141	6	70676141	Ratio_FlHT	-0.0661316	8.79356e-05	4.05584	0.466414	GRMZM2G073023_LMAN	-0.0104519	4.41e-05	4.35513	0.0999072
6-70676141	6	70676141	MT_EaHT	-11.9752	2.53257e-05	4.59644	0.235454	GRMZM2G073023_L3Base	0.120826	6.27e-05	4.20255	0.12532
6-70676141	6	70676141	MT_EaHT	-11.9752	2.53257e-05	4.59644	0.235454	GRMZM2G073023_LMAN	-0.0104519	4.41e-05	4.35513	0.0999072
6-70676141	6	70676141	Score	0.527121	1.57468e-07	6.80281	0.0139421	GRMZM2G073023_L3Base	0.120826	6.27e-05	4.20255	0.12532
6-70676141	6	70676141	Score	0.527121	1.57468e-07	6.80281	0.0139421	GRMZM2G073023_LMAN	-0.0104519	4.41e-05	4.35513	0.0999072
6-70676141	6	70676141	Diff_FlHT	15.4933	7.47667e-05	4.12629	0.423932	GRMZM2G073023_L3Base	0.120826	6.27e-05	4.20255	0.12532
6-70676141	6	70676141	Diff_FlHT	15.4933	7.47667e-05	4.12629	0.423932	GRMZM2G073023_LMAN	-0.0104519	4.41e-05	4.35513	0.0999072
6-70676141	6	70676141	Ratio_EaHT	-0.0882505	4.60822e-05	4.33647	0.493359	GRMZM2G073023_L3Base	0.120826	6.27e-05	4.20255	0.12532
6-70676141	6	70676141	Ratio_EaHT	-0.0882505	4.60822e-05	4.33647	0.493359	GRMZM2G073023_LMAN	-0.0104519	4.41e-05	4.35513	0.0999072
6-70677602	6	70677602	Score	0.433436	4.06637e-05	4.39079	0.347454	GRMZM2G073023_LMAN	-0.010911	3.35e-05	4.47512	0.0841425
6-70677675	6	70677675	Score	0.452492	1.2177e-05	4.91446	0.280596	GRMZM2G073023_LMAN	-0.0105509	7.44e-05	4.12847	0.141176
6-70678833	6	70678833	Ratio_FlHT	-0.0679848	4.33731e-05	4.36278	0.414158	GRMZM2G073023_L3Base	0.121277	4.6e-05	4.33727	0.0999117
6-70678833	6	70678833	MT_FlHT	-18.0923	5.70968e-05	4.24339	0.332133	GRMZM2G073023_L3Base	0.121277	4.6e-05	4.33727	0.0999117
6-70678833	6	70678833	MT_EaHT	-12.2452	1.41175e-05	4.85024	0.192312	GRMZM2G073023_L3Base	0.121277	4.6e-05	4.33727	0.0999117
6-70678833	6	70678833	Score	0.524203	1.48008e-07	6.82971	0.0138304	GRMZM2G073023_L3Base	0.121277	4.6e-05	4.33727	0.0999117
6-70678833	6	70678833	Diff_FlHT	16.0004	3.33714e-05	4.47663	0.327866	GRMZM2G073023_L3Base	0.121277	4.6e-05	4.33727	0.0999117
6-70678833	6	70678833	Ratio_EaHT	-0.0860881	6.36127e-05	4.19646	0.493359	GRMZM2G073023_L3Base	0.121277	4.6e-05	4.33727	0.0999117
6-70678833	6	70678833	SFHT	-20.2045	5.89628e-05	4.22942	0.296155	GRMZM2G073023_L3Base	0.121277	4.6e-05	4.33727	0.0999117
6-70678925	6	70678925	Ratio_FlHT	-0.0643908	7.35272e-05	4.13355	0.441309	GRMZM2G073023_L3Base	0.115566	5.61e-05	4.25111	0.115921
6-70678925	6	70678925	Ratio_FlHT	-0.0643908	7.35272e-05	4.13355	0.441309	GRMZM2G073023_LMAN	-0.00975357	2.85e-05	4.54586	0.0752344
6-70678925	6	70678925	MT_FlHT	-17.1737	9.15716e-05	4.03824	0.350821	GRMZM2G073023_L3Base	0.115566	5.61e-05	4.25111	0.115921
6-70678925	6	70678925	MT_FlHT	-17.1737	9.15716e-05	4.03824	0.350821	GRMZM2G073023_LMAN	-0.00975357	2.85e-05	4.54586	0.0752344
6-70678925	6	70678925	MT_EaHT	-11.5718	2.65611e-05	4.57575	0.235454	GRMZM2G073023_L3Base	0.115566	5.61e-05	4.25111	0.115921
6-70678925	6	70678925	MT_EaHT	-11.5718	2.65611e-05	4.57575	0.235454	GRMZM2G073023_LMAN	-0.00975357	2.85e-05	4.54586	0.0752344
6-70678925	6	70678925	Score	0.495355	4.85811e-07	6.31353	0.0336917	GRMZM2G073023_L3Base	0.115566	5.61e-05	4.25111	0.115921
6-70678925	6	70678925	Score	0.495355	4.85811e-07	6.31353	0.0336917	GRMZM2G073023_LMAN	-0.00975357	2.85e-05	4.54586	0.0752344
6-70678925	6	70678925	Diff_FlHT	14.7437	9.2388e-05	4.03438	0.44689	GRMZM2G073023_L3Base	0.115566	5.61e-05	4.25111	0.115921
6-70678925	6	70678925	Diff_FlHT	14.7437	9.2388e-05	4.03438	0.44689	GRMZM2G073023_LMAN	-0.00975357	2.85e-05	4.54586	0.0752344
6-70678925	6	70678925	Ratio_EaHT	-0.0825463	8.53215e-05	4.06894	0.525299	GRMZM2G073023_L3Base	0.115566	5.61e-05	4.25111	0.115921
6-70678925	6	70678925	Ratio_EaHT	-0.0825463	8.53215e-05	4.06894	0.525299	GRMZM2G073023_LMAN	-0.00975357	2.85e-05	4.54586	0.0752344
6-70678925	6	70678925	SFHT	-19.436	7.37212e-05	4.13241	0.296155	GRMZM2G073023_L3Base	0.115566	5.61e-05	4.25111	0.115921
6-70678925	6	70678925	SFHT	-19.436	7.37212e-05	4.13241	0.296155	GRMZM2G073023_LMAN	-0.00975357	2.85e-05	4.54586	0.0752344
6-70678969	6	70678969	Ratio_FlHT	-0.0662429	9.15754e-05	4.03822	0.470868	GRMZM2G073023_L3Base	0.119678	9.45e-05	4.02471	0.167382
6-70678969	6	70678969	Ratio_FlHT	-0.0662429	9.15754e-05	4.03822	0.470868	GRMZM2G073023_LMAN	-0.0101519	9.67e-05	4.01465	0.164788
6-70678969	6	70678969	MT_EaHT	-11.9686	2.88945e-05	4.53918	0.235454	GRMZM2G073023_L3Base	0.119678	9.45e-05	4.02471	0.167382
6-70678969	6	70678969	MT_EaHT	-11.9686	2.88945e-05	4.53918	0.235454	GRMZM2G073023_LMAN	-0.0101519	9.67e-05	4.01465	0.164788
6-70678969	6	70678969	Score	0.529898	1.54972e-07	6.80975	0.0138304	GRMZM2G073023_L3Base	0.119678	9.45e-05	4.02471	0.167382
6-70678969	6	70678969	Score	0.529898	1.54972e-07	6.80975	0.0138304	GRMZM2G073023_LMAN	-0.0101519	9.67e-05	4.01465	0.164788
6-70678969	6	70678969	Diff_FlHT	15.4849	8.09422e-05	4.09183	0.430247	GRMZM2G073023_L3Base	0.119678	9.45e-05	4.02471	0.167382
6-70678969	6	70678969	Diff_FlHT	15.4849	8.09422e-05	4.09183	0.430247	GRMZM2G073023_LMAN	-0.0101519	9.67e-05	4.01465	0.164788
6-70678969	6	70678969	Ratio_EaHT	-0.0860424	8.05127e-05	4.09414	0.512219	GRMZM2G073023_L3Base	0.119678	9.45e-05	4.02471	0.167382
6-70678969	6	70678969	Ratio_EaHT	-0.0860424	8.05127e-05	4.09414	0.512219	GRMZM2G073023_LMAN	-0.0101519	9.67e-05	4.01465	0.164788
6-70679032	6	70679032	Ratio_FlHT	-0.0662429	9.15754e-05	4.03822	0.470868	GRMZM2G073023_L3Base	0.119678	9.45e-05	4.02471	0.167382
6-70679032	6	70679032	Ratio_FlHT	-0.0662429	9.15754e-05	4.03822	0.470868	GRMZM2G073023_LMAN	-0.0101519	9.67e-05	4.01465	0.164788
6-70679032	6	70679032	MT_EaHT	-11.9686	2.88945e-05	4.53918	0.235454	GRMZM2G073023_L3Base	0.119678	9.45e-05	4.02471	0.167382
6-70679032	6	70679032	MT_EaHT	-11.9686	2.88945e-05	4.53918	0.235454	GRMZM2G073023_LMAN	-0.0101519	9.67e-05	4.01465	0.164788
6-70679032	6	70679032	Score	0.529898	1.54972e-07	6.80975	0.0138304	GRMZM2G073023_L3Base	0.119678	9.45e-05	4.02471	0.167382
6-70679032	6	70679032	Score	0.529898	1.54972e-07	6.80975	0.0138304	GRMZM2G073023_LMAN	-0.0101519	9.67e-05	4.01465	0.164788
6-70679032	6	70679032	Diff_FlHT	15.4849	8.09422e-05	4.09183	0.430247	GRMZM2G073023_L3Base	0.119678	9.45e-05	4.02471	0.167382
6-70679032	6	70679032	Diff_FlHT	15.4849	8.09422e-05	4.09183	0.430247	GRMZM2G073023_LMAN	-0.0101519	9.67e-05	4.01465	0.164788
6-70679032	6	70679032	Ratio_EaHT	-0.0860424	8.05127e-05	4.09414	0.512219	GRMZM2G073023_L3Base	0.119678	9.45e-05	4.02471	0.167382
6-70679032	6	70679032	Ratio_EaHT	-0.0860424	8.05127e-05	4.09414	0.512219	GRMZM2G073023_LMAN	-0.0101519	9.67e-05	4.01465	0.164788
6-70679064	6	70679064	Ratio_FlHT	-0.0662429	9.15754e-05	4.03822	0.470868	GRMZM2G073023_L3Base	0.119678	9.45e-05	4.02471	0.167382
6-70679064	6	70679064	Ratio_FlHT	-0.0662429	9.15754e-05	4.03822	0.470868	GRMZM2G073023_LMAN	-0.0101519	9.67e-05	4.01465	0.164788
6-70679064	6	70679064	MT_EaHT	-11.9686	2.88945e-05	4.53918	0.235454	GRMZM2G073023_L3Base	0.119678	9.45e-05	4.02471	0.167382
6-70679064	6	70679064	MT_EaHT	-11.9686	2.88945e-05	4.53918	0.235454	GRMZM2G073023_LMAN	-0.0101519	9.67e-05	4.01465	0.164788
6-70679064	6	70679064	Score	0.529898	1.54972e-07	6.80975	0.0138304	GRMZM2G073023_L3Base	0.119678	9.45e-05	4.02471	0.167382
6-70679064	6	70679064	Score	0.529898	1.54972e-07	6.80975	0.0138304	GRMZM2G073023_LMAN	-0.0101519	9.67e-05	4.01465	0.164788
6-70679064	6	70679064	Diff_FlHT	15.4849	8.09422e-05	4.09183	0.430247	GRMZM2G073023_L3Base	0.119678	9.45e-05	4.02471	0.167382
6-70679064	6	70679064	Diff_FlHT	15.4849	8.09422e-05	4.09183	0.430247	GRMZM2G073023_LMAN	-0.0101519	9.67e-05	4.01465	0.164788
6-70679064	6	70679064	Ratio_EaHT	-0.0860424	8.05127e-05	4.09414	0.512219	GRMZM2G073023_L3Base	0.119678	9.45e-05	4.02471	0.167382
6-70679064	6	70679064	Ratio_EaHT	-0.0860424	8.05127e-05	4.09414	0.512219	GRMZM2G073023_LMAN	-0.0101519	9.67e-05	4.01465	0.164788
6-70679221	6	70679221	Ratio_FlHT	-0.0695306	3.71062e-05	4.43055	0.414158	GRMZM2G073023_L3Base	0.125008	3.87e-05	4.41194	0.0875385
6-70679221	6	70679221	Ratio_FlHT	-0.0695306	3.71062e-05	4.43055	0.414158	GRMZM2G073023_LMAN	-0.0105222	5.6e-05	4.25169	0.115721
6-70679221	6	70679221	MT_FlHT	-18.3847	5.90314e-05	4.22892	0.332133	GRMZM2G073023_L3Base	0.125008	3.87e-05	4.41194	0.0875385
6-70679221	6	70679221	MT_FlHT	-18.3847	5.90314e-05	4.22892	0.332133	GRMZM2G073023_LMAN	-0.0105222	5.6e-05	4.25169	0.115721
6-70679221	6	70679221	MT_EaHT	-12.7396	8.92022e-06	5.04962	0.161212	GRMZM2G073023_L3Base	0.125008	3.87e-05	4.41194	0.0875385
6-70679221	6	70679221	MT_EaHT	-12.7396	8.92022e-06	5.04962	0.161212	GRMZM2G073023_LMAN	-0.0105222	5.6e-05	4.25169	0.115721
6-70679221	6	70679221	Score	0.557829	2.54881e-08	7.59366	0.00554317	GRMZM2G073023_L3Base	0.125008	3.87e-05	4.41194	0.0875385
6-70679221	6	70679221	Score	0.557829	2.54881e-08	7.59366	0.00554317	GRMZM2G073023_LMAN	-0.0105222	5.6e-05	4.25169	0.115721
6-70679221	6	70679221	Diff_FlHT	16.2905	3.0983e-05	4.50888	0.321132	GRMZM2G073023_L3Base	0.125008	3.87e-05	4.41194	0.0875385
6-70679221	6	70679221	Diff_FlHT	16.2905	3.0983e-05	4.50888	0.321132	GRMZM2G073023_LMAN	-0.0105222	5.6e-05	4.25169	0.115721
6-70679221	6	70679221	Ratio_EaHT	-0.0920165	2.58584e-05	4.5874	0.493359	GRMZM2G073023_L3Base	0.125008	3.87e-05	4.41194	0.0875385
6-70679221	6	70679221	Ratio_EaHT	-0.0920165	2.58584e-05	4.5874	0.493359	GRMZM2G073023_LMAN	-0.0105222	5.6e-05	4.25169	0.115721
6-70679221	6	70679221	SFHT	-20.4191	6.38854e-05	4.1946	0.296155	GRMZM2G073023_L3Base	0.125008	3.87e-05	4.41194	0.0875385
6-70679221	6	70679221	SFHT	-20.4191	6.38854e-05	4.1946	0.296155	GRMZM2G073023_LMAN	-0.0105222	5.6e-05	4.25169	0.115721
6-70679313	6	70679313	Ratio_FlHT	-0.0665799	6.9056e-05	4.1608	0.429143	GRMZM2G073023_L3Base	0.120555	6.52e-05	4.18561	0.128992
6-70679313	6	70679313	Ratio_FlHT	-0.0665799	6.9056e-05	4.1608	0.429143	GRMZM2G073023_LMAN	-0.0103472	6.8e-05	4.16733	0.133285
6-70679313	6	70679313	MT_FlHT	-17.6724	9.67367e-05	4.01441	0.355224	GRMZM2G073023_L3Base	0.120555	6.52e-05	4.18561	0.128992
6-70679313	6	70679313	MT_FlHT	-17.6724	9.67367e-05	4.01441	0.355224	GRMZM2G073023_LMAN	-0.0103472	6.8e-05	4.16733	0.133285
6-70679313	6	70679313	MT_EaHT	-12.3224	1.43427e-05	4.84337	0.193778	GRMZM2G073023_L3Base	0.120555	6.52e-05	4.18561	0.128992
6-70679313	6	70679313	MT_EaHT	-12.3224	1.43427e-05	4.84337	0.193778	GRMZM2G073023_LMAN	-0.0103472	6.8e-05	4.16733	0.133285
6-70679313	6	70679313	Score	0.554297	2.72529e-08	7.56459	0.00581407	GRMZM2G073023_L3Base	0.120555	6.52e-05	4.18561	0.128992
6-70679313	6	70679313	Score	0.554297	2.72529e-08	7.56459	0.00581407	GRMZM2G073023_LMAN	-0.0103472	6.8e-05	4.16733	0.133285
6-70679313	6	70679313	Diff_FlHT	15.5889	5.90661e-05	4.22866	0.388807	GRMZM2G073023_L3Base	0.120555	6.52e-05	4.18561	0.128992
6-70679313	6	70679313	Diff_FlHT	15.5889	5.90661e-05	4.22866	0.388807	GRMZM2G073023_LMAN	-0.0103472	6.8e-05	4.16733	0.133285
6-70679313	6	70679313	Ratio_EaHT	-0.0874577	5.44886e-05	4.26369	0.493359	GRMZM2G073023_L3Base	0.120555	6.52e-05	4.18561	0.128992
6-70679313	6	70679313	Ratio_EaHT	-0.0874577	5.44886e-05	4.26369	0.493359	GRMZM2G073023_LMAN	-0.0103472	6.8e-05	4.16733	0.133285
6-70679561	6	70679561	Ratio_FlHT	-0.0684172	3.25884e-05	4.48694	0.414158	GRMZM2G073023_LMAN	-0.0109521	2.93e-05	4.53273	0.0767635
6-70679561	6	70679561	MT_FlHT	-18.5442	3.87733e-05	4.41147	0.327381	GRMZM2G073023_LMAN	-0.0109521	2.93e-05	4.53273	0.0767635
6-70679561	6	70679561	MT_EaHT	-12.8889	4.97236e-06	5.30344	0.161212	GRMZM2G073023_LMAN	-0.0109521	2.93e-05	4.53273	0.0767635
6-70679561	6	70679561	Score	0.525688	9.60656e-08	7.01743	0.0108137	GRMZM2G073023_LMAN	-0.0109521	2.93e-05	4.53273	0.0767635
6-70679561	6	70679561	Diff_FlHT	16.1189	2.4362e-05	4.61329	0.321132	GRMZM2G073023_LMAN	-0.0109521	2.93e-05	4.53273	0.0767635
6-70679561	6	70679561	Ratio_EaHT	-0.0883556	4.23111e-05	4.37355	0.493359	GRMZM2G073023_LMAN	-0.0109521	2.93e-05	4.53273	0.0767635
6-70679561	6	70679561	SFHT	-20.2834	5.6802e-05	4.24564	0.296155	GRMZM2G073023_LMAN	-0.0109521	2.93e-05	4.53273	0.0767635
6-70679672	6	70679672	Ratio_FlHT	-0.0664466	7.96348e-05	4.0989	0.450277	GRMZM2G073023_L3Base	0.125008	3.87e-05	4.41194	0.0875385
6-70679672	6	70679672	Ratio_FlHT	-0.0664466	7.96348e-05	4.0989	0.450277	GRMZM2G073023_LMAN	-0.0105222	5.6e-05	4.25169	0.115721
6-70679672	6	70679672	MT_EaHT	-12.3279	1.73538e-05	4.76061	0.213004	GRMZM2G073023_L3Base	0.125008	3.87e-05	4.41194	0.0875385
6-70679672	6	70679672	MT_EaHT	-12.3279	1.73538e-05	4.76061	0.213004	GRMZM2G073023_LMAN	-0.0105222	5.6e-05	4.25169	0.115721
6-70679672	6	70679672	Score	0.536161	8.76957e-08	7.05702	0.0103391	GRMZM2G073023_L3Base	0.125008	3.87e-05	4.41194	0.0875385
6-70679672	6	70679672	Score	0.536161	8.76957e-08	7.05702	0.0103391	GRMZM2G073023_LMAN	-0.0105222	5.6e-05	4.25169	0.115721
6-70679672	6	70679672	Diff_FlHT	15.5695	6.73927e-05	4.17139	0.409446	GRMZM2G073023_L3Base	0.125008	3.87e-05	4.41194	0.0875385
6-70679672	6	70679672	Diff_FlHT	15.5695	6.73927e-05	4.17139	0.409446	GRMZM2G073023_LMAN	-0.0105222	5.6e-05	4.25169	0.115721
6-70679672	6	70679672	Ratio_EaHT	-0.0873061	6.67637e-05	4.17546	0.493359	GRMZM2G073023_L3Base	0.125008	3.87e-05	4.41194	0.0875385
6-70679672	6	70679672	Ratio_EaHT	-0.0873061	6.67637e-05	4.17546	0.493359	GRMZM2G073023_LMAN	-0.0105222	5.6e-05	4.25169	0.115721
6-70679718	6	70679718	Ratio_FlHT	-0.0709517	2.70421e-05	4.56796	0.414158	GRMZM2G073023_L3Base	0.125008	3.87e-05	4.41194	0.0875385
6-70679718	6	70679718	Ratio_FlHT	-0.0709517	2.70421e-05	4.56796	0.414158	GRMZM2G073023_LMAN	-0.0105222	5.6e-05	4.25169	0.115721
6-70679718	6	70679718	MT_FlHT	-18.7913	4.2777e-05	4.36879	0.332133	GRMZM2G073023_L3Base	0.125008	3.87e-05	4.41194	0.0875385
6-70679718	6	70679718	MT_FlHT	-18.7913	4.2777e-05	4.36879	0.332133	GRMZM2G073023_LMAN	-0.0105222	5.6e-05	4.25169	0.115721
6-70679718	6	70679718	MT_EaHT	-12.8558	7.98496e-06	5.09773	0.161212	GRMZM2G073023_L3Base	0.125008	3.87e-05	4.41194	0.0875385
6-70679718	6	70679718	MT_EaHT	-12.8558	7.98496e-06	5.09773	0.161212	GRMZM2G073023_LMAN	-0.0105222	5.6e-05	4.25169	0.115721
6-70679718	6	70679718	Score	0.56286	2.09352e-08	7.67912	0.00554317	GRMZM2G073023_L3Base	0.125008	3.87e-05	4.41194	0.0875385
6-70679718	6	70679718	Score	0.56286	2.09352e-08	7.67912	0.00554317	GRMZM2G073023_LMAN	-0.0105222	5.6e-05	4.25169	0.115721
6-70679718	6	70679718	Diff_FlHT	16.5793	2.36395e-05	4.62636	0.321132	GRMZM2G073023_L3Base	0.125008	3.87e-05	4.41194	0.0875385
6-70679718	6	70679718	Diff_FlHT	16.5793	2.36395e-05	4.62636	0.321132	GRMZM2G073023_LMAN	-0.0105222	5.6e-05	4.25169	0.115721
6-70679718	6	70679718	Ratio_EaHT	-0.09269	2.425e-05	4.61529	0.493359	GRMZM2G073023_L3Base	0.125008	3.87e-05	4.41194	0.0875385
6-70679718	6	70679718	Ratio_EaHT	-0.09269	2.425e-05	4.61529	0.493359	GRMZM2G073023_LMAN	-0.0105222	5.6e-05	4.25169	0.115721
6-70679718	6	70679718	SFHT	-20.8982	4.50826e-05	4.34599	0.294777	GRMZM2G073023_L3Base	0.125008	3.87e-05	4.41194	0.0875385
6-70679718	6	70679718	SFHT	-20.8982	4.50826e-05	4.34599	0.294777	GRMZM2G073023_LMAN	-0.0105222	5.6e-05	4.25169	0.115721
6-70679765	6	70679765	MT_EaHT	-11.9705	2.19463e-05	4.65864	0.235454	GRMZM2G073023_L3Base	0.131667	9.11e-06	5.04027	0.0299018
6-70679765	6	70679765	MT_EaHT	-11.9705	2.19463e-05	4.65864	0.235454	GRMZM2G073023_LMAN	-0.00998562	9.66e-05	4.01497	0.164788
6-70679765	6	70679765	Score	0.535534	6.52458e-08	7.18545	0.00955254	GRMZM2G073023_L3Base	0.131667	9.11e-06	5.04027	0.0299018
6-70679765	6	70679765	Score	0.535534	6.52458e-08	7.18545	0.00955254	GRMZM2G073023_LMAN	-0.00998562	9.66e-05	4.01497	0.164788
6-70679765	6	70679765	Diff_FlHT	15.1806	8.71997e-05	4.05948	0.434747	GRMZM2G073023_L3Base	0.131667	9.11e-06	5.04027	0.0299018
6-70679765	6	70679765	Diff_FlHT	15.1806	8.71997e-05	4.05948	0.434747	GRMZM2G073023_LMAN	-0.00998562	9.66e-05	4.01497	0.164788
6-70679765	6	70679765	Ratio_EaHT	-0.0861482	6.18613e-05	4.20858	0.493359	GRMZM2G073023_L3Base	0.131667	9.11e-06	5.04027	0.0299018
6-70679765	6	70679765	Ratio_EaHT	-0.0861482	6.18613e-05	4.20858	0.493359	GRMZM2G073023_LMAN	-0.00998562	9.66e-05	4.01497	0.164788
6-70679867	6	70679867	MT_EaHT	-12.2254	2.00848e-05	4.69713	0.226769	GRMZM2G073023_L3Base	0.118674	8.54e-05	4.06879	0.157437
6-70679867	6	70679867	MT_EaHT	-12.2254	2.00848e-05	4.69713	0.226769	GRMZM2G073023_LMAN	-0.0109521	2.93e-05	4.53273	0.0767635
6-70679867	6	70679867	Score	0.509874	3.22711e-07	6.49119	0.0244219	GRMZM2G073023_L3Base	0.118674	8.54e-05	4.06879	0.157437
6-70679867	6	70679867	Score	0.509874	3.22711e-07	6.49119	0.0244219	GRMZM2G073023_LMAN	-0.0109521	2.93e-05	4.53273	0.0767635
6-70680051	6	70680051	MT_EaHT	-12.2254	2.00848e-05	4.69713	0.226769	GRMZM2G073023_LMAN	-0.0109521	2.93e-05	4.53273	0.0767635
6-70680051	6	70680051	Score	0.509874	3.22711e-07	6.49119	0.0244219	GRMZM2G073023_LMAN	-0.0109521	2.93e-05	4.53273	0.0767635
6-70680561	6	70680561	Ratio_FlHT	-0.0680519	5.15032e-05	4.28817	0.414158	GRMZM2G073023_LMAN	-0.0101921	8.76e-05	4.05764	0.15513
6-70680561	6	70680561	MT_FlHT	-18.3861	6.18134e-05	4.20892	0.332133	GRMZM2G073023_LMAN	-0.0101921	8.76e-05	4.05764	0.15513
6-70680561	6	70680561	MT_EaHT	-12.7453	9.36025e-06	5.02871	0.161212	GRMZM2G073023_LMAN	-0.0101921	8.76e-05	4.05764	0.15513
6-70680561	6	70680561	Score	0.535537	8.52677e-08	7.06922	0.010106	GRMZM2G073023_LMAN	-0.0101921	8.76e-05	4.05764	0.15513
6-70680561	6	70680561	Diff_FlHT	15.885	4.6327e-05	4.33417	0.362062	GRMZM2G073023_LMAN	-0.0101921	8.76e-05	4.05764	0.15513
6-70680561	6	70680561	Ratio_EaHT	-0.089032	5.04293e-05	4.29732	0.493359	GRMZM2G073023_LMAN	-0.0101921	8.76e-05	4.05764	0.15513
6-70680561	6	70680561	SFHT	-20.3419	7.32692e-05	4.13508	0.296155	GRMZM2G073023_LMAN	-0.0101921	8.76e-05	4.05764	0.15513
6-70680812	6	70680812	Ratio_FlHT	-0.067879	4.30501e-05	4.36603	0.414158	GRMZM2G073023_L3Base	0.120917	5.48e-05	4.26149	0.113961
6-70680812	6	70680812	Ratio_FlHT	-0.067879	4.30501e-05	4.36603	0.414158	GRMZM2G073023_LMAN	-0.010904	2.45e-05	4.61152	0.0675699
6-70680812	6	70680812	MT_FlHT	-18.6078	3.85229e-05	4.41428	0.326335	GRMZM2G073023_L3Base	0.120917	5.48e-05	4.26149	0.113961
6-70680812	6	70680812	MT_FlHT	-18.6078	3.85229e-05	4.41428	0.326335	GRMZM2G073023_LMAN	-0.010904	2.45e-05	4.61152	0.0675699
6-70680812	6	70680812	MT_EaHT	-12.8952	5.28472e-06	5.27698	0.161212	GRMZM2G073023_L3Base	0.120917	5.48e-05	4.26149	0.113961
6-70680812	6	70680812	MT_EaHT	-12.8952	5.28472e-06	5.27698	0.161212	GRMZM2G073023_LMAN	-0.010904	2.45e-05	4.61152	0.0675699
6-70680812	6	70680812	Score	0.532264	7.24507e-08	7.13996	0.0100803	GRMZM2G073023_L3Base	0.120917	5.48e-05	4.26149	0.113961
6-70680812	6	70680812	Score	0.532264	7.24507e-08	7.13996	0.0100803	GRMZM2G073023_LMAN	-0.010904	2.45e-05	4.61152	0.0675699
6-70680812	6	70680812	Diff_FlHT	15.7321	4.40686e-05	4.35587	0.358588	GRMZM2G073023_L3Base	0.120917	5.48e-05	4.26149	0.113961
6-70680812	6	70680812	Diff_FlHT	15.7321	4.40686e-05	4.35587	0.358588	GRMZM2G073023_LMAN	-0.010904	2.45e-05	4.61152	0.0675699
6-70680812	6	70680812	Ratio_EaHT	-0.0883545	4.48539e-05	4.3482	0.493359	GRMZM2G073023_L3Base	0.120917	5.48e-05	4.26149	0.113961
6-70680812	6	70680812	Ratio_EaHT	-0.0883545	4.48539e-05	4.3482	0.493359	GRMZM2G073023_LMAN	-0.010904	2.45e-05	4.61152	0.0675699
6-70680812	6	70680812	SFHT	-20.2777	5.77123e-05	4.23873	0.296155	GRMZM2G073023_L3Base	0.120917	5.48e-05	4.26149	0.113961
6-70680812	6	70680812	SFHT	-20.2777	5.77123e-05	4.23873	0.296155	GRMZM2G073023_LMAN	-0.010904	2.45e-05	4.61152	0.0675699
6-70680818	6	70680818	Ratio_FlHT	-0.0662737	3.53577e-05	4.45152	0.414158	GRMZM2G073023_LMAN	-0.0100244	6.62e-05	4.1794	0.130733
6-70680818	6	70680818	MT_FlHT	-18.1053	3.10795e-05	4.50753	0.301384	GRMZM2G073023_LMAN	-0.0100244	6.62e-05	4.1794	0.130733
6-70680818	6	70680818	MT_EaHT	-12.3589	5.75478e-06	5.23997	0.161212	GRMZM2G073023_LMAN	-0.0100244	6.62e-05	4.1794	0.130733
6-70680818	6	70680818	Score	0.527006	3.96172e-08	7.40212	0.00776878	GRMZM2G073023_LMAN	-0.0100244	6.62e-05	4.1794	0.130733
6-70680818	6	70680818	Diff_FlHT	15.4287	3.32996e-05	4.47756	0.327736	GRMZM2G073023_LMAN	-0.0100244	6.62e-05	4.1794	0.130733
6-70680818	6	70680818	Ratio_EaHT	-0.0855213	4.00608e-05	4.39728	0.493359	GRMZM2G073023_LMAN	-0.0100244	6.62e-05	4.1794	0.130733
6-70680818	6	70680818	SFHT	-19.7788	4.50008e-05	4.34678	0.294777	GRMZM2G073023_LMAN	-0.0100244	6.62e-05	4.1794	0.130733
6-70681091	6	70681091	Ratio_FlHT	-0.0668954	6.69136e-05	4.17449	0.425219	GRMZM2G073023_LMAN	-0.0101921	8.76e-05	4.05764	0.15513
6-70681091	6	70681091	MT_FlHT	-17.855	9.93185e-05	4.00297	0.355224	GRMZM2G073023_LMAN	-0.0101921	8.76e-05	4.05764	0.15513
6-70681091	6	70681091	MT_EaHT	-12.5447	1.26675e-05	4.89731	0.178666	GRMZM2G073023_LMAN	-0.0101921	8.76e-05	4.05764	0.15513
6-70681091	6	70681091	Score	0.540444	5.84968e-08	7.23287	0.00922786	GRMZM2G073023_LMAN	-0.0101921	8.76e-05	4.05764	0.15513
6-70681091	6	70681091	Diff_FlHT	15.6971	5.50056e-05	4.25959	0.381589	GRMZM2G073023_LMAN	-0.0101921	8.76e-05	4.05764	0.15513
6-70681091	6	70681091	Ratio_EaHT	-0.0878686	6.19487e-05	4.20797	0.493359	GRMZM2G073023_LMAN	-0.0101921	8.76e-05	4.05764	0.15513
6-70681122	6	70681122	MT_EaHT	-12.2637	1.81424e-05	4.7413	0.21826	GRMZM2G073023_LMAN	-0.0103721	5.69e-05	4.24457	0.117072
6-70681122	6	70681122	Score	0.523235	1.30664e-07	6.88384	0.0131253	GRMZM2G073023_LMAN	-0.0103721	5.69e-05	4.24457	0.117072
6-70681122	6	70681122	Diff_FlHT	15.0793	9.77687e-05	4.0098	0.447002	GRMZM2G073023_LMAN	-0.0103721	5.69e-05	4.24457	0.117072
6-70681122	6	70681122	Ratio_EaHT	-0.0868108	6.99411e-05	4.15527	0.493359	GRMZM2G073023_LMAN	-0.0103721	5.69e-05	4.24457	0.117072
6-70681504	6	70681504	MT_EaHT	-11.6913	5.86132e-05	4.232	0.275245	GRMZM2G073023_LMAN	-0.0113083	2.96e-05	4.52935	0.0771946
6-70681504	6	70681504	Score	0.528422	4.05549e-07	6.39196	0.029117	GRMZM2G073023_LMAN	-0.0113083	2.96e-05	4.52935	0.0771946
6-70681622	6	70681622	MT_EaHT	-11.7798	5.9446e-05	4.22588	0.277262	GRMZM2G073023_L3Base	0.126926	3.35e-05	4.47555	0.0788178
6-70681622	6	70681622	Score	0.524957	4.76933e-07	6.32154	0.0334436	GRMZM2G073023_L3Base	0.126926	3.35e-05	4.47555	0.0788178
6-70682145	6	70682145	Ratio_FlHT	-0.0662429	9.15754e-05	4.03822	0.470868	GRMZM2G073023_L3Base	0.123985	4.5e-05	4.34669	0.0982056
6-70682145	6	70682145	Ratio_FlHT	-0.0662429	9.15754e-05	4.03822	0.470868	GRMZM2G073023_LMAN	-0.0101519	9.67e-05	4.01465	0.164788
6-70682145	6	70682145	MT_EaHT	-11.9686	2.88945e-05	4.53918	0.235454	GRMZM2G073023_L3Base	0.123985	4.5e-05	4.34669	0.0982056
6-70682145	6	70682145	MT_EaHT	-11.9686	2.88945e-05	4.53918	0.235454	GRMZM2G073023_LMAN	-0.0101519	9.67e-05	4.01465	0.164788
6-70682145	6	70682145	Score	0.529898	1.54972e-07	6.80975	0.0138304	GRMZM2G073023_L3Base	0.123985	4.5e-05	4.34669	0.0982056
6-70682145	6	70682145	Score	0.529898	1.54972e-07	6.80975	0.0138304	GRMZM2G073023_LMAN	-0.0101519	9.67e-05	4.01465	0.164788
6-70682145	6	70682145	Diff_FlHT	15.4849	8.09422e-05	4.09183	0.430247	GRMZM2G073023_L3Base	0.123985	4.5e-05	4.34669	0.0982056
6-70682145	6	70682145	Diff_FlHT	15.4849	8.09422e-05	4.09183	0.430247	GRMZM2G073023_LMAN	-0.0101519	9.67e-05	4.01465	0.164788
6-70682145	6	70682145	Ratio_EaHT	-0.0860424	8.05127e-05	4.09414	0.512219	GRMZM2G073023_L3Base	0.123985	4.5e-05	4.34669	0.0982056
6-70682145	6	70682145	Ratio_EaHT	-0.0860424	8.05127e-05	4.09414	0.512219	GRMZM2G073023_LMAN	-0.0101519	9.67e-05	4.01465	0.164788
6-70682671	6	70682671	Ratio_FlHT	-0.0662429	9.15754e-05	4.03822	0.470868	GRMZM2G073023_L3Base	0.123985	4.5e-05	4.34669	0.0982056
6-70682671	6	70682671	Ratio_FlHT	-0.0662429	9.15754e-05	4.03822	0.470868	GRMZM2G073023_LMAN	-0.0101519	9.67e-05	4.01465	0.164788
6-70682671	6	70682671	MT_EaHT	-11.9686	2.88945e-05	4.53918	0.235454	GRMZM2G073023_L3Base	0.123985	4.5e-05	4.34669	0.0982056
6-70682671	6	70682671	MT_EaHT	-11.9686	2.88945e-05	4.53918	0.235454	GRMZM2G073023_LMAN	-0.0101519	9.67e-05	4.01465	0.164788
6-70682671	6	70682671	Score	0.529898	1.54972e-07	6.80975	0.0138304	GRMZM2G073023_L3Base	0.123985	4.5e-05	4.34669	0.0982056
6-70682671	6	70682671	Score	0.529898	1.54972e-07	6.80975	0.0138304	GRMZM2G073023_LMAN	-0.0101519	9.67e-05	4.01465	0.164788
6-70682671	6	70682671	Diff_FlHT	15.4849	8.09422e-05	4.09183	0.430247	GRMZM2G073023_L3Base	0.123985	4.5e-05	4.34669	0.0982056
6-70682671	6	70682671	Diff_FlHT	15.4849	8.09422e-05	4.09183	0.430247	GRMZM2G073023_LMAN	-0.0101519	9.67e-05	4.01465	0.164788
6-70682671	6	70682671	Ratio_EaHT	-0.0860424	8.05127e-05	4.09414	0.512219	GRMZM2G073023_L3Base	0.123985	4.5e-05	4.34669	0.0982056
6-70682671	6	70682671	Ratio_EaHT	-0.0860424	8.05127e-05	4.09414	0.512219	GRMZM2G073023_LMAN	-0.0101519	9.67e-05	4.01465	0.164788
6-70682724	6	70682724	MT_EaHT	-11.9238	3.14651e-05	4.50217	0.235454	GRMZM2G073023_GShoot	0.18178	4.55e-05	4.34213	0.0684345
6-70682724	6	70682724	MT_EaHT	-11.9238	3.14651e-05	4.50217	0.235454	GRMZM2G073023_L3Base	0.13493	3.95e-06	5.40289	0.0157273
6-70682724	6	70682724	MT_EaHT	-11.9238	3.14651e-05	4.50217	0.235454	GRMZM2G073023_LMAN	-0.0100977	7.15e-05	4.14554	0.137217
6-70682724	6	70682724	Score	0.5074	4.80742e-07	6.31809	0.0334436	GRMZM2G073023_GShoot	0.18178	4.55e-05	4.34213	0.0684345
6-70682724	6	70682724	Score	0.5074	4.80742e-07	6.31809	0.0334436	GRMZM2G073023_L3Base	0.13493	3.95e-06	5.40289	0.0157273
6-70682724	6	70682724	Score	0.5074	4.80742e-07	6.31809	0.0334436	GRMZM2G073023_LMAN	-0.0100977	7.15e-05	4.14554	0.137217
6-70682917	6	70682917	MT_EaHT	-12.2198	1.91805e-05	4.71714	0.222769	GRMZM2G073023_GShoot	0.18605	2.83e-05	4.54895	0.0684345
6-70682917	6	70682917	MT_EaHT	-12.2198	1.91805e-05	4.71714	0.222769	GRMZM2G073023_L3Base	0.145863	5.57e-07	6.25377	0.00296975
6-70682917	6	70682917	MT_EaHT	-12.2198	1.91805e-05	4.71714	0.222769	GRMZM2G073023_LMAN	-0.0100728	7.52e-05	4.12353	0.142294
6-70682917	6	70682917	Score	0.531515	1.04554e-07	6.98066	0.0111526	GRMZM2G073023_GShoot	0.18605	2.83e-05	4.54895	0.0684345
6-70682917	6	70682917	Score	0.531515	1.04554e-07	6.98066	0.0111526	GRMZM2G073023_L3Base	0.145863	5.57e-07	6.25377	0.00296975
6-70682917	6	70682917	Score	0.531515	1.04554e-07	6.98066	0.0111526	GRMZM2G073023_LMAN	-0.0100728	7.52e-05	4.12353	0.142294
6-70682917	6	70682917	Diff_FlHT	15.2962	8.62185e-05	4.0644	0.433681	GRMZM2G073023_GShoot	0.18605	2.83e-05	4.54895	0.0684345
6-70682917	6	70682917	Diff_FlHT	15.2962	8.62185e-05	4.0644	0.433681	GRMZM2G073023_L3Base	0.145863	5.57e-07	6.25377	0.00296975
6-70682917	6	70682917	Diff_FlHT	15.2962	8.62185e-05	4.0644	0.433681	GRMZM2G073023_LMAN	-0.0100728	7.52e-05	4.12353	0.142294
6-70682917	6	70682917	Ratio_EaHT	-0.0867018	7.04688e-05	4.152	0.493359	GRMZM2G073023_GShoot	0.18605	2.83e-05	4.54895	0.0684345
6-70682917	6	70682917	Ratio_EaHT	-0.0867018	7.04688e-05	4.152	0.493359	GRMZM2G073023_L3Base	0.145863	5.57e-07	6.25377	0.00296975
6-70682917	6	70682917	Ratio_EaHT	-0.0867018	7.04688e-05	4.152	0.493359	GRMZM2G073023_LMAN	-0.0100728	7.52e-05	4.12353	0.142294
6-70683917	6	70683917	Score	0.459583	3.9438e-06	5.40408	0.175632	GRMZM2G073023_L3Base	0.121115	5.32e-05	4.27413	0.111476
6-70683917	6	70683917	Score	0.459583	3.9438e-06	5.40408	0.175632	GRMZM2G073023_LMAN	-0.0101748	7.42e-05	4.12981	0.14082
6-70684385	6	70684385	Ratio_FlHT	-0.0695306	3.71062e-05	4.43055	0.414158	GRMZM2G073023_L3Base	0.121959	5.32e-05	4.27399	0.111483
6-70684385	6	70684385	Ratio_FlHT	-0.0695306	3.71062e-05	4.43055	0.414158	GRMZM2G073023_LMAN	-0.0100766	9.35e-05	4.02904	0.162204
6-70684385	6	70684385	MT_FlHT	-18.3847	5.90314e-05	4.22892	0.332133	GRMZM2G073023_L3Base	0.121959	5.32e-05	4.27399	0.111483
6-70684385	6	70684385	MT_FlHT	-18.3847	5.90314e-05	4.22892	0.332133	GRMZM2G073023_LMAN	-0.0100766	9.35e-05	4.02904	0.162204
6-70684385	6	70684385	MT_EaHT	-12.7396	8.92022e-06	5.04962	0.161212	GRMZM2G073023_L3Base	0.121959	5.32e-05	4.27399	0.111483
6-70684385	6	70684385	MT_EaHT	-12.7396	8.92022e-06	5.04962	0.161212	GRMZM2G073023_LMAN	-0.0100766	9.35e-05	4.02904	0.162204
6-70684385	6	70684385	Score	0.557829	2.54881e-08	7.59366	0.00554317	GRMZM2G073023_L3Base	0.121959	5.32e-05	4.27399	0.111483
6-70684385	6	70684385	Score	0.557829	2.54881e-08	7.59366	0.00554317	GRMZM2G073023_LMAN	-0.0100766	9.35e-05	4.02904	0.162204
6-70684385	6	70684385	Diff_FlHT	16.2905	3.0983e-05	4.50888	0.321132	GRMZM2G073023_L3Base	0.121959	5.32e-05	4.27399	0.111483
6-70684385	6	70684385	Diff_FlHT	16.2905	3.0983e-05	4.50888	0.321132	GRMZM2G073023_LMAN	-0.0100766	9.35e-05	4.02904	0.162204
6-70684385	6	70684385	Ratio_EaHT	-0.0920165	2.58584e-05	4.5874	0.493359	GRMZM2G073023_L3Base	0.121959	5.32e-05	4.27399	0.111483
6-70684385	6	70684385	Ratio_EaHT	-0.0920165	2.58584e-05	4.5874	0.493359	GRMZM2G073023_LMAN	-0.0100766	9.35e-05	4.02904	0.162204
6-70684385	6	70684385	SFHT	-20.4191	6.38854e-05	4.1946	0.296155	GRMZM2G073023_L3Base	0.121959	5.32e-05	4.27399	0.111483
6-70684385	6	70684385	SFHT	-20.4191	6.38854e-05	4.1946	0.296155	GRMZM2G073023_LMAN	-0.0100766	9.35e-05	4.02904	0.162204
6-70684392	6	70684392	Ratio_FlHT	-0.0695306	3.71062e-05	4.43055	0.414158	GRMZM2G073023_L3Base	0.121959	5.32e-05	4.27399	0.111483
6-70684392	6	70684392	Ratio_FlHT	-0.0695306	3.71062e-05	4.43055	0.414158	GRMZM2G073023_LMAN	-0.0100766	9.35e-05	4.02904	0.162204
6-70684392	6	70684392	MT_FlHT	-18.3847	5.90314e-05	4.22892	0.332133	GRMZM2G073023_L3Base	0.121959	5.32e-05	4.27399	0.111483
6-70684392	6	70684392	MT_FlHT	-18.3847	5.90314e-05	4.22892	0.332133	GRMZM2G073023_LMAN	-0.0100766	9.35e-05	4.02904	0.162204
6-70684392	6	70684392	MT_EaHT	-12.7396	8.92022e-06	5.04962	0.161212	GRMZM2G073023_L3Base	0.121959	5.32e-05	4.27399	0.111483
6-70684392	6	70684392	MT_EaHT	-12.7396	8.92022e-06	5.04962	0.161212	GRMZM2G073023_LMAN	-0.0100766	9.35e-05	4.02904	0.162204
6-70684392	6	70684392	Score	0.557829	2.54881e-08	7.59366	0.00554317	GRMZM2G073023_L3Base	0.121959	5.32e-05	4.27399	0.111483
6-70684392	6	70684392	Score	0.557829	2.54881e-08	7.59366	0.00554317	GRMZM2G073023_LMAN	-0.0100766	9.35e-05	4.02904	0.162204
6-70684392	6	70684392	Diff_FlHT	16.2905	3.0983e-05	4.50888	0.321132	GRMZM2G073023_L3Base	0.121959	5.32e-05	4.27399	0.111483
6-70684392	6	70684392	Diff_FlHT	16.2905	3.0983e-05	4.50888	0.321132	GRMZM2G073023_LMAN	-0.0100766	9.35e-05	4.02904	0.162204
6-70684392	6	70684392	Ratio_EaHT	-0.0920165	2.58584e-05	4.5874	0.493359	GRMZM2G073023_L3Base	0.121959	5.32e-05	4.27399	0.111483
6-70684392	6	70684392	Ratio_EaHT	-0.0920165	2.58584e-05	4.5874	0.493359	GRMZM2G073023_LMAN	-0.0100766	9.35e-05	4.02904	0.162204
6-70684392	6	70684392	SFHT	-20.4191	6.38854e-05	4.1946	0.296155	GRMZM2G073023_L3Base	0.121959	5.32e-05	4.27399	0.111483
6-70684392	6	70684392	SFHT	-20.4191	6.38854e-05	4.1946	0.296155	GRMZM2G073023_LMAN	-0.0100766	9.35e-05	4.02904	0.162204
6-70684552	6	70684552	Ratio_FlHT	-0.0695306	3.71062e-05	4.43055	0.414158	GRMZM2G073023_L3Base	0.125008	3.87e-05	4.41194	0.0875385
6-70684552	6	70684552	Ratio_FlHT	-0.0695306	3.71062e-05	4.43055	0.414158	GRMZM2G073023_LMAN	-0.0105222	5.6e-05	4.25169	0.115721
6-70684552	6	70684552	MT_FlHT	-18.3847	5.90314e-05	4.22892	0.332133	GRMZM2G073023_L3Base	0.125008	3.87e-05	4.41194	0.0875385
6-70684552	6	70684552	MT_FlHT	-18.3847	5.90314e-05	4.22892	0.332133	GRMZM2G073023_LMAN	-0.0105222	5.6e-05	4.25169	0.115721
6-70684552	6	70684552	MT_EaHT	-12.7396	8.92022e-06	5.04962	0.161212	GRMZM2G073023_L3Base	0.125008	3.87e-05	4.41194	0.0875385
6-70684552	6	70684552	MT_EaHT	-12.7396	8.92022e-06	5.04962	0.161212	GRMZM2G073023_LMAN	-0.0105222	5.6e-05	4.25169	0.115721
6-70684552	6	70684552	Score	0.557829	2.54881e-08	7.59366	0.00554317	GRMZM2G073023_L3Base	0.125008	3.87e-05	4.41194	0.0875385
6-70684552	6	70684552	Score	0.557829	2.54881e-08	7.59366	0.00554317	GRMZM2G073023_LMAN	-0.0105222	5.6e-05	4.25169	0.115721
6-70684552	6	70684552	Diff_FlHT	16.2905	3.0983e-05	4.50888	0.321132	GRMZM2G073023_L3Base	0.125008	3.87e-05	4.41194	0.0875385
6-70684552	6	70684552	Diff_FlHT	16.2905	3.0983e-05	4.50888	0.321132	GRMZM2G073023_LMAN	-0.0105222	5.6e-05	4.25169	0.115721
6-70684552	6	70684552	Ratio_EaHT	-0.0920165	2.58584e-05	4.5874	0.493359	GRMZM2G073023_L3Base	0.125008	3.87e-05	4.41194	0.0875385
6-70684552	6	70684552	Ratio_EaHT	-0.0920165	2.58584e-05	4.5874	0.493359	GRMZM2G073023_LMAN	-0.0105222	5.6e-05	4.25169	0.115721
6-70684552	6	70684552	SFHT	-20.4191	6.38854e-05	4.1946	0.296155	GRMZM2G073023_L3Base	0.125008	3.87e-05	4.41194	0.0875385
6-70684552	6	70684552	SFHT	-20.4191	6.38854e-05	4.1946	0.296155	GRMZM2G073023_LMAN	-0.0105222	5.6e-05	4.25169	0.115721
6-70684619	6	70684619	Ratio_FlHT	-0.0680519	5.15032e-05	4.28817	0.414158	GRMZM2G073023_L3Base	0.118674	8.54e-05	4.06879	0.157437
6-70684619	6	70684619	Ratio_FlHT	-0.0680519	5.15032e-05	4.28817	0.414158	GRMZM2G073023_LMAN	-0.0109521	2.93e-05	4.53273	0.0767635
6-70684619	6	70684619	MT_FlHT	-18.3861	6.18134e-05	4.20892	0.332133	GRMZM2G073023_L3Base	0.118674	8.54e-05	4.06879	0.157437
6-70684619	6	70684619	MT_FlHT	-18.3861	6.18134e-05	4.20892	0.332133	GRMZM2G073023_LMAN	-0.0109521	2.93e-05	4.53273	0.0767635
6-70684619	6	70684619	MT_EaHT	-12.7453	9.36025e-06	5.02871	0.161212	GRMZM2G073023_L3Base	0.118674	8.54e-05	4.06879	0.157437
6-70684619	6	70684619	MT_EaHT	-12.7453	9.36025e-06	5.02871	0.161212	GRMZM2G073023_LMAN	-0.0109521	2.93e-05	4.53273	0.0767635
6-70684619	6	70684619	Score	0.535537	8.52677e-08	7.06922	0.010106	GRMZM2G073023_L3Base	0.118674	8.54e-05	4.06879	0.157437
6-70684619	6	70684619	Score	0.535537	8.52677e-08	7.06922	0.010106	GRMZM2G073023_LMAN	-0.0109521	2.93e-05	4.53273	0.0767635
6-70684619	6	70684619	Diff_FlHT	15.885	4.6327e-05	4.33417	0.362062	GRMZM2G073023_L3Base	0.118674	8.54e-05	4.06879	0.157437
6-70684619	6	70684619	Diff_FlHT	15.885	4.6327e-05	4.33417	0.362062	GRMZM2G073023_LMAN	-0.0109521	2.93e-05	4.53273	0.0767635
6-70684619	6	70684619	Ratio_EaHT	-0.089032	5.04293e-05	4.29732	0.493359	GRMZM2G073023_L3Base	0.118674	8.54e-05	4.06879	0.157437
6-70684619	6	70684619	Ratio_EaHT	-0.089032	5.04293e-05	4.29732	0.493359	GRMZM2G073023_LMAN	-0.0109521	2.93e-05	4.53273	0.0767635
6-70684619	6	70684619	SFHT	-20.3419	7.32692e-05	4.13508	0.296155	GRMZM2G073023_L3Base	0.118674	8.54e-05	4.06879	0.157437
6-70684619	6	70684619	SFHT	-20.3419	7.32692e-05	4.13508	0.296155	GRMZM2G073023_LMAN	-0.0109521	2.93e-05	4.53273	0.0767635
6-70684712	6	70684712	Ratio_FlHT	-0.0680519	5.15032e-05	4.28817	0.414158	GRMZM2G073023_LMAN	-0.0101921	8.76e-05	4.05764	0.15513
6-70684712	6	70684712	MT_FlHT	-18.3861	6.18134e-05	4.20892	0.332133	GRMZM2G073023_LMAN	-0.0101921	8.76e-05	4.05764	0.15513
6-70684712	6	70684712	MT_EaHT	-12.7453	9.36025e-06	5.02871	0.161212	GRMZM2G073023_LMAN	-0.0101921	8.76e-05	4.05764	0.15513
6-70684712	6	70684712	Score	0.535537	8.52677e-08	7.06922	0.010106	GRMZM2G073023_LMAN	-0.0101921	8.76e-05	4.05764	0.15513
6-70684712	6	70684712	Diff_FlHT	15.885	4.6327e-05	4.33417	0.362062	GRMZM2G073023_LMAN	-0.0101921	8.76e-05	4.05764	0.15513
6-70684712	6	70684712	Ratio_EaHT	-0.089032	5.04293e-05	4.29732	0.493359	GRMZM2G073023_LMAN	-0.0101921	8.76e-05	4.05764	0.15513
6-70684712	6	70684712	SFHT	-20.3419	7.32692e-05	4.13508	0.296155	GRMZM2G073023_LMAN	-0.0101921	8.76e-05	4.05764	0.15513
6-70684754	6	70684754	Ratio_FlHT	-0.0695306	3.71062e-05	4.43055	0.414158	GRMZM2G073023_L3Base	0.125008	3.87e-05	4.41194	0.0875385
6-70684754	6	70684754	Ratio_FlHT	-0.0695306	3.71062e-05	4.43055	0.414158	GRMZM2G073023_LMAN	-0.0105222	5.6e-05	4.25169	0.115721
6-70684754	6	70684754	MT_FlHT	-18.3847	5.90314e-05	4.22892	0.332133	GRMZM2G073023_L3Base	0.125008	3.87e-05	4.41194	0.0875385
6-70684754	6	70684754	MT_FlHT	-18.3847	5.90314e-05	4.22892	0.332133	GRMZM2G073023_LMAN	-0.0105222	5.6e-05	4.25169	0.115721
6-70684754	6	70684754	MT_EaHT	-12.7396	8.92022e-06	5.04962	0.161212	GRMZM2G073023_L3Base	0.125008	3.87e-05	4.41194	0.0875385
6-70684754	6	70684754	MT_EaHT	-12.7396	8.92022e-06	5.04962	0.161212	GRMZM2G073023_LMAN	-0.0105222	5.6e-05	4.25169	0.115721
6-70684754	6	70684754	Score	0.557829	2.54881e-08	7.59366	0.00554317	GRMZM2G073023_L3Base	0.125008	3.87e-05	4.41194	0.0875385
6-70684754	6	70684754	Score	0.557829	2.54881e-08	7.59366	0.00554317	GRMZM2G073023_LMAN	-0.0105222	5.6e-05	4.25169	0.115721
6-70684754	6	70684754	Diff_FlHT	16.2905	3.0983e-05	4.50888	0.321132	GRMZM2G073023_L3Base	0.125008	3.87e-05	4.41194	0.0875385
6-70684754	6	70684754	Diff_FlHT	16.2905	3.0983e-05	4.50888	0.321132	GRMZM2G073023_LMAN	-0.0105222	5.6e-05	4.25169	0.115721
6-70684754	6	70684754	Ratio_EaHT	-0.0920165	2.58584e-05	4.5874	0.493359	GRMZM2G073023_L3Base	0.125008	3.87e-05	4.41194	0.0875385
6-70684754	6	70684754	Ratio_EaHT	-0.0920165	2.58584e-05	4.5874	0.493359	GRMZM2G073023_LMAN	-0.0105222	5.6e-05	4.25169	0.115721
6-70684754	6	70684754	SFHT	-20.4191	6.38854e-05	4.1946	0.296155	GRMZM2G073023_L3Base	0.125008	3.87e-05	4.41194	0.0875385
6-70684754	6	70684754	SFHT	-20.4191	6.38854e-05	4.1946	0.296155	GRMZM2G073023_LMAN	-0.0105222	5.6e-05	4.25169	0.115721
6-70684759	6	70684759	Ratio_FlHT	-0.0695306	3.71062e-05	4.43055	0.414158	GRMZM2G073023_L3Base	0.125008	3.87e-05	4.41194	0.0875385
6-70684759	6	70684759	Ratio_FlHT	-0.0695306	3.71062e-05	4.43055	0.414158	GRMZM2G073023_LMAN	-0.0105222	5.6e-05	4.25169	0.115721
6-70684759	6	70684759	MT_FlHT	-18.3847	5.90314e-05	4.22892	0.332133	GRMZM2G073023_L3Base	0.125008	3.87e-05	4.41194	0.0875385
6-70684759	6	70684759	MT_FlHT	-18.3847	5.90314e-05	4.22892	0.332133	GRMZM2G073023_LMAN	-0.0105222	5.6e-05	4.25169	0.115721
6-70684759	6	70684759	MT_EaHT	-12.7396	8.92022e-06	5.04962	0.161212	GRMZM2G073023_L3Base	0.125008	3.87e-05	4.41194	0.0875385
6-70684759	6	70684759	MT_EaHT	-12.7396	8.92022e-06	5.04962	0.161212	GRMZM2G073023_LMAN	-0.0105222	5.6e-05	4.25169	0.115721
6-70684759	6	70684759	Score	0.557829	2.54881e-08	7.59366	0.00554317	GRMZM2G073023_L3Base	0.125008	3.87e-05	4.41194	0.0875385
6-70684759	6	70684759	Score	0.557829	2.54881e-08	7.59366	0.00554317	GRMZM2G073023_LMAN	-0.0105222	5.6e-05	4.25169	0.115721
6-70684759	6	70684759	Diff_FlHT	16.2905	3.0983e-05	4.50888	0.321132	GRMZM2G073023_L3Base	0.125008	3.87e-05	4.41194	0.0875385
6-70684759	6	70684759	Diff_FlHT	16.2905	3.0983e-05	4.50888	0.321132	GRMZM2G073023_LMAN	-0.0105222	5.6e-05	4.25169	0.115721
6-70684759	6	70684759	Ratio_EaHT	-0.0920165	2.58584e-05	4.5874	0.493359	GRMZM2G073023_L3Base	0.125008	3.87e-05	4.41194	0.0875385
6-70684759	6	70684759	Ratio_EaHT	-0.0920165	2.58584e-05	4.5874	0.493359	GRMZM2G073023_LMAN	-0.0105222	5.6e-05	4.25169	0.115721
6-70684759	6	70684759	SFHT	-20.4191	6.38854e-05	4.1946	0.296155	GRMZM2G073023_L3Base	0.125008	3.87e-05	4.41194	0.0875385
6-70684759	6	70684759	SFHT	-20.4191	6.38854e-05	4.1946	0.296155	GRMZM2G073023_LMAN	-0.0105222	5.6e-05	4.25169	0.115721
6-70685027	6	70685027	Ratio_FlHT	-0.0714483	2.50565e-05	4.60108	0.414158	GRMZM2G073023_L3Base	0.131563	1.43e-05	4.8432	0.0418384
6-70685027	6	70685027	Ratio_FlHT	-0.0714483	2.50565e-05	4.60108	0.414158	GRMZM2G073023_LMAN	-0.0109012	3.45e-05	4.46196	0.0853251
6-70685027	6	70685027	MT_FlHT	-18.9007	4.22719e-05	4.37395	0.332133	GRMZM2G073023_L3Base	0.131563	1.43e-05	4.8432	0.0418384
6-70685027	6	70685027	MT_FlHT	-18.9007	4.22719e-05	4.37395	0.332133	GRMZM2G073023_LMAN	-0.0109012	3.45e-05	4.46196	0.0853251
6-70685027	6	70685027	MT_EaHT	-12.9478	7.6389e-06	5.11697	0.161212	GRMZM2G073023_L3Base	0.131563	1.43e-05	4.8432	0.0418384
6-70685027	6	70685027	MT_EaHT	-12.9478	7.6389e-06	5.11697	0.161212	GRMZM2G073023_LMAN	-0.0109012	3.45e-05	4.46196	0.0853251
6-70685027	6	70685027	Score	0.563733	2.2407e-08	7.64962	0.00554317	GRMZM2G073023_L3Base	0.131563	1.43e-05	4.8432	0.0418384
6-70685027	6	70685027	Score	0.563733	2.2407e-08	7.64962	0.00554317	GRMZM2G073023_LMAN	-0.0109012	3.45e-05	4.46196	0.0853251
6-70685027	6	70685027	Diff_EaHT	9.77137	9.31257e-05	4.03093	0.440562	GRMZM2G073023_L3Base	0.131563	1.43e-05	4.8432	0.0418384
6-70685027	6	70685027	Diff_EaHT	9.77137	9.31257e-05	4.03093	0.440562	GRMZM2G073023_LMAN	-0.0109012	3.45e-05	4.46196	0.0853251
6-70685027	6	70685027	Diff_FlHT	16.7381	2.0799e-05	4.68196	0.321132	GRMZM2G073023_L3Base	0.131563	1.43e-05	4.8432	0.0418384
6-70685027	6	70685027	Diff_FlHT	16.7381	2.0799e-05	4.68196	0.321132	GRMZM2G073023_LMAN	-0.0109012	3.45e-05	4.46196	0.0853251
6-70685027	6	70685027	Ratio_EaHT	-0.0937203	2.15711e-05	4.66613	0.493359	GRMZM2G073023_L3Base	0.131563	1.43e-05	4.8432	0.0418384
6-70685027	6	70685027	Ratio_EaHT	-0.0937203	2.15711e-05	4.66613	0.493359	GRMZM2G073023_LMAN	-0.0109012	3.45e-05	4.46196	0.0853251
6-70685027	6	70685027	SFHT	-21.0548	4.36171e-05	4.36034	0.294777	GRMZM2G073023_L3Base	0.131563	1.43e-05	4.8432	0.0418384
6-70685027	6	70685027	SFHT	-21.0548	4.36171e-05	4.36034	0.294777	GRMZM2G073023_LMAN	-0.0109012	3.45e-05	4.46196	0.0853251
6-70685363	6	70685363	MT_EaHT	-11.8675	2.52757e-05	4.5973	0.235454	GRMZM2G073023_L3Base	0.125008	3.87e-05	4.41194	0.0875385
6-70685363	6	70685363	MT_EaHT	-11.8675	2.52757e-05	4.5973	0.235454	GRMZM2G073023_LMAN	-0.0105222	5.6e-05	4.25169	0.115721
6-70685363	6	70685363	Score	0.518762	1.44777e-07	6.8393	0.0138304	GRMZM2G073023_L3Base	0.125008	3.87e-05	4.41194	0.0875385
6-70685363	6	70685363	Score	0.518762	1.44777e-07	6.8393	0.0138304	GRMZM2G073023_LMAN	-0.0105222	5.6e-05	4.25169	0.115721
6-70685363	6	70685363	Ratio_EaHT	-0.0842203	8.91508e-05	4.04987	0.530998	GRMZM2G073023_L3Base	0.125008	3.87e-05	4.41194	0.0875385
6-70685363	6	70685363	Ratio_EaHT	-0.0842203	8.91508e-05	4.04987	0.530998	GRMZM2G073023_LMAN	-0.0105222	5.6e-05	4.25169	0.115721
6-70685738	6	70685738	Score	0.456294	7.22846e-06	5.14095	0.231763	GRMZM2G073023_L3Base	0.125749	6.04e-05	4.21894	0.121779
6-70685975	6	70685975	MT_EaHT	-12.0582	2.77436e-05	4.55684	0.235454	GRMZM2G073023_GShoot	0.196051	1.84e-05	4.73407	0.0538354
6-70685975	6	70685975	MT_EaHT	-12.0582	2.77436e-05	4.55684	0.235454	GRMZM2G073023_L3Base	0.133054	7.27e-06	5.13872	0.0247466
6-70685975	6	70685975	MT_EaHT	-12.0582	2.77436e-05	4.55684	0.235454	GRMZM2G073023_LMAN	-0.01006	9.11e-05	4.04046	0.159657
6-70685975	6	70685975	Score	0.51146	3.27361e-07	6.48497	0.0245253	GRMZM2G073023_GShoot	0.196051	1.84e-05	4.73407	0.0538354
6-70685975	6	70685975	Score	0.51146	3.27361e-07	6.48497	0.0245253	GRMZM2G073023_L3Base	0.133054	7.27e-06	5.13872	0.0247466
6-70685975	6	70685975	Score	0.51146	3.27361e-07	6.48497	0.0245253	GRMZM2G073023_LMAN	-0.01006	9.11e-05	4.04046	0.159657
6-70686090	6	70686090	Ratio_FlHT	-0.0680519	5.15032e-05	4.28817	0.414158	GRMZM2G073023_L3Base	0.118674	8.54e-05	4.06879	0.157437
6-70686090	6	70686090	Ratio_FlHT	-0.0680519	5.15032e-05	4.28817	0.414158	GRMZM2G073023_LMAN	-0.0109521	2.93e-05	4.53273	0.0767635
6-70686090	6	70686090	MT_FlHT	-18.3861	6.18134e-05	4.20892	0.332133	GRMZM2G073023_L3Base	0.118674	8.54e-05	4.06879	0.157437
6-70686090	6	70686090	MT_FlHT	-18.3861	6.18134e-05	4.20892	0.332133	GRMZM2G073023_LMAN	-0.0109521	2.93e-05	4.53273	0.0767635
6-70686090	6	70686090	MT_EaHT	-12.7453	9.36025e-06	5.02871	0.161212	GRMZM2G073023_L3Base	0.118674	8.54e-05	4.06879	0.157437
6-70686090	6	70686090	MT_EaHT	-12.7453	9.36025e-06	5.02871	0.161212	GRMZM2G073023_LMAN	-0.0109521	2.93e-05	4.53273	0.0767635
6-70686090	6	70686090	Score	0.535537	8.52677e-08	7.06922	0.010106	GRMZM2G073023_L3Base	0.118674	8.54e-05	4.06879	0.157437
6-70686090	6	70686090	Score	0.535537	8.52677e-08	7.06922	0.010106	GRMZM2G073023_LMAN	-0.0109521	2.93e-05	4.53273	0.0767635
6-70686090	6	70686090	Diff_FlHT	15.885	4.6327e-05	4.33417	0.362062	GRMZM2G073023_L3Base	0.118674	8.54e-05	4.06879	0.157437
6-70686090	6	70686090	Diff_FlHT	15.885	4.6327e-05	4.33417	0.362062	GRMZM2G073023_LMAN	-0.0109521	2.93e-05	4.53273	0.0767635
6-70686090	6	70686090	Ratio_EaHT	-0.089032	5.04293e-05	4.29732	0.493359	GRMZM2G073023_L3Base	0.118674	8.54e-05	4.06879	0.157437
6-70686090	6	70686090	Ratio_EaHT	-0.089032	5.04293e-05	4.29732	0.493359	GRMZM2G073023_LMAN	-0.0109521	2.93e-05	4.53273	0.0767635
6-70686090	6	70686090	SFHT	-20.3419	7.32692e-05	4.13508	0.296155	GRMZM2G073023_L3Base	0.118674	8.54e-05	4.06879	0.157437
6-70686090	6	70686090	SFHT	-20.3419	7.32692e-05	4.13508	0.296155	GRMZM2G073023_LMAN	-0.0109521	2.93e-05	4.53273	0.0767635
6-70686505	6	70686505	Score	0.478578	2.74555e-06	5.56137	0.137281	GRMZM2G073023_L3Base	0.121863	6.12e-05	4.21317	0.123003
6-70686505	6	70686505	Score	0.478578	2.74555e-06	5.56137	0.137281	GRMZM2G073023_LMAN	-0.0104417	8.53e-05	4.06919	0.152632
6-70686647	6	70686647	Ratio_FlHT	-0.0680519	5.15032e-05	4.28817	0.414158	GRMZM2G073023_L3Base	0.122997	4.03e-05	4.39509	0.0902449
6-70686647	6	70686647	Ratio_FlHT	-0.0680519	5.15032e-05	4.28817	0.414158	GRMZM2G073023_LMAN	-0.0109521	2.93e-05	4.53273	0.0767635
6-70686647	6	70686647	MT_FlHT	-18.3861	6.18134e-05	4.20892	0.332133	GRMZM2G073023_L3Base	0.122997	4.03e-05	4.39509	0.0902449
6-70686647	6	70686647	MT_FlHT	-18.3861	6.18134e-05	4.20892	0.332133	GRMZM2G073023_LMAN	-0.0109521	2.93e-05	4.53273	0.0767635
6-70686647	6	70686647	MT_EaHT	-12.7453	9.36025e-06	5.02871	0.161212	GRMZM2G073023_L3Base	0.122997	4.03e-05	4.39509	0.0902449
6-70686647	6	70686647	MT_EaHT	-12.7453	9.36025e-06	5.02871	0.161212	GRMZM2G073023_LMAN	-0.0109521	2.93e-05	4.53273	0.0767635
6-70686647	6	70686647	Score	0.535537	8.52677e-08	7.06922	0.010106	GRMZM2G073023_L3Base	0.122997	4.03e-05	4.39509	0.0902449
6-70686647	6	70686647	Score	0.535537	8.52677e-08	7.06922	0.010106	GRMZM2G073023_LMAN	-0.0109521	2.93e-05	4.53273	0.0767635
6-70686647	6	70686647	Diff_FlHT	15.885	4.6327e-05	4.33417	0.362062	GRMZM2G073023_L3Base	0.122997	4.03e-05	4.39509	0.0902449
6-70686647	6	70686647	Diff_FlHT	15.885	4.6327e-05	4.33417	0.362062	GRMZM2G073023_LMAN	-0.0109521	2.93e-05	4.53273	0.0767635
6-70686647	6	70686647	Ratio_EaHT	-0.089032	5.04293e-05	4.29732	0.493359	GRMZM2G073023_L3Base	0.122997	4.03e-05	4.39509	0.0902449
6-70686647	6	70686647	Ratio_EaHT	-0.089032	5.04293e-05	4.29732	0.493359	GRMZM2G073023_LMAN	-0.0109521	2.93e-05	4.53273	0.0767635
6-70686647	6	70686647	SFHT	-20.3419	7.32692e-05	4.13508	0.296155	GRMZM2G073023_L3Base	0.122997	4.03e-05	4.39509	0.0902449
6-70686647	6	70686647	SFHT	-20.3419	7.32692e-05	4.13508	0.296155	GRMZM2G073023_LMAN	-0.0109521	2.93e-05	4.53273	0.0767635
6-70686673	6	70686673	Ratio_FlHT	-0.0680519	5.15032e-05	4.28817	0.414158	GRMZM2G073023_L3Base	0.117778	5.5e-05	4.2597	0.114203
6-70686673	6	70686673	MT_FlHT	-18.3861	6.18134e-05	4.20892	0.332133	GRMZM2G073023_L3Base	0.117778	5.5e-05	4.2597	0.114203
6-70686673	6	70686673	MT_EaHT	-12.7453	9.36025e-06	5.02871	0.161212	GRMZM2G073023_L3Base	0.117778	5.5e-05	4.2597	0.114203
6-70686673	6	70686673	Score	0.535537	8.52677e-08	7.06922	0.010106	GRMZM2G073023_L3Base	0.117778	5.5e-05	4.2597	0.114203
6-70686673	6	70686673	Diff_FlHT	15.885	4.6327e-05	4.33417	0.362062	GRMZM2G073023_L3Base	0.117778	5.5e-05	4.2597	0.114203
6-70686673	6	70686673	Ratio_EaHT	-0.089032	5.04293e-05	4.29732	0.493359	GRMZM2G073023_L3Base	0.117778	5.5e-05	4.2597	0.114203
6-70686673	6	70686673	SFHT	-20.3419	7.32692e-05	4.13508	0.296155	GRMZM2G073023_L3Base	0.117778	5.5e-05	4.2597	0.114203
6-70686821	6	70686821	MT_EaHT	-11.5504	4.63722e-05	4.33374	0.252644	GRMZM2G073023_L3Base	0.121515	5.68e-05	4.24594	0.116864
6-70686821	6	70686821	MT_EaHT	-11.5504	4.63722e-05	4.33374	0.252644	GRMZM2G073023_LMAN	-0.0114982	9.33e-06	5.03001	0.0330203
6-70686821	6	70686821	Score	0.481651	1.2729e-06	5.89521	0.0738695	GRMZM2G073023_L3Base	0.121515	5.68e-05	4.24594	0.116864
6-70686821	6	70686821	Score	0.481651	1.2729e-06	5.89521	0.0738695	GRMZM2G073023_LMAN	-0.0114982	9.33e-06	5.03001	0.0330203
6-70687352	6	70687352	MT_EaHT	-11.9238	3.14651e-05	4.50217	0.235454	GRMZM2G073023_L3Base	0.1226	5.5e-05	4.25927	0.114275
6-70687352	6	70687352	MT_EaHT	-11.9238	3.14651e-05	4.50217	0.235454	GRMZM2G073023_LMAN	-0.0103633	8.84e-05	4.05346	0.156076
6-70687352	6	70687352	Score	0.5074	4.80742e-07	6.31809	0.0334436	GRMZM2G073023_L3Base	0.1226	5.5e-05	4.25927	0.114275
6-70687352	6	70687352	Score	0.5074	4.80742e-07	6.31809	0.0334436	GRMZM2G073023_LMAN	-0.0103633	8.84e-05	4.05346	0.156076
6-70687414	6	70687414	MT_EaHT	-11.7096	3.70489e-05	4.43122	0.235454	GRMZM2G073023_L3Base	0.117349	9.17e-05	4.03772	0.164409
6-70687414	6	70687414	Score	0.531945	1.13929e-07	6.94337	0.0119815	GRMZM2G073023_L3Base	0.117349	9.17e-05	4.03772	0.164409
6-70687414	6	70687414	Ratio_EaHT	-0.0851387	8.30263e-05	4.08078	0.520524	GRMZM2G073023_L3Base	0.117349	9.17e-05	4.03772	0.164409
6-70687764	6	70687764	Ratio_FlHT	-0.0680519	5.15032e-05	4.28817	0.414158	GRMZM2G073023_L3Base	0.122972	3.57e-05	4.44783	0.0827545
6-70687764	6	70687764	Ratio_FlHT	-0.0680519	5.15032e-05	4.28817	0.414158	GRMZM2G073023_LMAN	-0.0112699	1.32e-05	4.87934	0.0431481
6-70687764	6	70687764	MT_FlHT	-18.3861	6.18134e-05	4.20892	0.332133	GRMZM2G073023_L3Base	0.122972	3.57e-05	4.44783	0.0827545
6-70687764	6	70687764	MT_FlHT	-18.3861	6.18134e-05	4.20892	0.332133	GRMZM2G073023_LMAN	-0.0112699	1.32e-05	4.87934	0.0431481
6-70687764	6	70687764	MT_EaHT	-12.7453	9.36025e-06	5.02871	0.161212	GRMZM2G073023_L3Base	0.122972	3.57e-05	4.44783	0.0827545
6-70687764	6	70687764	MT_EaHT	-12.7453	9.36025e-06	5.02871	0.161212	GRMZM2G073023_LMAN	-0.0112699	1.32e-05	4.87934	0.0431481
6-70687764	6	70687764	Score	0.535537	8.52677e-08	7.06922	0.010106	GRMZM2G073023_L3Base	0.122972	3.57e-05	4.44783	0.0827545
6-70687764	6	70687764	Score	0.535537	8.52677e-08	7.06922	0.010106	GRMZM2G073023_LMAN	-0.0112699	1.32e-05	4.87934	0.0431481
6-70687764	6	70687764	Diff_FlHT	15.885	4.6327e-05	4.33417	0.362062	GRMZM2G073023_L3Base	0.122972	3.57e-05	4.44783	0.0827545
6-70687764	6	70687764	Diff_FlHT	15.885	4.6327e-05	4.33417	0.362062	GRMZM2G073023_LMAN	-0.0112699	1.32e-05	4.87934	0.0431481
6-70687764	6	70687764	Ratio_EaHT	-0.089032	5.04293e-05	4.29732	0.493359	GRMZM2G073023_L3Base	0.122972	3.57e-05	4.44783	0.0827545
6-70687764	6	70687764	Ratio_EaHT	-0.089032	5.04293e-05	4.29732	0.493359	GRMZM2G073023_LMAN	-0.0112699	1.32e-05	4.87934	0.0431481
6-70687764	6	70687764	SFHT	-20.3419	7.32692e-05	4.13508	0.296155	GRMZM2G073023_L3Base	0.122972	3.57e-05	4.44783	0.0827545
6-70687764	6	70687764	SFHT	-20.3419	7.32692e-05	4.13508	0.296155	GRMZM2G073023_LMAN	-0.0112699	1.32e-05	4.87934	0.0431481
6-70687979	6	70687979	Ratio_FlHT	-0.0695306	3.71062e-05	4.43055	0.414158	GRMZM2G073023_L3Base	0.119918	5.63e-05	4.24984	0.116049
6-70687979	6	70687979	MT_FlHT	-18.3847	5.90314e-05	4.22892	0.332133	GRMZM2G073023_L3Base	0.119918	5.63e-05	4.24984	0.116049
6-70687979	6	70687979	MT_EaHT	-12.7396	8.92022e-06	5.04962	0.161212	GRMZM2G073023_L3Base	0.119918	5.63e-05	4.24984	0.116049
6-70687979	6	70687979	Score	0.557829	2.54881e-08	7.59366	0.00554317	GRMZM2G073023_L3Base	0.119918	5.63e-05	4.24984	0.116049
6-70687979	6	70687979	Diff_FlHT	16.2905	3.0983e-05	4.50888	0.321132	GRMZM2G073023_L3Base	0.119918	5.63e-05	4.24984	0.116049
6-70687979	6	70687979	Ratio_EaHT	-0.0920165	2.58584e-05	4.5874	0.493359	GRMZM2G073023_L3Base	0.119918	5.63e-05	4.24984	0.116049
6-70687979	6	70687979	SFHT	-20.4191	6.38854e-05	4.1946	0.296155	GRMZM2G073023_L3Base	0.119918	5.63e-05	4.24984	0.116049
6-70687981	6	70687981	Ratio_FlHT	-0.0695306	3.71062e-05	4.43055	0.414158	GRMZM2G073023_L3Base	0.1337	1.03e-05	4.98886	0.0325388
6-70687981	6	70687981	Ratio_FlHT	-0.0695306	3.71062e-05	4.43055	0.414158	GRMZM2G073023_LMAN	-0.010251	8.75e-05	4.05783	0.155128
6-70687981	6	70687981	MT_FlHT	-18.3847	5.90314e-05	4.22892	0.332133	GRMZM2G073023_L3Base	0.1337	1.03e-05	4.98886	0.0325388
6-70687981	6	70687981	MT_FlHT	-18.3847	5.90314e-05	4.22892	0.332133	GRMZM2G073023_LMAN	-0.010251	8.75e-05	4.05783	0.155128
6-70687981	6	70687981	MT_EaHT	-12.7396	8.92022e-06	5.04962	0.161212	GRMZM2G073023_L3Base	0.1337	1.03e-05	4.98886	0.0325388
6-70687981	6	70687981	MT_EaHT	-12.7396	8.92022e-06	5.04962	0.161212	GRMZM2G073023_LMAN	-0.010251	8.75e-05	4.05783	0.155128
6-70687981	6	70687981	Score	0.557829	2.54881e-08	7.59366	0.00554317	GRMZM2G073023_L3Base	0.1337	1.03e-05	4.98886	0.0325388
6-70687981	6	70687981	Score	0.557829	2.54881e-08	7.59366	0.00554317	GRMZM2G073023_LMAN	-0.010251	8.75e-05	4.05783	0.155128
6-70687981	6	70687981	Diff_FlHT	16.2905	3.0983e-05	4.50888	0.321132	GRMZM2G073023_L3Base	0.1337	1.03e-05	4.98886	0.0325388
6-70687981	6	70687981	Diff_FlHT	16.2905	3.0983e-05	4.50888	0.321132	GRMZM2G073023_LMAN	-0.010251	8.75e-05	4.05783	0.155128
6-70687981	6	70687981	Ratio_EaHT	-0.0920165	2.58584e-05	4.5874	0.493359	GRMZM2G073023_L3Base	0.1337	1.03e-05	4.98886	0.0325388
6-70687981	6	70687981	Ratio_EaHT	-0.0920165	2.58584e-05	4.5874	0.493359	GRMZM2G073023_LMAN	-0.010251	8.75e-05	4.05783	0.155128
6-70687981	6	70687981	SFHT	-20.4191	6.38854e-05	4.1946	0.296155	GRMZM2G073023_L3Base	0.1337	1.03e-05	4.98886	0.0325388
6-70687981	6	70687981	SFHT	-20.4191	6.38854e-05	4.1946	0.296155	GRMZM2G073023_LMAN	-0.010251	8.75e-05	4.05783	0.155128
6-70688078	6	70688078	MT_EaHT	-11.5742	8.66156e-05	4.0624	0.306453	GRMZM2G073023_L3Base	0.134777	1.39e-05	4.85645	0.0410207
6-70688078	6	70688078	Score	0.529863	1.87712e-07	6.72651	0.0158673	GRMZM2G073023_L3Base	0.134777	1.39e-05	4.85645	0.0410207
6-70688348	6	70688348	Ratio_FlHT	-0.0695444	4.03717e-05	4.39392	0.414158	GRMZM2G073023_L3Base	0.125757	3.97e-05	4.40099	0.0892779
6-70688348	6	70688348	MT_FlHT	-18.1404	7.78492e-05	4.10875	0.337621	GRMZM2G073023_L3Base	0.125757	3.97e-05	4.40099	0.0892779
6-70688348	6	70688348	MT_EaHT	-12.3983	1.66371e-05	4.77892	0.208434	GRMZM2G073023_L3Base	0.125757	3.97e-05	4.40099	0.0892779
6-70688348	6	70688348	Score	0.551828	4.55633e-08	7.34138	0.00830816	GRMZM2G073023_L3Base	0.125757	3.97e-05	4.40099	0.0892779
6-70688348	6	70688348	Diff_FlHT	16.3588	3.13076e-05	4.50435	0.321132	GRMZM2G073023_L3Base	0.125757	3.97e-05	4.40099	0.0892779
6-70688348	6	70688348	Ratio_EaHT	-0.0903366	3.85148e-05	4.41437	0.493359	GRMZM2G073023_L3Base	0.125757	3.97e-05	4.40099	0.0892779
6-70688348	6	70688348	SFHT	-20.8871	5.12396e-05	4.29039	0.296155	GRMZM2G073023_L3Base	0.125757	3.97e-05	4.40099	0.0892779
6-70688548	6	70688548	MT_EaHT	-12.2198	1.91805e-05	4.71714	0.222769	GRMZM2G073023_GShoot	0.184728	5.4e-05	4.26746	0.0684345
6-70688548	6	70688548	MT_EaHT	-12.2198	1.91805e-05	4.71714	0.222769	GRMZM2G073023_L3Base	0.129505	1.48e-05	4.82854	0.0429448
6-70688548	6	70688548	MT_EaHT	-12.2198	1.91805e-05	4.71714	0.222769	GRMZM2G073023_LMAN	-0.0104197	4.71e-05	4.32743	0.104277
6-70688548	6	70688548	Score	0.531515	1.04554e-07	6.98066	0.0111526	GRMZM2G073023_GShoot	0.184728	5.4e-05	4.26746	0.0684345
6-70688548	6	70688548	Score	0.531515	1.04554e-07	6.98066	0.0111526	GRMZM2G073023_L3Base	0.129505	1.48e-05	4.82854	0.0429448
6-70688548	6	70688548	Score	0.531515	1.04554e-07	6.98066	0.0111526	GRMZM2G073023_LMAN	-0.0104197	4.71e-05	4.32743	0.104277
6-70688548	6	70688548	Diff_FlHT	15.2962	8.62185e-05	4.0644	0.433681	GRMZM2G073023_GShoot	0.184728	5.4e-05	4.26746	0.0684345
6-70688548	6	70688548	Diff_FlHT	15.2962	8.62185e-05	4.0644	0.433681	GRMZM2G073023_L3Base	0.129505	1.48e-05	4.82854	0.0429448
6-70688548	6	70688548	Diff_FlHT	15.2962	8.62185e-05	4.0644	0.433681	GRMZM2G073023_LMAN	-0.0104197	4.71e-05	4.32743	0.104277
6-70688548	6	70688548	Ratio_EaHT	-0.0867018	7.04688e-05	4.152	0.493359	GRMZM2G073023_GShoot	0.184728	5.4e-05	4.26746	0.0684345
6-70688548	6	70688548	Ratio_EaHT	-0.0867018	7.04688e-05	4.152	0.493359	GRMZM2G073023_L3Base	0.129505	1.48e-05	4.82854	0.0429448
6-70688548	6	70688548	Ratio_EaHT	-0.0867018	7.04688e-05	4.152	0.493359	GRMZM2G073023_LMAN	-0.0104197	4.71e-05	4.32743	0.104277
6-70688574	6	70688574	Score	-0.464121	3.70369e-05	4.43137	0.341394	GRMZM2G073023_LMAD	-1.49945	4.28e-12	11.3686	8.61e-07
6-70688574	6	70688574	Score	-0.464121	3.70369e-05	4.43137	0.341394	GRMZM2G073023_GShoot	-0.339322	2e-14	13.6989	2.88e-09
6-70688574	6	70688574	Score	-0.464121	3.70369e-05	4.43137	0.341394	GRMZM2G073023_L3Base	-0.269309	1.31e-19	18.8828	1.27e-13
6-70688574	6	70688574	Score	-0.464121	3.70369e-05	4.43137	0.341394	GRMZM2G073023_LMAN	0.0187343	1.27e-13	12.8963	1.27e-07
6-70688594	6	70688594	Ratio_FlHT	-0.0695444	4.03717e-05	4.39392	0.414158	GRMZM2G073023_L3Base	0.133892	1.36e-05	4.86686	0.0402176
6-70688594	6	70688594	MT_FlHT	-18.1404	7.78492e-05	4.10875	0.337621	GRMZM2G073023_L3Base	0.133892	1.36e-05	4.86686	0.0402176
6-70688594	6	70688594	MT_EaHT	-12.3983	1.66371e-05	4.77892	0.208434	GRMZM2G073023_L3Base	0.133892	1.36e-05	4.86686	0.0402176
6-70688594	6	70688594	Score	0.551828	4.55633e-08	7.34138	0.00830816	GRMZM2G073023_L3Base	0.133892	1.36e-05	4.86686	0.0402176
6-70688594	6	70688594	Diff_FlHT	16.3588	3.13076e-05	4.50435	0.321132	GRMZM2G073023_L3Base	0.133892	1.36e-05	4.86686	0.0402176
6-70688594	6	70688594	Ratio_EaHT	-0.0903366	3.85148e-05	4.41437	0.493359	GRMZM2G073023_L3Base	0.133892	1.36e-05	4.86686	0.0402176
6-70688594	6	70688594	SFHT	-20.8871	5.12396e-05	4.29039	0.296155	GRMZM2G073023_L3Base	0.133892	1.36e-05	4.86686	0.0402176
6-70689220	6	70689220	Ratio_FlHT	-0.0676389	4.42875e-05	4.35372	0.414158	GRMZM2G073023_L3Base	0.121816	3.76e-05	4.42495	0.0857975
6-70689220	6	70689220	MT_FlHT	-17.8662	6.83355e-05	4.16535	0.333081	GRMZM2G073023_L3Base	0.121816	3.76e-05	4.42495	0.0857975
6-70689220	6	70689220	MT_EaHT	-12.9172	4.14796e-06	5.38217	0.161212	GRMZM2G073023_L3Base	0.121816	3.76e-05	4.42495	0.0857975
6-70689220	6	70689220	Score	0.535998	5.75625e-08	7.23986	0.00922786	GRMZM2G073023_L3Base	0.121816	3.76e-05	4.42495	0.0857975
6-70689220	6	70689220	Diff_EaHT	9.81022	5.22114e-05	4.28223	0.381711	GRMZM2G073023_L3Base	0.121816	3.76e-05	4.42495	0.0857975
6-70689220	6	70689220	Diff_FlHT	15.819	3.83641e-05	4.41608	0.342098	GRMZM2G073023_L3Base	0.121816	3.76e-05	4.42495	0.0857975
6-70689220	6	70689220	Ratio_EaHT	-0.093851	1.15002e-05	4.9393	0.493359	GRMZM2G073023_L3Base	0.121816	3.76e-05	4.42495	0.0857975
6-70689220	6	70689220	SFHT	-19.8234	7.50097e-05	4.12488	0.296155	GRMZM2G073023_L3Base	0.121816	3.76e-05	4.42495	0.0857975
6-70689245	6	70689245	Ratio_FlHT	-0.0716664	1.41102e-05	4.85047	0.390886	GRMZM2G073023_LMAN	-0.0101731	7.5e-05	4.12522	0.141868
6-70689245	6	70689245	MT_FlHT	-18.8417	2.64266e-05	4.57796	0.278876	GRMZM2G073023_LMAN	-0.0101731	7.5e-05	4.12522	0.141868
6-70689245	6	70689245	MT_EaHT	-12.6437	6.97349e-06	5.15655	0.161212	GRMZM2G073023_LMAN	-0.0101731	7.5e-05	4.12522	0.141868
6-70689245	6	70689245	Score	0.550139	2.45456e-08	7.61003	0.00554317	GRMZM2G073023_LMAN	-0.0101731	7.5e-05	4.12522	0.141868
6-70689245	6	70689245	Diff_EaHT	9.62908	7.43563e-05	4.12868	0.413095	GRMZM2G073023_LMAN	-0.0101731	7.5e-05	4.12522	0.141868
6-70689245	6	70689245	Diff_FlHT	16.912	9.91552e-06	5.00368	0.321132	GRMZM2G073023_LMAN	-0.0101731	7.5e-05	4.12522	0.141868
6-70689245	6	70689245	Ratio_EaHT	-0.0909067	2.2703e-05	4.64392	0.493359	GRMZM2G073023_LMAN	-0.0101731	7.5e-05	4.12522	0.141868
6-70689245	6	70689245	SFHT	-20.7508	3.38875e-05	4.46996	0.283788	GRMZM2G073023_LMAN	-0.0101731	7.5e-05	4.12522	0.141868
6-70696342	6	70696342	Ratio_FlHT	-0.0662429	9.15754e-05	4.03822	0.470868	GRMZM2G073023_L3Base	0.124067	4.45e-05	4.35191	0.0972721
6-70696342	6	70696342	Ratio_FlHT	-0.0662429	9.15754e-05	4.03822	0.470868	GRMZM2G073023_LMAN	-0.0101519	9.67e-05	4.01465	0.164788
6-70696342	6	70696342	MT_EaHT	-11.9686	2.88945e-05	4.53918	0.235454	GRMZM2G073023_L3Base	0.124067	4.45e-05	4.35191	0.0972721
6-70696342	6	70696342	MT_EaHT	-11.9686	2.88945e-05	4.53918	0.235454	GRMZM2G073023_LMAN	-0.0101519	9.67e-05	4.01465	0.164788
6-70696342	6	70696342	Score	0.529898	1.54972e-07	6.80975	0.0138304	GRMZM2G073023_L3Base	0.124067	4.45e-05	4.35191	0.0972721
6-70696342	6	70696342	Score	0.529898	1.54972e-07	6.80975	0.0138304	GRMZM2G073023_LMAN	-0.0101519	9.67e-05	4.01465	0.164788
6-70696342	6	70696342	Diff_FlHT	15.4849	8.09422e-05	4.09183	0.430247	GRMZM2G073023_L3Base	0.124067	4.45e-05	4.35191	0.0972721
6-70696342	6	70696342	Diff_FlHT	15.4849	8.09422e-05	4.09183	0.430247	GRMZM2G073023_LMAN	-0.0101519	9.67e-05	4.01465	0.164788
6-70696342	6	70696342	Ratio_EaHT	-0.0860424	8.05127e-05	4.09414	0.512219	GRMZM2G073023_L3Base	0.124067	4.45e-05	4.35191	0.0972721
6-70696342	6	70696342	Ratio_EaHT	-0.0860424	8.05127e-05	4.09414	0.512219	GRMZM2G073023_LMAN	-0.0101519	9.67e-05	4.01465	0.164788
6-70700951	6	70700951	Score	-0.438201	7.63411e-05	4.11724	0.385413	GRMZM2G073023_LMAD	-1.26503	9.88e-10	9.0053	8.01e-05
6-70700951	6	70700951	Score	-0.438201	7.63411e-05	4.11724	0.385413	GRMZM2G073023_GShoot	-0.319217	1.44e-13	12.8404	1.32e-08
6-70700951	6	70700951	Score	-0.438201	7.63411e-05	4.11724	0.385413	GRMZM2G073023_L3Base	-0.251501	2.1e-18	17.6774	6.13e-13
6-70700951	6	70700951	Score	-0.438201	7.63411e-05	4.11724	0.385413	GRMZM2G073023_LMAN	0.0167863	1.19e-11	10.9258	1.66e-06
6-70725263	6	70725263	Score	0.437547	7.32755e-06	5.13504	0.231763	GRMZM2G073023_GShoot	0.179422	7.55e-06	5.12217	0.0342559
6-70725263	6	70725263	Score	0.437547	7.32755e-06	5.13504	0.231763	GRMZM2G073023_L3Base	0.135099	7.53e-07	6.12334	0.00387205
6-70726981	6	70726981	Ratio_FlHT	-0.0684901	6.56715e-05	4.18262	0.421995	GRMZM2G073023_GShoot	0.202789	1.23e-05	4.91131	0.0447664
6-70726981	6	70726981	MT_FlHT	-18.1751	8.51837e-05	4.06964	0.339592	GRMZM2G073023_GShoot	0.202789	1.23e-05	4.91131	0.0447664
6-70726981	6	70726981	MT_EaHT	-11.72	5.55077e-05	4.25565	0.272193	GRMZM2G073023_GShoot	0.202789	1.23e-05	4.91131	0.0447664
6-70726981	6	70726981	Score	0.534953	1.78902e-07	6.74739	0.0155329	GRMZM2G073023_GShoot	0.202789	1.23e-05	4.91131	0.0447664
6-70726981	6	70726981	Diff_FlHT	15.9438	6.21645e-05	4.20646	0.397511	GRMZM2G073023_GShoot	0.202789	1.23e-05	4.91131	0.0447664
6-70726981	6	70726981	SFHT	-20.195	9.44816e-05	4.02465	0.299205	GRMZM2G073023_GShoot	0.202789	1.23e-05	4.91131	0.0447664
6-70728772	6	70728772	Ratio_FlHT	-0.0676598	4.24724e-05	4.37189	0.414158	GRMZM2G073023_L3Base	0.119424	3.43e-05	4.46458	0.0804697
6-70728772	6	70728772	Ratio_FlHT	-0.0676598	4.24724e-05	4.37189	0.414158	GRMZM2G073023_LMAN	-0.010958	4.27e-06	5.36957	0.0192653
6-70728772	6	70728772	MT_FlHT	-18.3631	4.37184e-05	4.35934	0.332133	GRMZM2G073023_L3Base	0.119424	3.43e-05	4.46458	0.0804697
6-70728772	6	70728772	MT_FlHT	-18.3631	4.37184e-05	4.35934	0.332133	GRMZM2G073023_LMAN	-0.010958	4.27e-06	5.36957	0.0192653
6-70728772	6	70728772	MT_EaHT	-12.3137	1.24998e-05	4.9031	0.177666	GRMZM2G073023_L3Base	0.119424	3.43e-05	4.46458	0.0804697
6-70728772	6	70728772	MT_EaHT	-12.3137	1.24998e-05	4.9031	0.177666	GRMZM2G073023_LMAN	-0.010958	4.27e-06	5.36957	0.0192653
6-70728772	6	70728772	Score	0.527461	1.15096e-07	6.93894	0.0119917	GRMZM2G073023_L3Base	0.119424	3.43e-05	4.46458	0.0804697
6-70728772	6	70728772	Score	0.527461	1.15096e-07	6.93894	0.0119917	GRMZM2G073023_LMAN	-0.010958	4.27e-06	5.36957	0.0192653
6-70728772	6	70728772	Diff_FlHT	15.5498	5.06787e-05	4.29517	0.376521	GRMZM2G073023_L3Base	0.119424	3.43e-05	4.46458	0.0804697
6-70728772	6	70728772	Diff_FlHT	15.5498	5.06787e-05	4.29517	0.376521	GRMZM2G073023_LMAN	-0.010958	4.27e-06	5.36957	0.0192653
6-70728772	6	70728772	Ratio_EaHT	-0.0862175	6.16953e-05	4.20975	0.493359	GRMZM2G073023_L3Base	0.119424	3.43e-05	4.46458	0.0804697
6-70728772	6	70728772	Ratio_EaHT	-0.0862175	6.16953e-05	4.20975	0.493359	GRMZM2G073023_LMAN	-0.010958	4.27e-06	5.36957	0.0192653
6-70728772	6	70728772	SFHT	-21.1023	2.72085e-05	4.5653	0.27527	GRMZM2G073023_L3Base	0.119424	3.43e-05	4.46458	0.0804697
6-70728772	6	70728772	SFHT	-21.1023	2.72085e-05	4.5653	0.27527	GRMZM2G073023_LMAN	-0.010958	4.27e-06	5.36957	0.0192653
6-70757662	6	70757662	Ratio_FlHT	-0.0682054	2.64258e-05	4.57797	0.414158	GRMZM2G073023_GShoot	0.158295	9.24e-05	4.03452	0.0684345
6-70757662	6	70757662	Ratio_FlHT	-0.0682054	2.64258e-05	4.57797	0.414158	GRMZM2G073023_L3Base	0.12648	7.65e-06	5.11615	0.025886
6-70757662	6	70757662	MT_FlHT	-18.8996	1.62726e-05	4.78854	0.23906	GRMZM2G073023_GShoot	0.158295	9.24e-05	4.03452	0.0684345
6-70757662	6	70757662	MT_FlHT	-18.8996	1.62726e-05	4.78854	0.23906	GRMZM2G073023_L3Base	0.12648	7.65e-06	5.11615	0.025886
6-70757662	6	70757662	MT_EaHT	-12.908	2.5845e-06	5.58762	0.161212	GRMZM2G073023_GShoot	0.158295	9.24e-05	4.03452	0.0684345
6-70757662	6	70757662	MT_EaHT	-12.908	2.5845e-06	5.58762	0.161212	GRMZM2G073023_L3Base	0.12648	7.65e-06	5.11615	0.025886
6-70757662	6	70757662	Score	0.562227	8.94546e-09	8.0484	0.00554317	GRMZM2G073023_GShoot	0.158295	9.24e-05	4.03452	0.0684345
6-70757662	6	70757662	Score	0.562227	8.94546e-09	8.0484	0.00554317	GRMZM2G073023_L3Base	0.12648	7.65e-06	5.11615	0.025886
6-70757662	6	70757662	Ratio_SFHT	-0.0736099	8.14864e-05	4.08892	0.574013	GRMZM2G073023_GShoot	0.158295	9.24e-05	4.03452	0.0684345
6-70757662	6	70757662	Ratio_SFHT	-0.0736099	8.14864e-05	4.08892	0.574013	GRMZM2G073023_L3Base	0.12648	7.65e-06	5.11615	0.025886
6-70757662	6	70757662	Diff_EaHT	9.56058	5.72942e-05	4.24189	0.396689	GRMZM2G073023_GShoot	0.158295	9.24e-05	4.03452	0.0684345
6-70757662	6	70757662	Diff_EaHT	9.56058	5.72942e-05	4.24189	0.396689	GRMZM2G073023_L3Base	0.12648	7.65e-06	5.11615	0.025886
6-70757662	6	70757662	Diff_FlHT	15.5307	3.78896e-05	4.42148	0.339811	GRMZM2G073023_GShoot	0.158295	9.24e-05	4.03452	0.0684345
6-70757662	6	70757662	Diff_FlHT	15.5307	3.78896e-05	4.42148	0.339811	GRMZM2G073023_L3Base	0.12648	7.65e-06	5.11615	0.025886
6-70757662	6	70757662	Ratio_EaHT	-0.0908917	1.46101e-05	4.83535	0.493359	GRMZM2G073023_GShoot	0.158295	9.24e-05	4.03452	0.0684345
6-70757662	6	70757662	Ratio_EaHT	-0.0908917	1.46101e-05	4.83535	0.493359	GRMZM2G073023_L3Base	0.12648	7.65e-06	5.11615	0.025886
6-70757662	6	70757662	SFHT	-22.0843	6.692e-06	5.17444	0.204514	GRMZM2G073023_GShoot	0.158295	9.24e-05	4.03452	0.0684345
6-70757662	6	70757662	SFHT	-22.0843	6.692e-06	5.17444	0.204514	GRMZM2G073023_L3Base	0.12648	7.65e-06	5.11615	0.025886
6-70758267	6	70758267	Ratio_FlHT	-0.0685263	4.12713e-06	5.38435	0.373845	GRMZM2G073023_GShoot	0.174775	1.53e-06	5.8142	0.0137793
6-70758267	6	70758267	Ratio_FlHT	-0.0685263	4.12713e-06	5.38435	0.373845	GRMZM2G073023_L3Base	0.134767	6.66e-08	7.17632	0.000489971
6-70758267	6	70758267	Ratio_FlHT	-0.0685263	4.12713e-06	5.38435	0.373845	GRMZM2G073023_LMAN	-0.00874712	5.38e-05	4.26914	0.112735
6-70758267	6	70758267	MT_FlHT	-19.0506	4.65223e-06	5.33234	0.217432	GRMZM2G073023_GShoot	0.174775	1.53e-06	5.8142	0.0137793
6-70758267	6	70758267	MT_FlHT	-19.0506	4.65223e-06	5.33234	0.217432	GRMZM2G073023_L3Base	0.134767	6.66e-08	7.17632	0.000489971
6-70758267	6	70758267	MT_FlHT	-19.0506	4.65223e-06	5.33234	0.217432	GRMZM2G073023_LMAN	-0.00874712	5.38e-05	4.26914	0.112735
6-70758267	6	70758267	Diff_SFHT	16.4925	6.93564e-05	4.15891	0.524807	GRMZM2G073023_GShoot	0.174775	1.53e-06	5.8142	0.0137793
6-70758267	6	70758267	Diff_SFHT	16.4925	6.93564e-05	4.15891	0.524807	GRMZM2G073023_L3Base	0.134767	6.66e-08	7.17632	0.000489971
6-70758267	6	70758267	Diff_SFHT	16.4925	6.93564e-05	4.15891	0.524807	GRMZM2G073023_LMAN	-0.00874712	5.38e-05	4.26914	0.112735
6-70758267	6	70758267	MT_EaHT	-12.8741	7.76498e-07	6.10986	0.161212	GRMZM2G073023_GShoot	0.174775	1.53e-06	5.8142	0.0137793
6-70758267	6	70758267	MT_EaHT	-12.8741	7.76498e-07	6.10986	0.161212	GRMZM2G073023_L3Base	0.134767	6.66e-08	7.17632	0.000489971
6-70758267	6	70758267	MT_EaHT	-12.8741	7.76498e-07	6.10986	0.161212	GRMZM2G073023_LMAN	-0.00874712	5.38e-05	4.26914	0.112735
6-70758267	6	70758267	Score	0.552342	7.6465e-10	9.11654	0.00554317	GRMZM2G073023_GShoot	0.174775	1.53e-06	5.8142	0.0137793
6-70758267	6	70758267	Score	0.552342	7.6465e-10	9.11654	0.00554317	GRMZM2G073023_L3Base	0.134767	6.66e-08	7.17632	0.000489971
6-70758267	6	70758267	Score	0.552342	7.6465e-10	9.11654	0.00554317	GRMZM2G073023_LMAN	-0.00874712	5.38e-05	4.26914	0.112735
6-70758267	6	70758267	Ratio_SFHT	-0.0718579	5.1961e-05	4.28432	0.574013	GRMZM2G073023_GShoot	0.174775	1.53e-06	5.8142	0.0137793
6-70758267	6	70758267	Ratio_SFHT	-0.0718579	5.1961e-05	4.28432	0.574013	GRMZM2G073023_L3Base	0.134767	6.66e-08	7.17632	0.000489971
6-70758267	6	70758267	Ratio_SFHT	-0.0718579	5.1961e-05	4.28432	0.574013	GRMZM2G073023_LMAN	-0.00874712	5.38e-05	4.26914	0.112735
6-70758267	6	70758267	Diff_EaHT	9.90827	1.0877e-05	4.96349	0.323589	GRMZM2G073023_GShoot	0.174775	1.53e-06	5.8142	0.0137793
6-70758267	6	70758267	Diff_EaHT	9.90827	1.0877e-05	4.96349	0.323589	GRMZM2G073023_L3Base	0.134767	6.66e-08	7.17632	0.000489971
6-70758267	6	70758267	Diff_EaHT	9.90827	1.0877e-05	4.96349	0.323589	GRMZM2G073023_LMAN	-0.00874712	5.38e-05	4.26914	0.112735
6-70758267	6	70758267	Diff_FlHT	15.7995	4.79608e-06	5.31911	0.321132	GRMZM2G073023_GShoot	0.174775	1.53e-06	5.8142	0.0137793
6-70758267	6	70758267	Diff_FlHT	15.7995	4.79608e-06	5.31911	0.321132	GRMZM2G073023_L3Base	0.134767	6.66e-08	7.17632	0.000489971
6-70758267	6	70758267	Diff_FlHT	15.7995	4.79608e-06	5.31911	0.321132	GRMZM2G073023_LMAN	-0.00874712	5.38e-05	4.26914	0.112735
6-70758267	6	70758267	Ratio_EaHT	-0.0915898	4.15746e-06	5.38117	0.493359	GRMZM2G073023_GShoot	0.174775	1.53e-06	5.8142	0.0137793
6-70758267	6	70758267	Ratio_EaHT	-0.0915898	4.15746e-06	5.38117	0.493359	GRMZM2G073023_L3Base	0.134767	6.66e-08	7.17632	0.000489971
6-70758267	6	70758267	Ratio_EaHT	-0.0915898	4.15746e-06	5.38117	0.493359	GRMZM2G073023_LMAN	-0.00874712	5.38e-05	4.26914	0.112735
6-70758267	6	70758267	SFHT	-21.2762	4.84351e-06	5.31484	0.204514	GRMZM2G073023_GShoot	0.174775	1.53e-06	5.8142	0.0137793
6-70758267	6	70758267	SFHT	-21.2762	4.84351e-06	5.31484	0.204514	GRMZM2G073023_L3Base	0.134767	6.66e-08	7.17632	0.000489971
6-70758267	6	70758267	SFHT	-21.2762	4.84351e-06	5.31484	0.204514	GRMZM2G073023_LMAN	-0.00874712	5.38e-05	4.26914	0.112735
6-70813531	6	70813531	Ratio_FlHT	-0.0685588	5.46486e-05	4.26242	0.414158	GRMZM2G073023_LMAN	-0.00980959	9.17e-05	4.03769	0.160274
6-70813531	6	70813531	MT_FlHT	-18.9961	2.56882e-05	4.59027	0.276915	GRMZM2G073023_LMAN	-0.00980959	9.17e-05	4.03769	0.160274
6-70813531	6	70813531	Diff_SFHT	17.7106	7.76134e-05	4.11006	0.524807	GRMZM2G073023_LMAN	-0.00980959	9.17e-05	4.03769	0.160274
6-70813531	6	70813531	MT_EaHT	-12.8848	5.25484e-06	5.27944	0.161212	GRMZM2G073023_LMAN	-0.00980959	9.17e-05	4.03769	0.160274
6-70813531	6	70813531	Score	0.54159	9.00808e-08	7.04537	0.0104552	GRMZM2G073023_LMAN	-0.00980959	9.17e-05	4.03769	0.160274
6-70813531	6	70813531	Diff_EaHT	9.77277	6.41289e-05	4.19295	0.410062	GRMZM2G073023_LMAN	-0.00980959	9.17e-05	4.03769	0.160274
6-70813531	6	70813531	Diff_FlHT	16.3786	3.20107e-05	4.4947	0.322272	GRMZM2G073023_LMAN	-0.00980959	9.17e-05	4.03769	0.160274
6-70813531	6	70813531	Ratio_EaHT	-0.0916671	2.1815e-05	4.66125	0.493359	GRMZM2G073023_LMAN	-0.00980959	9.17e-05	4.03769	0.160274
6-70813531	6	70813531	SFHT	-21.9054	1.45743e-05	4.83641	0.235653	GRMZM2G073023_LMAN	-0.00980959	9.17e-05	4.03769	0.160274
6-70864771	6	70864771	Score	-0.438201	7.63411e-05	4.11724	0.385413	GRMZM2G073023_LMAD	-1.51798	9.95e-13	12.0024	3.83e-07
6-70864771	6	70864771	Score	-0.438201	7.63411e-05	4.11724	0.385413	GRMZM2G073023_GShoot	-0.347191	3.95e-15	14.403	1.14e-09
6-70864771	6	70864771	Score	-0.438201	7.63411e-05	4.11724	0.385413	GRMZM2G073023_L3Base	-0.267368	5.41e-20	19.2671	6.81e-14
6-70864771	6	70864771	Score	-0.438201	7.63411e-05	4.11724	0.385413	GRMZM2G073023_LMAN	0.0183239	4.74e-13	12.3243	2.31e-07
6-70875633	6	70875633	Ratio_FlHT	-0.0583257	7.77403e-05	4.10935	0.445389	GRMZM2G073023_L3Base	0.100778	9.12e-05	4.03993	0.163939
6-70875633	6	70875633	MT_FlHT	-16.9254	1.33936e-05	4.8731	0.222089	GRMZM2G073023_L3Base	0.100778	9.12e-05	4.03993	0.163939
6-70875633	6	70875633	MT_EaHT	-11.0178	6.7552e-06	5.17036	0.161212	GRMZM2G073023_L3Base	0.100778	9.12e-05	4.03993	0.163939
6-70875633	6	70875633	Score	0.485288	3.722e-08	7.42922	0.00757952	GRMZM2G073023_L3Base	0.100778	9.12e-05	4.03993	0.163939
6-70875633	6	70875633	Diff_EaHT	8.65608	4.16782e-05	4.38009	0.359635	GRMZM2G073023_L3Base	0.100778	9.12e-05	4.03993	0.163939
6-70875633	6	70875633	Diff_FlHT	13.6149	7.02491e-05	4.15336	0.416265	GRMZM2G073023_L3Base	0.100778	9.12e-05	4.03993	0.163939
6-70875633	6	70875633	Ratio_EaHT	-0.0786539	2.54373e-05	4.59453	0.493359	GRMZM2G073023_L3Base	0.100778	9.12e-05	4.03993	0.163939
6-70875633	6	70875633	SFHT	-19.424	8.87733e-06	5.05172	0.204514	GRMZM2G073023_L3Base	0.100778	9.12e-05	4.03993	0.163939
6-70876390	6	70876390	Score	0.500906	3.62267e-06	5.44097	0.164938	GRMZM2G073023_LMAN	-0.0109099	9.34e-05	4.02958	0.162161
6-70877242	6	70877242	Score	-0.435887	6.46383e-05	4.18951	0.371487	GRMZM2G073023_LMAD	-1.08108	5.41e-08	7.26708	0.00219503
6-70877242	6	70877242	Score	-0.435887	6.46383e-05	4.18951	0.371487	GRMZM2G073023_GShoot	-0.271179	5.19e-11	10.2845	2e-06
6-70877242	6	70877242	Score	-0.435887	6.46383e-05	4.18951	0.371487	GRMZM2G073023_L3Base	-0.233652	1.78e-16	15.7489	2.23e-11
6-70877242	6	70877242	Score	-0.435887	6.46383e-05	4.18951	0.371487	GRMZM2G073023_LMAN	0.0155615	8.33e-11	10.0795	7.49e-06
6-70878191	6	70878191	Score	-0.449013	6.69358e-05	4.17434	0.371487	GRMZM2G073023_LMAD	-1.26057	8e-10	9.09688	7e-05
6-70878191	6	70878191	Score	-0.449013	6.69358e-05	4.17434	0.371487	GRMZM2G073023_GShoot	-0.291531	1.18e-11	10.9276	5.17e-07
6-70878191	6	70878191	Score	-0.449013	6.69358e-05	4.17434	0.371487	GRMZM2G073023_L3Base	-0.234716	3.3e-15	14.4817	2.82e-10
6-70878191	6	70878191	Score	-0.449013	6.69358e-05	4.17434	0.371487	GRMZM2G073023_LMAN	0.0167221	7.01e-12	11.1542	1.07e-06
6-70881655	6	70881655	Score	0.371923	9.96382e-05	4.00157	0.416252	GRMZM2G073023_GShoot	0.191332	9.72e-08	7.01236	0.00156406
6-70881655	6	70881655	Score	0.371923	9.96382e-05	4.00157	0.416252	GRMZM2G073023_L3Base	0.134942	8.78e-08	7.05643	0.00061392
6-70881655	6	70881655	Score	0.371923	9.96382e-05	4.00157	0.416252	GRMZM2G073023_LMAN	-0.00907276	2.11e-05	4.67654	0.0608015
6-70883505	6	70883505	Score	-0.410081	4.17656e-05	4.37918	0.349192	GRMZM2G073023_LMAD	-1.02099	2.1e-07	6.67737	0.00697163
6-70883505	6	70883505	Score	-0.410081	4.17656e-05	4.37918	0.349192	GRMZM2G073023_GShoot	-0.256671	3.58e-09	8.44574	9.12e-05
6-70883505	6	70883505	Score	-0.410081	4.17656e-05	4.37918	0.349192	GRMZM2G073023_L3Base	-0.197115	1.37e-11	10.8641	4.58e-07
6-70883505	6	70883505	Score	-0.410081	4.17656e-05	4.37918	0.349192	GRMZM2G073023_LMAN	0.0134177	2.68e-08	7.57159	0.000425232
6-70887280	6	70887280	Ratio_FlHT	-0.0662429	9.15754e-05	4.03822	0.470868	GRMZM2G073023_L3Base	0.119678	9.45e-05	4.02471	0.167382
6-70887280	6	70887280	Ratio_FlHT	-0.0662429	9.15754e-05	4.03822	0.470868	GRMZM2G073023_LMAN	-0.0101519	9.67e-05	4.01465	0.164788
6-70887280	6	70887280	MT_EaHT	-11.9686	2.88945e-05	4.53918	0.235454	GRMZM2G073023_L3Base	0.119678	9.45e-05	4.02471	0.167382
6-70887280	6	70887280	MT_EaHT	-11.9686	2.88945e-05	4.53918	0.235454	GRMZM2G073023_LMAN	-0.0101519	9.67e-05	4.01465	0.164788
6-70887280	6	70887280	Score	0.529898	1.54972e-07	6.80975	0.0138304	GRMZM2G073023_L3Base	0.119678	9.45e-05	4.02471	0.167382
6-70887280	6	70887280	Score	0.529898	1.54972e-07	6.80975	0.0138304	GRMZM2G073023_LMAN	-0.0101519	9.67e-05	4.01465	0.164788
6-70887280	6	70887280	Diff_FlHT	15.4849	8.09422e-05	4.09183	0.430247	GRMZM2G073023_L3Base	0.119678	9.45e-05	4.02471	0.167382
6-70887280	6	70887280	Diff_FlHT	15.4849	8.09422e-05	4.09183	0.430247	GRMZM2G073023_LMAN	-0.0101519	9.67e-05	4.01465	0.164788
6-70887280	6	70887280	Ratio_EaHT	-0.0860424	8.05127e-05	4.09414	0.512219	GRMZM2G073023_L3Base	0.119678	9.45e-05	4.02471	0.167382
6-70887280	6	70887280	Ratio_EaHT	-0.0860424	8.05127e-05	4.09414	0.512219	GRMZM2G073023_LMAN	-0.0101519	9.67e-05	4.01465	0.164788
6-70933443	6	70933443	Score	0.481239	9.04441e-06	5.04362	0.247799	GRMZM2G073023_L3Base	0.120127	6.15e-05	4.21137	0.123206
6-70941277	6	70941277	Score	0.370734	9.49206e-05	4.02264	0.409254	GRMZM2G073023_GShoot	0.192958	5.26e-08	7.27942	0.000935009
6-70941277	6	70941277	Score	0.370734	9.49206e-05	4.02264	0.409254	GRMZM2G073023_L3Base	0.154909	4.56e-10	9.34066	1.02e-05
6-70941277	6	70941277	Score	0.370734	9.49206e-05	4.02264	0.409254	GRMZM2G073023_LMAN	-0.0101733	1.42e-06	5.84735	0.00864093
6-70941970	6	70941970	Ratio_FlHT	-0.0774742	2.43905e-06	5.61278	0.373845	GRMZM2G073023_L3Base	0.119157	3.58e-05	4.44646	0.0829291
6-70941970	6	70941970	MT_FlHT	-20.8415	2.82599e-06	5.54883	0.217432	GRMZM2G073023_L3Base	0.119157	3.58e-05	4.44646	0.0829291
6-70941970	6	70941970	Diff_SFHT	18.6741	2.49292e-05	4.60329	0.509994	GRMZM2G073023_L3Base	0.119157	3.58e-05	4.44646	0.0829291
6-70941970	6	70941970	MT_EaHT	-13.9468	5.7959e-07	6.23688	0.161212	GRMZM2G073023_L3Base	0.119157	3.58e-05	4.44646	0.0829291
6-70941970	6	70941970	Score	0.595252	1.22371e-09	8.91232	0.00554317	GRMZM2G073023_L3Base	0.119157	3.58e-05	4.44646	0.0829291
6-70941970	6	70941970	Ratio_SFHT	-0.079844	2.61837e-05	4.58197	0.574013	GRMZM2G073023_L3Base	0.119157	3.58e-05	4.44646	0.0829291
6-70941970	6	70941970	Diff_EaHT	10.9282	5.8017e-06	5.23644	0.323589	GRMZM2G073023_L3Base	0.119157	3.58e-05	4.44646	0.0829291
6-70941970	6	70941970	Diff_FlHT	18.151	1.92804e-06	5.71488	0.321132	GRMZM2G073023_L3Base	0.119157	3.58e-05	4.44646	0.0829291
6-70941970	6	70941970	Ratio_EaHT	-0.101242	1.97528e-06	5.70437	0.493359	GRMZM2G073023_L3Base	0.119157	3.58e-05	4.44646	0.0829291
6-70941970	6	70941970	SFHT	-22.8665	4.1877e-06	5.37802	0.204514	GRMZM2G073023_L3Base	0.119157	3.58e-05	4.44646	0.0829291
6-70942035	6	70942035	Score	0.372162	9.37089e-05	4.02822	0.407123	GRMZM2G073023_GShoot	0.187173	1.34e-07	6.87158	0.00204848
6-70942035	6	70942035	Score	0.372162	9.37089e-05	4.02822	0.407123	GRMZM2G073023_L3Base	0.139602	2.92e-08	7.53466	0.000257637
6-70942035	6	70942035	Score	0.372162	9.37089e-05	4.02822	0.407123	GRMZM2G073023_LMAN	-0.00980608	3.42e-06	5.46583	0.0170939
6-70943559	6	70943559	Ratio_FlHT	-0.0742068	7.48796e-06	5.12564	0.373845	GRMZM2G073023_L3Base	0.116259	9.57e-05	4.0193	0.168387
6-70943559	6	70943559	Ratio_FlHT	-0.0742068	7.48796e-06	5.12564	0.373845	GRMZM2G073023_LMAN	-0.0107756	2.45e-05	4.61036	0.0676805
6-70943559	6	70943559	MT_FlHT	-19.7644	1.14485e-05	4.94125	0.217432	GRMZM2G073023_L3Base	0.116259	9.57e-05	4.0193	0.168387
6-70943559	6	70943559	MT_FlHT	-19.7644	1.14485e-05	4.94125	0.217432	GRMZM2G073023_LMAN	-0.0107756	2.45e-05	4.61036	0.0676805
6-70943559	6	70943559	Diff_SFHT	17.935	6.21435e-05	4.2066	0.522667	GRMZM2G073023_L3Base	0.116259	9.57e-05	4.0193	0.168387
6-70943559	6	70943559	Diff_SFHT	17.935	6.21435e-05	4.2066	0.522667	GRMZM2G073023_LMAN	-0.0107756	2.45e-05	4.61036	0.0676805
6-70943559	6	70943559	MT_EaHT	-13.3945	2.09371e-06	5.67908	0.161212	GRMZM2G073023_L3Base	0.116259	9.57e-05	4.0193	0.168387
6-70943559	6	70943559	MT_EaHT	-13.3945	2.09371e-06	5.67908	0.161212	GRMZM2G073023_LMAN	-0.0107756	2.45e-05	4.61036	0.0676805
6-70943559	6	70943559	Score	0.573125	6.79302e-09	8.16794	0.00554317	GRMZM2G073023_L3Base	0.116259	9.57e-05	4.0193	0.168387
6-70943559	6	70943559	Score	0.573125	6.79302e-09	8.16794	0.00554317	GRMZM2G073023_LMAN	-0.0107756	2.45e-05	4.61036	0.0676805
6-70943559	6	70943559	Ratio_SFHT	-0.0761266	7.3744e-05	4.13227	0.574013	GRMZM2G073023_L3Base	0.116259	9.57e-05	4.0193	0.168387
6-70943559	6	70943559	Ratio_SFHT	-0.0761266	7.3744e-05	4.13227	0.574013	GRMZM2G073023_LMAN	-0.0107756	2.45e-05	4.61036	0.0676805
6-70943559	6	70943559	Diff_EaHT	10.247	2.67999e-05	4.57187	0.323589	GRMZM2G073023_L3Base	0.116259	9.57e-05	4.0193	0.168387
6-70943559	6	70943559	Diff_EaHT	10.247	2.67999e-05	4.57187	0.323589	GRMZM2G073023_LMAN	-0.0107756	2.45e-05	4.61036	0.0676805
6-70943559	6	70943559	Diff_FlHT	17.4907	5.28394e-06	5.27704	0.321132	GRMZM2G073023_L3Base	0.116259	9.57e-05	4.0193	0.168387
6-70943559	6	70943559	Diff_FlHT	17.4907	5.28394e-06	5.27704	0.321132	GRMZM2G073023_LMAN	-0.0107756	2.45e-05	4.61036	0.0676805
6-70943559	6	70943559	Ratio_EaHT	-0.0964611	7.53251e-06	5.12306	0.493359	GRMZM2G073023_L3Base	0.116259	9.57e-05	4.0193	0.168387
6-70943559	6	70943559	Ratio_EaHT	-0.0964611	7.53251e-06	5.12306	0.493359	GRMZM2G073023_LMAN	-0.0107756	2.45e-05	4.61036	0.0676805
6-70943559	6	70943559	SFHT	-21.7676	1.49656e-05	4.82491	0.235815	GRMZM2G073023_L3Base	0.116259	9.57e-05	4.0193	0.168387
6-70943559	6	70943559	SFHT	-21.7676	1.49656e-05	4.82491	0.235815	GRMZM2G073023_LMAN	-0.0107756	2.45e-05	4.61036	0.0676805
6-70944718	6	70944718	Ratio_FlHT	-0.0760292	3.54539e-06	5.45034	0.373845	GRMZM2G073023_L3Base	0.119573	3.74e-05	4.42662	0.0855367
6-70944718	6	70944718	Ratio_FlHT	-0.0760292	3.54539e-06	5.45034	0.373845	GRMZM2G073023_LMAN	-0.00988733	8.76e-05	4.05728	0.155191
6-70944718	6	70944718	MT_FlHT	-20.8556	2.95807e-06	5.52899	0.217432	GRMZM2G073023_L3Base	0.119573	3.74e-05	4.42662	0.0855367
6-70944718	6	70944718	MT_FlHT	-20.8556	2.95807e-06	5.52899	0.217432	GRMZM2G073023_LMAN	-0.00988733	8.76e-05	4.05728	0.155191
6-70944718	6	70944718	Diff_SFHT	18.0594	4.90898e-05	4.30901	0.509994	GRMZM2G073023_L3Base	0.119573	3.74e-05	4.42662	0.0855367
6-70944718	6	70944718	Diff_SFHT	18.0594	4.90898e-05	4.30901	0.509994	GRMZM2G073023_LMAN	-0.00988733	8.76e-05	4.05728	0.155191
6-70944718	6	70944718	MT_EaHT	-13.9585	6.07782e-07	6.21625	0.161212	GRMZM2G073023_L3Base	0.119573	3.74e-05	4.42662	0.0855367
6-70944718	6	70944718	MT_EaHT	-13.9585	6.07782e-07	6.21625	0.161212	GRMZM2G073023_LMAN	-0.00988733	8.76e-05	4.05728	0.155191
6-70944718	6	70944718	Score	0.573606	4.58515e-09	8.33865	0.00554317	GRMZM2G073023_L3Base	0.119573	3.74e-05	4.42662	0.0855367
6-70944718	6	70944718	Score	0.573606	4.58515e-09	8.33865	0.00554317	GRMZM2G073023_LMAN	-0.00988733	8.76e-05	4.05728	0.155191
6-70944718	6	70944718	Ratio_SFHT	-0.0775622	4.73793e-05	4.32441	0.574013	GRMZM2G073023_L3Base	0.119573	3.74e-05	4.42662	0.0855367
6-70944718	6	70944718	Ratio_SFHT	-0.0775622	4.73793e-05	4.32441	0.574013	GRMZM2G073023_LMAN	-0.00988733	8.76e-05	4.05728	0.155191
6-70944718	6	70944718	Diff_EaHT	10.5482	1.32232e-05	4.87866	0.323589	GRMZM2G073023_L3Base	0.119573	3.74e-05	4.42662	0.0855367
6-70944718	6	70944718	Diff_EaHT	10.5482	1.32232e-05	4.87866	0.323589	GRMZM2G073023_LMAN	-0.00988733	8.76e-05	4.05728	0.155191
6-70944718	6	70944718	Diff_FlHT	17.7555	3.05003e-06	5.5157	0.321132	GRMZM2G073023_L3Base	0.119573	3.74e-05	4.42662	0.0855367
6-70944718	6	70944718	Diff_FlHT	17.7555	3.05003e-06	5.5157	0.321132	GRMZM2G073023_LMAN	-0.00988733	8.76e-05	4.05728	0.155191
6-70944718	6	70944718	Ratio_EaHT	-0.098429	4.14282e-06	5.3827	0.493359	GRMZM2G073023_L3Base	0.119573	3.74e-05	4.42662	0.0855367
6-70944718	6	70944718	Ratio_EaHT	-0.098429	4.14282e-06	5.3827	0.493359	GRMZM2G073023_LMAN	-0.00988733	8.76e-05	4.05728	0.155191
6-70944718	6	70944718	SFHT	-22.8123	4.84394e-06	5.3148	0.204514	GRMZM2G073023_L3Base	0.119573	3.74e-05	4.42662	0.0855367
6-70944718	6	70944718	SFHT	-22.8123	4.84394e-06	5.3148	0.204514	GRMZM2G073023_LMAN	-0.00988733	8.76e-05	4.05728	0.155191
6-70944937	6	70944937	Ratio_FlHT	-0.0680519	5.15032e-05	4.28817	0.414158	GRMZM2G073023_L3Base	0.129359	1.15e-05	4.93841	0.0358348
6-70944937	6	70944937	Ratio_FlHT	-0.0680519	5.15032e-05	4.28817	0.414158	GRMZM2G073023_LMAN	-0.0103728	6.48e-05	4.18853	0.128646
6-70944937	6	70944937	MT_FlHT	-18.3861	6.18134e-05	4.20892	0.332133	GRMZM2G073023_L3Base	0.129359	1.15e-05	4.93841	0.0358348
6-70944937	6	70944937	MT_FlHT	-18.3861	6.18134e-05	4.20892	0.332133	GRMZM2G073023_LMAN	-0.0103728	6.48e-05	4.18853	0.128646
6-70944937	6	70944937	MT_EaHT	-12.7453	9.36025e-06	5.02871	0.161212	GRMZM2G073023_L3Base	0.129359	1.15e-05	4.93841	0.0358348
6-70944937	6	70944937	MT_EaHT	-12.7453	9.36025e-06	5.02871	0.161212	GRMZM2G073023_LMAN	-0.0103728	6.48e-05	4.18853	0.128646
6-70944937	6	70944937	Score	0.535537	8.52677e-08	7.06922	0.010106	GRMZM2G073023_L3Base	0.129359	1.15e-05	4.93841	0.0358348
6-70944937	6	70944937	Score	0.535537	8.52677e-08	7.06922	0.010106	GRMZM2G073023_LMAN	-0.0103728	6.48e-05	4.18853	0.128646
6-70944937	6	70944937	Diff_FlHT	15.885	4.6327e-05	4.33417	0.362062	GRMZM2G073023_L3Base	0.129359	1.15e-05	4.93841	0.0358348
6-70944937	6	70944937	Diff_FlHT	15.885	4.6327e-05	4.33417	0.362062	GRMZM2G073023_LMAN	-0.0103728	6.48e-05	4.18853	0.128646
6-70944937	6	70944937	Ratio_EaHT	-0.089032	5.04293e-05	4.29732	0.493359	GRMZM2G073023_L3Base	0.129359	1.15e-05	4.93841	0.0358348
6-70944937	6	70944937	Ratio_EaHT	-0.089032	5.04293e-05	4.29732	0.493359	GRMZM2G073023_LMAN	-0.0103728	6.48e-05	4.18853	0.128646
6-70944937	6	70944937	SFHT	-20.3419	7.32692e-05	4.13508	0.296155	GRMZM2G073023_L3Base	0.129359	1.15e-05	4.93841	0.0358348
6-70944937	6	70944937	SFHT	-20.3419	7.32692e-05	4.13508	0.296155	GRMZM2G073023_LMAN	-0.0103728	6.48e-05	4.18853	0.128646
6-70945242	6	70945242	MT_EaHT	-12.0939	3.43091e-05	4.46459	0.235454	GRMZM2G073023_L3Base	0.124905	3.44e-05	4.46291	0.0806923
6-70945242	6	70945242	MT_EaHT	-12.0939	3.43091e-05	4.46459	0.235454	GRMZM2G073023_LMAN	-0.0103841	7.59e-05	4.11982	0.143176
6-70945242	6	70945242	Score	0.526002	1.82366e-07	6.73906	0.0155751	GRMZM2G073023_L3Base	0.124905	3.44e-05	4.46291	0.0806923
6-70945242	6	70945242	Score	0.526002	1.82366e-07	6.73906	0.0155751	GRMZM2G073023_LMAN	-0.0103841	7.59e-05	4.11982	0.143176
6-70945393	6	70945393	Ratio_FlHT	-0.0680519	5.15032e-05	4.28817	0.414158	GRMZM2G073023_L3Base	0.132126	7.33e-06	5.13499	0.024932
6-70945393	6	70945393	Ratio_FlHT	-0.0680519	5.15032e-05	4.28817	0.414158	GRMZM2G073023_LMAN	-0.0107116	3.07e-05	4.51323	0.0793243
6-70945393	6	70945393	MT_FlHT	-18.3861	6.18134e-05	4.20892	0.332133	GRMZM2G073023_L3Base	0.132126	7.33e-06	5.13499	0.024932
6-70945393	6	70945393	MT_FlHT	-18.3861	6.18134e-05	4.20892	0.332133	GRMZM2G073023_LMAN	-0.0107116	3.07e-05	4.51323	0.0793243
6-70945393	6	70945393	MT_EaHT	-12.7453	9.36025e-06	5.02871	0.161212	GRMZM2G073023_L3Base	0.132126	7.33e-06	5.13499	0.024932
6-70945393	6	70945393	MT_EaHT	-12.7453	9.36025e-06	5.02871	0.161212	GRMZM2G073023_LMAN	-0.0107116	3.07e-05	4.51323	0.0793243
6-70945393	6	70945393	Score	0.535537	8.52677e-08	7.06922	0.010106	GRMZM2G073023_L3Base	0.132126	7.33e-06	5.13499	0.024932
6-70945393	6	70945393	Score	0.535537	8.52677e-08	7.06922	0.010106	GRMZM2G073023_LMAN	-0.0107116	3.07e-05	4.51323	0.0793243
6-70945393	6	70945393	Diff_FlHT	15.885	4.6327e-05	4.33417	0.362062	GRMZM2G073023_L3Base	0.132126	7.33e-06	5.13499	0.024932
6-70945393	6	70945393	Diff_FlHT	15.885	4.6327e-05	4.33417	0.362062	GRMZM2G073023_LMAN	-0.0107116	3.07e-05	4.51323	0.0793243
6-70945393	6	70945393	Ratio_EaHT	-0.089032	5.04293e-05	4.29732	0.493359	GRMZM2G073023_L3Base	0.132126	7.33e-06	5.13499	0.024932
6-70945393	6	70945393	Ratio_EaHT	-0.089032	5.04293e-05	4.29732	0.493359	GRMZM2G073023_LMAN	-0.0107116	3.07e-05	4.51323	0.0793243
6-70945393	6	70945393	SFHT	-20.3419	7.32692e-05	4.13508	0.296155	GRMZM2G073023_L3Base	0.132126	7.33e-06	5.13499	0.024932
6-70945393	6	70945393	SFHT	-20.3419	7.32692e-05	4.13508	0.296155	GRMZM2G073023_LMAN	-0.0107116	3.07e-05	4.51323	0.0793243
6-70945893	6	70945893	Ratio_FlHT	-0.0656646	4.17678e-05	4.37916	0.414158	GRMZM2G073023_GShoot	0.162924	5.52e-05	4.25785	0.0684345
6-70945893	6	70945893	Ratio_FlHT	-0.0656646	4.17678e-05	4.37916	0.414158	GRMZM2G073023_L3Base	0.120881	1.29e-05	4.88949	0.0386161
6-70945893	6	70945893	Ratio_FlHT	-0.0656646	4.17678e-05	4.37916	0.414158	GRMZM2G073023_LMAN	-0.0107084	4.18e-06	5.37895	0.0189978
6-70945893	6	70945893	MT_FlHT	-17.7927	5.71058e-05	4.24332	0.332133	GRMZM2G073023_GShoot	0.162924	5.52e-05	4.25785	0.0684345
6-70945893	6	70945893	MT_FlHT	-17.7927	5.71058e-05	4.24332	0.332133	GRMZM2G073023_L3Base	0.120881	1.29e-05	4.88949	0.0386161
6-70945893	6	70945893	MT_FlHT	-17.7927	5.71058e-05	4.24332	0.332133	GRMZM2G073023_LMAN	-0.0107084	4.18e-06	5.37895	0.0189978
6-70945893	6	70945893	MT_EaHT	-12.3609	8.03089e-06	5.09524	0.161212	GRMZM2G073023_GShoot	0.162924	5.52e-05	4.25785	0.0684345
6-70945893	6	70945893	MT_EaHT	-12.3609	8.03089e-06	5.09524	0.161212	GRMZM2G073023_L3Base	0.120881	1.29e-05	4.88949	0.0386161
6-70945893	6	70945893	MT_EaHT	-12.3609	8.03089e-06	5.09524	0.161212	GRMZM2G073023_LMAN	-0.0107084	4.18e-06	5.37895	0.0189978
6-70945893	6	70945893	Score	0.51681	8.97395e-08	7.04702	0.0104552	GRMZM2G073023_GShoot	0.162924	5.52e-05	4.25785	0.0684345
6-70945893	6	70945893	Score	0.51681	8.97395e-08	7.04702	0.0104552	GRMZM2G073023_L3Base	0.120881	1.29e-05	4.88949	0.0386161
6-70945893	6	70945893	Score	0.51681	8.97395e-08	7.04702	0.0104552	GRMZM2G073023_LMAN	-0.0107084	4.18e-06	5.37895	0.0189978
6-70945893	6	70945893	Diff_FlHT	15.0295	5.36708e-05	4.27026	0.380286	GRMZM2G073023_GShoot	0.162924	5.52e-05	4.25785	0.0684345
6-70945893	6	70945893	Diff_FlHT	15.0295	5.36708e-05	4.27026	0.380286	GRMZM2G073023_L3Base	0.120881	1.29e-05	4.88949	0.0386161
6-70945893	6	70945893	Diff_FlHT	15.0295	5.36708e-05	4.27026	0.380286	GRMZM2G073023_LMAN	-0.0107084	4.18e-06	5.37895	0.0189978
6-70945893	6	70945893	Ratio_EaHT	-0.0854977	5.30756e-05	4.27511	0.493359	GRMZM2G073023_GShoot	0.162924	5.52e-05	4.25785	0.0684345
6-70945893	6	70945893	Ratio_EaHT	-0.0854977	5.30756e-05	4.27511	0.493359	GRMZM2G073023_L3Base	0.120881	1.29e-05	4.88949	0.0386161
6-70945893	6	70945893	Ratio_EaHT	-0.0854977	5.30756e-05	4.27511	0.493359	GRMZM2G073023_LMAN	-0.0107084	4.18e-06	5.37895	0.0189978
6-70945893	6	70945893	SFHT	-19.7407	6.5488e-05	4.18384	0.296155	GRMZM2G073023_GShoot	0.162924	5.52e-05	4.25785	0.0684345
6-70945893	6	70945893	SFHT	-19.7407	6.5488e-05	4.18384	0.296155	GRMZM2G073023_L3Base	0.120881	1.29e-05	4.88949	0.0386161
6-70945893	6	70945893	SFHT	-19.7407	6.5488e-05	4.18384	0.296155	GRMZM2G073023_LMAN	-0.0107084	4.18e-06	5.37895	0.0189978
6-70946056	6	70946056	MT_EaHT	-12.1708	3.01537e-05	4.52066	0.235454	GRMZM2G073023_L3Base	0.129891	2.89e-05	4.53938	0.0707202
6-70946056	6	70946056	MT_EaHT	-12.1708	3.01537e-05	4.52066	0.235454	GRMZM2G073023_LMAN	-0.0122035	3e-06	5.52216	0.0154169
6-70946056	6	70946056	Score	0.541759	1.32126e-07	6.87901	0.0132129	GRMZM2G073023_L3Base	0.129891	2.89e-05	4.53938	0.0707202
6-70946056	6	70946056	Score	0.541759	1.32126e-07	6.87901	0.0132129	GRMZM2G073023_LMAN	-0.0122035	3e-06	5.52216	0.0154169
6-70946056	6	70946056	Ratio_EaHT	-0.0870399	9.1374e-05	4.03918	0.537224	GRMZM2G073023_L3Base	0.129891	2.89e-05	4.53938	0.0707202
6-70946056	6	70946056	Ratio_EaHT	-0.0870399	9.1374e-05	4.03918	0.537224	GRMZM2G073023_LMAN	-0.0122035	3e-06	5.52216	0.0154169
6-70946313	6	70946313	Score	0.387066	3.73278e-05	4.42797	0.341394	GRMZM2G073023_GShoot	0.224535	1.11e-10	9.95513	3.9e-06
6-70946313	6	70946313	Score	0.387066	3.73278e-05	4.42797	0.341394	GRMZM2G073023_L3Base	0.160724	6.24e-11	10.2047	1.77e-06
6-70946313	6	70946313	Score	0.387066	3.73278e-05	4.42797	0.341394	GRMZM2G073023_LMAN	-0.00945278	6.6e-06	5.18066	0.0271707
6-70946408	6	70946408	Ratio_FlHT	-0.0680519	5.15032e-05	4.28817	0.414158	GRMZM2G073023_L3Base	0.124258	3.79e-05	4.42103	0.0864467
6-70946408	6	70946408	Ratio_FlHT	-0.0680519	5.15032e-05	4.28817	0.414158	GRMZM2G073023_LMAN	-0.0107718	4.95e-05	4.30515	0.107417
6-70946408	6	70946408	MT_FlHT	-18.3861	6.18134e-05	4.20892	0.332133	GRMZM2G073023_L3Base	0.124258	3.79e-05	4.42103	0.0864467
6-70946408	6	70946408	MT_FlHT	-18.3861	6.18134e-05	4.20892	0.332133	GRMZM2G073023_LMAN	-0.0107718	4.95e-05	4.30515	0.107417
6-70946408	6	70946408	MT_EaHT	-12.7453	9.36025e-06	5.02871	0.161212	GRMZM2G073023_L3Base	0.124258	3.79e-05	4.42103	0.0864467
6-70946408	6	70946408	MT_EaHT	-12.7453	9.36025e-06	5.02871	0.161212	GRMZM2G073023_LMAN	-0.0107718	4.95e-05	4.30515	0.107417
6-70946408	6	70946408	Score	0.535537	8.52677e-08	7.06922	0.010106	GRMZM2G073023_L3Base	0.124258	3.79e-05	4.42103	0.0864467
6-70946408	6	70946408	Score	0.535537	8.52677e-08	7.06922	0.010106	GRMZM2G073023_LMAN	-0.0107718	4.95e-05	4.30515	0.107417
6-70946408	6	70946408	Diff_FlHT	15.885	4.6327e-05	4.33417	0.362062	GRMZM2G073023_L3Base	0.124258	3.79e-05	4.42103	0.0864467
6-70946408	6	70946408	Diff_FlHT	15.885	4.6327e-05	4.33417	0.362062	GRMZM2G073023_LMAN	-0.0107718	4.95e-05	4.30515	0.107417
6-70946408	6	70946408	Ratio_EaHT	-0.089032	5.04293e-05	4.29732	0.493359	GRMZM2G073023_L3Base	0.124258	3.79e-05	4.42103	0.0864467
6-70946408	6	70946408	Ratio_EaHT	-0.089032	5.04293e-05	4.29732	0.493359	GRMZM2G073023_LMAN	-0.0107718	4.95e-05	4.30515	0.107417
6-70946408	6	70946408	SFHT	-20.3419	7.32692e-05	4.13508	0.296155	GRMZM2G073023_L3Base	0.124258	3.79e-05	4.42103	0.0864467
6-70946408	6	70946408	SFHT	-20.3419	7.32692e-05	4.13508	0.296155	GRMZM2G073023_LMAN	-0.0107718	4.95e-05	4.30515	0.107417
6-70946420	6	70946420	Ratio_FlHT	-0.0680519	5.15032e-05	4.28817	0.414158	GRMZM2G073023_L3Base	0.118674	8.54e-05	4.06879	0.157437
6-70946420	6	70946420	Ratio_FlHT	-0.0680519	5.15032e-05	4.28817	0.414158	GRMZM2G073023_LMAN	-0.0109521	2.93e-05	4.53273	0.0767635
6-70946420	6	70946420	MT_FlHT	-18.3861	6.18134e-05	4.20892	0.332133	GRMZM2G073023_L3Base	0.118674	8.54e-05	4.06879	0.157437
6-70946420	6	70946420	MT_FlHT	-18.3861	6.18134e-05	4.20892	0.332133	GRMZM2G073023_LMAN	-0.0109521	2.93e-05	4.53273	0.0767635
6-70946420	6	70946420	MT_EaHT	-12.7453	9.36025e-06	5.02871	0.161212	GRMZM2G073023_L3Base	0.118674	8.54e-05	4.06879	0.157437
6-70946420	6	70946420	MT_EaHT	-12.7453	9.36025e-06	5.02871	0.161212	GRMZM2G073023_LMAN	-0.0109521	2.93e-05	4.53273	0.0767635
6-70946420	6	70946420	Score	0.535537	8.52677e-08	7.06922	0.010106	GRMZM2G073023_L3Base	0.118674	8.54e-05	4.06879	0.157437
6-70946420	6	70946420	Score	0.535537	8.52677e-08	7.06922	0.010106	GRMZM2G073023_LMAN	-0.0109521	2.93e-05	4.53273	0.0767635
6-70946420	6	70946420	Diff_FlHT	15.885	4.6327e-05	4.33417	0.362062	GRMZM2G073023_L3Base	0.118674	8.54e-05	4.06879	0.157437
6-70946420	6	70946420	Diff_FlHT	15.885	4.6327e-05	4.33417	0.362062	GRMZM2G073023_LMAN	-0.0109521	2.93e-05	4.53273	0.0767635
6-70946420	6	70946420	Ratio_EaHT	-0.089032	5.04293e-05	4.29732	0.493359	GRMZM2G073023_L3Base	0.118674	8.54e-05	4.06879	0.157437
6-70946420	6	70946420	Ratio_EaHT	-0.089032	5.04293e-05	4.29732	0.493359	GRMZM2G073023_LMAN	-0.0109521	2.93e-05	4.53273	0.0767635
6-70946420	6	70946420	SFHT	-20.3419	7.32692e-05	4.13508	0.296155	GRMZM2G073023_L3Base	0.118674	8.54e-05	4.06879	0.157437
6-70946420	6	70946420	SFHT	-20.3419	7.32692e-05	4.13508	0.296155	GRMZM2G073023_LMAN	-0.0109521	2.93e-05	4.53273	0.0767635
6-70946699	6	70946699	Ratio_FlHT	-0.0658462	8.78286e-05	4.05636	0.466414	GRMZM2G073023_L3Base	0.118674	8.54e-05	4.06879	0.157437
6-70946699	6	70946699	Ratio_FlHT	-0.0658462	8.78286e-05	4.05636	0.466414	GRMZM2G073023_LMAN	-0.0109521	2.93e-05	4.53273	0.0767635
6-70946699	6	70946699	MT_EaHT	-12.1875	2.27759e-05	4.64252	0.235454	GRMZM2G073023_L3Base	0.118674	8.54e-05	4.06879	0.157437
6-70946699	6	70946699	MT_EaHT	-12.1875	2.27759e-05	4.64252	0.235454	GRMZM2G073023_LMAN	-0.0109521	2.93e-05	4.53273	0.0767635
6-70946699	6	70946699	Score	0.52522	1.51239e-07	6.82034	0.0138304	GRMZM2G073023_L3Base	0.118674	8.54e-05	4.06879	0.157437
6-70946699	6	70946699	Score	0.52522	1.51239e-07	6.82034	0.0138304	GRMZM2G073023_LMAN	-0.0109521	2.93e-05	4.53273	0.0767635
6-70946699	6	70946699	Diff_FlHT	15.4044	7.65314e-05	4.11616	0.42805	GRMZM2G073023_L3Base	0.118674	8.54e-05	4.06879	0.157437
6-70946699	6	70946699	Diff_FlHT	15.4044	7.65314e-05	4.11616	0.42805	GRMZM2G073023_LMAN	-0.0109521	2.93e-05	4.53273	0.0767635
6-70946700	6	70946700	Score	0.365055	7.72809e-05	4.11193	0.387451	GRMZM2G073023_GShoot	0.180776	2.25e-07	6.64789	0.00315515
6-70946700	6	70946700	Score	0.365055	7.72809e-05	4.11193	0.387451	GRMZM2G073023_L3Base	0.132128	9.4e-08	7.02709	0.000647103
6-70946700	6	70946700	Score	0.365055	7.72809e-05	4.11193	0.387451	GRMZM2G073023_LMAN	-0.0081802	8.67e-05	4.0618	0.154165
6-70946862	6	70946862	Ratio_FlHT	-0.0718734	2.58489e-05	4.58756	0.414158	GRMZM2G073023_LMAN	-0.0112818	1.78e-05	4.74962	0.0540192
6-70946862	6	70946862	MT_FlHT	-19.4234	2.45603e-05	4.60977	0.270218	GRMZM2G073023_LMAN	-0.0112818	1.78e-05	4.74962	0.0540192
6-70946862	6	70946862	MT_EaHT	-12.9261	7.72928e-06	5.11186	0.161212	GRMZM2G073023_LMAN	-0.0112818	1.78e-05	4.74962	0.0540192
6-70946862	6	70946862	Score	0.561762	3.84099e-08	7.41556	0.00775136	GRMZM2G073023_LMAN	-0.0112818	1.78e-05	4.74962	0.0540192
6-70946862	6	70946862	Diff_FlHT	16.832	2.16136e-05	4.66527	0.321132	GRMZM2G073023_LMAN	-0.0112818	1.78e-05	4.74962	0.0540192
6-70946862	6	70946862	Ratio_EaHT	-0.0906803	3.97177e-05	4.40102	0.493359	GRMZM2G073023_LMAN	-0.0112818	1.78e-05	4.74962	0.0540192
6-70946862	6	70946862	SFHT	-21.0428	4.14286e-05	4.3827	0.294777	GRMZM2G073023_LMAN	-0.0112818	1.78e-05	4.74962	0.0540192
6-70947008	6	70947008	Ratio_FlHT	-0.0677142	1.89231e-05	4.72301	0.410175	GRMZM2G073023_GShoot	0.172553	3.06e-05	4.51476	0.0684345
6-70947008	6	70947008	Ratio_FlHT	-0.0677142	1.89231e-05	4.72301	0.410175	GRMZM2G073023_L3Base	0.131834	1.6e-06	5.79583	0.00739712
6-70947008	6	70947008	Ratio_FlHT	-0.0677142	1.89231e-05	4.72301	0.410175	GRMZM2G073023_LMAN	-0.00968116	2.91e-05	4.53541	0.0765596
6-70947008	6	70947008	MT_FlHT	-18.6303	1.00583e-05	4.99748	0.217432	GRMZM2G073023_GShoot	0.172553	3.06e-05	4.51476	0.0684345
6-70947008	6	70947008	MT_FlHT	-18.6303	1.00583e-05	4.99748	0.217432	GRMZM2G073023_L3Base	0.131834	1.6e-06	5.79583	0.00739712
6-70947008	6	70947008	MT_FlHT	-18.6303	1.00583e-05	4.99748	0.217432	GRMZM2G073023_LMAN	-0.00968116	2.91e-05	4.53541	0.0765596
6-70947008	6	70947008	Diff_SFHT	16.6639	7.18722e-05	4.14344	0.524807	GRMZM2G073023_GShoot	0.172553	3.06e-05	4.51476	0.0684345
6-70947008	6	70947008	Diff_SFHT	16.6639	7.18722e-05	4.14344	0.524807	GRMZM2G073023_L3Base	0.131834	1.6e-06	5.79583	0.00739712
6-70947008	6	70947008	Diff_SFHT	16.6639	7.18722e-05	4.14344	0.524807	GRMZM2G073023_LMAN	-0.00968116	2.91e-05	4.53541	0.0765596
6-70947008	6	70947008	MT_EaHT	-12.3224	3.35455e-06	5.47437	0.161212	GRMZM2G073023_GShoot	0.172553	3.06e-05	4.51476	0.0684345
6-70947008	6	70947008	MT_EaHT	-12.3224	3.35455e-06	5.47437	0.161212	GRMZM2G073023_L3Base	0.131834	1.6e-06	5.79583	0.00739712
6-70947008	6	70947008	MT_EaHT	-12.3224	3.35455e-06	5.47437	0.161212	GRMZM2G073023_LMAN	-0.00968116	2.91e-05	4.53541	0.0765596
6-70947008	6	70947008	Score	0.54361	6.9599e-09	8.1574	0.00554317	GRMZM2G073023_GShoot	0.172553	3.06e-05	4.51476	0.0684345
6-70947008	6	70947008	Score	0.54361	6.9599e-09	8.1574	0.00554317	GRMZM2G073023_L3Base	0.131834	1.6e-06	5.79583	0.00739712
6-70947008	6	70947008	Score	0.54361	6.9599e-09	8.1574	0.00554317	GRMZM2G073023_LMAN	-0.00968116	2.91e-05	4.53541	0.0765596
6-70947008	6	70947008	Ratio_SFHT	-0.071681	6.76024e-05	4.17004	0.574013	GRMZM2G073023_GShoot	0.172553	3.06e-05	4.51476	0.0684345
6-70947008	6	70947008	Ratio_SFHT	-0.071681	6.76024e-05	4.17004	0.574013	GRMZM2G073023_L3Base	0.131834	1.6e-06	5.79583	0.00739712
6-70947008	6	70947008	Ratio_SFHT	-0.071681	6.76024e-05	4.17004	0.574013	GRMZM2G073023_LMAN	-0.00968116	2.91e-05	4.53541	0.0765596
6-70947008	6	70947008	Diff_EaHT	9.52709	3.17556e-05	4.49818	0.328191	GRMZM2G073023_GShoot	0.172553	3.06e-05	4.51476	0.0684345
6-70947008	6	70947008	Diff_EaHT	9.52709	3.17556e-05	4.49818	0.328191	GRMZM2G073023_L3Base	0.131834	1.6e-06	5.79583	0.00739712
6-70947008	6	70947008	Diff_EaHT	9.52709	3.17556e-05	4.49818	0.328191	GRMZM2G073023_LMAN	-0.00968116	2.91e-05	4.53541	0.0765596
6-70947008	6	70947008	Diff_FlHT	15.7258	1.86385e-05	4.72959	0.321132	GRMZM2G073023_GShoot	0.172553	3.06e-05	4.51476	0.0684345
6-70947008	6	70947008	Diff_FlHT	15.7258	1.86385e-05	4.72959	0.321132	GRMZM2G073023_L3Base	0.131834	1.6e-06	5.79583	0.00739712
6-70947008	6	70947008	Diff_FlHT	15.7258	1.86385e-05	4.72959	0.321132	GRMZM2G073023_LMAN	-0.00968116	2.91e-05	4.53541	0.0765596
6-70947008	6	70947008	Ratio_EaHT	-0.0891814	1.03102e-05	4.98673	0.493359	GRMZM2G073023_GShoot	0.172553	3.06e-05	4.51476	0.0684345
6-70947008	6	70947008	Ratio_EaHT	-0.0891814	1.03102e-05	4.98673	0.493359	GRMZM2G073023_L3Base	0.131834	1.6e-06	5.79583	0.00739712
6-70947008	6	70947008	Ratio_EaHT	-0.0891814	1.03102e-05	4.98673	0.493359	GRMZM2G073023_LMAN	-0.00968116	2.91e-05	4.53541	0.0765596
6-70947008	6	70947008	SFHT	-20.8946	9.3314e-06	5.03005	0.204514	GRMZM2G073023_GShoot	0.172553	3.06e-05	4.51476	0.0684345
6-70947008	6	70947008	SFHT	-20.8946	9.3314e-06	5.03005	0.204514	GRMZM2G073023_L3Base	0.131834	1.6e-06	5.79583	0.00739712
6-70947008	6	70947008	SFHT	-20.8946	9.3314e-06	5.03005	0.204514	GRMZM2G073023_LMAN	-0.00968116	2.91e-05	4.53541	0.0765596
6-70947914	6	70947914	Ratio_FlHT	-0.0719633	2.41819e-05	4.61651	0.414158	GRMZM2G073023_LMAN	-0.0116792	1.8e-05	4.74464	0.0544234
6-70947914	6	70947914	MT_FlHT	-19.2567	3.85845e-05	4.41359	0.326402	GRMZM2G073023_LMAN	-0.0116792	1.8e-05	4.74464	0.0544234
6-70947914	6	70947914	MT_EaHT	-13.588	3.48106e-06	5.45829	0.161212	GRMZM2G073023_LMAN	-0.0116792	1.8e-05	4.74464	0.0544234
6-70947914	6	70947914	Score	0.561521	3.95626e-08	7.40272	0.00776878	GRMZM2G073023_LMAN	-0.0116792	1.8e-05	4.74464	0.0544234
6-70947914	6	70947914	Diff_EaHT	10.4659	3.51403e-05	4.45419	0.333736	GRMZM2G073023_LMAN	-0.0116792	1.8e-05	4.74464	0.0544234
6-70947914	6	70947914	Diff_FlHT	16.9416	1.81792e-05	4.74042	0.321132	GRMZM2G073023_LMAN	-0.0116792	1.8e-05	4.74464	0.0544234
6-70947914	6	70947914	Ratio_EaHT	-0.098576	1.01312e-05	4.99434	0.493359	GRMZM2G073023_LMAN	-0.0116792	1.8e-05	4.74464	0.0544234
6-70947914	6	70947914	SFHT	-21.3396	4.53813e-05	4.34312	0.294777	GRMZM2G073023_LMAN	-0.0116792	1.8e-05	4.74464	0.0544234
6-70957470	6	70957470	Ratio_FlHT	-0.0695306	3.71062e-05	4.43055	0.414158	GRMZM2G073023_L3Base	0.128036	2.84e-05	4.54699	0.0698065
6-70957470	6	70957470	Ratio_FlHT	-0.0695306	3.71062e-05	4.43055	0.414158	GRMZM2G073023_LMAN	-0.010271	7.8e-05	4.10808	0.145072
6-70957470	6	70957470	MT_FlHT	-18.3847	5.90314e-05	4.22892	0.332133	GRMZM2G073023_L3Base	0.128036	2.84e-05	4.54699	0.0698065
6-70957470	6	70957470	MT_FlHT	-18.3847	5.90314e-05	4.22892	0.332133	GRMZM2G073023_LMAN	-0.010271	7.8e-05	4.10808	0.145072
6-70957470	6	70957470	MT_EaHT	-12.7396	8.92022e-06	5.04962	0.161212	GRMZM2G073023_L3Base	0.128036	2.84e-05	4.54699	0.0698065
6-70957470	6	70957470	MT_EaHT	-12.7396	8.92022e-06	5.04962	0.161212	GRMZM2G073023_LMAN	-0.010271	7.8e-05	4.10808	0.145072
6-70957470	6	70957470	Score	0.557829	2.54881e-08	7.59366	0.00554317	GRMZM2G073023_L3Base	0.128036	2.84e-05	4.54699	0.0698065
6-70957470	6	70957470	Score	0.557829	2.54881e-08	7.59366	0.00554317	GRMZM2G073023_LMAN	-0.010271	7.8e-05	4.10808	0.145072
6-70957470	6	70957470	Diff_FlHT	16.2905	3.0983e-05	4.50888	0.321132	GRMZM2G073023_L3Base	0.128036	2.84e-05	4.54699	0.0698065
6-70957470	6	70957470	Diff_FlHT	16.2905	3.0983e-05	4.50888	0.321132	GRMZM2G073023_LMAN	-0.010271	7.8e-05	4.10808	0.145072
6-70957470	6	70957470	Ratio_EaHT	-0.0920165	2.58584e-05	4.5874	0.493359	GRMZM2G073023_L3Base	0.128036	2.84e-05	4.54699	0.0698065
6-70957470	6	70957470	Ratio_EaHT	-0.0920165	2.58584e-05	4.5874	0.493359	GRMZM2G073023_LMAN	-0.010271	7.8e-05	4.10808	0.145072
6-70957470	6	70957470	SFHT	-20.4191	6.38854e-05	4.1946	0.296155	GRMZM2G073023_L3Base	0.128036	2.84e-05	4.54699	0.0698065
6-70957470	6	70957470	SFHT	-20.4191	6.38854e-05	4.1946	0.296155	GRMZM2G073023_LMAN	-0.010271	7.8e-05	4.10808	0.145072
6-70958078	6	70958078	Score	0.511591	5.44141e-07	6.26429	0.0367277	GRMZM2G073023_GShoot	0.179836	7.75e-05	4.11057	0.0684345
6-70958078	6	70958078	Score	0.511591	5.44141e-07	6.26429	0.0367277	GRMZM2G073023_L3Base	0.126688	3.98e-05	4.39963	0.0894752
6-70959888	6	70959888	Ratio_FlHT	-0.0695306	3.71062e-05	4.43055	0.414158	GRMZM2G073023_L3Base	0.125008	3.87e-05	4.41194	0.0875385
6-70959888	6	70959888	Ratio_FlHT	-0.0695306	3.71062e-05	4.43055	0.414158	GRMZM2G073023_LMAN	-0.0105222	5.6e-05	4.25169	0.115721
6-70959888	6	70959888	MT_FlHT	-18.3847	5.90314e-05	4.22892	0.332133	GRMZM2G073023_L3Base	0.125008	3.87e-05	4.41194	0.0875385
6-70959888	6	70959888	MT_FlHT	-18.3847	5.90314e-05	4.22892	0.332133	GRMZM2G073023_LMAN	-0.0105222	5.6e-05	4.25169	0.115721
6-70959888	6	70959888	MT_EaHT	-12.7396	8.92022e-06	5.04962	0.161212	GRMZM2G073023_L3Base	0.125008	3.87e-05	4.41194	0.0875385
6-70959888	6	70959888	MT_EaHT	-12.7396	8.92022e-06	5.04962	0.161212	GRMZM2G073023_LMAN	-0.0105222	5.6e-05	4.25169	0.115721
6-70959888	6	70959888	Score	0.557829	2.54881e-08	7.59366	0.00554317	GRMZM2G073023_L3Base	0.125008	3.87e-05	4.41194	0.0875385
6-70959888	6	70959888	Score	0.557829	2.54881e-08	7.59366	0.00554317	GRMZM2G073023_LMAN	-0.0105222	5.6e-05	4.25169	0.115721
6-70959888	6	70959888	Diff_FlHT	16.2905	3.0983e-05	4.50888	0.321132	GRMZM2G073023_L3Base	0.125008	3.87e-05	4.41194	0.0875385
6-70959888	6	70959888	Diff_FlHT	16.2905	3.0983e-05	4.50888	0.321132	GRMZM2G073023_LMAN	-0.0105222	5.6e-05	4.25169	0.115721
6-70959888	6	70959888	Ratio_EaHT	-0.0920165	2.58584e-05	4.5874	0.493359	GRMZM2G073023_L3Base	0.125008	3.87e-05	4.41194	0.0875385
6-70959888	6	70959888	Ratio_EaHT	-0.0920165	2.58584e-05	4.5874	0.493359	GRMZM2G073023_LMAN	-0.0105222	5.6e-05	4.25169	0.115721
6-70959888	6	70959888	SFHT	-20.4191	6.38854e-05	4.1946	0.296155	GRMZM2G073023_L3Base	0.125008	3.87e-05	4.41194	0.0875385
6-70959888	6	70959888	SFHT	-20.4191	6.38854e-05	4.1946	0.296155	GRMZM2G073023_LMAN	-0.0105222	5.6e-05	4.25169	0.115721
6-70960406	6	70960406	Score	0.447941	2.75161e-05	4.56041	0.323741	GRMZM2G073023_LMAN	-0.010885	6.2e-05	4.20766	0.124606
6-70966865	6	70966865	Score	0.384493	6.97046e-05	4.15674	0.371487	GRMZM2G073023_GShoot	0.196786	6e-07	6.22204	0.00670583
6-70966865	6	70966865	Score	0.384493	6.97046e-05	4.15674	0.371487	GRMZM2G073023_L3Base	0.144452	1.11e-07	6.95593	0.00073787
6-70966865	6	70966865	Score	0.384493	6.97046e-05	4.15674	0.371487	GRMZM2G073023_LMAN	-0.00935258	6.04e-05	4.21928	0.12221
6-70966985	6	70966985	Ratio_FlHT	-0.0693867	3.59678e-05	4.44409	0.414158	GRMZM2G073023_L3Base	0.119713	7.36e-05	4.13306	0.141217
6-70966985	6	70966985	Ratio_FlHT	-0.0693867	3.59678e-05	4.44409	0.414158	GRMZM2G073023_LMAN	-0.0109101	2.45e-05	4.61019	0.0676981
6-70966985	6	70966985	MT_FlHT	-19.2042	2.3491e-05	4.6291	0.269023	GRMZM2G073023_L3Base	0.119713	7.36e-05	4.13306	0.141217
6-70966985	6	70966985	MT_FlHT	-19.2042	2.3491e-05	4.6291	0.269023	GRMZM2G073023_LMAN	-0.0109101	2.45e-05	4.61019	0.0676981
6-70966985	6	70966985	MT_EaHT	-13.1492	3.81695e-06	5.41828	0.161212	GRMZM2G073023_L3Base	0.119713	7.36e-05	4.13306	0.141217
6-70966985	6	70966985	MT_EaHT	-13.1492	3.81695e-06	5.41828	0.161212	GRMZM2G073023_LMAN	-0.0109101	2.45e-05	4.61019	0.0676981
6-70966985	6	70966985	Score	0.534836	9.3885e-08	7.0274	0.0107719	GRMZM2G073023_L3Base	0.119713	7.36e-05	4.13306	0.141217
6-70966985	6	70966985	Score	0.534836	9.3885e-08	7.0274	0.0107719	GRMZM2G073023_LMAN	-0.0109101	2.45e-05	4.61019	0.0676981
6-70966985	6	70966985	Diff_FlHT	16.1348	3.46193e-05	4.46068	0.332889	GRMZM2G073023_L3Base	0.119713	7.36e-05	4.13306	0.141217
6-70966985	6	70966985	Diff_FlHT	16.1348	3.46193e-05	4.46068	0.332889	GRMZM2G073023_LMAN	-0.0109101	2.45e-05	4.61019	0.0676981
6-70966985	6	70966985	Ratio_EaHT	-0.0902653	3.33296e-05	4.47717	0.493359	GRMZM2G073023_L3Base	0.119713	7.36e-05	4.13306	0.141217
6-70966985	6	70966985	Ratio_EaHT	-0.0902653	3.33296e-05	4.47717	0.493359	GRMZM2G073023_LMAN	-0.0109101	2.45e-05	4.61019	0.0676981
6-70966985	6	70966985	SFHT	-21.1865	2.90745e-05	4.53649	0.275507	GRMZM2G073023_L3Base	0.119713	7.36e-05	4.13306	0.141217
6-70966985	6	70966985	SFHT	-21.1865	2.90745e-05	4.53649	0.275507	GRMZM2G073023_LMAN	-0.0109101	2.45e-05	4.61019	0.0676981
6-70967130	6	70967130	Ratio_FlHT	-0.0662429	9.15754e-05	4.03822	0.470868	GRMZM2G073023_L3Base	0.119678	9.45e-05	4.02471	0.167382
6-70967130	6	70967130	Ratio_FlHT	-0.0662429	9.15754e-05	4.03822	0.470868	GRMZM2G073023_LMAN	-0.0101519	9.67e-05	4.01465	0.164788
6-70967130	6	70967130	MT_EaHT	-11.9686	2.88945e-05	4.53918	0.235454	GRMZM2G073023_L3Base	0.119678	9.45e-05	4.02471	0.167382
6-70967130	6	70967130	MT_EaHT	-11.9686	2.88945e-05	4.53918	0.235454	GRMZM2G073023_LMAN	-0.0101519	9.67e-05	4.01465	0.164788
6-70967130	6	70967130	Score	0.529898	1.54972e-07	6.80975	0.0138304	GRMZM2G073023_L3Base	0.119678	9.45e-05	4.02471	0.167382
6-70967130	6	70967130	Score	0.529898	1.54972e-07	6.80975	0.0138304	GRMZM2G073023_LMAN	-0.0101519	9.67e-05	4.01465	0.164788
6-70967130	6	70967130	Diff_FlHT	15.4849	8.09422e-05	4.09183	0.430247	GRMZM2G073023_L3Base	0.119678	9.45e-05	4.02471	0.167382
6-70967130	6	70967130	Diff_FlHT	15.4849	8.09422e-05	4.09183	0.430247	GRMZM2G073023_LMAN	-0.0101519	9.67e-05	4.01465	0.164788
6-70967130	6	70967130	Ratio_EaHT	-0.0860424	8.05127e-05	4.09414	0.512219	GRMZM2G073023_L3Base	0.119678	9.45e-05	4.02471	0.167382
6-70967130	6	70967130	Ratio_EaHT	-0.0860424	8.05127e-05	4.09414	0.512219	GRMZM2G073023_LMAN	-0.0101519	9.67e-05	4.01465	0.164788
6-70967469	6	70967469	Score	0.507812	3.23126e-06	5.49063	0.154662	GRMZM2G073023_LMAN	-0.0112963	5.04e-05	4.29798	0.107797
6-70969450	6	70969450	Ratio_FlHT	-0.0744202	6.5175e-06	5.18592	0.373845	GRMZM2G073023_L3Base	0.120939	5.46e-05	4.26287	0.113727
6-70969450	6	70969450	Ratio_FlHT	-0.0744202	6.5175e-06	5.18592	0.373845	GRMZM2G073023_LMAN	-0.0106184	3.09e-05	4.50956	0.0798334
6-70969450	6	70969450	MT_FlHT	-20.2065	4.8245e-06	5.31655	0.217432	GRMZM2G073023_L3Base	0.120939	5.46e-05	4.26287	0.113727
6-70969450	6	70969450	MT_FlHT	-20.2065	4.8245e-06	5.31655	0.217432	GRMZM2G073023_LMAN	-0.0106184	3.09e-05	4.50956	0.0798334
6-70969450	6	70969450	Diff_SFHT	17.8528	4.97257e-05	4.30342	0.509994	GRMZM2G073023_L3Base	0.120939	5.46e-05	4.26287	0.113727
6-70969450	6	70969450	Diff_SFHT	17.8528	4.97257e-05	4.30342	0.509994	GRMZM2G073023_LMAN	-0.0106184	3.09e-05	4.50956	0.0798334
6-70969450	6	70969450	MT_EaHT	-13.2208	1.9001e-06	5.72122	0.161212	GRMZM2G073023_L3Base	0.120939	5.46e-05	4.26287	0.113727
6-70969450	6	70969450	MT_EaHT	-13.2208	1.9001e-06	5.72122	0.161212	GRMZM2G073023_LMAN	-0.0106184	3.09e-05	4.50956	0.0798334
6-70969450	6	70969450	Score	0.565308	1.06137e-08	7.97413	0.00554317	GRMZM2G073023_L3Base	0.120939	5.46e-05	4.26287	0.113727
6-70969450	6	70969450	Score	0.565308	1.06137e-08	7.97413	0.00554317	GRMZM2G073023_LMAN	-0.0106184	3.09e-05	4.50956	0.0798334
6-70969450	6	70969450	Ratio_SFHT	-0.0767592	4.70463e-05	4.32747	0.574013	GRMZM2G073023_L3Base	0.120939	5.46e-05	4.26287	0.113727
6-70969450	6	70969450	Ratio_SFHT	-0.0767592	4.70463e-05	4.32747	0.574013	GRMZM2G073023_LMAN	-0.0106184	3.09e-05	4.50956	0.0798334
6-70969450	6	70969450	Diff_EaHT	10.1864	2.15914e-05	4.66572	0.323589	GRMZM2G073023_L3Base	0.120939	5.46e-05	4.26287	0.113727
6-70969450	6	70969450	Diff_EaHT	10.1864	2.15914e-05	4.66572	0.323589	GRMZM2G073023_LMAN	-0.0106184	3.09e-05	4.50956	0.0798334
6-70969450	6	70969450	Diff_FlHT	17.345	5.91514e-06	5.22803	0.321132	GRMZM2G073023_L3Base	0.120939	5.46e-05	4.26287	0.113727
6-70969450	6	70969450	Diff_FlHT	17.345	5.91514e-06	5.22803	0.321132	GRMZM2G073023_LMAN	-0.0106184	3.09e-05	4.50956	0.0798334
6-70969450	6	70969450	Ratio_EaHT	-0.0948851	7.45154e-06	5.12775	0.493359	GRMZM2G073023_L3Base	0.120939	5.46e-05	4.26287	0.113727
6-70969450	6	70969450	Ratio_EaHT	-0.0948851	7.45154e-06	5.12775	0.493359	GRMZM2G073023_LMAN	-0.0106184	3.09e-05	4.50956	0.0798334
6-70969450	6	70969450	SFHT	-22.5234	5.32027e-06	5.27407	0.204514	GRMZM2G073023_L3Base	0.120939	5.46e-05	4.26287	0.113727
6-70969450	6	70969450	SFHT	-22.5234	5.32027e-06	5.27407	0.204514	GRMZM2G073023_LMAN	-0.0106184	3.09e-05	4.50956	0.0798334
6-70971307	6	70971307	Ratio_FlHT	-0.0756563	6.53073e-06	5.18504	0.373845	GRMZM2G073023_L3Base	0.133764	1.02e-05	4.99323	0.0322647
6-70971307	6	70971307	Ratio_FlHT	-0.0756563	6.53073e-06	5.18504	0.373845	GRMZM2G073023_LMAN	-0.0108403	2.74e-05	4.56206	0.0729724
6-70971307	6	70971307	MT_FlHT	-20.2981	7.22295e-06	5.14129	0.217432	GRMZM2G073023_L3Base	0.133764	1.02e-05	4.99323	0.0322647
6-70971307	6	70971307	MT_FlHT	-20.2981	7.22295e-06	5.14129	0.217432	GRMZM2G073023_LMAN	-0.0108403	2.74e-05	4.56206	0.0729724
6-70971307	6	70971307	Diff_SFHT	18.2613	4.95477e-05	4.30498	0.509994	GRMZM2G073023_L3Base	0.133764	1.02e-05	4.99323	0.0322647
6-70971307	6	70971307	Diff_SFHT	18.2613	4.95477e-05	4.30498	0.509994	GRMZM2G073023_LMAN	-0.0108403	2.74e-05	4.56206	0.0729724
6-70971307	6	70971307	MT_EaHT	-13.7169	1.32161e-06	5.8789	0.161212	GRMZM2G073023_L3Base	0.133764	1.02e-05	4.99323	0.0322647
6-70971307	6	70971307	MT_EaHT	-13.7169	1.32161e-06	5.8789	0.161212	GRMZM2G073023_LMAN	-0.0108403	2.74e-05	4.56206	0.0729724
6-70971307	6	70971307	Score	0.592042	2.79098e-09	8.55424	0.00554317	GRMZM2G073023_L3Base	0.133764	1.02e-05	4.99323	0.0322647
6-70971307	6	70971307	Score	0.592042	2.79098e-09	8.55424	0.00554317	GRMZM2G073023_LMAN	-0.0108403	2.74e-05	4.56206	0.0729724
6-70971307	6	70971307	Ratio_SFHT	-0.0785321	4.66992e-05	4.33069	0.574013	GRMZM2G073023_L3Base	0.133764	1.02e-05	4.99323	0.0322647
6-70971307	6	70971307	Ratio_SFHT	-0.0785321	4.66992e-05	4.33069	0.574013	GRMZM2G073023_LMAN	-0.0108403	2.74e-05	4.56206	0.0729724
6-70971307	6	70971307	Diff_EaHT	10.6144	1.48184e-05	4.8292	0.323589	GRMZM2G073023_L3Base	0.133764	1.02e-05	4.99323	0.0322647
6-70971307	6	70971307	Diff_EaHT	10.6144	1.48184e-05	4.8292	0.323589	GRMZM2G073023_LMAN	-0.0108403	2.74e-05	4.56206	0.0729724
6-70971307	6	70971307	Diff_FlHT	17.6213	6.01704e-06	5.22062	0.321132	GRMZM2G073023_L3Base	0.133764	1.02e-05	4.99323	0.0322647
6-70971307	6	70971307	Diff_FlHT	17.6213	6.01704e-06	5.22062	0.321132	GRMZM2G073023_LMAN	-0.0108403	2.74e-05	4.56206	0.0729724
6-70971307	6	70971307	Ratio_EaHT	-0.0999703	3.79153e-06	5.42119	0.493359	GRMZM2G073023_L3Base	0.133764	1.02e-05	4.99323	0.0322647
6-70971307	6	70971307	Ratio_EaHT	-0.0999703	3.79153e-06	5.42119	0.493359	GRMZM2G073023_LMAN	-0.0108403	2.74e-05	4.56206	0.0729724
6-70971307	6	70971307	SFHT	-22.4098	8.94906e-06	5.04822	0.204514	GRMZM2G073023_L3Base	0.133764	1.02e-05	4.99323	0.0322647
6-70971307	6	70971307	SFHT	-22.4098	8.94906e-06	5.04822	0.204514	GRMZM2G073023_LMAN	-0.0108403	2.74e-05	4.56206	0.0729724
6-70971373	6	70971373	Score	0.41814	1.03743e-05	4.98404	0.263069	GRMZM2G073023_GShoot	0.197461	5.94e-08	7.22597	0.00103663
6-70971373	6	70971373	Score	0.41814	1.03743e-05	4.98404	0.263069	GRMZM2G073023_L3Base	0.134688	1.75e-07	6.7579	0.00109114
6-70971373	6	70971373	Score	0.41814	1.03743e-05	4.98404	0.263069	GRMZM2G073023_LMAN	-0.0108088	4.75e-07	6.32371	0.00357873
6-70971611	6	70971611	Ratio_FlHT	-0.068898	1.51443e-05	4.81975	0.400714	GRMZM2G073023_GShoot	0.166497	4.44e-05	4.35286	0.0684345
6-70971611	6	70971611	Ratio_FlHT	-0.068898	1.51443e-05	4.81975	0.400714	GRMZM2G073023_L3Base	0.117786	2.64e-05	4.57758	0.0660436
6-70971611	6	70971611	Ratio_FlHT	-0.068898	1.51443e-05	4.81975	0.400714	GRMZM2G073023_LMAN	-0.0112299	1.26e-06	5.90006	0.00782297
6-70971611	6	70971611	MT_FlHT	-18.8525	1.60784e-05	4.79376	0.23906	GRMZM2G073023_GShoot	0.166497	4.44e-05	4.35286	0.0684345
6-70971611	6	70971611	MT_FlHT	-18.8525	1.60784e-05	4.79376	0.23906	GRMZM2G073023_L3Base	0.117786	2.64e-05	4.57758	0.0660436
6-70971611	6	70971611	MT_FlHT	-18.8525	1.60784e-05	4.79376	0.23906	GRMZM2G073023_LMAN	-0.0112299	1.26e-06	5.90006	0.00782297
6-70971611	6	70971611	MT_EaHT	-12.903	2.44422e-06	5.61186	0.161212	GRMZM2G073023_GShoot	0.166497	4.44e-05	4.35286	0.0684345
6-70971611	6	70971611	MT_EaHT	-12.903	2.44422e-06	5.61186	0.161212	GRMZM2G073023_L3Base	0.117786	2.64e-05	4.57758	0.0660436
6-70971611	6	70971611	MT_EaHT	-12.903	2.44422e-06	5.61186	0.161212	GRMZM2G073023_LMAN	-0.0112299	1.26e-06	5.90006	0.00782297
6-70971611	6	70971611	Score	0.539331	1.86866e-08	7.72847	0.00554317	GRMZM2G073023_GShoot	0.166497	4.44e-05	4.35286	0.0684345
6-70971611	6	70971611	Score	0.539331	1.86866e-08	7.72847	0.00554317	GRMZM2G073023_L3Base	0.117786	2.64e-05	4.57758	0.0660436
6-70971611	6	70971611	Score	0.539331	1.86866e-08	7.72847	0.00554317	GRMZM2G073023_LMAN	-0.0112299	1.26e-06	5.90006	0.00782297
6-70971611	6	70971611	Diff_EaHT	9.42179	7.06733e-05	4.15074	0.410062	GRMZM2G073023_GShoot	0.166497	4.44e-05	4.35286	0.0684345
6-70971611	6	70971611	Diff_EaHT	9.42179	7.06733e-05	4.15074	0.410062	GRMZM2G073023_L3Base	0.117786	2.64e-05	4.57758	0.0660436
6-70971611	6	70971611	Diff_EaHT	9.42179	7.06733e-05	4.15074	0.410062	GRMZM2G073023_LMAN	-0.0112299	1.26e-06	5.90006	0.00782297
6-70971611	6	70971611	Diff_FlHT	15.6929	2.20612e-05	4.65637	0.321132	GRMZM2G073023_GShoot	0.166497	4.44e-05	4.35286	0.0684345
6-70971611	6	70971611	Diff_FlHT	15.6929	2.20612e-05	4.65637	0.321132	GRMZM2G073023_L3Base	0.117786	2.64e-05	4.57758	0.0660436
6-70971611	6	70971611	Diff_FlHT	15.6929	2.20612e-05	4.65637	0.321132	GRMZM2G073023_LMAN	-0.0112299	1.26e-06	5.90006	0.00782297
6-70971611	6	70971611	Ratio_EaHT	-0.0902295	1.60682e-05	4.79403	0.493359	GRMZM2G073023_GShoot	0.166497	4.44e-05	4.35286	0.0684345
6-70971611	6	70971611	Ratio_EaHT	-0.0902295	1.60682e-05	4.79403	0.493359	GRMZM2G073023_L3Base	0.117786	2.64e-05	4.57758	0.0660436
6-70971611	6	70971611	Ratio_EaHT	-0.0902295	1.60682e-05	4.79403	0.493359	GRMZM2G073023_LMAN	-0.0112299	1.26e-06	5.90006	0.00782297
6-70971611	6	70971611	SFHT	-20.8267	2.04673e-05	4.68894	0.268273	GRMZM2G073023_GShoot	0.166497	4.44e-05	4.35286	0.0684345
6-70971611	6	70971611	SFHT	-20.8267	2.04673e-05	4.68894	0.268273	GRMZM2G073023_L3Base	0.117786	2.64e-05	4.57758	0.0660436
6-70971611	6	70971611	SFHT	-20.8267	2.04673e-05	4.68894	0.268273	GRMZM2G073023_LMAN	-0.0112299	1.26e-06	5.90006	0.00782297
6-70971713	6	70971713	Ratio_FlHT	-0.0742333	1.34692e-05	4.87066	0.381015	GRMZM2G073023_L3Base	0.12653	2.36e-05	4.62749	0.0603352
6-70971713	6	70971713	Ratio_FlHT	-0.0742333	1.34692e-05	4.87066	0.381015	GRMZM2G073023_LMAN	-0.0110867	1.91e-05	4.71936	0.0565562
6-70971713	6	70971713	MT_FlHT	-20.3083	1.25208e-05	4.90237	0.218607	GRMZM2G073023_L3Base	0.12653	2.36e-05	4.62749	0.0603352
6-70971713	6	70971713	MT_FlHT	-20.3083	1.25208e-05	4.90237	0.218607	GRMZM2G073023_LMAN	-0.0110867	1.91e-05	4.71936	0.0565562
6-70971713	6	70971713	MT_EaHT	-13.6376	2.93178e-06	5.53287	0.161212	GRMZM2G073023_L3Base	0.12653	2.36e-05	4.62749	0.0603352
6-70971713	6	70971713	MT_EaHT	-13.6376	2.93178e-06	5.53287	0.161212	GRMZM2G073023_LMAN	-0.0110867	1.91e-05	4.71936	0.0565562
6-70971713	6	70971713	Score	0.562632	1.94562e-08	7.71094	0.00554317	GRMZM2G073023_L3Base	0.12653	2.36e-05	4.62749	0.0603352
6-70971713	6	70971713	Score	0.562632	1.94562e-08	7.71094	0.00554317	GRMZM2G073023_LMAN	-0.0110867	1.91e-05	4.71936	0.0565562
6-70971713	6	70971713	Diff_EaHT	10.1054	6.23387e-05	4.20524	0.409988	GRMZM2G073023_L3Base	0.12653	2.36e-05	4.62749	0.0603352
6-70971713	6	70971713	Diff_EaHT	10.1054	6.23387e-05	4.20524	0.409988	GRMZM2G073023_LMAN	-0.0110867	1.91e-05	4.71936	0.0565562
6-70971713	6	70971713	Diff_FlHT	17.2263	1.34771e-05	4.8704	0.321132	GRMZM2G073023_L3Base	0.12653	2.36e-05	4.62749	0.0603352
6-70971713	6	70971713	Diff_FlHT	17.2263	1.34771e-05	4.8704	0.321132	GRMZM2G073023_LMAN	-0.0110867	1.91e-05	4.71936	0.0565562
6-70971713	6	70971713	Ratio_EaHT	-0.0958842	1.67661e-05	4.77557	0.493359	GRMZM2G073023_L3Base	0.12653	2.36e-05	4.62749	0.0603352
6-70971713	6	70971713	Ratio_EaHT	-0.0958842	1.67661e-05	4.77557	0.493359	GRMZM2G073023_LMAN	-0.0110867	1.91e-05	4.71936	0.0565562
6-70971713	6	70971713	SFHT	-21.9467	2.42107e-05	4.61599	0.27527	GRMZM2G073023_L3Base	0.12653	2.36e-05	4.62749	0.0603352
6-70971713	6	70971713	SFHT	-21.9467	2.42107e-05	4.61599	0.27527	GRMZM2G073023_LMAN	-0.0110867	1.91e-05	4.71936	0.0565562
6-70972026	6	70972026	Ratio_FlHT	-0.0714526	1.83753e-05	4.73577	0.410175	GRMZM2G073023_L3Base	0.129956	1.2e-05	4.92033	0.0370734
6-70972026	6	70972026	Ratio_FlHT	-0.0714526	1.83753e-05	4.73577	0.410175	GRMZM2G073023_LMAN	-0.0113988	8.79e-06	5.05606	0.032419
6-70972026	6	70972026	MT_FlHT	-19.5219	1.67108e-05	4.777	0.242441	GRMZM2G073023_L3Base	0.129956	1.2e-05	4.92033	0.0370734
6-70972026	6	70972026	MT_FlHT	-19.5219	1.67108e-05	4.777	0.242441	GRMZM2G073023_LMAN	-0.0113988	8.79e-06	5.05606	0.032419
6-70972026	6	70972026	MT_EaHT	-13.3268	2.75144e-06	5.56044	0.161212	GRMZM2G073023_L3Base	0.129956	1.2e-05	4.92033	0.0370734
6-70972026	6	70972026	MT_EaHT	-13.3268	2.75144e-06	5.56044	0.161212	GRMZM2G073023_LMAN	-0.0113988	8.79e-06	5.05606	0.032419
6-70972026	6	70972026	Score	0.55829	1.74671e-08	7.75778	0.00554317	GRMZM2G073023_L3Base	0.129956	1.2e-05	4.92033	0.0370734
6-70972026	6	70972026	Score	0.55829	1.74671e-08	7.75778	0.00554317	GRMZM2G073023_LMAN	-0.0113988	8.79e-06	5.05606	0.032419
6-70972026	6	70972026	Diff_EaHT	9.91916	5.49787e-05	4.25981	0.390597	GRMZM2G073023_L3Base	0.129956	1.2e-05	4.92033	0.0370734
6-70972026	6	70972026	Diff_EaHT	9.91916	5.49787e-05	4.25981	0.390597	GRMZM2G073023_LMAN	-0.0113988	8.79e-06	5.05606	0.032419
6-70972026	6	70972026	Diff_FlHT	16.576	1.84973e-05	4.73289	0.321132	GRMZM2G073023_L3Base	0.129956	1.2e-05	4.92033	0.0370734
6-70972026	6	70972026	Diff_FlHT	16.576	1.84973e-05	4.73289	0.321132	GRMZM2G073023_LMAN	-0.0113988	8.79e-06	5.05606	0.032419
6-70972026	6	70972026	Ratio_EaHT	-0.094097	1.45646e-05	4.8367	0.493359	GRMZM2G073023_L3Base	0.129956	1.2e-05	4.92033	0.0370734
6-70972026	6	70972026	Ratio_EaHT	-0.094097	1.45646e-05	4.8367	0.493359	GRMZM2G073023_LMAN	-0.0113988	8.79e-06	5.05606	0.032419
6-70972026	6	70972026	SFHT	-21.5045	2.21339e-05	4.65494	0.274683	GRMZM2G073023_L3Base	0.129956	1.2e-05	4.92033	0.0370734
6-70972026	6	70972026	SFHT	-21.5045	2.21339e-05	4.65494	0.274683	GRMZM2G073023_LMAN	-0.0113988	8.79e-06	5.05606	0.032419
6-70972595	6	70972595	Ratio_FlHT	-0.0693756	9.0986e-05	4.04103	0.470868	GRMZM2G073023_L3Base	0.129901	6.23e-05	4.20524	0.124692
6-70972595	6	70972595	Ratio_FlHT	-0.0693756	9.0986e-05	4.04103	0.470868	GRMZM2G073023_LMAN	-0.0111336	3.05e-05	4.51601	0.078946
6-70972595	6	70972595	MT_FlHT	-19.2393	4.75771e-05	4.3226	0.332133	GRMZM2G073023_L3Base	0.129901	6.23e-05	4.20524	0.124692
6-70972595	6	70972595	MT_FlHT	-19.2393	4.75771e-05	4.3226	0.332133	GRMZM2G073023_LMAN	-0.0111336	3.05e-05	4.51601	0.078946
6-70972595	6	70972595	MT_EaHT	-13.761	3.2689e-06	5.4856	0.161212	GRMZM2G073023_L3Base	0.129901	6.23e-05	4.20524	0.124692
6-70972595	6	70972595	MT_EaHT	-13.761	3.2689e-06	5.4856	0.161212	GRMZM2G073023_LMAN	-0.0111336	3.05e-05	4.51601	0.078946
6-70972595	6	70972595	Score	0.558413	1.2743e-07	6.89473	0.0128581	GRMZM2G073023_L3Base	0.129901	6.23e-05	4.20524	0.124692
6-70972595	6	70972595	Score	0.558413	1.2743e-07	6.89473	0.0128581	GRMZM2G073023_LMAN	-0.0111336	3.05e-05	4.51601	0.078946
6-70972595	6	70972595	Diff_EaHT	9.98236	9.70437e-05	4.01303	0.448537	GRMZM2G073023_L3Base	0.129901	6.23e-05	4.20524	0.124692
6-70972595	6	70972595	Diff_EaHT	9.98236	9.70437e-05	4.01303	0.448537	GRMZM2G073023_LMAN	-0.0111336	3.05e-05	4.51601	0.078946
6-70972595	6	70972595	Ratio_EaHT	-0.096943	1.76616e-05	4.75297	0.493359	GRMZM2G073023_L3Base	0.129901	6.23e-05	4.20524	0.124692
6-70972595	6	70972595	Ratio_EaHT	-0.096943	1.76616e-05	4.75297	0.493359	GRMZM2G073023_LMAN	-0.0111336	3.05e-05	4.51601	0.078946
6-70972595	6	70972595	SFHT	-20.7707	8.07639e-05	4.09278	0.296155	GRMZM2G073023_L3Base	0.129901	6.23e-05	4.20524	0.124692
6-70972595	6	70972595	SFHT	-20.7707	8.07639e-05	4.09278	0.296155	GRMZM2G073023_LMAN	-0.0111336	3.05e-05	4.51601	0.078946
6-70973022	6	70973022	Ratio_FlHT	-0.069911	3.04578e-05	4.5163	0.414158	GRMZM2G073023_L3Base	0.132863	1.01e-05	4.99685	0.0320341
6-70973022	6	70973022	Ratio_FlHT	-0.069911	3.04578e-05	4.5163	0.414158	GRMZM2G073023_LMAN	-0.0106624	3.69e-05	4.43332	0.0896396
6-70973022	6	70973022	MT_FlHT	-18.813	3.29774e-05	4.48178	0.310643	GRMZM2G073023_L3Base	0.132863	1.01e-05	4.99685	0.0320341
6-70973022	6	70973022	MT_FlHT	-18.813	3.29774e-05	4.48178	0.310643	GRMZM2G073023_LMAN	-0.0106624	3.69e-05	4.43332	0.0896396
6-70973022	6	70973022	MT_EaHT	-12.8932	5.64835e-06	5.24808	0.161212	GRMZM2G073023_L3Base	0.132863	1.01e-05	4.99685	0.0320341
6-70973022	6	70973022	MT_EaHT	-12.8932	5.64835e-06	5.24808	0.161212	GRMZM2G073023_LMAN	-0.0106624	3.69e-05	4.43332	0.0896396
6-70973022	6	70973022	Score	0.566247	1.26422e-08	7.89818	0.00554317	GRMZM2G073023_L3Base	0.132863	1.01e-05	4.99685	0.0320341
6-70973022	6	70973022	Score	0.566247	1.26422e-08	7.89818	0.00554317	GRMZM2G073023_LMAN	-0.0106624	3.69e-05	4.43332	0.0896396
6-70973022	6	70973022	Diff_EaHT	9.74385	7.21928e-05	4.14151	0.410062	GRMZM2G073023_L3Base	0.132863	1.01e-05	4.99685	0.0320341
6-70973022	6	70973022	Diff_EaHT	9.74385	7.21928e-05	4.14151	0.410062	GRMZM2G073023_LMAN	-0.0106624	3.69e-05	4.43332	0.0896396
6-70973022	6	70973022	Diff_FlHT	16.1832	3.19442e-05	4.49561	0.321892	GRMZM2G073023_L3Base	0.132863	1.01e-05	4.99685	0.0320341
6-70973022	6	70973022	Diff_FlHT	16.1832	3.19442e-05	4.49561	0.321892	GRMZM2G073023_LMAN	-0.0106624	3.69e-05	4.43332	0.0896396
6-70973022	6	70973022	Ratio_EaHT	-0.0928544	1.82099e-05	4.73969	0.493359	GRMZM2G073023_L3Base	0.132863	1.01e-05	4.99685	0.0320341
6-70973022	6	70973022	Ratio_EaHT	-0.0928544	1.82099e-05	4.73969	0.493359	GRMZM2G073023_LMAN	-0.0106624	3.69e-05	4.43332	0.0896396
6-70973022	6	70973022	SFHT	-20.89	3.59334e-05	4.4445	0.283788	GRMZM2G073023_L3Base	0.132863	1.01e-05	4.99685	0.0320341
6-70973022	6	70973022	SFHT	-20.89	3.59334e-05	4.4445	0.283788	GRMZM2G073023_LMAN	-0.0106624	3.69e-05	4.43332	0.0896396
6-70974210	6	70974210	Ratio_FlHT	-0.0665063	8.30165e-05	4.08084	0.458371	GRMZM2G073023_L3Base	0.133678	7.61e-06	5.11883	0.0257489
6-70974210	6	70974210	Ratio_FlHT	-0.0665063	8.30165e-05	4.08084	0.458371	GRMZM2G073023_LMAN	-0.010518	4.64e-05	4.33362	0.103271
6-70974210	6	70974210	MT_EaHT	-12.3095	1.84391e-05	4.73426	0.218889	GRMZM2G073023_L3Base	0.133678	7.61e-06	5.11883	0.0257489
6-70974210	6	70974210	MT_EaHT	-12.3095	1.84391e-05	4.73426	0.218889	GRMZM2G073023_LMAN	-0.010518	4.64e-05	4.33362	0.103271
6-70974210	6	70974210	Score	0.543644	6.26476e-08	7.2031	0.00939893	GRMZM2G073023_L3Base	0.133678	7.61e-06	5.11883	0.0257489
6-70974210	6	70974210	Score	0.543644	6.26476e-08	7.2031	0.00939893	GRMZM2G073023_LMAN	-0.010518	4.64e-05	4.33362	0.103271
6-70974210	6	70974210	Diff_FlHT	15.4916	7.78657e-05	4.10865	0.430247	GRMZM2G073023_L3Base	0.133678	7.61e-06	5.11883	0.0257489
6-70974210	6	70974210	Diff_FlHT	15.4916	7.78657e-05	4.10865	0.430247	GRMZM2G073023_LMAN	-0.010518	4.64e-05	4.33362	0.103271
6-70974210	6	70974210	Ratio_EaHT	-0.0878118	6.19426e-05	4.20801	0.493359	GRMZM2G073023_L3Base	0.133678	7.61e-06	5.11883	0.0257489
6-70974210	6	70974210	Ratio_EaHT	-0.0878118	6.19426e-05	4.20801	0.493359	GRMZM2G073023_LMAN	-0.010518	4.64e-05	4.33362	0.103271
6-70974263	6	70974263	Ratio_FlHT	-0.0665063	8.30165e-05	4.08084	0.458371	GRMZM2G073023_L3Base	0.136741	3.93e-06	5.40599	0.0156469
6-70974263	6	70974263	Ratio_FlHT	-0.0665063	8.30165e-05	4.08084	0.458371	GRMZM2G073023_LMAN	-0.010429	4.64e-05	4.33316	0.103309
6-70974263	6	70974263	MT_EaHT	-12.3095	1.84391e-05	4.73426	0.218889	GRMZM2G073023_L3Base	0.136741	3.93e-06	5.40599	0.0156469
6-70974263	6	70974263	MT_EaHT	-12.3095	1.84391e-05	4.73426	0.218889	GRMZM2G073023_LMAN	-0.010429	4.64e-05	4.33316	0.103309
6-70974263	6	70974263	Score	0.543644	6.26476e-08	7.2031	0.00939893	GRMZM2G073023_L3Base	0.136741	3.93e-06	5.40599	0.0156469
6-70974263	6	70974263	Score	0.543644	6.26476e-08	7.2031	0.00939893	GRMZM2G073023_LMAN	-0.010429	4.64e-05	4.33316	0.103309
6-70974263	6	70974263	Diff_FlHT	15.4916	7.78657e-05	4.10865	0.430247	GRMZM2G073023_L3Base	0.136741	3.93e-06	5.40599	0.0156469
6-70974263	6	70974263	Diff_FlHT	15.4916	7.78657e-05	4.10865	0.430247	GRMZM2G073023_LMAN	-0.010429	4.64e-05	4.33316	0.103309
6-70974263	6	70974263	Ratio_EaHT	-0.0878118	6.19426e-05	4.20801	0.493359	GRMZM2G073023_L3Base	0.136741	3.93e-06	5.40599	0.0156469
6-70974263	6	70974263	Ratio_EaHT	-0.0878118	6.19426e-05	4.20801	0.493359	GRMZM2G073023_LMAN	-0.010429	4.64e-05	4.33316	0.103309
6-70974268	6	70974268	Ratio_FlHT	-0.0665063	8.30165e-05	4.08084	0.458371	GRMZM2G073023_L3Base	0.125008	3.87e-05	4.41194	0.0875385
6-70974268	6	70974268	Ratio_FlHT	-0.0665063	8.30165e-05	4.08084	0.458371	GRMZM2G073023_LMAN	-0.0105222	5.6e-05	4.25169	0.115721
6-70974268	6	70974268	MT_EaHT	-12.3095	1.84391e-05	4.73426	0.218889	GRMZM2G073023_L3Base	0.125008	3.87e-05	4.41194	0.0875385
6-70974268	6	70974268	MT_EaHT	-12.3095	1.84391e-05	4.73426	0.218889	GRMZM2G073023_LMAN	-0.0105222	5.6e-05	4.25169	0.115721
6-70974268	6	70974268	Score	0.543644	6.26476e-08	7.2031	0.00939893	GRMZM2G073023_L3Base	0.125008	3.87e-05	4.41194	0.0875385
6-70974268	6	70974268	Score	0.543644	6.26476e-08	7.2031	0.00939893	GRMZM2G073023_LMAN	-0.0105222	5.6e-05	4.25169	0.115721
6-70974268	6	70974268	Diff_FlHT	15.4916	7.78657e-05	4.10865	0.430247	GRMZM2G073023_L3Base	0.125008	3.87e-05	4.41194	0.0875385
6-70974268	6	70974268	Diff_FlHT	15.4916	7.78657e-05	4.10865	0.430247	GRMZM2G073023_LMAN	-0.0105222	5.6e-05	4.25169	0.115721
6-70974268	6	70974268	Ratio_EaHT	-0.0878118	6.19426e-05	4.20801	0.493359	GRMZM2G073023_L3Base	0.125008	3.87e-05	4.41194	0.0875385
6-70974268	6	70974268	Ratio_EaHT	-0.0878118	6.19426e-05	4.20801	0.493359	GRMZM2G073023_LMAN	-0.0105222	5.6e-05	4.25169	0.115721
6-70975065	6	70975065	MT_EaHT	-12.3094	1.94055e-05	4.71208	0.223838	GRMZM2G073023_L3Base	0.123218	3.9e-05	4.40942	0.0879684
6-70975065	6	70975065	MT_EaHT	-12.3094	1.94055e-05	4.71208	0.223838	GRMZM2G073023_LMAN	-0.010938	2.43e-05	4.61436	0.0672381
6-70975065	6	70975065	Score	0.521367	2.01255e-07	6.69625	0.0168847	GRMZM2G073023_L3Base	0.123218	3.9e-05	4.40942	0.0879684
6-70975065	6	70975065	Score	0.521367	2.01255e-07	6.69625	0.0168847	GRMZM2G073023_LMAN	-0.010938	2.43e-05	4.61436	0.0672381
6-70975078	6	70975078	MT_EaHT	-11.9822	2.89296e-05	4.53866	0.235454	GRMZM2G073023_L3Base	0.115835	5.96e-05	4.22453	0.120655
6-70975078	6	70975078	Score	0.516197	2.36394e-07	6.62636	0.0185801	GRMZM2G073023_L3Base	0.115835	5.96e-05	4.22453	0.120655
6-70975829	6	70975829	Score	0.454636	1.49621e-05	4.82501	0.298857	GRMZM2G073023_L3Base	0.129391	4.2e-05	4.37707	0.0930021
6-70975829	6	70975829	Score	0.454636	1.49621e-05	4.82501	0.298857	GRMZM2G073023_LMAN	-0.0111774	3.99e-05	4.39862	0.0951187
6-70976015	6	70976015	Score	0.488113	5.51096e-06	5.25877	0.216229	GRMZM2G073023_LMAN	-0.0113084	3.16e-05	4.49979	0.0806409
6-70976275	6	70976275	Ratio_FlHT	-0.0659296	7.37137e-05	4.13245	0.441858	GRMZM2G073023_L3Base	0.124738	4.03e-05	4.3947	0.0902931
6-70976275	6	70976275	Ratio_FlHT	-0.0659296	7.37137e-05	4.13245	0.441858	GRMZM2G073023_LMAN	-0.0111262	1.93e-05	4.71372	0.0571158
6-70976275	6	70976275	MT_EaHT	-12.173	1.75091e-05	4.75674	0.214441	GRMZM2G073023_L3Base	0.124738	4.03e-05	4.3947	0.0902931
6-70976275	6	70976275	MT_EaHT	-12.173	1.75091e-05	4.75674	0.214441	GRMZM2G073023_LMAN	-0.0111262	1.93e-05	4.71372	0.0571158
6-70976275	6	70976275	Score	0.545083	3.70624e-08	7.43107	0.00757952	GRMZM2G073023_L3Base	0.124738	4.03e-05	4.3947	0.0902931
6-70976275	6	70976275	Score	0.545083	3.70624e-08	7.43107	0.00757952	GRMZM2G073023_LMAN	-0.0111262	1.93e-05	4.71372	0.0571158
6-70976275	6	70976275	Diff_EaHT	9.60125	8.58078e-05	4.06647	0.430734	GRMZM2G073023_L3Base	0.124738	4.03e-05	4.3947	0.0902931
6-70976275	6	70976275	Diff_EaHT	9.60125	8.58078e-05	4.06647	0.430734	GRMZM2G073023_LMAN	-0.0111262	1.93e-05	4.71372	0.0571158
6-70976275	6	70976275	Diff_FlHT	15.5934	5.27514e-05	4.27777	0.380286	GRMZM2G073023_L3Base	0.124738	4.03e-05	4.3947	0.0902931
6-70976275	6	70976275	Diff_FlHT	15.5934	5.27514e-05	4.27777	0.380286	GRMZM2G073023_LMAN	-0.0111262	1.93e-05	4.71372	0.0571158
6-70976275	6	70976275	Ratio_EaHT	-0.0896134	3.32818e-05	4.47779	0.493359	GRMZM2G073023_L3Base	0.124738	4.03e-05	4.3947	0.0902931
6-70976275	6	70976275	Ratio_EaHT	-0.0896134	3.32818e-05	4.47779	0.493359	GRMZM2G073023_LMAN	-0.0111262	1.93e-05	4.71372	0.0571158
6-70976345	6	70976345	Ratio_FlHT	-0.0670315	6.68967e-05	4.1746	0.425219	GRMZM2G073023_L3Base	0.132404	1.08e-05	4.96513	0.0340102
6-70976345	6	70976345	MT_EaHT	-12.3496	1.55563e-05	4.80809	0.202647	GRMZM2G073023_L3Base	0.132404	1.08e-05	4.96513	0.0340102
6-70976345	6	70976345	Score	0.550959	3.45864e-08	7.46109	0.00717364	GRMZM2G073023_L3Base	0.132404	1.08e-05	4.96513	0.0340102
6-70976345	6	70976345	Diff_FlHT	15.8262	4.92306e-05	4.30777	0.37156	GRMZM2G073023_L3Base	0.132404	1.08e-05	4.96513	0.0340102
6-70976345	6	70976345	Ratio_EaHT	-0.0907962	3.05417e-05	4.51511	0.493359	GRMZM2G073023_L3Base	0.132404	1.08e-05	4.96513	0.0340102
6-70976858	6	70976858	Ratio_FlHT	-0.0676009	6.14668e-05	4.21136	0.414158	GRMZM2G073023_L3Base	0.124485	4.18e-05	4.37853	0.0927351
6-70976858	6	70976858	MT_FlHT	-17.9952	8.58347e-05	4.06634	0.340911	GRMZM2G073023_L3Base	0.124485	4.18e-05	4.37853	0.0927351
6-70976858	6	70976858	MT_EaHT	-11.9857	3.0905e-05	4.50997	0.235454	GRMZM2G073023_L3Base	0.124485	4.18e-05	4.37853	0.0927351
6-70976858	6	70976858	Score	0.554422	4.70133e-08	7.32778	0.00842496	GRMZM2G073023_L3Base	0.124485	4.18e-05	4.37853	0.0927351
6-70976858	6	70976858	Diff_FlHT	15.9012	4.82646e-05	4.31637	0.369119	GRMZM2G073023_L3Base	0.124485	4.18e-05	4.37853	0.0927351
6-70976858	6	70976858	Ratio_EaHT	-0.0859621	8.89799e-05	4.05071	0.530387	GRMZM2G073023_L3Base	0.124485	4.18e-05	4.37853	0.0927351
6-70976858	6	70976858	SFHT	-19.9705	9.93974e-05	4.00262	0.299676	GRMZM2G073023_L3Base	0.124485	4.18e-05	4.37853	0.0927351
6-70976946	6	70976946	Ratio_FlHT	-0.0668954	6.69136e-05	4.17449	0.425219	GRMZM2G073023_GShoot	0.17705	7.53e-05	4.12339	0.0684345
6-70976946	6	70976946	Ratio_FlHT	-0.0668954	6.69136e-05	4.17449	0.425219	GRMZM2G073023_L3Base	0.131482	6.17e-06	5.20962	0.0219282
6-70976946	6	70976946	Ratio_FlHT	-0.0668954	6.69136e-05	4.17449	0.425219	GRMZM2G073023_LMAN	-0.0111101	1.06e-05	4.97647	0.0361048
6-70976946	6	70976946	MT_FlHT	-17.855	9.93185e-05	4.00297	0.355224	GRMZM2G073023_GShoot	0.17705	7.53e-05	4.12339	0.0684345
6-70976946	6	70976946	MT_FlHT	-17.855	9.93185e-05	4.00297	0.355224	GRMZM2G073023_L3Base	0.131482	6.17e-06	5.20962	0.0219282
6-70976946	6	70976946	MT_FlHT	-17.855	9.93185e-05	4.00297	0.355224	GRMZM2G073023_LMAN	-0.0111101	1.06e-05	4.97647	0.0361048
6-70976946	6	70976946	MT_EaHT	-12.5447	1.26675e-05	4.89731	0.178666	GRMZM2G073023_GShoot	0.17705	7.53e-05	4.12339	0.0684345
6-70976946	6	70976946	MT_EaHT	-12.5447	1.26675e-05	4.89731	0.178666	GRMZM2G073023_L3Base	0.131482	6.17e-06	5.20962	0.0219282
6-70976946	6	70976946	MT_EaHT	-12.5447	1.26675e-05	4.89731	0.178666	GRMZM2G073023_LMAN	-0.0111101	1.06e-05	4.97647	0.0361048
6-70976946	6	70976946	Score	0.540444	5.84968e-08	7.23287	0.00922786	GRMZM2G073023_GShoot	0.17705	7.53e-05	4.12339	0.0684345
6-70976946	6	70976946	Score	0.540444	5.84968e-08	7.23287	0.00922786	GRMZM2G073023_L3Base	0.131482	6.17e-06	5.20962	0.0219282
6-70976946	6	70976946	Score	0.540444	5.84968e-08	7.23287	0.00922786	GRMZM2G073023_LMAN	-0.0111101	1.06e-05	4.97647	0.0361048
6-70976946	6	70976946	Diff_FlHT	15.6971	5.50056e-05	4.25959	0.381589	GRMZM2G073023_GShoot	0.17705	7.53e-05	4.12339	0.0684345
6-70976946	6	70976946	Diff_FlHT	15.6971	5.50056e-05	4.25959	0.381589	GRMZM2G073023_L3Base	0.131482	6.17e-06	5.20962	0.0219282
6-70976946	6	70976946	Diff_FlHT	15.6971	5.50056e-05	4.25959	0.381589	GRMZM2G073023_LMAN	-0.0111101	1.06e-05	4.97647	0.0361048
6-70976946	6	70976946	Ratio_EaHT	-0.0878686	6.19487e-05	4.20797	0.493359	GRMZM2G073023_GShoot	0.17705	7.53e-05	4.12339	0.0684345
6-70976946	6	70976946	Ratio_EaHT	-0.0878686	6.19487e-05	4.20797	0.493359	GRMZM2G073023_L3Base	0.131482	6.17e-06	5.20962	0.0219282
6-70976946	6	70976946	Ratio_EaHT	-0.0878686	6.19487e-05	4.20797	0.493359	GRMZM2G073023_LMAN	-0.0111101	1.06e-05	4.97647	0.0361048
6-70977322	6	70977322	MT_EaHT	-12.1754	4.92038e-05	4.308	0.260257	GRMZM2G073023_LMAN	-0.0114241	2.84e-05	4.54611	0.0752096
6-70977322	6	70977322	Score	0.47909	7.90794e-06	5.10194	0.237138	GRMZM2G073023_LMAN	-0.0114241	2.84e-05	4.54611	0.0752096
6-70977821	6	70977821	Ratio_FlHT	-0.0695306	3.71062e-05	4.43055	0.414158	GRMZM2G073023_L3Base	0.122485	4.35e-05	4.36199	0.0954266
6-70977821	6	70977821	MT_FlHT	-18.3847	5.90314e-05	4.22892	0.332133	GRMZM2G073023_L3Base	0.122485	4.35e-05	4.36199	0.0954266
6-70977821	6	70977821	MT_EaHT	-12.7396	8.92022e-06	5.04962	0.161212	GRMZM2G073023_L3Base	0.122485	4.35e-05	4.36199	0.0954266
6-70977821	6	70977821	Score	0.557829	2.54881e-08	7.59366	0.00554317	GRMZM2G073023_L3Base	0.122485	4.35e-05	4.36199	0.0954266
6-70977821	6	70977821	Diff_FlHT	16.2905	3.0983e-05	4.50888	0.321132	GRMZM2G073023_L3Base	0.122485	4.35e-05	4.36199	0.0954266
6-70977821	6	70977821	Ratio_EaHT	-0.0920165	2.58584e-05	4.5874	0.493359	GRMZM2G073023_L3Base	0.122485	4.35e-05	4.36199	0.0954266
6-70977821	6	70977821	SFHT	-20.4191	6.38854e-05	4.1946	0.296155	GRMZM2G073023_L3Base	0.122485	4.35e-05	4.36199	0.0954266
6-70979951	6	70979951	Ratio_FlHT	-0.0683433	4.86443e-05	4.31297	0.414158	GRMZM2G073023_L3Base	0.130851	1.38e-05	4.85855	0.0408428
6-70979951	6	70979951	MT_FlHT	-17.846	9.53172e-05	4.02083	0.355224	GRMZM2G073023_L3Base	0.130851	1.38e-05	4.85855	0.0408428
6-70979951	6	70979951	MT_EaHT	-12.5328	1.21454e-05	4.91559	0.173953	GRMZM2G073023_L3Base	0.130851	1.38e-05	4.85855	0.0408428
6-70979951	6	70979951	Score	0.562548	1.72793e-08	7.76248	0.00554317	GRMZM2G073023_L3Base	0.130851	1.38e-05	4.85855	0.0408428
6-70979951	6	70979951	Diff_FlHT	16.0957	3.70782e-05	4.43088	0.336865	GRMZM2G073023_L3Base	0.130851	1.38e-05	4.85855	0.0408428
6-70979951	6	70979951	Ratio_EaHT	-0.0907969	3.22144e-05	4.49195	0.493359	GRMZM2G073023_L3Base	0.130851	1.38e-05	4.85855	0.0408428
6-70980461	6	70980461	Ratio_FlHT	-0.0683433	4.86443e-05	4.31297	0.414158	GRMZM2G073023_L3Base	0.129519	1.97e-05	4.70627	0.052901
6-70980461	6	70980461	Ratio_FlHT	-0.0683433	4.86443e-05	4.31297	0.414158	GRMZM2G073023_LMAN	-0.0106897	4.44e-05	4.35275	0.100163
6-70980461	6	70980461	MT_FlHT	-17.846	9.53172e-05	4.02083	0.355224	GRMZM2G073023_L3Base	0.129519	1.97e-05	4.70627	0.052901
6-70980461	6	70980461	MT_FlHT	-17.846	9.53172e-05	4.02083	0.355224	GRMZM2G073023_LMAN	-0.0106897	4.44e-05	4.35275	0.100163
6-70980461	6	70980461	MT_EaHT	-12.5328	1.21454e-05	4.91559	0.173953	GRMZM2G073023_L3Base	0.129519	1.97e-05	4.70627	0.052901
6-70980461	6	70980461	MT_EaHT	-12.5328	1.21454e-05	4.91559	0.173953	GRMZM2G073023_LMAN	-0.0106897	4.44e-05	4.35275	0.100163
6-70980461	6	70980461	Score	0.562548	1.72793e-08	7.76248	0.00554317	GRMZM2G073023_L3Base	0.129519	1.97e-05	4.70627	0.052901
6-70980461	6	70980461	Score	0.562548	1.72793e-08	7.76248	0.00554317	GRMZM2G073023_LMAN	-0.0106897	4.44e-05	4.35275	0.100163
6-70980461	6	70980461	Diff_FlHT	16.0957	3.70782e-05	4.43088	0.336865	GRMZM2G073023_L3Base	0.129519	1.97e-05	4.70627	0.052901
6-70980461	6	70980461	Diff_FlHT	16.0957	3.70782e-05	4.43088	0.336865	GRMZM2G073023_LMAN	-0.0106897	4.44e-05	4.35275	0.100163
6-70980461	6	70980461	Ratio_EaHT	-0.0907969	3.22144e-05	4.49195	0.493359	GRMZM2G073023_L3Base	0.129519	1.97e-05	4.70627	0.052901
6-70980461	6	70980461	Ratio_EaHT	-0.0907969	3.22144e-05	4.49195	0.493359	GRMZM2G073023_LMAN	-0.0106897	4.44e-05	4.35275	0.100163
6-70981306	6	70981306	Ratio_FlHT	-0.0709517	2.70421e-05	4.56796	0.414158	GRMZM2G073023_L3Base	0.125008	3.87e-05	4.41194	0.0875385
6-70981306	6	70981306	Ratio_FlHT	-0.0709517	2.70421e-05	4.56796	0.414158	GRMZM2G073023_LMAN	-0.0105222	5.6e-05	4.25169	0.115721
6-70981306	6	70981306	MT_FlHT	-18.7913	4.2777e-05	4.36879	0.332133	GRMZM2G073023_L3Base	0.125008	3.87e-05	4.41194	0.0875385
6-70981306	6	70981306	MT_FlHT	-18.7913	4.2777e-05	4.36879	0.332133	GRMZM2G073023_LMAN	-0.0105222	5.6e-05	4.25169	0.115721
6-70981306	6	70981306	MT_EaHT	-12.8558	7.98496e-06	5.09773	0.161212	GRMZM2G073023_L3Base	0.125008	3.87e-05	4.41194	0.0875385
6-70981306	6	70981306	MT_EaHT	-12.8558	7.98496e-06	5.09773	0.161212	GRMZM2G073023_LMAN	-0.0105222	5.6e-05	4.25169	0.115721
6-70981306	6	70981306	Score	0.56286	2.09352e-08	7.67912	0.00554317	GRMZM2G073023_L3Base	0.125008	3.87e-05	4.41194	0.0875385
6-70981306	6	70981306	Score	0.56286	2.09352e-08	7.67912	0.00554317	GRMZM2G073023_LMAN	-0.0105222	5.6e-05	4.25169	0.115721
6-70981306	6	70981306	Diff_FlHT	16.5793	2.36395e-05	4.62636	0.321132	GRMZM2G073023_L3Base	0.125008	3.87e-05	4.41194	0.0875385
6-70981306	6	70981306	Diff_FlHT	16.5793	2.36395e-05	4.62636	0.321132	GRMZM2G073023_LMAN	-0.0105222	5.6e-05	4.25169	0.115721
6-70981306	6	70981306	Ratio_EaHT	-0.09269	2.425e-05	4.61529	0.493359	GRMZM2G073023_L3Base	0.125008	3.87e-05	4.41194	0.0875385
6-70981306	6	70981306	Ratio_EaHT	-0.09269	2.425e-05	4.61529	0.493359	GRMZM2G073023_LMAN	-0.0105222	5.6e-05	4.25169	0.115721
6-70981306	6	70981306	SFHT	-20.8982	4.50826e-05	4.34599	0.294777	GRMZM2G073023_L3Base	0.125008	3.87e-05	4.41194	0.0875385
6-70981306	6	70981306	SFHT	-20.8982	4.50826e-05	4.34599	0.294777	GRMZM2G073023_LMAN	-0.0105222	5.6e-05	4.25169	0.115721
6-70981370	6	70981370	MT_EaHT	-12.3441	2.19028e-05	4.6595	0.235454	GRMZM2G073023_L3Base	0.119194	8.94e-05	4.04857	0.161905
6-70981370	6	70981370	MT_EaHT	-12.3441	2.19028e-05	4.6595	0.235454	GRMZM2G073023_LMAN	-0.0110624	2.31e-05	4.6358	0.064855
6-70981370	6	70981370	Score	0.512053	5.52344e-07	6.25779	0.0370496	GRMZM2G073023_L3Base	0.119194	8.94e-05	4.04857	0.161905
6-70981370	6	70981370	Score	0.512053	5.52344e-07	6.25779	0.0370496	GRMZM2G073023_LMAN	-0.0110624	2.31e-05	4.6358	0.064855
6-70981902	6	70981902	MT_EaHT	-12.0212	2.56326e-05	4.59121	0.235454	GRMZM2G073023_L3Base	0.125008	3.87e-05	4.41194	0.0875385
6-70981902	6	70981902	MT_EaHT	-12.0212	2.56326e-05	4.59121	0.235454	GRMZM2G073023_LMAN	-0.0105222	5.6e-05	4.25169	0.115721
6-70981902	6	70981902	Score	0.536513	7.17517e-08	7.14417	0.0100774	GRMZM2G073023_L3Base	0.125008	3.87e-05	4.41194	0.0875385
6-70981902	6	70981902	Score	0.536513	7.17517e-08	7.14417	0.0100774	GRMZM2G073023_LMAN	-0.0105222	5.6e-05	4.25169	0.115721
6-70981902	6	70981902	Ratio_EaHT	-0.0855433	8.61889e-05	4.06455	0.525299	GRMZM2G073023_L3Base	0.125008	3.87e-05	4.41194	0.0875385
6-70981902	6	70981902	Ratio_EaHT	-0.0855433	8.61889e-05	4.06455	0.525299	GRMZM2G073023_LMAN	-0.0105222	5.6e-05	4.25169	0.115721
6-70981930	6	70981930	Ratio_FlHT	-0.0670978	6.87111e-05	4.16297	0.427837	GRMZM2G073023_L3Base	0.128829	2.19e-05	4.66052	0.0572011
6-70981930	6	70981930	Ratio_FlHT	-0.0670978	6.87111e-05	4.16297	0.427837	GRMZM2G073023_LMAN	-0.0100715	7.96e-05	4.09887	0.146294
6-70981930	6	70981930	MT_EaHT	-12.1991	1.69993e-05	4.76957	0.210849	GRMZM2G073023_L3Base	0.128829	2.19e-05	4.66052	0.0572011
6-70981930	6	70981930	MT_EaHT	-12.1991	1.69993e-05	4.76957	0.210849	GRMZM2G073023_LMAN	-0.0100715	7.96e-05	4.09887	0.146294
6-70981930	6	70981930	Score	0.539934	7.34297e-08	7.13413	0.010106	GRMZM2G073023_L3Base	0.128829	2.19e-05	4.66052	0.0572011
6-70981930	6	70981930	Score	0.539934	7.34297e-08	7.13413	0.010106	GRMZM2G073023_LMAN	-0.0100715	7.96e-05	4.09887	0.146294
6-70981930	6	70981930	Diff_FlHT	15.8464	5.03525e-05	4.29798	0.375444	GRMZM2G073023_L3Base	0.128829	2.19e-05	4.66052	0.0572011
6-70981930	6	70981930	Diff_FlHT	15.8464	5.03525e-05	4.29798	0.375444	GRMZM2G073023_LMAN	-0.0100715	7.96e-05	4.09887	0.146294
6-70981930	6	70981930	Ratio_EaHT	-0.0888626	3.94629e-05	4.40381	0.493359	GRMZM2G073023_L3Base	0.128829	2.19e-05	4.66052	0.0572011
6-70981930	6	70981930	Ratio_EaHT	-0.0888626	3.94629e-05	4.40381	0.493359	GRMZM2G073023_LMAN	-0.0100715	7.96e-05	4.09887	0.146294
6-70982551	6	70982551	Ratio_FlHT	-0.0647015	9.90033e-05	4.00435	0.478204	GRMZM2G073023_GShoot	0.183535	6.05e-05	4.21848	0.0684345
6-70982551	6	70982551	Ratio_FlHT	-0.0647015	9.90033e-05	4.00435	0.478204	GRMZM2G073023_L3Base	0.135351	5.78e-06	5.23804	0.0209087
6-70982551	6	70982551	Ratio_FlHT	-0.0647015	9.90033e-05	4.00435	0.478204	GRMZM2G073023_LMAN	-0.0107054	3.29e-05	4.48318	0.0829539
6-70982551	6	70982551	MT_EaHT	-12.1179	1.78563e-05	4.74821	0.216505	GRMZM2G073023_GShoot	0.183535	6.05e-05	4.21848	0.0684345
6-70982551	6	70982551	MT_EaHT	-12.1179	1.78563e-05	4.74821	0.216505	GRMZM2G073023_L3Base	0.135351	5.78e-06	5.23804	0.0209087
[truncated: 815 more rows]
