# Supplementary material for: A maize mutant in the glutamate receptor-like dwarf13 is modified by cis-acting natural variation and a cornichon homolog
Source: PLoS Genet. 2025 Dec 31;21(12):e1012006. doi: 10.1371/journal.pgen.1012006 (PMC12782448; doi:10.1371/journal.pgen.1012006)
Supplement: S4 Table — (XLSX) [file pgen.1012006.s009.xlsx]

## Sheet: Sheet1
Table S4. All SNPs within ±250 kb of cnih1 and their effects on phenotypic traits in D13-1 FOAM population
CHR	POS	SNP	estim	std_err	bigsnpscore	pvalue	maf	log10p	FDR_adj	traits
6	15839598	6-15839598	18.4752	5.88334	3.14026	0.00193476	0.111607	2.71337	0.463402	MT_FlHT
6	15839598	6-15839598	0.0685388	0.0220994	3.10138	0.0021933	0.111607	2.6589	0.659518	Ratio_FlHT
6	15839598	6-15839598	-15.4523	5.13511	-3.00914	0.00294351	0.111607	2.53113	0.631209	Diff_FlHT
6	15839598	6-15839598	19.6954	6.55597	3.00419	0.00299304	0.111607	2.52389	0.500145	SFHT
6	15839598	6-15839598	0.0746947	0.0250339	2.98375	0.0031914	0.111607	2.49602	0.66518	Ratio_SFHT
6	15839598	6-15839598	-16.6722	5.8509	-2.84952	0.00482318	0.111607	2.31667	0.687109	Diff_SFHT
6	15839598	6-15839598	9.26938	3.73076	2.48458	0.0137671	0.111607	1.86116	0.591061	MT_EaHT
6	15839598	6-15839598	0.068787	0.0284021	2.4219	0.0163096	0.111607	1.78756	0.844767	Ratio_EaHT
6	15839598	6-15839598	-7.50254	3.21133	-2.33627	0.0204428	0.111607	1.68946	0.794556	Diff_EaHT
6	15839598	6-15839598	-0.282104	0.13661	-2.06503	0.0401194	0.111607	1.39665	0.796563	Score
6	15839598	6-15839598	2.4056	2.00924	1.19727	0.232522	0.111607	0.633537	0.83961	WT_FlHT
6	15839598	6-15839598	1.22663	1.69388	0.724157	0.46976	0.111607	0.328124	0.903832	WT_EaHT
6	15839605	6-15839605	23.9655	7.1262	3.36302	0.000919142	0.0848214	3.03662	0.421471	SFHT
6	15839605	6-15839605	20.6254	6.38034	3.23264	0.00142724	0.0848214	2.8455	0.447192	MT_FlHT
6	15839605	6-15839605	0.0769047	0.0239039	3.21724	0.00150115	0.0848214	2.82357	0.620761	Ratio_FlHT
6	15839605	6-15839605	0.0855516	0.0271199	3.15456	0.00184778	0.0848214	2.73335	0.638849	Ratio_SFHT
6	15839605	6-15839605	-17.278	5.55586	-3.10987	0.00213395	0.0848214	2.67082	0.605271	Diff_FlHT
6	15839605	6-15839605	12.1726	4.02291	3.02581	0.00279564	0.0848214	2.55352	0.506051	MT_EaHT
6	15839605	6-15839605	-19.1356	6.33922	-3.0186	0.0028601	0.0848214	2.54362	0.642451	Diff_SFHT
6	15839605	6-15839605	0.0894875	0.0306488	2.91978	0.00389457	0.0848214	2.40954	0.821198	Ratio_EaHT
6	15839605	6-15839605	-9.59896	3.46906	-2.76702	0.00617456	0.0848214	2.20939	0.714689	Diff_EaHT
6	15839605	6-15839605	4.22477	2.21597	1.90651	0.0579174	0.0848214	1.23719	0.657089	WT_FlHT
6	15839605	6-15839605	2.97245	1.86238	1.59605	0.111954	0.0848214	0.950959	0.717934	WT_EaHT
6	15839605	6-15839605	-0.213446	0.151697	-1.40705	0.160856	0.0848214	0.793562	0.913349	Score
6	15840021	6-15840021	10.8122	4.62276	2.3389	0.0202989	0.0758929	1.69253	0.622874	MT_EaHT
6	15840021	6-15840021	0.0817502	0.035173	2.32423	0.0210924	0.0758929	1.67587	0.856054	Ratio_EaHT
6	15840021	6-15840021	-9.03677	3.97526	-2.27326	0.0240472	0.0758929	1.61893	0.807112	Diff_EaHT
6	15840021	6-15840021	-15.8267	7.29147	-2.17058	0.0311068	0.0758929	1.50714	0.838925	Diff_SFHT
6	15840021	6-15840021	-13.6205	6.44052	-2.11482	0.035636	0.0758929	1.44811	0.843555	Diff_FlHT
6	15840021	6-15840021	0.0626816	0.0313068	2.00217	0.0465777	0.0758929	1.33182	0.854194	Ratio_SFHT
6	15840021	6-15840021	0.0540036	0.0277991	1.94264	0.0534102	0.0758929	1.27238	0.901065	Ratio_FlHT
6	15840021	6-15840021	14.0275	7.38048	1.90062	0.0587415	0.0758929	1.23105	0.759259	MT_FlHT
6	15840021	6-15840021	-0.295109	0.161517	-1.82711	0.0690698	0.0758929	1.16071	0.847991	Score
6	15840021	6-15840021	15.3863	8.42032	1.82728	0.0691042	0.0758929	1.1605	0.752457	SFHT
6	15840021	6-15840021	2.24155	2.39367	0.936449	0.350093	0.0758929	0.455817	0.892039	WT_FlHT
6	15840021	6-15840021	1.70947	1.99751	0.855802	0.393064	0.0758929	0.405536	0.879643	WT_EaHT
6	15840837	6-15840837	10.8122	4.62276	2.3389	0.0202989	0.0758929	1.69253	0.622874	MT_EaHT
6	15840837	6-15840837	0.0817502	0.035173	2.32423	0.0210924	0.0758929	1.67587	0.856054	Ratio_EaHT
6	15840837	6-15840837	-9.03677	3.97526	-2.27326	0.0240472	0.0758929	1.61893	0.807112	Diff_EaHT
6	15840837	6-15840837	-15.8267	7.29147	-2.17058	0.0311068	0.0758929	1.50714	0.838925	Diff_SFHT
6	15840837	6-15840837	-13.6205	6.44052	-2.11482	0.035636	0.0758929	1.44811	0.843555	Diff_FlHT
6	15840837	6-15840837	0.0626816	0.0313068	2.00217	0.0465777	0.0758929	1.33182	0.854194	Ratio_SFHT
6	15840837	6-15840837	0.0540036	0.0277991	1.94264	0.0534102	0.0758929	1.27238	0.901065	Ratio_FlHT
6	15840837	6-15840837	14.0275	7.38048	1.90062	0.0587415	0.0758929	1.23105	0.759259	MT_FlHT
6	15840837	6-15840837	-0.295109	0.161517	-1.82711	0.0690698	0.0758929	1.16071	0.847991	Score
6	15840837	6-15840837	15.3863	8.42032	1.82728	0.0691042	0.0758929	1.1605	0.752457	SFHT
6	15840837	6-15840837	2.24155	2.39367	0.936449	0.350093	0.0758929	0.455817	0.892039	WT_FlHT
6	15840837	6-15840837	1.70947	1.99751	0.855802	0.393064	0.0758929	0.405536	0.879643	WT_EaHT
6	15841194	6-15841194	-10.0354	6.67418	-1.50361	0.134212	0.0848214	0.872208	0.914838	Diff_SFHT
6	15841194	6-15841194	0.042883	0.0286096	1.4989	0.135429	0.0848214	0.868287	0.908626	Ratio_SFHT
6	15841194	6-15841194	-8.22328	5.91874	-1.38936	0.166207	0.0848214	0.77935	0.92852	Diff_FlHT
6	15841194	6-15841194	0.0347717	0.0255093	1.3631	0.174325	0.0848214	0.758639	0.950378	Ratio_FlHT
6	15841194	6-15841194	8.90526	7.509	1.18595	0.23701	0.0848214	0.625234	0.878694	SFHT
6	15841194	6-15841194	6.85764	6.75686	1.01492	0.311331	0.0848214	0.506778	0.910653	MT_FlHT
6	15841194	6-15841194	-3.32601	3.65183	-0.910778	0.363482	0.0848214	0.439517	0.958642	Diff_EaHT
6	15841194	6-15841194	0.0286106	0.032333	0.884873	0.377262	0.0848214	0.423357	0.968268	Ratio_EaHT
6	15841194	6-15841194	-0.138756	0.159047	-0.872424	0.38395	0.0848214	0.415725	0.962814	Score
6	15841194	6-15841194	2.96016	4.25243	0.696111	0.487144	0.0848214	0.312343	0.938569	MT_EaHT
6	15841194	6-15841194	-0.371825	2.34146	-0.158801	0.873975	0.0848214	0.058501	0.988646	WT_FlHT
6	15841194	6-15841194	-0.124847	1.95886	-0.0637346	0.949241	0.0848214	0.0226235	0.994226	WT_EaHT
6	15841671	6-15841671	8.21632	4.54843	1.80641	0.0723213	0.0535714	1.14073	0.881177	Diff_EaHT
6	15841671	6-15841671	-0.0566853	0.0403925	-1.40336	0.162022	0.0535714	0.790426	0.933716	Ratio_EaHT
6	15841671	6-15841671	-7.39763	5.30977	-1.39321	0.165058	0.0535714	0.782365	0.81731	MT_EaHT
6	15841671	6-15841671	2.93203	2.7558	1.06395	0.288547	0.0535714	0.539784	0.867903	WT_FlHT
6	15841671	6-15841671	7.96372	8.10783	0.982226	0.327141	0.0535714	0.485265	0.955174	Diff_SFHT
6	15841671	6-15841671	5.18484	7.05602	0.734812	0.463282	0.0535714	0.334155	0.969081	Diff_FlHT
6	15841671	6-15841671	-0.0254313	0.03479	-0.730993	0.465614	0.0535714	0.331974	0.974497	Ratio_SFHT
6	15841671	6-15841671	-5.87434	8.19401	-0.716907	0.47424	0.0535714	0.324002	0.950389	MT_FlHT
6	15841671	6-15841671	-5.93837	9.12036	-0.651111	0.5157	0.0535714	0.287603	0.95384	SFHT
6	15841671	6-15841671	-0.014365	0.0304288	-0.472085	0.637361	0.0535714	0.195614	0.991003	Ratio_FlHT
6	15841671	6-15841671	0.378415	2.33091	0.162346	0.871186	0.0535714	0.0598889	0.983689	WT_EaHT
6	15841671	6-15841671	-0.0143771	0.189618	-0.0758213	0.939632	0.0535714	0.0270423	0.998597	Score
6	15841913	6-15841913	1.99955	1.69457	1.17997	0.239321	0.116071	0.62102	0.815027	WT_EaHT
6	15841913	6-15841913	-2.51044	5.18708	-0.48398	0.628909	0.116071	0.201412	0.984124	Diff_FlHT
6	15841913	6-15841913	0.899748	2.03978	0.4411	0.659584	0.116071	0.18073	0.962985	WT_FlHT
6	15841913	6-15841913	0.00922258	0.0223555	0.412542	0.680367	0.116071	0.167257	0.993141	Ratio_FlHT
6	15841913	6-15841913	1.50244	3.77716	0.397771	0.691211	0.116071	0.160389	0.974313	MT_EaHT
6	15841913	6-15841913	2.65234	6.68034	0.397038	0.691751	0.116071	0.16005	0.97722	SFHT
6	15841913	6-15841913	-2.19442	5.94926	-0.368856	0.712614	0.116071	0.147146	0.991151	Diff_SFHT
6	15841913	6-15841913	0.00765646	0.0255041	0.300205	0.764323	0.116071	0.116723	0.99641	Ratio_SFHT
6	15841913	6-15841913	1.41192	6.00708	0.235042	0.814409	0.116071	0.0891577	0.989586	MT_FlHT
6	15841913	6-15841913	-0.00839517	0.138291	-0.0607064	0.951649	0.116071	0.021523	0.998902	Score
6	15841913	6-15841913	0.163491	3.2472	0.0503483	0.959894	0.116071	0.0177768	0.998218	Diff_EaHT
6	15841913	6-15841913	0.000602834	0.0287473	0.0209701	0.98329	0.116071	0.00731841	0.999387	Ratio_EaHT
6	15842257	6-15842257	-1.37076	1.71733	-0.798189	0.425646	0.125	0.370952	0.889823	WT_EaHT
6	15842257	6-15842257	-1.50389	2.0627	-0.729087	0.466742	0.125	0.330923	0.925059	WT_FlHT
6	15842257	6-15842257	-1.33394	3.82691	-0.348567	0.72777	0.125	0.138006	0.978168	MT_EaHT
6	15842257	6-15842257	0.0435205	0.139873	0.311143	0.755994	0.125	0.121482	0.993486	Score
6	15842257	6-15842257	-1.63986	6.08745	-0.269383	0.787903	0.125	0.103527	0.98896	MT_FlHT
6	15842257	6-15842257	-1.46379	6.03023	-0.242742	0.808447	0.125	0.0923486	0.995425	Diff_SFHT
6	15842257	6-15842257	-1.18619	5.28884	-0.224282	0.822758	0.125	0.0847277	0.9947	Diff_FlHT
6	15842257	6-15842257	-0.567927	3.28946	-0.172651	0.863096	0.125	0.0639408	0.994259	Diff_EaHT
6	15842257	6-15842257	0.00235742	0.0258515	0.0911909	0.92743	0.125	0.0327191	0.999719	Ratio_SFHT
6	15842257	6-15842257	0.0017785	0.022793	0.0780285	0.93788	0.125	0.0278526	0.999681	Ratio_FlHT
6	15842257	6-15842257	-0.00177085	0.0291231	-0.0608055	0.951573	0.125	0.0215577	0.998738	Ratio_EaHT
6	15842257	6-15842257	0.286916	6.79792	0.0422064	0.966375	0.125	0.0148543	0.998708	SFHT
6	15842640	6-15842640	0.015194	0.0153023	0.99292	0.321903	0.401786	0.492276	0.967021	Ratio_FlHT
6	15842640	6-15842640	-3.49909	3.55122	-0.98532	0.325611	0.401786	0.4873	0.951652	Diff_FlHT
6	15842640	6-15842640	3.85755	4.70958	0.819086	0.413684	0.401786	0.383331	0.9336	SFHT
6	15842640	6-15842640	0.0143844	0.0179512	0.801305	0.423878	0.401786	0.372759	0.969647	Ratio_SFHT
6	15842640	6-15842640	-3.26578	4.18824	-0.77975	0.436433	0.401786	0.360082	0.968256	Diff_SFHT
6	15842640	6-15842640	1.87651	4.23232	0.443376	0.657957	0.401786	0.181803	0.97754	MT_FlHT
6	15842640	6-15842640	0.73327	2.28886	0.320365	0.749018	0.401786	0.125508	0.989919	Diff_EaHT
6	15842640	6-15842640	0.410386	1.38373	0.29658	0.767073	0.401786	0.115163	0.976512	WT_FlHT
6	15842640	6-15842640	-0.00537559	0.0202647	-0.265269	0.791069	0.401786	0.101786	0.995252	Ratio_EaHT
6	15842640	6-15842640	-0.021838	0.0943334	-0.231498	0.817148	0.401786	0.0876993	0.996285	Score
6	15842640	6-15842640	-0.539307	2.66381	-0.202457	0.839759	0.401786	0.0758452	0.988774	MT_EaHT
6	15842640	6-15842640	0.155368	1.15976	0.133966	0.893556	0.401786	0.0488784	0.987107	WT_EaHT
6	15842652	6-15842652	0.015194	0.0153023	0.99292	0.321903	0.401786	0.492276	0.967021	Ratio_FlHT
6	15842652	6-15842652	-3.49909	3.55122	-0.98532	0.325611	0.401786	0.4873	0.951652	Diff_FlHT
6	15842652	6-15842652	3.85755	4.70958	0.819086	0.413684	0.401786	0.383331	0.9336	SFHT
6	15842652	6-15842652	0.0143844	0.0179512	0.801305	0.423878	0.401786	0.372759	0.969647	Ratio_SFHT
6	15842652	6-15842652	-3.26578	4.18824	-0.77975	0.436433	0.401786	0.360082	0.968256	Diff_SFHT
6	15842652	6-15842652	1.87651	4.23232	0.443376	0.657957	0.401786	0.181803	0.97754	MT_FlHT
6	15842652	6-15842652	0.73327	2.28886	0.320365	0.749018	0.401786	0.125508	0.989919	Diff_EaHT
6	15842652	6-15842652	0.410386	1.38373	0.29658	0.767073	0.401786	0.115163	0.976512	WT_FlHT
6	15842652	6-15842652	-0.00537559	0.0202647	-0.265269	0.791069	0.401786	0.101786	0.995252	Ratio_EaHT
6	15842652	6-15842652	-0.021838	0.0943334	-0.231498	0.817148	0.401786	0.0876993	0.996285	Score
6	15842652	6-15842652	-0.539307	2.66381	-0.202457	0.839759	0.401786	0.0758452	0.988774	MT_EaHT
6	15842652	6-15842652	0.155368	1.15976	0.133966	0.893556	0.401786	0.0488784	0.987107	WT_EaHT
6	15842701	6-15842701	-2.90652	3.55222	-0.818227	0.414164	0.397321	0.382828	0.963488	Diff_FlHT
6	15842701	6-15842701	0.0124635	0.0153074	0.814214	0.416454	0.397321	0.380433	0.974854	Ratio_FlHT
6	15842701	6-15842701	0.010661	0.0179702	0.593259	0.553659	0.397321	0.256758	0.984219	Ratio_SFHT
6	15842701	6-15842701	2.77106	4.71659	0.587514	0.557502	0.397321	0.253754	0.960664	SFHT
6	15842701	6-15842701	-2.44723	4.19244	-0.583725	0.560044	0.397321	0.251778	0.979389	Diff_SFHT
6	15842701	6-15842701	1.20153	2.2887	0.524981	0.600164	0.397321	0.22173	0.981034	Diff_EaHT
6	15842701	6-15842701	-0.0101487	0.0202629	-0.500851	0.617013	0.397321	0.209706	0.989041	Ratio_EaHT
6	15842701	6-15842701	-1.2273	2.66364	-0.46076	0.645457	0.397321	0.190133	0.968041	MT_EaHT
6	15842701	6-15842701	0.911416	4.23535	0.215192	0.829829	0.397321	0.0810113	0.99066	MT_FlHT
6	15842701	6-15842701	-0.019358	0.0942874	-0.205308	0.837525	0.397321	0.077002	0.99729	Score
6	15842701	6-15842701	0.132492	1.38043	0.0959787	0.923627	0.397321	0.0345034	0.993981	WT_FlHT
6	15842701	6-15842701	-0.0439249	1.15921	-0.0378921	0.969809	0.397321	0.0133138	0.996246	WT_EaHT
6	15842729	6-15842729	0.01481	0.0154188	0.960515	0.337911	0.397321	0.471198	0.967973	Ratio_FlHT
6	15842729	6-15842729	-3.35614	3.57851	-0.93786	0.349404	0.397321	0.456672	0.954069	Diff_FlHT
6	15842729	6-15842729	3.74108	4.76929	0.78441	0.4337	0.397321	0.36281	0.939263	SFHT
6	15842729	6-15842729	0.0132398	0.0181764	0.728405	0.467193	0.397321	0.330504	0.974568	Ratio_SFHT
6	15842729	6-15842729	-2.92625	4.24099	-0.689993	0.490975	0.397321	0.30894	0.973837	Diff_SFHT
6	15842729	6-15842729	0.635456	1.39213	0.456465	0.648517	0.397321	0.188079	0.961076	WT_FlHT
6	15842729	6-15842729	1.81779	4.28442	0.42428	0.671803	0.397321	0.172758	0.978453	MT_FlHT
6	15842729	6-15842729	0.928447	2.31655	0.400789	0.688993	0.397321	0.161785	0.986502	Diff_EaHT
6	15842729	6-15842729	-0.00664063	0.020511	-0.323759	0.746451	0.397321	0.126999	0.994026	Ratio_EaHT
6	15842729	6-15842729	-0.645873	2.69631	-0.23954	0.810925	0.397321	0.0910192	0.986981	MT_EaHT
6	15842729	6-15842729	0.27099	1.16876	0.231861	0.816868	0.397321	0.0878482	0.975564	WT_EaHT
6	15842729	6-15842729	-0.016033	0.095079	-0.168628	0.866248	0.397321	0.062358	0.998239	Score
6	15842738	6-15842738	0.01481	0.0154188	0.960515	0.337911	0.397321	0.471198	0.967973	Ratio_FlHT
6	15842738	6-15842738	-3.35614	3.57851	-0.93786	0.349404	0.397321	0.456672	0.954069	Diff_FlHT
6	15842738	6-15842738	3.74108	4.76929	0.78441	0.4337	0.397321	0.36281	0.939263	SFHT
6	15842738	6-15842738	0.0132398	0.0181764	0.728405	0.467193	0.397321	0.330504	0.974568	Ratio_SFHT
6	15842738	6-15842738	-2.92625	4.24099	-0.689993	0.490975	0.397321	0.30894	0.973837	Diff_SFHT
6	15842738	6-15842738	0.635456	1.39213	0.456465	0.648517	0.397321	0.188079	0.961076	WT_FlHT
6	15842738	6-15842738	1.81779	4.28442	0.42428	0.671803	0.397321	0.172758	0.978453	MT_FlHT
6	15842738	6-15842738	0.928447	2.31655	0.400789	0.688993	0.397321	0.161785	0.986502	Diff_EaHT
6	15842738	6-15842738	-0.00664063	0.020511	-0.323759	0.746451	0.397321	0.126999	0.994026	Ratio_EaHT
6	15842738	6-15842738	-0.645873	2.69631	-0.23954	0.810925	0.397321	0.0910192	0.986981	MT_EaHT
6	15842738	6-15842738	0.27099	1.16876	0.231861	0.816868	0.397321	0.0878482	0.975564	WT_EaHT
6	15842738	6-15842738	-0.016033	0.095079	-0.168628	0.866248	0.397321	0.062358	0.998239	Score
6	15842759	6-15842759	0.0124549	0.0151924	0.819813	0.413261	0.40625	0.383775	0.974664	Ratio_FlHT
6	15842759	6-15842759	-2.69949	3.52632	-0.765526	0.444826	0.40625	0.35181	0.967732	Diff_FlHT
6	15842759	6-15842759	1.71053	2.26713	0.754492	0.45142	0.40625	0.345419	0.967347	Diff_EaHT
6	15842759	6-15842759	0.963435	1.37193	0.70225	0.483283	0.40625	0.315798	0.928682	WT_FlHT
6	15842759	6-15842759	3.10031	4.6737	0.663352	0.507847	0.40625	0.294267	0.952839	SFHT
6	15842759	6-15842759	-0.012545	0.0200794	-0.62477	0.532816	0.40625	0.273422	0.984376	Ratio_EaHT
6	15842759	6-15842759	0.00931343	0.0178171	0.522725	0.601728	0.40625	0.2206	0.987552	Ratio_SFHT
6	15842759	6-15842759	-1.8862	4.15728	-0.45371	0.650515	0.40625	0.186742	0.986588	Diff_SFHT
6	15842759	6-15842759	0.505608	1.15071	0.439388	0.660824	0.40625	0.179914	0.947521	WT_EaHT
6	15842759	6-15842759	-1.13573	2.64052	-0.430116	0.667561	0.40625	0.175509	0.971315	MT_EaHT
6	15842759	6-15842759	1.64952	4.19726	0.393001	0.694724	0.40625	0.158188	0.980671	MT_FlHT
6	15842759	6-15842759	-0.000639581	0.0936456	-0.00682981	0.994557	0.40625	0.00237033	0.99994	Score
6	15842864	6-15842864	0.0152474	0.0153295	0.994645	0.321065	0.401786	0.493407	0.966817	Ratio_FlHT
6	15842864	6-15842864	-3.40614	3.55803	-0.957309	0.339523	0.401786	0.469131	0.952547	Diff_FlHT
6	15842864	6-15842864	4.23551	4.72332	0.896723	0.370913	0.401786	0.430728	0.923644	SFHT
6	15842864	6-15842864	0.0142114	0.0180063	0.789245	0.430876	0.401786	0.365647	0.971031	Ratio_SFHT
6	15842864	6-15842864	-3.08941	4.20159	-0.735295	0.462996	0.401786	0.334422	0.971692	Diff_SFHT
6	15842864	6-15842864	0.893399	1.3847	0.645194	0.519489	0.401786	0.284424	0.936829	WT_FlHT
6	15842864	6-15842864	2.28545	4.24416	0.538494	0.590815	0.401786	0.228549	0.968798	MT_FlHT
6	15842864	6-15842864	1.15235	2.29491	0.502133	0.616113	0.401786	0.21034	0.981862	Diff_EaHT
6	15842864	6-15842864	0.513112	1.16141	0.441801	0.659079	0.401786	0.181062	0.947303	WT_EaHT
6	15842864	6-15842864	-0.0072555	0.0203228	-0.357013	0.72145	0.401786	0.141794	0.993564	Ratio_EaHT
6	15842864	6-15842864	-0.0218315	0.0945068	-0.231004	0.817531	0.401786	0.0874957	0.996314	Score
6	15842864	6-15842864	-0.568322	2.6718	-0.212712	0.831762	0.401786	0.0800008	0.988147	MT_EaHT
6	15842880	6-15842880	0.01481	0.0154188	0.960515	0.337911	0.397321	0.471198	0.967973	Ratio_FlHT
6	15842880	6-15842880	-3.35614	3.57851	-0.93786	0.349404	0.397321	0.456672	0.954069	Diff_FlHT
6	15842880	6-15842880	3.74108	4.76929	0.78441	0.4337	0.397321	0.36281	0.939263	SFHT
6	15842880	6-15842880	0.0132398	0.0181764	0.728405	0.467193	0.397321	0.330504	0.974568	Ratio_SFHT
6	15842880	6-15842880	-2.92625	4.24099	-0.689993	0.490975	0.397321	0.30894	0.973837	Diff_SFHT
6	15842880	6-15842880	0.635456	1.39213	0.456465	0.648517	0.397321	0.188079	0.961076	WT_FlHT
6	15842880	6-15842880	1.81779	4.28442	0.42428	0.671803	0.397321	0.172758	0.978453	MT_FlHT
6	15842880	6-15842880	0.928447	2.31655	0.400789	0.688993	0.397321	0.161785	0.986502	Diff_EaHT
6	15842880	6-15842880	-0.00664063	0.020511	-0.323759	0.746451	0.397321	0.126999	0.994026	Ratio_EaHT
6	15842880	6-15842880	-0.645873	2.69631	-0.23954	0.810925	0.397321	0.0910192	0.986981	MT_EaHT
6	15842880	6-15842880	0.27099	1.16876	0.231861	0.816868	0.397321	0.0878482	0.975564	WT_EaHT
6	15842880	6-15842880	-0.016033	0.095079	-0.168628	0.866248	0.397321	0.062358	0.998239	Score
6	15842903	6-15842903	0.01481	0.0154188	0.960515	0.337911	0.397321	0.471198	0.967973	Ratio_FlHT
6	15842903	6-15842903	-3.35614	3.57851	-0.93786	0.349404	0.397321	0.456672	0.954069	Diff_FlHT
6	15842903	6-15842903	3.74108	4.76929	0.78441	0.4337	0.397321	0.36281	0.939263	SFHT
6	15842903	6-15842903	0.0132398	0.0181764	0.728405	0.467193	0.397321	0.330504	0.974568	Ratio_SFHT
6	15842903	6-15842903	-2.92625	4.24099	-0.689993	0.490975	0.397321	0.30894	0.973837	Diff_SFHT
6	15842903	6-15842903	0.635456	1.39213	0.456465	0.648517	0.397321	0.188079	0.961076	WT_FlHT
6	15842903	6-15842903	1.81779	4.28442	0.42428	0.671803	0.397321	0.172758	0.978453	MT_FlHT
6	15842903	6-15842903	0.928447	2.31655	0.400789	0.688993	0.397321	0.161785	0.986502	Diff_EaHT
6	15842903	6-15842903	-0.00664063	0.020511	-0.323759	0.746451	0.397321	0.126999	0.994026	Ratio_EaHT
6	15842903	6-15842903	-0.645873	2.69631	-0.23954	0.810925	0.397321	0.0910192	0.986981	MT_EaHT
6	15842903	6-15842903	0.27099	1.16876	0.231861	0.816868	0.397321	0.0878482	0.975564	WT_EaHT
6	15842903	6-15842903	-0.016033	0.095079	-0.168628	0.866248	0.397321	0.062358	0.998239	Score
6	15842990	6-15842990	0.01481	0.0154188	0.960515	0.337911	0.397321	0.471198	0.967973	Ratio_FlHT
6	15842990	6-15842990	-3.35614	3.57851	-0.93786	0.349404	0.397321	0.456672	0.954069	Diff_FlHT
6	15842990	6-15842990	3.74108	4.76929	0.78441	0.4337	0.397321	0.36281	0.939263	SFHT
6	15842990	6-15842990	0.0132398	0.0181764	0.728405	0.467193	0.397321	0.330504	0.974568	Ratio_SFHT
6	15842990	6-15842990	-2.92625	4.24099	-0.689993	0.490975	0.397321	0.30894	0.973837	Diff_SFHT
6	15842990	6-15842990	0.635456	1.39213	0.456465	0.648517	0.397321	0.188079	0.961076	WT_FlHT
6	15842990	6-15842990	1.81779	4.28442	0.42428	0.671803	0.397321	0.172758	0.978453	MT_FlHT
6	15842990	6-15842990	0.928447	2.31655	0.400789	0.688993	0.397321	0.161785	0.986502	Diff_EaHT
6	15842990	6-15842990	-0.00664063	0.020511	-0.323759	0.746451	0.397321	0.126999	0.994026	Ratio_EaHT
6	15842990	6-15842990	-0.645873	2.69631	-0.23954	0.810925	0.397321	0.0910192	0.986981	MT_EaHT
6	15842990	6-15842990	0.27099	1.16876	0.231861	0.816868	0.397321	0.0878482	0.975564	WT_EaHT
6	15842990	6-15842990	-0.016033	0.095079	-0.168628	0.866248	0.397321	0.062358	0.998239	Score
6	15843081	6-15843081	0.0175472	0.0154011	1.13934	0.255871	0.401786	0.59198	0.95943	Ratio_FlHT
6	15843081	6-15843081	-3.96689	3.5746	-1.10974	0.268391	0.401786	0.571233	0.944189	Diff_FlHT
6	15843081	6-15843081	4.63694	4.75729	0.974701	0.330852	0.401786	0.480367	0.91173	SFHT
6	15843081	6-15843081	0.0170754	0.0181324	0.941706	0.347446	0.401786	0.459112	0.961344	Ratio_SFHT
6	15843081	6-15843081	-3.78699	4.23105	-0.895048	0.371806	0.401786	0.429683	0.960235	Diff_SFHT
6	15843081	6-15843081	2.55699	4.27588	0.598002	0.550492	0.401786	0.259249	0.96331	MT_FlHT
6	15843081	6-15843081	0.67815	1.39116	0.48747	0.626422	0.401786	0.203133	0.957441	WT_FlHT
6	15843081	6-15843081	-0.0339167	0.0950269	-0.356917	0.721504	0.401786	0.141761	0.99114	Score
6	15843081	6-15843081	0.276671	1.16839	0.236797	0.813041	0.401786	0.0898878	0.974898	WT_EaHT
6	15843081	6-15843081	0.366943	2.31362	0.158601	0.874139	0.401786	0.0584193	0.994648	Diff_EaHT
6	15843081	6-15843081	-0.00116166	0.0204834	-0.0567122	0.95483	0.401786	0.0200741	0.998738	Ratio_EaHT
6	15843081	6-15843081	-0.0806404	2.69236	-0.0299515	0.976135	0.401786	0.0104903	0.998653	MT_EaHT
6	15843177	6-15843177	-12.7612	5.15134	-2.47725	0.0140447	0.174107	1.85249	0.78837	Diff_SFHT
6	15843177	6-15843177	-11.1849	4.54298	-2.46203	0.0146289	0.174107	1.83479	0.765567	Diff_FlHT
6	15843177	6-15843177	0.0518607	0.0221142	2.34513	0.0199716	0.174107	1.69959	0.821567	Ratio_SFHT
6	15843177	6-15843177	0.0457307	0.019605	2.33261	0.0206246	0.174107	1.68562	0.83829	Ratio_FlHT
6	15843177	6-15843177	12.7796	5.86172	2.18017	0.0303778	0.174107	1.51744	0.68952	SFHT
6	15843177	6-15843177	11.1428	5.22014	2.13458	0.0339712	0.174107	1.46889	0.716923	MT_FlHT
6	15843177	6-15843177	0.0448703	0.0250678	1.78996	0.0749368	0.174107	1.1253	0.901919	Ratio_EaHT
6	15843177	6-15843177	5.38652	3.29934	1.6326	0.10408	0.174107	0.982634	0.768985	MT_EaHT
6	15843177	6-15843177	-4.59179	2.83555	-1.61936	0.106907	0.174107	0.970994	0.902269	Diff_EaHT
6	15843177	6-15843177	-0.188801	0.121089	-1.55919	0.120422	0.174107	0.919295	0.891518	Score
6	15843177	6-15843177	1.62178	1.79297	0.904521	0.366731	0.174107	0.435652	0.897203	WT_FlHT
6	15843177	6-15843177	1.16493	1.49486	0.77929	0.43667	0.174107	0.359847	0.893209	WT_EaHT
6	15843191	6-15843191	0.011377	0.0154051	0.738521	0.46103	0.40625	0.336271	0.979262	Ratio_FlHT
6	15843191	6-15843191	-2.40801	3.57573	-0.673432	0.50142	0.40625	0.299798	0.972323	Diff_FlHT
6	15843191	6-15843191	3.06707	4.74468	0.646423	0.518725	0.40625	0.285063	0.954208	SFHT
6	15843191	6-15843191	0.0110753	0.0180872	0.612328	0.540996	0.40625	0.266806	0.983365	Ratio_SFHT
6	15843191	6-15843191	-2.26728	4.2205	-0.537207	0.591705	0.40625	0.227895	0.982797	Diff_SFHT
6	15843191	6-15843191	1.18955	2.3036	0.516388	0.60614	0.40625	0.217427	0.981034	Diff_EaHT
6	15843191	6-15843191	0.662438	1.3886	0.477055	0.633807	0.40625	0.198043	0.958507	WT_FlHT
6	15843191	6-15843191	-0.007753	0.0203997	-0.380055	0.704298	0.40625	0.152244	0.992415	Ratio_EaHT
6	15843191	6-15843191	-0.910815	2.68154	-0.339661	0.734458	0.40625	0.134033	0.979041	MT_EaHT
6	15843191	6-15843191	0.278652	1.16668	0.238842	0.811457	0.40625	0.0907345	0.97466	WT_EaHT
6	15843191	6-15843191	0.905638	4.26315	0.212434	0.831977	0.40625	0.0798885	0.9909	MT_FlHT
6	15843191	6-15843191	-0.00327915	0.0949161	-0.0345479	0.972472	0.40625	0.0121228	0.999561	Score
6	15843194	6-15843194	0.0175472	0.0154011	1.13934	0.255871	0.401786	0.59198	0.95943	Ratio_FlHT
6	15843194	6-15843194	-3.96689	3.5746	-1.10974	0.268391	0.401786	0.571233	0.944189	Diff_FlHT
6	15843194	6-15843194	4.63694	4.75729	0.974701	0.330852	0.401786	0.480367	0.91173	SFHT
6	15843194	6-15843194	0.0170754	0.0181324	0.941706	0.347446	0.401786	0.459112	0.961344	Ratio_SFHT
6	15843194	6-15843194	-3.78699	4.23105	-0.895048	0.371806	0.401786	0.429683	0.960235	Diff_SFHT
6	15843194	6-15843194	2.55699	4.27588	0.598002	0.550492	0.401786	0.259249	0.96331	MT_FlHT
6	15843194	6-15843194	0.67815	1.39116	0.48747	0.626422	0.401786	0.203133	0.957441	WT_FlHT
6	15843194	6-15843194	-0.0339167	0.0950269	-0.356917	0.721504	0.401786	0.141761	0.99114	Score
6	15843194	6-15843194	0.276671	1.16839	0.236797	0.813041	0.401786	0.0898878	0.974898	WT_EaHT
6	15843194	6-15843194	0.366943	2.31362	0.158601	0.874139	0.401786	0.0584193	0.994648	Diff_EaHT
6	15843194	6-15843194	-0.00116166	0.0204834	-0.0567122	0.95483	0.401786	0.0200741	0.998738	Ratio_EaHT
6	15843194	6-15843194	-0.0806404	2.69236	-0.0299515	0.976135	0.401786	0.0104903	0.998653	MT_EaHT
6	15843206	6-15843206	1.7119	1.39861	1.224	0.222291	0.321429	0.653079	0.83412	WT_FlHT
6	15843206	6-15843206	-2.05582	2.31658	-0.88744	0.375882	0.321429	0.424948	0.960295	Diff_EaHT
6	15843206	6-15843206	2.33674	2.69594	0.866763	0.387081	0.321429	0.412199	0.912201	MT_EaHT
6	15843206	6-15843206	0.98916	1.1707	0.844931	0.399093	0.321429	0.398926	0.881542	WT_EaHT
6	15843206	6-15843206	0.0163126	0.0205162	0.795108	0.42747	0.321429	0.369094	0.973624	Ratio_EaHT
6	15843206	6-15843206	3.17056	4.28814	0.739379	0.460515	0.321429	0.336757	0.947388	MT_FlHT
6	15843206	6-15843206	2.95746	4.80018	0.616113	0.5385	0.321429	0.268814	0.957355	SFHT
6	15843206	6-15843206	-2.4986	4.24974	-0.587942	0.557215	0.321429	0.253977	0.979192	Diff_SFHT
6	15843206	6-15843206	0.0104307	0.0182171	0.57258	0.567554	0.321429	0.245993	0.985053	Ratio_SFHT
6	15843206	6-15843206	-0.0379232	0.0953551	-0.397706	0.691242	0.321429	0.16037	0.990609	Score
6	15843206	6-15843206	0.00107192	0.015726	0.0681623	0.945722	0.321429	0.0242366	0.999681	Ratio_FlHT
6	15843206	6-15843206	-0.193113	3.64943	-0.052916	0.95785	0.321429	0.0187027	0.998243	Diff_FlHT
6	15843244	6-15843244	-2.59745	2.28986	-1.13433	0.257921	0.0803571	0.588514	0.854355	WT_FlHT
6	15843244	6-15843244	-1.66023	1.9086	-0.869866	0.385348	0.0803571	0.414147	0.877347	WT_EaHT
6	15843244	6-15843244	-3.45103	4.16782	-0.828017	0.408619	0.0803571	0.388682	0.918118	MT_EaHT
6	15843244	6-15843244	-0.023865	0.0317181	-0.752409	0.452668	0.0803571	0.34422	0.976715	Ratio_EaHT
6	15843244	6-15843244	0.095641	0.15539	0.61549	0.538882	0.0803571	0.268506	0.980927	Score
6	15843244	6-15843244	-3.48683	6.63229	-0.525735	0.599635	0.0803571	0.222113	0.970499	MT_FlHT
6	15843244	6-15843244	1.65196	3.58588	0.460685	0.645513	0.0803571	0.190095	0.983647	Diff_EaHT
6	15843244	6-15843244	-1.2724	6.57368	-0.193559	0.846712	0.0803571	0.0722643	0.996335	Diff_SFHT
6	15843244	6-15843244	-0.00369206	0.0249797	-0.147802	0.882642	0.0803571	0.0542155	0.999236	Ratio_FlHT
6	15843244	6-15843244	-1.05077	7.39839	-0.142027	0.887198	0.0803571	0.0519797	0.994063	SFHT
6	15843244	6-15843244	0.00182314	0.0281801	0.0646962	0.948479	0.0803571	0.0229725	0.999947	Ratio_SFHT
6	15843244	6-15843244	0.0389735	5.79715	0.00672288	0.994642	0.0803571	0.00233303	0.999741	Diff_FlHT
6	15843369	6-15843369	0.0127081	0.0153074	0.83019	0.407383	0.410714	0.389997	0.974545	Ratio_FlHT
6	15843369	6-15843369	-2.80726	3.55284	-0.790146	0.430342	0.410714	0.366186	0.96556	Diff_FlHT
6	15843369	6-15843369	2.92197	4.71416	0.619828	0.536056	0.410714	0.27079	0.956889	SFHT
6	15843369	6-15843369	0.0111117	0.0179645	0.618536	0.536905	0.410714	0.270102	0.98294	Ratio_SFHT
6	15843369	6-15843369	-2.37262	4.19163	-0.566038	0.571984	0.410714	0.242616	0.980775	Diff_SFHT
6	15843369	6-15843369	1.28757	2.28776	0.562805	0.574182	0.410714	0.24095	0.979321	Diff_EaHT
6	15843369	6-15843369	-1.11042	2.66305	-0.416973	0.677132	0.410714	0.169327	0.972696	MT_EaHT
6	15843369	6-15843369	-0.00810308	0.0202611	-0.399933	0.689623	0.410714	0.161389	0.992113	Ratio_EaHT
6	15843369	6-15843369	0.396276	1.38662	0.285785	0.775318	0.410714	0.11052	0.976943	WT_FlHT
6	15843369	6-15843369	1.04181	4.23416	0.246049	0.805888	0.410714	0.0937253	0.989208	MT_FlHT
6	15843369	6-15843369	0.147759	1.15958	0.127424	0.898724	0.410714	0.0463735	0.987579	WT_EaHT
6	15843369	6-15843369	-0.000103192	0.0943299	-0.00109395	0.999128	0.410714	0.000378796	0.999947	Score
6	15843457	6-15843457	0.0206552	0.0150673	1.37086	0.171896	0.424107	0.764733	0.949921	Ratio_FlHT
6	15843457	6-15843457	-4.67245	3.49735	-1.336	0.18301	0.424107	0.737526	0.931857	Diff_FlHT
6	15843457	6-15843457	5.86764	4.6307	1.26712	0.206544	0.424107	0.684988	0.865354	SFHT
6	15843457	6-15843457	0.0214661	0.0176547	1.21589	0.22542	0.424107	0.647008	0.938794	Ratio_SFHT
6	15843457	6-15843457	-4.78785	4.11998	-1.16211	0.246537	0.424107	0.608118	0.945469	Diff_SFHT
6	15843457	6-15843457	3.683	4.16492	0.884289	0.377566	0.424107	0.423007	0.929353	MT_FlHT
6	15843457	6-15843457	0.713283	1.14259	0.624267	0.533117	0.424107	0.273177	0.922001	WT_EaHT
6	15843457	6-15843457	0.793766	1.36542	0.581335	0.561624	0.424107	0.250555	0.945645	WT_FlHT
6	15843457	6-15843457	-0.047513	0.0929728	-0.511041	0.609846	0.424107	0.214779	0.986276	Score
6	15843457	6-15843457	0.937959	2.62412	0.357438	0.72113	0.424107	0.141986	0.977355	MT_EaHT
6	15843457	6-15843457	0.00441256	0.019968	0.220981	0.825327	0.424107	0.0833738	0.995557	Ratio_EaHT
6	15843457	6-15843457	-0.0880084	2.25579	-0.0390144	0.968917	0.424107	0.0137135	0.998868	Diff_EaHT
6	15843512	6-15843512	-2.20783	2.22777	-0.991049	0.322781	0.0669643	0.491092	0.853816	WT_EaHT
6	15843512	6-15843512	-7.70028	8.03958	-0.957795	0.339289	0.0669643	0.469431	0.95665	Diff_SFHT
6	15843512	6-15843512	0.0315831	0.0344678	0.916308	0.360577	0.0669643	0.443002	0.962976	Ratio_SFHT
6	15843512	6-15843512	-2.3901	2.68015	-0.89178	0.373508	0.0669643	0.4277	0.898237	WT_FlHT
6	15843512	6-15843512	-5.81716	7.0978	-0.819573	0.413398	0.0669643	0.383632	0.963379	Diff_FlHT
6	15843512	6-15843512	0.0242471	0.0305889	0.792677	0.428869	0.0669643	0.367675	0.975752	Ratio_FlHT
6	15843512	6-15843512	-2.72034	4.38944	-0.619746	0.536113	0.0669643	0.270743	0.976563	Diff_EaHT
6	15843512	6-15843512	5.27788	9.04642	0.583422	0.560247	0.0669643	0.25162	0.961118	SFHT
6	15843512	6-15843512	-0.0973951	0.181514	-0.536571	0.592119	0.0669643	0.227591	0.985718	Score
6	15843512	6-15843512	0.0165477	0.0388786	0.425625	0.670827	0.0669643	0.173389	0.991574	Ratio_EaHT
6	15843512	6-15843512	2.69479	8.13204	0.33138	0.740693	0.0669643	0.130362	0.985169	MT_FlHT
6	15843512	6-15843512	-0.141216	5.11254	-0.0276214	0.977991	0.0669643	0.00966521	0.998668	MT_EaHT
6	15843568	6-15843568	-2.81882	3.48882	-0.807959	0.420037	0.446429	0.376712	0.964118	Diff_FlHT
6	15843568	6-15843568	0.01197	0.0150346	0.796162	0.426845	0.446429	0.369729	0.975483	Ratio_FlHT
6	15843568	6-15843568	3.61506	4.55156	0.794245	0.427967	0.446429	0.36859	0.937633	SFHT
6	15843568	6-15843568	-3.00355	4.03408	-0.744545	0.457396	0.446429	0.339708	0.970926	Diff_SFHT
6	15843568	6-15843568	0.0127338	0.0172924	0.73638	0.462337	0.446429	0.335041	0.97405	Ratio_SFHT
6	15843568	6-15843568	1.18627	2.20359	0.538333	0.590931	0.446429	0.228463	0.981034	Diff_EaHT
6	15843568	6-15843568	0.402856	1.13202	0.355875	0.722285	0.446429	0.141291	0.959513	WT_EaHT
6	15843568	6-15843568	1.40871	4.07678	0.345546	0.730035	0.446429	0.136656	0.984289	MT_FlHT
6	15843568	6-15843568	-0.00634608	0.019517	-0.325157	0.745394	0.446429	0.127614	0.994026	Ratio_EaHT
6	15843568	6-15843568	-0.0238748	0.0920977	-0.259233	0.795703	0.446429	0.0992488	0.994978	Score
6	15843568	6-15843568	-0.559658	2.56571	-0.21813	0.827544	0.446429	0.082209	0.98796	MT_EaHT
6	15843568	6-15843568	-0.00628267	1.35807	-0.00462619	0.996313	0.446429	0.00160414	0.999719	WT_FlHT
6	15843608	6-15843608	3.71699	2.71062	1.37127	0.171721	0.200893	0.765177	0.798759	WT_FlHT
6	15843608	6-15843608	2.42413	2.25755	1.07379	0.284128	0.200893	0.546486	0.837821	WT_EaHT
6	15843608	6-15843608	-8.48288	8.32603	-1.01884	0.309475	0.200893	0.509375	0.952915	Diff_SFHT
6	15843608	6-15843608	0.034602	0.0356977	0.969307	0.333529	0.200893	0.476867	0.959241	Ratio_SFHT
6	15843608	6-15843608	8.27609	9.43458	0.877208	0.381396	0.200893	0.418624	0.926887	SFHT
6	15843608	6-15843608	-4.72082	7.25415	-0.650776	0.51591	0.200893	0.287426	0.974492	Diff_FlHT
6	15843608	6-15843608	0.0195977	0.0312617	0.626891	0.531418	0.200893	0.274564	0.984203	Ratio_FlHT
6	15843608	6-15843608	4.70369	8.41919	0.558687	0.576979	0.200893	0.23884	0.967246	MT_FlHT
6	15843608	6-15843608	2.01545	5.29394	0.380708	0.703812	0.200893	0.152543	0.974654	MT_EaHT
6	15843608	6-15843608	-1.62809	4.55012	-0.357813	0.720851	0.200893	0.142154	0.988894	Diff_EaHT
6	15843608	6-15843608	0.00765698	0.0402908	0.190043	0.849464	0.200893	0.0708552	0.996284	Ratio_EaHT
6	15843608	6-15843608	-0.0142069	0.18413	-0.0771569	0.93857	0.200893	0.0275331	0.998573	Score
6	15843645	6-15843645	0.0175472	0.0154011	1.13934	0.255871	0.401786	0.59198	0.95943	Ratio_FlHT
6	15843645	6-15843645	-3.96689	3.5746	-1.10974	0.268391	0.401786	0.571233	0.944189	Diff_FlHT
6	15843645	6-15843645	4.63694	4.75729	0.974701	0.330852	0.401786	0.480367	0.91173	SFHT
6	15843645	6-15843645	0.0170754	0.0181324	0.941706	0.347446	0.401786	0.459112	0.961344	Ratio_SFHT
6	15843645	6-15843645	-3.78699	4.23105	-0.895048	0.371806	0.401786	0.429683	0.960235	Diff_SFHT
6	15843645	6-15843645	2.55699	4.27588	0.598002	0.550492	0.401786	0.259249	0.96331	MT_FlHT
6	15843645	6-15843645	0.67815	1.39116	0.48747	0.626422	0.401786	0.203133	0.957441	WT_FlHT
6	15843645	6-15843645	-0.0339167	0.0950269	-0.356917	0.721504	0.401786	0.141761	0.99114	Score
6	15843645	6-15843645	0.276671	1.16839	0.236797	0.813041	0.401786	0.0898878	0.974898	WT_EaHT
6	15843645	6-15843645	0.366943	2.31362	0.158601	0.874139	0.401786	0.0584193	0.994648	Diff_EaHT
6	15843645	6-15843645	-0.00116166	0.0204834	-0.0567122	0.95483	0.401786	0.0200741	0.998738	Ratio_EaHT
6	15843645	6-15843645	-0.0806404	2.69236	-0.0299515	0.976135	0.401786	0.0104903	0.998653	MT_EaHT
6	15843739	6-15843739	0.0160551	0.0153204	1.04795	0.295876	0.40625	0.52889	0.964209	Ratio_FlHT
6	15843739	6-15843739	-3.46085	3.55658	-0.973085	0.331641	0.40625	0.479331	0.952095	Diff_FlHT
6	15843739	6-15843739	4.47693	4.71551	0.949405	0.343527	0.40625	0.464039	0.915435	SFHT
6	15843739	6-15843739	0.0158858	0.0179785	0.883603	0.377941	0.40625	0.422576	0.964035	Ratio_SFHT
6	15843739	6-15843739	-3.33058	4.19578	-0.793793	0.428229	0.40625	0.368323	0.966779	Diff_SFHT
6	15843739	6-15843739	0.918146	1.38359	0.663594	0.507661	0.40625	0.294426	0.934211	WT_FlHT
6	15843739	6-15843739	2.38358	4.23892	0.562308	0.574515	0.40625	0.240699	0.966863	MT_FlHT
6	15843739	6-15843739	0.595698	1.16069	0.513227	0.608322	0.40625	0.215866	0.938638	WT_EaHT
6	15843739	6-15843739	0.987188	2.29252	0.430612	0.667203	0.40625	0.175742	0.985151	Diff_EaHT
6	15843739	6-15843739	-0.0281049	0.0944553	-0.297547	0.766336	0.40625	0.115581	0.993633	Score
6	15843739	6-15843739	-0.00398851	0.0203028	-0.196452	0.844451	0.40625	0.0734254	0.996213	Ratio_EaHT
6	15843739	6-15843739	-0.314543	2.66877	-0.117861	0.906293	0.40625	0.0427314	0.994237	MT_EaHT
6	15843809	6-15843809	-6.28742	3.46962	-1.81214	0.0714069	0.446429	1.14626	0.886276	Diff_FlHT
6	15843809	6-15843809	0.026093	0.0149598	1.74421	0.0825994	0.446429	1.08302	0.918302	Ratio_FlHT
6	15843809	6-15843809	-6.7724	4.07573	-1.66164	0.0981058	0.446429	1.00831	0.897646	Diff_SFHT
6	15843809	6-15843809	7.5574	4.5933	1.64531	0.101431	0.446429	0.99383	0.788816	SFHT
6	15843809	6-15843809	0.0281643	0.0174773	1.61148	0.108607	0.446429	0.964142	0.898858	Ratio_SFHT
6	15843809	6-15843809	4.99743	4.12741	1.21079	0.227356	0.446429	0.643293	0.87998	MT_FlHT
6	15843809	6-15843809	-0.10297	0.0921557	-1.11735	0.265091	0.446429	0.576605	0.943055	Score
6	15843809	6-15843809	1.39907	2.6035	0.537379	0.591586	0.446429	0.227982	0.959869	MT_EaHT
6	15843809	6-15843809	0.00995297	0.019809	0.502447	0.615892	0.446429	0.210495	0.989041	Ratio_EaHT
6	15843809	6-15843809	-1.07454	2.23769	-0.480202	0.631596	0.446429	0.199561	0.98281	Diff_EaHT
6	15843809	6-15843809	0.301681	1.36014	0.2218	0.82468	0.446429	0.0837146	0.983264	WT_FlHT
6	15843809	6-15843809	0.189022	1.1361	0.166377	0.868017	0.446429	0.0614718	0.983316	WT_EaHT
6	15843838	6-15843838	-4.20133	4.50148	-0.933321	0.351736	0.147321	0.453783	0.95468	Diff_FlHT
6	15843838	6-15843838	0.0176378	0.0193998	0.909176	0.364309	0.147321	0.43853	0.970193	Ratio_FlHT
6	15843838	6-15843838	-4.60086	5.15606	-0.892322	0.373262	0.147321	0.427987	0.960434	Diff_SFHT
6	15843838	6-15843838	0.0192759	0.0221031	0.872089	0.384175	0.147321	0.415471	0.964797	Ratio_SFHT
6	15843838	6-15843838	4.02517	5.79426	0.694683	0.488037	0.147321	0.311547	0.949618	SFHT
6	15843838	6-15843838	0.797005	1.48017	0.538455	0.590823	0.147321	0.228543	0.935489	WT_EaHT
6	15843838	6-15843838	2.16423	5.21291	0.415167	0.678449	0.147321	0.168483	0.978964	MT_FlHT
6	15843838	6-15843838	0.715755	2.82236	0.253602	0.800057	0.147321	0.0968789	0.992545	Diff_EaHT
6	15843838	6-15843838	-0.00430996	0.0249882	-0.17248	0.86323	0.147321	0.0638733	0.996959	Ratio_EaHT
6	15843838	6-15843838	-0.220175	1.76596	-0.124677	0.900896	0.147321	0.0453256	0.991604	WT_FlHT
6	15843838	6-15843838	-0.303965	3.2846	-0.0925423	0.926357	0.147321	0.0332216	0.995588	MT_EaHT
6	15843838	6-15843838	0.00490102	0.120484	0.0406776	0.967591	0.147321	0.0143083	0.999511	Score
6	15843925	6-15843925	-7.55873	3.02534	-2.49847	0.0132548	0.178571	1.87763	0.59052	MT_EaHT
6	15843925	6-15843925	-0.0546868	0.0230514	-2.37239	0.0185986	0.178571	1.73052	0.847826	Ratio_EaHT
6	15843925	6-15843925	6.1367	2.60428	2.35639	0.0193968	0.178571	1.71227	0.790466	Diff_EaHT
6	15843925	6-15843925	-10.9589	4.79423	-2.28586	0.0232748	0.178571	1.63311	0.686306	MT_FlHT
6	15843925	6-15843925	0.223069	0.110572	2.0174	0.0448966	0.178571	1.34779	0.806846	Score
6	15843925	6-15843925	-9.58272	5.36006	-1.7878	0.0752781	0.178571	1.12333	0.762676	SFHT
6	15843925	6-15843925	6.47025	4.15152	1.55853	0.120629	0.178571	0.918549	0.914711	Diff_FlHT
6	15843925	6-15843925	-0.0267012	0.0178983	-1.49183	0.137259	0.178571	0.862459	0.942782	Ratio_FlHT
6	15843925	6-15843925	7.01563	4.78426	1.4664	0.144065	0.178571	0.841442	0.917643	Diff_SFHT
6	15843925	6-15843925	-0.0293116	0.0205129	-1.42893	0.154538	0.178571	0.810966	0.916801	Ratio_SFHT
6	15843925	6-15843925	-1.76314	1.624	-1.08568	0.278838	0.178571	0.554648	0.86355	WT_FlHT
6	15843925	6-15843925	-1.28632	1.36945	-0.939296	0.348638	0.178571	0.457626	0.864915	WT_EaHT
6	15843946	6-15843946	-3.50803	3.49047	-1.00503	0.31605	0.370536	0.500244	0.950003	Diff_FlHT
6	15843946	6-15843946	0.0150593	0.0150413	1.0012	0.317895	0.370536	0.497716	0.966636	Ratio_FlHT
6	15843946	6-15843946	0.0134622	0.0175015	0.769199	0.442656	0.370536	0.353933	0.972263	Ratio_SFHT
6	15843946	6-15843946	-3.0989	4.08314	-0.75895	0.44875	0.370536	0.347996	0.969422	Diff_SFHT
6	15843946	6-15843946	2.76849	4.58723	0.603521	0.546826	0.370536	0.262151	0.959065	SFHT
6	15843946	6-15843946	1.39243	4.12646	0.33744	0.736127	0.370536	0.133047	0.984834	MT_FlHT
6	15843946	6-15843946	-0.595739	2.59658	-0.229432	0.81876	0.370536	0.0868431	0.98749	MT_EaHT
6	15843946	6-15843946	-0.221596	1.14613	-0.193343	0.846874	0.370536	0.0721812	0.980325	WT_EaHT
6	15843946	6-15843946	0.423673	2.2316	0.189851	0.849613	0.370536	0.0707786	0.993602	Diff_EaHT
6	15843946	6-15843946	-0.002354	0.0197573	-0.119146	0.905276	0.370536	0.043219	0.997367	Ratio_EaHT
6	15843946	6-15843946	-0.0957505	1.36696	-0.0700465	0.944222	0.370536	0.024926	0.99586	WT_FlHT
6	15843946	6-15843946	-0.00643734	0.0932373	-0.0690426	0.94502	0.370536	0.0245591	0.998855	Score
6	15843982	6-15843982	0.0178867	0.0152828	1.17038	0.243189	0.40625	0.614056	0.958609	Ratio_FlHT
6	15843982	6-15843982	-4.09988	3.54686	-1.15592	0.249041	0.40625	0.603729	0.941392	Diff_FlHT
6	15843982	6-15843982	0.0181229	0.0179066	1.01208	0.312688	0.40625	0.504888	0.956312	Ratio_SFHT
6	15843982	6-15843982	4.73072	4.69767	1.00703	0.3151	0.40625	0.501552	0.906596	SFHT
6	15843982	6-15843982	-4.10446	4.17808	-0.982378	0.327066	0.40625	0.485365	0.955153	Diff_SFHT
6	15843982	6-15843982	2.59755	4.22383	0.614975	0.539247	0.40625	0.268213	0.961352	MT_FlHT
6	15843982	6-15843982	-0.0394298	0.094264	-0.418291	0.676152	0.40625	0.169956	0.990264	Score
6	15843982	6-15843982	0.452716	1.38265	0.327425	0.743665	0.40625	0.128623	0.974151	WT_FlHT
6	15843982	6-15843982	0.160987	1.15923	0.138874	0.88968	0.40625	0.050766	0.986605	WT_EaHT
6	15843982	6-15843982	0.185812	2.28574	0.0812922	0.935289	0.40625	0.0290542	0.997547	Diff_EaHT
6	15843982	6-15843982	0.0120484	2.6598	0.00452981	0.99639	0.40625	0.00157058	0.999858	MT_EaHT
6	15843982	6-15843982	-3.1859e-05	0.0202357	-0.00157439	0.998745	0.40625	0.00054523	0.999916	Ratio_EaHT
6	15843996	6-15843996	0.0178867	0.0152828	1.17038	0.243189	0.40625	0.614056	0.958609	Ratio_FlHT
6	15843996	6-15843996	-4.09988	3.54686	-1.15592	0.249041	0.40625	0.603729	0.941392	Diff_FlHT
6	15843996	6-15843996	0.0181229	0.0179066	1.01208	0.312688	0.40625	0.504888	0.956312	Ratio_SFHT
6	15843996	6-15843996	4.73072	4.69767	1.00703	0.3151	0.40625	0.501552	0.906596	SFHT
6	15843996	6-15843996	-4.10446	4.17808	-0.982378	0.327066	0.40625	0.485365	0.955153	Diff_SFHT
6	15843996	6-15843996	2.59755	4.22383	0.614975	0.539247	0.40625	0.268213	0.961352	MT_FlHT
6	15843996	6-15843996	-0.0394298	0.094264	-0.418291	0.676152	0.40625	0.169956	0.990264	Score
6	15843996	6-15843996	0.452716	1.38265	0.327425	0.743665	0.40625	0.128623	0.974151	WT_FlHT
6	15843996	6-15843996	0.160987	1.15923	0.138874	0.88968	0.40625	0.050766	0.986605	WT_EaHT
6	15843996	6-15843996	0.185812	2.28574	0.0812922	0.935289	0.40625	0.0290542	0.997547	Diff_EaHT
6	15843996	6-15843996	0.0120484	2.6598	0.00452981	0.99639	0.40625	0.00157058	0.999858	MT_EaHT
6	15843996	6-15843996	-3.1859e-05	0.0202357	-0.00157439	0.998745	0.40625	0.00054523	0.999916	Ratio_EaHT
6	15844037	6-15844037	-8.25243	4.08951	-2.01795	0.0448936	0.34375	1.34782	0.85752	Diff_SFHT
6	15844037	6-15844037	-7.13753	3.54766	-2.0119	0.0455205	0.34375	1.34179	0.860996	Diff_FlHT
6	15844037	6-15844037	0.0336895	0.0175456	1.92011	0.0562254	0.34375	1.25007	0.863422	Ratio_SFHT
6	15844037	6-15844037	0.0289851	0.0153041	1.89394	0.0596207	0.34375	1.2246	0.906046	Ratio_FlHT
6	15844037	6-15844037	8.20266	4.61174	1.77865	0.0767723	0.34375	1.1148	0.764381	SFHT
6	15844037	6-15844037	5.68919	4.15018	1.37083	0.171912	0.34375	0.764693	0.853593	MT_FlHT
6	15844037	6-15844037	-2.77525	2.25093	-1.23294	0.219011	0.34375	0.659535	0.936253	Diff_EaHT
6	15844037	6-15844037	0.022015	0.0199418	1.10396	0.270904	0.34375	0.567185	0.953087	Ratio_EaHT
6	15844037	6-15844037	-0.0916217	0.0947657	-0.966824	0.334718	0.34375	0.47532	0.955448	Score
6	15844037	6-15844037	2.11113	2.62481	0.804299	0.422151	0.34375	0.374532	0.92181	MT_EaHT
6	15844037	6-15844037	-0.487593	1.16705	-0.417799	0.676513	0.34375	0.169724	0.950507	WT_EaHT
6	15844037	6-15844037	-0.315272	1.40382	-0.224581	0.822518	0.34375	0.0848545	0.982814	WT_FlHT
6	15844040	6-15844040	0.0178867	0.0152828	1.17038	0.243189	0.40625	0.614056	0.958609	Ratio_FlHT
6	15844040	6-15844040	-4.09988	3.54686	-1.15592	0.249041	0.40625	0.603729	0.941392	Diff_FlHT
6	15844040	6-15844040	0.0181229	0.0179066	1.01208	0.312688	0.40625	0.504888	0.956312	Ratio_SFHT
6	15844040	6-15844040	4.73072	4.69767	1.00703	0.3151	0.40625	0.501552	0.906596	SFHT
6	15844040	6-15844040	-4.10446	4.17808	-0.982378	0.327066	0.40625	0.485365	0.955153	Diff_SFHT
6	15844040	6-15844040	2.59755	4.22383	0.614975	0.539247	0.40625	0.268213	0.961352	MT_FlHT
6	15844040	6-15844040	-0.0394298	0.094264	-0.418291	0.676152	0.40625	0.169956	0.990264	Score
6	15844040	6-15844040	0.452716	1.38265	0.327425	0.743665	0.40625	0.128623	0.974151	WT_FlHT
6	15844040	6-15844040	0.160987	1.15923	0.138874	0.88968	0.40625	0.050766	0.986605	WT_EaHT
6	15844040	6-15844040	0.185812	2.28574	0.0812922	0.935289	0.40625	0.0290542	0.997547	Diff_EaHT
6	15844040	6-15844040	0.0120484	2.6598	0.00452981	0.99639	0.40625	0.00157058	0.999858	MT_EaHT
6	15844040	6-15844040	-3.1859e-05	0.0202357	-0.00157439	0.998745	0.40625	0.00054523	0.999916	Ratio_EaHT
6	15844157	6-15844157	0.018566	0.0151328	1.22687	0.22126	0.415179	0.655097	0.957661	Ratio_FlHT
6	15844157	6-15844157	-4.15865	3.51263	-1.18391	0.237799	0.415179	0.623789	0.938518	Diff_FlHT
6	15844157	6-15844157	5.38256	4.62177	1.16461	0.245523	0.415179	0.609907	0.882186	SFHT
6	15844157	6-15844157	0.0199622	0.0176236	1.1327	0.258658	0.415179	0.587274	0.946755	Ratio_SFHT
6	15844157	6-15844157	-4.42661	4.11271	-1.07633	0.283041	0.415179	0.548151	0.949566	Diff_SFHT
6	15844157	6-15844157	3.13138	4.1578	0.753135	0.452224	0.415179	0.344646	0.945664	MT_FlHT
6	15844157	6-15844157	-0.0508822	0.0932318	-0.54576	0.585797	0.415179	0.232253	0.984959	Score
6	15844157	6-15844157	0.688078	1.37022	0.502166	0.616065	0.415179	0.210374	0.955796	WT_FlHT
6	15844157	6-15844157	0.490275	1.14643	0.427655	0.669332	0.415179	0.174358	0.949186	WT_EaHT
6	15844157	6-15844157	0.423826	2.61934	0.161806	0.871617	0.415179	0.0596743	0.991225	MT_EaHT
6	15844157	6-15844157	0.19653	2.2511	0.0873042	0.930515	0.415179	0.0312767	0.997267	Diff_EaHT
6	15844157	6-15844157	0.00164996	0.0199288	0.0827925	0.934097	0.415179	0.0296079	0.998322	Ratio_EaHT
6	15844189	6-15844189	0.015194	0.0153023	0.99292	0.321903	0.401786	0.492276	0.967021	Ratio_FlHT
6	15844189	6-15844189	-3.49909	3.55122	-0.98532	0.325611	0.401786	0.4873	0.951652	Diff_FlHT
6	15844189	6-15844189	3.85755	4.70958	0.819086	0.413684	0.401786	0.383331	0.9336	SFHT
6	15844189	6-15844189	0.0143844	0.0179512	0.801305	0.423878	0.401786	0.372759	0.969647	Ratio_SFHT
6	15844189	6-15844189	-3.26578	4.18824	-0.77975	0.436433	0.401786	0.360082	0.968256	Diff_SFHT
6	15844189	6-15844189	1.87651	4.23232	0.443376	0.657957	0.401786	0.181803	0.97754	MT_FlHT
6	15844189	6-15844189	0.73327	2.28886	0.320365	0.749018	0.401786	0.125508	0.989919	Diff_EaHT
6	15844189	6-15844189	0.410386	1.38373	0.29658	0.767073	0.401786	0.115163	0.976512	WT_FlHT
6	15844189	6-15844189	-0.00537559	0.0202647	-0.265269	0.791069	0.401786	0.101786	0.995252	Ratio_EaHT
6	15844189	6-15844189	-0.021838	0.0943334	-0.231498	0.817148	0.401786	0.0876993	0.996285	Score
6	15844189	6-15844189	-0.539307	2.66381	-0.202457	0.839759	0.401786	0.0758452	0.988774	MT_EaHT
6	15844189	6-15844189	0.155368	1.15976	0.133966	0.893556	0.401786	0.0488784	0.987107	WT_EaHT
6	15844268	6-15844268	0.0178867	0.0152828	1.17038	0.243189	0.40625	0.614056	0.958609	Ratio_FlHT
6	15844268	6-15844268	-4.09988	3.54686	-1.15592	0.249041	0.40625	0.603729	0.941392	Diff_FlHT
6	15844268	6-15844268	0.0181229	0.0179066	1.01208	0.312688	0.40625	0.504888	0.956312	Ratio_SFHT
6	15844268	6-15844268	4.73072	4.69767	1.00703	0.3151	0.40625	0.501552	0.906596	SFHT
6	15844268	6-15844268	-4.10446	4.17808	-0.982378	0.327066	0.40625	0.485365	0.955153	Diff_SFHT
6	15844268	6-15844268	2.59755	4.22383	0.614975	0.539247	0.40625	0.268213	0.961352	MT_FlHT
6	15844268	6-15844268	-0.0394298	0.094264	-0.418291	0.676152	0.40625	0.169956	0.990264	Score
6	15844268	6-15844268	0.452716	1.38265	0.327425	0.743665	0.40625	0.128623	0.974151	WT_FlHT
6	15844268	6-15844268	0.160987	1.15923	0.138874	0.88968	0.40625	0.050766	0.986605	WT_EaHT
6	15844268	6-15844268	0.185812	2.28574	0.0812922	0.935289	0.40625	0.0290542	0.997547	Diff_EaHT
6	15844268	6-15844268	0.0120484	2.6598	0.00452981	0.99639	0.40625	0.00157058	0.999858	MT_EaHT
6	15844268	6-15844268	-3.1859e-05	0.0202357	-0.00157439	0.998745	0.40625	0.00054523	0.999916	Ratio_EaHT
6	15844280	6-15844280	-10.2246	7.12043	-1.43595	0.152534	0.227679	0.816633	0.920005	Diff_SFHT
6	15844280	6-15844280	0.0426933	0.0305292	1.39844	0.163484	0.227679	0.786524	0.919925	Ratio_SFHT
6	15844280	6-15844280	3.26818	2.34595	1.39312	0.165023	0.227679	0.782455	0.793177	WT_FlHT
6	15844280	6-15844280	10.5094	8.06176	1.30362	0.193819	0.227679	0.712603	0.858536	SFHT
6	15844280	6-15844280	1.97825	1.95463	1.01208	0.312641	0.227679	0.504954	0.849714	WT_EaHT
6	15844280	6-15844280	6.17308	7.21114	0.856047	0.392961	0.227679	0.40565	0.933193	MT_FlHT
6	15844280	6-15844280	-5.15207	6.2507	-0.824239	0.410748	0.227679	0.386425	0.962622	Diff_FlHT
6	15844280	6-15844280	0.0221829	0.0269354	0.823558	0.411134	0.227679	0.386017	0.974584	Ratio_FlHT
6	15844280	6-15844280	-2.83917	3.89691	-0.728568	0.467097	0.227679	0.330593	0.969141	Diff_EaHT
6	15844280	6-15844280	3.21016	4.53485	0.707887	0.479815	0.227679	0.318926	0.936927	MT_EaHT
6	15844280	6-15844280	0.0213291	0.0345116	0.618029	0.537242	0.227679	0.26983	0.98493	Ratio_EaHT
6	15844280	6-15844280	-0.0665673	0.159316	-0.417832	0.676487	0.227679	0.16974	0.990304	Score
6	15844281	6-15844281	0.0162249	0.0153629	1.05611	0.292145	0.397321	0.534402	0.963573	Ratio_FlHT
6	15844281	6-15844281	-3.70443	3.56547	-1.03897	0.300023	0.397321	0.522846	0.948089	Diff_FlHT
6	15844281	6-15844281	0.0152854	0.0181308	0.843065	0.40017	0.397321	0.397755	0.966105	Ratio_SFHT
6	15844281	6-15844281	3.98492	4.75849	0.837433	0.40332	0.397321	0.39435	0.931818	SFHT
6	15844281	6-15844281	-3.43178	4.23032	-0.811234	0.418168	0.397321	0.37865	0.965475	Diff_SFHT
6	15844281	6-15844281	1.91539	4.27529	0.448014	0.654612	0.397321	0.184016	0.977066	MT_FlHT
6	15844281	6-15844281	-0.0299068	0.0947662	-0.315585	0.752624	0.397321	0.123422	0.99324	Score
6	15844281	6-15844281	0.401677	1.38822	0.289346	0.772595	0.397321	0.112048	0.97672	WT_FlHT
6	15844281	6-15844281	0.402983	2.31246	0.174266	0.861829	0.397321	0.064579	0.994119	Diff_EaHT
6	15844281	6-15844281	0.192257	1.16519	0.165001	0.869099	0.397321	0.0609307	0.983499	WT_EaHT
6	15844281	6-15844281	-0.00187872	0.0204731	-0.0917653	0.926974	0.397321	0.0329324	0.99785	Ratio_EaHT
6	15844281	6-15844281	-0.206484	2.69101	-0.0767308	0.938912	0.397321	0.027375	0.995752	MT_EaHT
6	15844337	6-15844337	0.0134749	0.0154213	0.873785	0.383243	0.383929	0.416526	0.972163	Ratio_FlHT
6	15844337	6-15844337	-3.06708	3.57895	-0.85698	0.392442	0.383929	0.406224	0.96037	Diff_FlHT
6	15844337	6-15844337	3.46243	4.76252	0.727017	0.468041	0.383929	0.329716	0.946324	SFHT
6	15844337	6-15844337	0.0118275	0.0181368	0.65213	0.515044	0.383929	0.288155	0.980127	Ratio_SFHT
6	15844337	6-15844337	-2.61916	4.23162	-0.618949	0.536634	0.383929	0.270322	0.978485	Diff_SFHT
6	15844337	6-15844337	-0.0435058	0.0950325	-0.4578	0.647559	0.383929	0.188721	0.988908	Score
6	15844337	6-15844337	0.526715	1.16828	0.450847	0.652556	0.383929	0.185382	0.946077	WT_EaHT
6	15844337	6-15844337	0.564187	1.39103	0.405591	0.685447	0.383929	0.164026	0.966635	WT_FlHT
6	15844337	6-15844337	1.4838	4.27459	0.347121	0.728853	0.383929	0.13736	0.984104	MT_FlHT
6	15844337	6-15844337	0.32985	2.31203	0.142667	0.886693	0.383929	0.0522266	0.994942	Diff_EaHT
6	15844337	6-15844337	0.269568	2.69041	0.100196	0.920286	0.383929	0.0360771	0.995287	MT_EaHT
6	15844337	6-15844337	-0.000318121	0.0204692	-0.0155415	0.987615	0.383929	0.00541218	0.999463	Ratio_EaHT
6	15845280	6-15845280	3.7844	4.94898	0.764684	0.445335	0.0535714	0.351313	0.928109	MT_EaHT
6	15845280	6-15845280	1.48107	2.28377	0.64852	0.517344	0.0535714	0.28622	0.917967	WT_EaHT
6	15845280	6-15845280	0.0226261	0.0376743	0.600572	0.548789	0.0535714	0.260595	0.985996	Ratio_EaHT
6	15845280	6-15845280	5.06731	8.77272	0.577621	0.564151	0.0535714	0.248605	0.961745	SFHT
6	15845280	6-15845280	-2.27526	4.25636	-0.534555	0.593537	0.0535714	0.226552	0.981034	Diff_EaHT
6	15845280	6-15845280	1.27698	2.74772	0.464741	0.642587	0.0535714	0.192068	0.960058	WT_FlHT
6	15845280	6-15845280	0.015354	0.033464	0.458822	0.646846	0.0535714	0.189199	0.989851	Ratio_SFHT
6	15845280	6-15845280	-3.41369	7.80728	-0.437245	0.662392	0.0535714	0.178885	0.987422	Diff_SFHT
6	15845280	6-15845280	3.26092	7.88146	0.413746	0.679488	0.0535714	0.167818	0.979064	MT_FlHT
6	15845280	6-15845280	0.00812043	0.0298306	0.272218	0.785724	0.0535714	0.10473	0.998128	Ratio_FlHT
6	15845280	6-15845280	-1.7038	6.92279	-0.246114	0.805837	0.0535714	0.093753	0.994571	Diff_FlHT
6	15845280	6-15845280	-0.0386861	0.185926	-0.208073	0.835369	0.0535714	0.0781215	0.997218	Score
6	15845447	6-15845447	-0.0782163	0.127846	-0.611798	0.541318	0.142857	0.266548	0.981303	Score
6	15845447	6-15845447	0.834519	1.83176	0.455584	0.649149	0.142857	0.187656	0.961195	WT_FlHT
6	15845447	6-15845447	-2.1855	4.97646	-0.439167	0.660996	0.142857	0.179801	0.986282	Diff_FlHT
6	15845447	6-15845447	0.0120222	0.0283866	0.423515	0.672364	0.142857	0.172396	0.991649	Ratio_EaHT
6	15845447	6-15845447	1.29243	3.7317	0.346338	0.729442	0.142857	0.137009	0.978427	MT_EaHT
6	15845447	6-15845447	-1.10003	3.20696	-0.343013	0.73194	0.142857	0.135524	0.98981	Diff_EaHT
6	15845447	6-15845447	0.00668086	0.0214494	0.311471	0.755755	0.142857	0.121619	0.997124	Ratio_FlHT
6	15845447	6-15845447	0.417376	1.57281	0.26537	0.79098	0.142857	0.101835	0.971575	WT_EaHT
6	15845447	6-15845447	-1.48301	5.85622	-0.253237	0.800338	0.142857	0.0967267	0.995425	Diff_SFHT
6	15845447	6-15845447	1.01383	5.91242	0.171475	0.864018	0.142857	0.0634773	0.993243	MT_FlHT
6	15845447	6-15845447	0.00354459	0.0251051	0.14119	0.887858	0.142857	0.0516565	0.998465	Ratio_SFHT
6	15845447	6-15845447	0.255474	6.64907	0.0384226	0.969388	0.142857	0.0135024	0.999063	SFHT
6	15846122	6-15846122	2.52856	2.35145	1.07532	0.283496	0.34375	0.547454	0.947216	Diff_EaHT
6	15846122	6-15846122	-0.0191284	0.020833	-0.918176	0.359605	0.34375	0.444174	0.966935	Ratio_EaHT
6	15846122	6-15846122	-2.45306	2.73857	-0.895744	0.371435	0.34375	0.430117	0.907581	MT_EaHT
6	15846122	6-15846122	0.00575635	0.0158214	0.363833	0.716352	0.34375	0.144873	0.995167	Ratio_FlHT
6	15846122	6-15846122	0.465594	1.40931	0.33037	0.741442	0.34375	0.129923	0.974054	WT_FlHT
6	15846122	6-15846122	-1.14069	3.67187	-0.310656	0.756374	0.34375	0.121264	0.992248	Diff_FlHT
6	15846122	6-15846122	1.34927	4.84739	0.278349	0.781024	0.34375	0.107336	0.985859	SFHT
6	15846122	6-15846122	0.00427957	0.0185033	0.231287	0.817321	0.34375	0.0876071	0.997459	Ratio_SFHT
6	15846122	6-15846122	-0.750909	4.31693	-0.173945	0.862079	0.34375	0.0644528	0.997077	Diff_SFHT
6	15846122	6-15846122	-0.547901	4.35808	-0.125721	0.900075	0.34375	0.0457213	0.99545	MT_FlHT
6	15846122	6-15846122	-0.0391864	1.19436	-0.0328096	0.973857	0.34375	0.0115048	0.996836	WT_EaHT
6	15846122	6-15846122	-0.00162085	0.0971539	-0.0166833	0.986705	0.34375	0.0058128	0.999753	Score
6	15846183	6-15846183	2.96686	1.99708	1.4856	0.13885	0.258929	0.857454	0.771018	WT_FlHT
6	15846183	6-15846183	2.42188	1.67927	1.44222	0.150702	0.258929	0.82188	0.756131	WT_EaHT
6	15846183	6-15846183	0.024532	0.0264414	0.927788	0.354604	0.258929	0.450257	0.961972	Ratio_SFHT
6	15846183	6-15846183	6.0775	6.97541	0.871275	0.384618	0.258929	0.41497	0.927216	SFHT
6	15846183	6-15846183	-5.29726	6.17045	-0.858489	0.39162	0.258929	0.407135	0.962034	Diff_SFHT
6	15846183	6-15846183	4.96257	6.23049	0.796498	0.426655	0.258929	0.369923	0.940267	MT_FlHT
6	15846183	6-15846183	2.8877	3.91942	0.736767	0.462102	0.258929	0.335262	0.932677	MT_EaHT
6	15846183	6-15846183	0.0159232	0.0226436	0.70321	0.482711	0.258929	0.316313	0.980007	Ratio_FlHT
6	15846183	6-15846183	-3.24055	5.25617	-0.616523	0.538223	0.258929	0.269037	0.976761	Diff_FlHT
6	15846183	6-15846183	-1.40918	3.37139	-0.417982	0.676398	0.258929	0.169798	0.986	Diff_EaHT
6	15846183	6-15846183	0.00960974	0.0298518	0.321915	0.747845	0.258929	0.126188	0.994026	Ratio_EaHT
6	15846183	6-15846183	-0.038735	0.137238	-0.282247	0.778026	0.258929	0.109006	0.994308	Score
6	15846407	6-15846407	0.463304	0.154143	3.00567	0.00296489	0.09375	2.52799	0.633609	Score
6	15846407	6-15846407	-0.0620082	0.0249522	-2.48508	0.0137407	0.09375	1.86199	0.795228	Ratio_FlHT
6	15846407	6-15846407	14.0079	5.79497	2.41726	0.0165002	0.09375	1.78251	0.774281	Diff_FlHT
6	15846407	6-15846407	-17.5559	7.99901	-2.19475	0.029299	0.09375	1.53315	0.68635	SFHT
6	15846407	6-15846407	-0.0647515	0.030536	-2.1205	0.0351599	0.09375	1.45395	0.843895	Ratio_SFHT
6	15846407	6-15846407	-14.7283	7.19699	-2.04645	0.0419761	0.09375	1.377	0.734734	MT_FlHT
6	15846407	6-15846407	-0.0693153	0.0344236	-2.0136	0.0453594	0.09375	1.34333	0.885013	Ratio_EaHT
6	15846407	6-15846407	14.1557	7.13329	1.98445	0.0485329	0.09375	1.31396	0.86031	Diff_SFHT
6	15846407	6-15846407	-8.3623	4.53176	-1.84526	0.0664345	0.09375	1.17761	0.724039	MT_EaHT
6	15846407	6-15846407	6.96653	3.8964	1.78794	0.0752627	0.09375	1.12342	0.883947	Diff_EaHT
6	15846407	6-15846407	-1.93973	2.30915	-0.84002	0.40183	0.09375	0.395958	0.908046	WT_FlHT
6	15846407	6-15846407	-0.710905	1.93377	-0.367627	0.713515	0.09375	0.146597	0.95789	WT_EaHT
6	15846906	6-15846906	0.501305	0.158133	3.17016	0.00174572	0.0892857	2.75802	0.605136	Score
6	15846906	6-15846906	-0.0678448	0.0256087	-2.64929	0.00868554	0.0892857	2.0612	0.751476	Ratio_FlHT
6	15846906	6-15846906	15.2769	5.94868	2.56812	0.0109263	0.0892857	1.96153	0.742873	Diff_FlHT
6	15846906	6-15846906	-19.7833	8.21092	-2.40939	0.0168587	0.0892857	1.77317	0.649666	SFHT
6	15846906	6-15846906	-0.0719558	0.0313664	-2.29404	0.0227965	0.0892857	1.64213	0.828479	Ratio_SFHT
6	15846906	6-15846906	-16.8162	7.38883	-2.2759	0.0238754	0.0892857	1.62205	0.690252	MT_FlHT
6	15846906	6-15846906	15.6718	7.32957	2.13816	0.0336818	0.0892857	1.4726	0.842909	Diff_SFHT
6	15846906	6-15846906	-0.071409	0.0354233	-2.01588	0.0451179	0.0892857	1.34565	0.885013	Ratio_EaHT
6	15846906	6-15846906	-8.90443	4.66073	-1.91052	0.0574548	0.0892857	1.24067	0.710001	MT_EaHT
6	15846906	6-15846906	6.87415	4.01215	1.71333	0.088163	0.0892857	1.05471	0.892155	Diff_EaHT
6	15846906	6-15846906	-2.52615	2.37094	-1.06546	0.287862	0.0892857	0.540816	0.867576	WT_FlHT
6	15846906	6-15846906	-1.22298	1.98718	-0.615433	0.538923	0.0892857	0.268473	0.923524	WT_EaHT
6	15847192	6-15847192	0.390419	0.148052	2.63705	0.00897357	0.0982143	2.04703	0.672323	Score
6	15847192	6-15847192	-0.0461425	0.0240194	-1.92105	0.0560927	0.0982143	1.25109	0.903723	Ratio_FlHT
6	15847192	6-15847192	10.6487	5.57456	1.91024	0.0574782	0.0982143	1.2405	0.875621	Diff_FlHT
6	15847192	6-15847192	-0.0519609	0.0322828	-1.60956	0.109034	0.0982143	0.96244	0.918213	Ratio_EaHT
6	15847192	6-15847192	-11.6235	7.51414	-1.54689	0.123425	0.0982143	0.908597	0.807755	SFHT
6	15847192	6-15847192	-0.0438453	0.0286844	-1.52855	0.127911	0.0982143	0.893091	0.906251	Ratio_SFHT
6	15847192	6-15847192	5.38521	3.65021	1.47531	0.141662	0.0982143	0.848746	0.914625	Diff_EaHT
6	15847192	6-15847192	9.84825	6.69463	1.47107	0.142799	0.0982143	0.845275	0.917295	Diff_SFHT
6	15847192	6-15847192	-9.64658	6.76062	-1.42688	0.155122	0.0982143	0.809328	0.843215	MT_FlHT
6	15847192	6-15847192	-6.03588	4.24929	-1.42044	0.15699	0.0982143	0.804128	0.811916	MT_EaHT
6	15847192	6-15847192	-1.02081	2.2039	-0.463186	0.6437	0.0982143	0.191317	0.960217	WT_FlHT
6	15847192	6-15847192	-0.295553	1.84912	-0.159835	0.873162	0.0982143	0.0589052	0.984034	WT_EaHT
6	15847798	6-15847798	4.08299	2.63558	1.54918	0.122873	0.495536	0.910543	0.784208	MT_EaHT
6	15847798	6-15847798	0.0307482	0.0200536	1.5333	0.126744	0.495536	0.897071	0.926108	Ratio_EaHT
6	15847798	6-15847798	-3.37028	2.26596	-1.48735	0.138459	0.495536	0.85868	0.913162	Diff_EaHT
6	15847798	6-15847798	0.021968	0.0177767	1.23577	0.21795	0.495536	0.661644	0.937024	Ratio_SFHT
6	15847798	6-15847798	-0.10892	0.0941583	-1.15677	0.24865	0.495536	0.604412	0.939616	Score
6	15847798	6-15847798	-4.62769	4.15002	-1.1151	0.266107	0.495536	0.574944	0.947696	Diff_SFHT
6	15847798	6-15847798	4.14852	4.19214	0.989595	0.323528	0.495536	0.490089	0.914018	MT_FlHT
6	15847798	6-15847798	4.52075	4.83423	0.935155	0.350803	0.495536	0.454936	0.917911	SFHT
6	15847798	6-15847798	1.2572	1.37371	0.915187	0.361119	0.495536	0.44235	0.89602	WT_FlHT
6	15847798	6-15847798	0.830823	1.15972	0.716401	0.474525	0.495536	0.323741	0.905517	WT_EaHT
6	15847798	6-15847798	0.00884913	0.0154686	0.57207	0.567893	0.495536	0.245734	0.986883	Ratio_FlHT
6	15847798	6-15847798	-1.53293	3.59094	-0.42689	0.669901	0.495536	0.173989	0.987075	Diff_FlHT
6	15848321	6-15848321	-0.0693794	0.0364668	-1.90254	0.0585027	0.0714286	1.23282	0.89248	Ratio_EaHT
6	15848321	6-15848321	7.81562	4.11938	1.89728	0.0591966	0.0714286	1.2277	0.87348	Diff_EaHT
6	15848321	6-15848321	-8.45576	4.79937	-1.76185	0.0795784	0.0714286	1.0992	0.741976	MT_EaHT
6	15848321	6-15848321	-12.9008	7.62001	-1.69301	0.0919577	0.0714286	1.03641	0.798399	MT_FlHT
6	15848321	6-15848321	-0.0522237	0.0323742	-1.61313	0.108248	0.0714286	0.96558	0.898858	Ratio_SFHT
6	15848321	6-15848321	-0.0431324	0.0277264	-1.55564	0.121313	0.0714286	0.916092	0.936408	Ratio_FlHT
6	15848321	6-15848321	-13.0534	8.48587	-1.53825	0.125523	0.0714286	0.901277	0.809305	SFHT
6	15848321	6-15848321	11.2001	7.56007	1.48148	0.140008	0.0714286	0.853848	0.916451	Diff_SFHT
6	15848321	6-15848321	9.14048	6.44048	1.41922	0.157331	0.0714286	0.803187	0.925805	Diff_FlHT
6	15848321	6-15848321	0.11867	0.172925	0.686253	0.493293	0.0714286	0.306895	0.976541	Score
6	15848321	6-15848321	-1.64129	2.47613	-0.662847	0.508139	0.0714286	0.294018	0.934321	WT_FlHT
6	15848321	6-15848321	-0.415142	2.12796	-0.195089	0.845508	0.0714286	0.0728821	0.980129	WT_EaHT
6	15848385	6-15848385	-3.64238	3.47467	-1.04827	0.295732	0.441964	0.529101	0.947798	Diff_FlHT
6	15848385	6-15848385	0.0142239	0.01498	0.949526	0.343455	0.441964	0.46413	0.967973	Ratio_FlHT
6	15848385	6-15848385	-3.74092	4.02658	-0.929056	0.353947	0.441964	0.451061	0.958614	Diff_SFHT
6	15848385	6-15848385	0.0144575	0.0172665	0.837312	0.403388	0.441964	0.394277	0.966422	Ratio_SFHT
6	15848385	6-15848385	3.77046	4.53728	0.830996	0.406938	0.441964	0.390472	0.932398	SFHT
6	15848385	6-15848385	1.74215	4.07161	0.427878	0.669185	0.441964	0.174454	0.978239	MT_FlHT
6	15848385	6-15848385	-0.459197	1.12839	-0.406949	0.684452	0.441964	0.164657	0.952291	WT_EaHT
6	15848385	6-15848385	-0.0324291	0.0917985	-0.353264	0.724237	0.441964	0.140119	0.991357	Score
6	15848385	6-15848385	-0.44902	1.3542	-0.331577	0.740532	0.441964	0.130456	0.97395	WT_FlHT
6	15848385	6-15848385	-0.351692	2.56291	-0.137224	0.890988	0.441964	0.0501281	0.992887	MT_EaHT
6	15848385	6-15848385	-0.000749597	0.0194993	-0.0384422	0.969373	0.441964	0.0135093	0.999092	Ratio_EaHT
6	15848385	6-15848385	0.0614362	2.20259	0.0278927	0.977775	0.441964	0.00976113	0.999083	Diff_EaHT
6	15849587	6-15849587	0.0175472	0.0154011	1.13934	0.255871	0.401786	0.59198	0.95943	Ratio_FlHT
6	15849587	6-15849587	-3.96689	3.5746	-1.10974	0.268391	0.401786	0.571233	0.944189	Diff_FlHT
6	15849587	6-15849587	4.63694	4.75729	0.974701	0.330852	0.401786	0.480367	0.91173	SFHT
6	15849587	6-15849587	0.0170754	0.0181324	0.941706	0.347446	0.401786	0.459112	0.961344	Ratio_SFHT
6	15849587	6-15849587	-3.78699	4.23105	-0.895048	0.371806	0.401786	0.429683	0.960235	Diff_SFHT
6	15849587	6-15849587	2.55699	4.27588	0.598002	0.550492	0.401786	0.259249	0.96331	MT_FlHT
6	15849587	6-15849587	0.67815	1.39116	0.48747	0.626422	0.401786	0.203133	0.957441	WT_FlHT
6	15849587	6-15849587	-0.0339167	0.0950269	-0.356917	0.721504	0.401786	0.141761	0.99114	Score
6	15849587	6-15849587	0.276671	1.16839	0.236797	0.813041	0.401786	0.0898878	0.974898	WT_EaHT
6	15849587	6-15849587	0.366943	2.31362	0.158601	0.874139	0.401786	0.0584193	0.994648	Diff_EaHT
6	15849587	6-15849587	-0.00116166	0.0204834	-0.0567122	0.95483	0.401786	0.0200741	0.998738	Ratio_EaHT
6	15849587	6-15849587	-0.0806404	2.69236	-0.0299515	0.976135	0.401786	0.0104903	0.998653	MT_EaHT
6	15849593	6-15849593	0.02424	0.0153941	1.57463	0.116863	0.397321	0.932325	0.935418	Ratio_FlHT
6	15849593	6-15849593	-5.51181	3.57325	-1.54252	0.124467	0.397321	0.904944	0.915186	Diff_FlHT
6	15849593	6-15849593	6.35649	4.76598	1.33372	0.183769	0.397321	0.735729	0.852812	SFHT
6	15849593	6-15849593	0.0238817	0.0181606	1.31503	0.189963	0.397321	0.721331	0.930896	Ratio_SFHT
6	15849593	6-15849593	-5.35488	4.2381	-1.26351	0.207835	0.397321	0.682281	0.936895	Diff_SFHT
6	15849593	6-15849593	4.34864	4.28431	1.01502	0.311284	0.397321	0.506844	0.910649	MT_FlHT
6	15849593	6-15849593	-0.0618597	0.0952192	-0.649656	0.516608	0.397321	0.286839	0.978981	Score
6	15849593	6-15849593	0.788555	1.39397	0.56569	0.572195	0.397321	0.242456	0.948033	WT_FlHT
6	15849593	6-15849593	0.0054444	0.020554	0.264883	0.791366	0.397321	0.101623	0.995252	Ratio_EaHT
6	15849593	6-15849593	0.69129	2.70166	0.255876	0.798302	0.397321	0.0978328	0.985844	MT_EaHT
6	15849593	6-15849593	0.276658	1.17155	0.236146	0.813545	0.397321	0.0896185	0.975018	WT_EaHT
6	15849593	6-15849593	-0.410583	2.32194	-0.176828	0.859818	0.397321	0.0655933	0.993997	Diff_EaHT
6	15849773	6-15849773	0.501305	0.158133	3.17016	0.00174572	0.0892857	2.75802	0.605136	Score
6	15849773	6-15849773	-0.0678448	0.0256087	-2.64929	0.00868554	0.0892857	2.0612	0.751476	Ratio_FlHT
6	15849773	6-15849773	15.2769	5.94868	2.56812	0.0109263	0.0892857	1.96153	0.742873	Diff_FlHT
6	15849773	6-15849773	-19.7833	8.21092	-2.40939	0.0168587	0.0892857	1.77317	0.649666	SFHT
6	15849773	6-15849773	-0.0719558	0.0313664	-2.29404	0.0227965	0.0892857	1.64213	0.828479	Ratio_SFHT
6	15849773	6-15849773	-16.8162	7.38883	-2.2759	0.0238754	0.0892857	1.62205	0.690252	MT_FlHT
6	15849773	6-15849773	15.6718	7.32957	2.13816	0.0336818	0.0892857	1.4726	0.842909	Diff_SFHT
6	15849773	6-15849773	-0.071409	0.0354233	-2.01588	0.0451179	0.0892857	1.34565	0.885013	Ratio_EaHT
6	15849773	6-15849773	-8.90443	4.66073	-1.91052	0.0574548	0.0892857	1.24067	0.710001	MT_EaHT
6	15849773	6-15849773	6.87415	4.01215	1.71333	0.088163	0.0892857	1.05471	0.892155	Diff_EaHT
6	15849773	6-15849773	-2.52615	2.37094	-1.06546	0.287862	0.0892857	0.540816	0.867576	WT_FlHT
6	15849773	6-15849773	-1.22298	1.98718	-0.615433	0.538923	0.0892857	0.268473	0.923524	WT_EaHT
6	15850692	6-15850692	-13.6691	7.73486	-1.7672	0.0786679	0.0580357	1.1042	0.784479	MT_FlHT
6	15850692	6-15850692	13.0181	7.66604	1.69815	0.0909893	0.0580357	1.04101	0.89502	Diff_SFHT
6	15850692	6-15850692	-0.0556071	0.0328618	-1.69215	0.0921288	0.0580357	1.0356	0.891321	Ratio_SFHT
6	15850692	6-15850692	-14.2576	8.62191	-1.65365	0.0997226	0.0580357	1.00121	0.787193	SFHT
6	15850692	6-15850692	-0.0431795	0.0290686	-1.48544	0.138942	0.0580357	0.857165	0.942953	Ratio_FlHT
6	15850692	6-15850692	9.99027	6.74595	1.48093	0.140139	0.0580357	0.853442	0.920795	Diff_FlHT
6	15850692	6-15850692	-6.57077	4.88289	-1.34567	0.179888	0.0580357	0.744999	0.827851	MT_EaHT
6	15850692	6-15850692	-2.61825	2.23017	-1.17401	0.241695	0.0580357	0.616733	0.815765	WT_EaHT
6	15850692	6-15850692	-0.0416539	0.037198	-1.11979	0.264115	0.0580357	0.578208	0.952532	Ratio_EaHT
6	15850692	6-15850692	0.173841	0.18161	0.957221	0.339531	0.0580357	0.46912	0.95561	Score
6	15850692	6-15850692	3.52537	4.20742	0.837893	0.403067	0.0580357	0.394623	0.962784	Diff_EaHT
6	15850692	6-15850692	-1.0976	2.68654	-0.408555	0.683273	0.0580357	0.165406	0.966374	WT_FlHT
6	15850985	6-15850985	-4.72465	3.10409	-1.52207	0.12946	0.0625	0.887864	0.761126	WT_FlHT
6	15850985	6-15850985	-2.53489	2.58972	-0.978828	0.32877	0.0625	0.483108	0.856508	WT_EaHT
6	15850985	6-15850985	-5.19253	9.04403	-0.574139	0.5665	0.0625	0.2468	0.980331	Diff_SFHT
6	15850985	6-15850985	-2.59073	5.74004	-0.451343	0.652217	0.0625	0.185608	0.969042	MT_EaHT
6	15850985	6-15850985	-3.06734	7.94488	-0.386077	0.699834	0.0625	0.155005	0.988556	Diff_FlHT
6	15850985	6-15850985	-3.11855	9.13464	-0.341398	0.73315	0.0625	0.134807	0.984683	MT_FlHT
6	15850985	6-15850985	0.0124207	0.0387882	0.320217	0.749128	0.0625	0.125444	0.995758	Ratio_SFHT
6	15850985	6-15850985	1.98395	10.3668	0.191375	0.84842	0.0625	0.0713891	0.990688	SFHT
6	15850985	6-15850985	-0.803983	4.93505	-0.162913	0.870748	0.0625	0.0601078	0.994595	Diff_EaHT
6	15850985	6-15850985	0.00511854	0.0342464	0.149462	0.881334	0.0625	0.0548596	0.999216	Ratio_FlHT
6	15850985	6-15850985	-0.00273666	0.043692	-0.0626354	0.950118	0.0625	0.0222225	0.998726	Ratio_EaHT
6	15850985	6-15850985	-0.0126351	0.211128	-0.0598455	0.952334	0.0625	0.0212106	0.998902	Score
6	15851320	6-15851320	0.016133	0.015284	1.05555	0.292399	0.397321	0.534025	0.963598	Ratio_FlHT
6	15851320	6-15851320	-3.68841	3.54713	-1.03983	0.299627	0.397321	0.523419	0.948089	Diff_FlHT
6	15851320	6-15851320	0.0151798	0.0179349	0.846383	0.398321	0.397321	0.399767	0.96588	Ratio_SFHT
6	15851320	6-15851320	3.86958	4.69866	0.82355	0.411148	0.397321	0.386002	0.932939	SFHT
6	15851320	6-15851320	-3.40357	4.18465	-0.813346	0.416959	0.397321	0.379907	0.965198	Diff_SFHT
6	15851320	6-15851320	2.23849	4.22839	0.529395	0.597098	0.397321	0.223954	0.970063	MT_FlHT
6	15851320	6-15851320	-0.0382757	0.0941824	-0.406399	0.684853	0.397321	0.164402	0.990609	Score
6	15851320	6-15851320	0.54463	1.38237	0.393984	0.693983	0.397321	0.158651	0.967825	WT_FlHT
6	15851320	6-15851320	0.748506	2.28718	0.327262	0.743804	0.397321	0.128542	0.989919	Diff_EaHT
6	15851320	6-15851320	0.322334	1.15804	0.278343	0.781018	0.397321	0.107339	0.969881	WT_EaHT
6	15851320	6-15851320	-0.00500354	0.0202505	-0.247083	0.805092	0.397321	0.0941547	0.995557	Ratio_EaHT
6	15851320	6-15851320	-0.338302	2.66204	-0.127084	0.898998	0.397321	0.0462413	0.993491	MT_EaHT
6	15851338	6-15851338	0.0821528	0.0995585	0.825171	0.410189	0.258929	0.387016	0.966348	Score
6	15851338	6-15851338	-1.9688	2.77188	-0.710276	0.478336	0.258929	0.320267	0.936666	MT_EaHT
6	15851338	6-15851338	-0.0140087	0.0210923	-0.664163	0.507332	0.258929	0.294708	0.982154	Ratio_EaHT
6	15851338	6-15851338	-0.927245	1.44015	-0.643854	0.520356	0.258929	0.283699	0.937074	WT_FlHT
6	15851338	6-15851338	-2.2529	4.38992	-0.513198	0.60836	0.258929	0.215839	0.971661	MT_FlHT
6	15851338	6-15851338	1.15414	2.38372	0.484174	0.628779	0.258929	0.201502	0.982546	Diff_EaHT
6	15851338	6-15851338	-0.45741	1.22547	-0.373253	0.70933	0.258929	0.149152	0.956891	WT_EaHT
6	15851338	6-15851338	-1.44536	4.88504	-0.295875	0.767624	0.258929	0.114851	0.984705	SFHT
6	15851338	6-15851338	-1.09726	3.72629	-0.294464	0.768697	0.258929	0.114245	0.992963	Diff_FlHT
6	15851338	6-15851338	0.00273743	0.0160595	0.170455	0.864818	0.258929	0.0630755	0.998919	Ratio_FlHT
6	15851338	6-15851338	-0.00181037	0.018652	-0.0970603	0.922773	0.258929	0.0349052	0.99958	Ratio_SFHT
6	15851338	6-15851338	-0.0574217	4.35147	-0.0131959	0.989484	0.258929	0.00459111	0.999532	Diff_SFHT
6	15851354	6-15851354	3.29984	2.68583	1.22861	0.220626	0.1875	0.656344	0.936393	Diff_EaHT
6	15851354	6-15851354	-0.0290672	0.0237783	-1.22243	0.22295	0.1875	0.651792	0.945371	Ratio_EaHT
6	15851354	6-15851354	-3.34902	3.12813	-1.07061	0.285596	0.1875	0.544248	0.87858	MT_EaHT
6	15851354	6-15851354	-0.0224111	0.0210323	-1.06556	0.287871	0.1875	0.540802	0.95216	Ratio_SFHT
6	15851354	6-15851354	4.87511	4.90844	0.993209	0.321773	0.1875	0.49245	0.954242	Diff_SFHT
6	15851354	6-15851354	-5.4441	5.51441	-0.98725	0.324678	0.1875	0.488546	0.909837	SFHT
6	15851354	6-15851354	0.111476	0.112928	0.987143	0.324682	0.1875	0.488542	0.953308	Score
6	15851354	6-15851354	-4.87978	4.95541	-0.984738	0.325902	0.1875	0.486913	0.914753	MT_FlHT
6	15851354	6-15851354	-0.0116405	0.0182069	-0.639343	0.523304	0.1875	0.281246	0.983487	Ratio_FlHT
6	15851354	6-15851354	2.32967	4.22621	0.551242	0.582059	0.1875	0.235033	0.980345	Diff_FlHT
6	15851354	6-15851354	0.279288	1.39126	0.200745	0.841089	0.1875	0.075158	0.979364	WT_EaHT
6	15851354	6-15851354	-0.0901338	1.62138	-0.0555909	0.955719	0.1875	0.0196696	0.996916	WT_FlHT
6	15851395	6-15851395	0.01481	0.0154188	0.960515	0.337911	0.397321	0.471198	0.967973	Ratio_FlHT
6	15851395	6-15851395	-3.35614	3.57851	-0.93786	0.349404	0.397321	0.456672	0.954069	Diff_FlHT
6	15851395	6-15851395	3.74108	4.76929	0.78441	0.4337	0.397321	0.36281	0.939263	SFHT
6	15851395	6-15851395	0.0132398	0.0181764	0.728405	0.467193	0.397321	0.330504	0.974568	Ratio_SFHT
6	15851395	6-15851395	-2.92625	4.24099	-0.689993	0.490975	0.397321	0.30894	0.973837	Diff_SFHT
6	15851395	6-15851395	0.635456	1.39213	0.456465	0.648517	0.397321	0.188079	0.961076	WT_FlHT
6	15851395	6-15851395	1.81779	4.28442	0.42428	0.671803	0.397321	0.172758	0.978453	MT_FlHT
6	15851395	6-15851395	0.928447	2.31655	0.400789	0.688993	0.397321	0.161785	0.986502	Diff_EaHT
6	15851395	6-15851395	-0.00664063	0.020511	-0.323759	0.746451	0.397321	0.126999	0.994026	Ratio_EaHT
6	15851395	6-15851395	-0.645873	2.69631	-0.23954	0.810925	0.397321	0.0910192	0.986981	MT_EaHT
6	15851395	6-15851395	0.27099	1.16876	0.231861	0.816868	0.397321	0.0878482	0.975564	WT_EaHT
6	15851395	6-15851395	-0.016033	0.095079	-0.168628	0.866248	0.397321	0.062358	0.998239	Score
6	15851523	6-15851523	-4.11603	3.6421	-1.13013	0.259725	0.361607	0.585486	0.943003	Diff_FlHT
6	15851523	6-15851523	0.0173166	0.0156967	1.1032	0.271215	0.361607	0.566687	0.961999	Ratio_FlHT
6	15851523	6-15851523	-3.06398	4.2797	-0.715932	0.474844	0.361607	0.323449	0.97236	Diff_SFHT
6	15851523	6-15851523	-0.0682425	0.0967102	-0.705639	0.481177	0.361607	0.317695	0.97542	Score
6	15851523	6-15851523	0.0128756	0.0183456	0.701832	0.483576	0.361607	0.315535	0.976749	Ratio_SFHT
6	15851523	6-15851523	-0.680658	1.18934	-0.572297	0.567721	0.361607	0.245865	0.930153	WT_EaHT
6	15851523	6-15851523	2.55835	4.81848	0.530945	0.596029	0.361607	0.224733	0.965683	SFHT
6	15851523	6-15851523	-1.27343	2.72174	-0.467872	0.640371	0.361607	0.193568	0.967506	MT_EaHT
6	15851523	6-15851523	-0.631018	1.42121	-0.443999	0.65749	0.361607	0.182111	0.962541	WT_FlHT
6	15851523	6-15851523	1.40358	4.32473	0.324547	0.745851	0.361607	0.127348	0.985573	MT_FlHT
6	15851523	6-15851523	-0.00534667	0.0207144	-0.258114	0.796578	0.361607	0.0987718	0.995335	Ratio_EaHT
6	15851523	6-15851523	0.548863	2.3399	0.234567	0.814779	0.361607	0.0889601	0.992994	Diff_EaHT
6	15851558	6-15851558	11.9084	6.55951	1.81544	0.0709026	0.0892857	1.14934	0.773614	MT_FlHT
6	15851558	6-15851558	11.9855	7.32205	1.6369	0.103177	0.0892857	0.986416	0.789879	SFHT
6	15851558	6-15851558	3.29359	2.20739	1.49208	0.137145	0.0892857	0.86282	0.769184	WT_FlHT
6	15851558	6-15851558	0.0358701	0.0246704	1.45397	0.147461	0.0892857	0.831323	0.943368	Ratio_FlHT
6	15851558	6-15851558	0.0400623	0.0279335	1.4342	0.153031	0.0892857	0.81522	0.9162	Ratio_SFHT
6	15851558	6-15851558	5.66165	4.13821	1.36814	0.172759	0.0892857	0.762559	0.823107	MT_EaHT
6	15851558	6-15851558	-7.45568	5.73083	-1.30098	0.194706	0.0892857	0.710622	0.931857	Diff_FlHT
6	15851558	6-15851558	-8.19656	6.52421	-1.25633	0.210419	0.0892857	0.676915	0.937602	Diff_SFHT
6	15851558	6-15851558	0.0370034	0.03152	1.17396	0.241771	0.0892857	0.616595	0.947849	Ratio_EaHT
6	15851558	6-15851558	-3.63002	3.56335	-1.01871	0.309542	0.0892857	0.50928	0.95116	Diff_EaHT
6	15851558	6-15851558	-0.135977	0.15024	-0.905066	0.366444	0.0892857	0.435993	0.95992	Score
6	15851558	6-15851558	1.26351	1.84843	0.683557	0.494994	0.0892857	0.3054	0.911582	WT_EaHT
6	15851706	6-15851706	-2.97805	2.31229	-1.28792	0.199224	0.285714	0.700658	0.930498	Diff_EaHT
6	15851706	6-15851706	2.39748	2.69638	0.889147	0.374961	0.285714	0.426014	0.908282	MT_EaHT
6	15851706	6-15851706	0.01563	0.0205241	0.761541	0.447209	0.285714	0.349489	0.975928	Ratio_EaHT
6	15851706	6-15851706	-2.87447	4.24855	-0.676576	0.499434	0.285714	0.301522	0.974561	Diff_SFHT
6	15851706	6-15851706	0.922767	1.4274	0.646467	0.518667	0.285714	0.285112	0.936587	WT_FlHT
6	15851706	6-15851706	0.00911821	0.0182204	0.50044	0.617299	0.285714	0.209504	0.987752	Ratio_SFHT
6	15851706	6-15851706	2.11715	4.29125	0.493364	0.622278	0.285714	0.206015	0.973096	MT_FlHT
6	15851706	6-15851706	1.82832	4.88551	0.374234	0.708615	0.285714	0.149589	0.978448	SFHT
6	15851706	6-15851706	0.259344	1.19171	0.217624	0.82793	0.285714	0.0820066	0.977209	WT_EaHT
6	15851706	6-15851706	-0.738404	3.71135	-0.198958	0.84249	0.285714	0.0744354	0.995923	Diff_FlHT
6	15851706	6-15851706	0.00862023	0.0969491	0.088915	0.929232	0.285714	0.0318757	0.998409	Score
6	15851706	6-15851706	0.000846473	0.0159943	0.0529234	0.957844	0.285714	0.0187053	0.999681	Ratio_FlHT
6	15851829	6-15851829	-4.76662	2.74862	-1.73419	0.0843179	0.0669643	1.07408	0.704932	WT_FlHT
6	15851829	6-15851829	-0.0412417	0.0306024	-1.34766	0.179233	0.0669643	0.746582	0.951684	Ratio_FlHT
6	15851829	6-15851829	-10.872	8.15117	-1.3338	0.183735	0.0669643	0.735809	0.859734	MT_FlHT
6	15851829	6-15851829	5.7512	4.40328	1.30612	0.192977	0.0669643	0.714495	0.929869	Diff_EaHT
6	15851829	6-15851829	-6.38138	5.12587	-1.24494	0.21457	0.0669643	0.668432	0.849044	MT_EaHT
6	15851829	6-15851829	-0.0470707	0.0390054	-1.20677	0.22891	0.0669643	0.640335	0.945597	Ratio_EaHT
6	15851829	6-15851829	8.37288	7.10895	1.17779	0.240224	0.0669643	0.619383	0.939336	Diff_FlHT
6	15851829	6-15851829	-0.0375166	0.0346602	-1.08241	0.280335	0.0669643	0.552322	0.950436	Ratio_SFHT
6	15851829	6-15851829	0.198883	0.188354	1.0559	0.292201	0.0669643	0.534319	0.946821	Score
6	15851829	6-15851829	-9.57014	9.20792	-1.03934	0.299866	0.0669643	0.523072	0.902273	SFHT
6	15851829	6-15851829	7.17798	8.0935	0.886882	0.376177	0.0669643	0.424608	0.960635	Diff_SFHT
6	15851829	6-15851829	-1.4899	2.31925	-0.642408	0.521296	0.0669643	0.282916	0.918953	WT_EaHT
6	15851837	6-15851837	-0.0508198	0.0283366	-1.79344	0.074356	0.0758929	1.12868	0.912149	Ratio_FlHT
6	15851837	6-15851837	11.3258	6.57981	1.72129	0.0866851	0.0758929	1.06206	0.898469	Diff_FlHT
6	15851837	6-15851837	6.92294	4.08573	1.69442	0.0917041	0.0758929	1.03761	0.895047	Diff_EaHT
6	15851837	6-15851837	-12.1118	7.57052	-1.59987	0.111153	0.0758929	0.95408	0.814344	MT_FlHT
6	15851837	6-15851837	-0.0544293	0.0362241	-1.50257	0.134488	0.0758929	0.871316	0.927437	Ratio_EaHT
6	15851837	6-15851837	-7.04441	4.76229	-1.47921	0.140613	0.0758929	0.851975	0.79868	MT_EaHT
6	15851837	6-15851837	0.238889	0.174885	1.36598	0.173372	0.0758929	0.76102	0.917427	Score
6	15851837	6-15851837	-0.0427371	0.0322054	-1.32701	0.185973	0.0758929	0.730549	0.928983	Ratio_SFHT
6	15851837	6-15851837	-3.20223	2.5719	-1.24508	0.214457	0.0758929	0.66866	0.829381	WT_FlHT
6	15851837	6-15851837	9.1382	7.51844	1.21544	0.22559	0.0758929	0.64668	0.940545	Diff_SFHT
6	15851837	6-15851837	-10.2382	8.53702	-1.19927	0.2318	0.0758929	0.634886	0.87649	SFHT
6	15851837	6-15851837	-0.872533	2.15838	-0.404253	0.68643	0.0758929	0.163404	0.952605	WT_EaHT
6	15851851	6-15851851	-3.54178	3.51848	-1.00662	0.315286	0.419643	0.501295	0.950003	Diff_FlHT
6	15851851	6-15851851	0.013876	0.0151682	0.914812	0.36135	0.419643	0.442072	0.969739	Ratio_FlHT
6	15851851	6-15851851	-3.65916	4.07602	-0.897728	0.370378	0.419643	0.431354	0.96008	Diff_SFHT
6	15851851	6-15851851	3.93822	4.60072	0.856	0.392992	0.419643	0.405616	0.929184	SFHT
6	15851851	6-15851851	0.0141857	0.0174779	0.811638	0.417936	0.419643	0.37889	0.968435	Ratio_SFHT
6	15851851	6-15851851	1.79616	4.12099	0.435857	0.663395	0.419643	0.178228	0.977656	MT_FlHT
6	15851851	6-15851851	-0.0306619	0.0930509	-0.329518	0.742085	0.419643	0.129546	0.992754	Score
6	15851851	6-15851851	0.487106	2.22964	0.218469	0.827281	0.419643	0.0823469	0.99302	Diff_EaHT
6	15851851	6-15851851	-0.295418	1.36834	-0.215894	0.829275	0.419643	0.0813015	0.983651	WT_FlHT
6	15851851	6-15851851	-0.00387588	0.0197392	-0.196354	0.844527	0.419643	0.0733863	0.996213	Ratio_EaHT
6	15851851	6-15851851	0.21461	1.14409	0.187582	0.851382	0.419643	0.0698754	0.981012	WT_EaHT
6	15851851	6-15851851	-0.103291	2.5948	-0.0398068	0.968286	0.419643	0.0139965	0.997994	MT_EaHT
6	15851890	6-15851890	-2.31895	2.56803	-0.903007	0.367577	0.477679	0.434652	0.906534	MT_EaHT
6	15851890	6-15851890	1.97803	2.20693	0.896281	0.371154	0.477679	0.430446	0.959783	Diff_EaHT
6	15851890	6-15851890	-0.0159712	0.0195442	-0.817186	0.414771	0.477679	0.382192	0.972895	Ratio_EaHT
6	15851890	6-15851890	-0.670012	1.3685	-0.489597	0.624918	0.477679	0.204177	0.957046	WT_FlHT
6	15851890	6-15851890	0.0423224	0.0929876	0.45514	0.649468	0.477679	0.187442	0.989026	Score
6	15851890	6-15851890	-0.516692	1.14312	-0.452001	0.651726	0.477679	0.185935	0.94593	WT_EaHT
6	15851890	6-15851890	2.05881	4.61575	0.446041	0.656036	0.477679	0.183072	0.973282	SFHT
6	15851890	6-15851890	-1.72636	4.04958	-0.426305	0.67033	0.477679	0.173711	0.987868	Diff_SFHT
6	15851890	6-15851890	0.00643157	0.0173602	0.370477	0.711408	0.477679	0.147881	0.99393	Ratio_SFHT
6	15851890	6-15851890	-1.28947	3.53347	-0.36493	0.715535	0.477679	0.145369	0.989033	Diff_FlHT
6	15851890	6-15851890	0.0048072	0.0152276	0.31569	0.752554	0.477679	0.123462	0.996931	Ratio_FlHT
6	15851890	6-15851890	-0.562522	4.08976	-0.137544	0.890734	0.477679	0.0502517	0.994698	MT_FlHT
6	15851901	6-15851901	-0.0508198	0.0283366	-1.79344	0.074356	0.0758929	1.12868	0.912149	Ratio_FlHT
6	15851901	6-15851901	11.3258	6.57981	1.72129	0.0866851	0.0758929	1.06206	0.898469	Diff_FlHT
6	15851901	6-15851901	6.92294	4.08573	1.69442	0.0917041	0.0758929	1.03761	0.895047	Diff_EaHT
6	15851901	6-15851901	-12.1118	7.57052	-1.59987	0.111153	0.0758929	0.95408	0.814344	MT_FlHT
6	15851901	6-15851901	-0.0544293	0.0362241	-1.50257	0.134488	0.0758929	0.871316	0.927437	Ratio_EaHT
6	15851901	6-15851901	-7.04441	4.76229	-1.47921	0.140613	0.0758929	0.851975	0.79868	MT_EaHT
6	15851901	6-15851901	0.238889	0.174885	1.36598	0.173372	0.0758929	0.76102	0.917427	Score
6	15851901	6-15851901	-0.0427371	0.0322054	-1.32701	0.185973	0.0758929	0.730549	0.928983	Ratio_SFHT
6	15851901	6-15851901	-3.20223	2.5719	-1.24508	0.214457	0.0758929	0.66866	0.829381	WT_FlHT
6	15851901	6-15851901	9.1382	7.51844	1.21544	0.22559	0.0758929	0.64668	0.940545	Diff_SFHT
6	15851901	6-15851901	-10.2382	8.53702	-1.19927	0.2318	0.0758929	0.634886	0.87649	SFHT
6	15851901	6-15851901	-0.872533	2.15838	-0.404253	0.68643	0.0758929	0.163404	0.952605	WT_EaHT
6	15852038	6-15852038	9.57253	8.88973	1.07681	0.282825	0.0580357	0.548481	0.89641	SFHT
6	15852038	6-15852038	0.0287586	0.0334089	0.860806	0.390346	0.0580357	0.408551	0.965037	Ratio_SFHT
6	15852038	6-15852038	-6.53001	7.79481	-0.837738	0.403149	0.0580357	0.394535	0.963864	Diff_SFHT
6	15852038	6-15852038	1.86874	2.26198	0.826153	0.409637	0.0580357	0.387601	0.885038	WT_EaHT
6	15852038	6-15852038	4.4626	7.87631	0.566585	0.57161	0.0580357	0.2429	0.96661	MT_FlHT
6	15852038	6-15852038	0.0139255	0.0297922	0.467421	0.640688	0.0580357	0.193354	0.99128	Ratio_FlHT
6	15852038	6-15852038	-3.05271	6.91406	-0.441523	0.659293	0.0580357	0.180921	0.986272	Diff_FlHT
6	15852038	6-15852038	-0.0812739	0.18421	-0.441202	0.65951	0.0580357	0.180778	0.989469	Score
6	15852038	6-15852038	1.33103	4.25726	0.312648	0.754866	0.0580357	0.12213	0.990082	Diff_EaHT
6	15852038	6-15852038	0.837105	2.70268	0.309732	0.757065	0.0580357	0.120867	0.975402	WT_FlHT
6	15852038	6-15852038	0.338569	4.95508	0.0683276	0.945591	0.0580357	0.0242966	0.996111	MT_EaHT
6	15852038	6-15852038	-0.00208083	0.0376979	-0.0551975	0.956035	0.0580357	0.0195263	0.998738	Ratio_EaHT
6	15852174	6-15852174	-6.59812	2.93834	-2.24552	0.0257518	0.0580357	1.58919	0.55795	WT_FlHT
6	15852174	6-15852174	-12.8296	8.70533	-1.47377	0.142063	0.0580357	0.847519	0.835247	MT_FlHT
6	15852174	6-15852174	-0.042387	0.0328376	-1.29081	0.198204	0.0580357	0.702887	0.953439	Ratio_FlHT
6	15852174	6-15852174	-6.91243	5.47893	-1.26164	0.208506	0.0580357	0.680882	0.845011	MT_EaHT
6	15852174	6-15852174	-11.9675	9.85176	-1.21476	0.225848	0.0580357	0.646183	0.87373	SFHT
6	15852174	6-15852174	-0.0421065	0.037041	-1.13676	0.256961	0.0580357	0.590133	0.946444	Ratio_SFHT
6	15852174	6-15852174	-2.82043	2.48229	-1.13622	0.257135	0.0580357	0.589838	0.824536	WT_EaHT
6	15852174	6-15852174	8.16129	7.62989	1.06965	0.286018	0.0580357	0.543607	0.946508	Diff_FlHT
6	15852174	6-15852174	-0.0442115	0.0417304	-1.05945	0.29064	0.0580357	0.536645	0.956568	Ratio_EaHT
6	15852174	6-15852174	4.75761	4.71494	1.00905	0.314141	0.0580357	0.502876	0.952022	Diff_EaHT
6	15852174	6-15852174	0.196096	0.202085	0.970365	0.332955	0.0580357	0.477615	0.954983	Score
6	15852174	6-15852174	7.66401	8.652	0.885808	0.376754	0.0580357	0.423942	0.960635	Diff_SFHT
6	15852292	6-15852292	-4.76662	2.74862	-1.73419	0.0843179	0.0669643	1.07408	0.704932	WT_FlHT
6	15852292	6-15852292	-0.0412417	0.0306024	-1.34766	0.179233	0.0669643	0.746582	0.951684	Ratio_FlHT
6	15852292	6-15852292	-10.872	8.15117	-1.3338	0.183735	0.0669643	0.735809	0.859734	MT_FlHT
6	15852292	6-15852292	5.7512	4.40328	1.30612	0.192977	0.0669643	0.714495	0.929869	Diff_EaHT
6	15852292	6-15852292	-6.38138	5.12587	-1.24494	0.21457	0.0669643	0.668432	0.849044	MT_EaHT
6	15852292	6-15852292	-0.0470707	0.0390054	-1.20677	0.22891	0.0669643	0.640335	0.945597	Ratio_EaHT
6	15852292	6-15852292	8.37288	7.10895	1.17779	0.240224	0.0669643	0.619383	0.939336	Diff_FlHT
6	15852292	6-15852292	-0.0375166	0.0346602	-1.08241	0.280335	0.0669643	0.552322	0.950436	Ratio_SFHT
6	15852292	6-15852292	0.198883	0.188354	1.0559	0.292201	0.0669643	0.534319	0.946821	Score
6	15852292	6-15852292	-9.57014	9.20792	-1.03934	0.299866	0.0669643	0.523072	0.902273	SFHT
6	15852292	6-15852292	7.17798	8.0935	0.886882	0.376177	0.0669643	0.424608	0.960635	Diff_SFHT
6	15852292	6-15852292	-1.4899	2.31925	-0.642408	0.521296	0.0669643	0.282916	0.918953	WT_EaHT
6	15852328	6-15852328	-3.82547	2.66734	-1.43419	0.152972	0.0714286	0.815388	0.783848	WT_FlHT
6	15852328	6-15852328	6.00405	4.23374	1.41814	0.157668	0.0714286	0.802257	0.920806	Diff_EaHT
6	15852328	6-15852328	-0.0410129	0.0295395	-1.38841	0.166497	0.0714286	0.778593	0.947737	Ratio_FlHT
6	15852328	6-15852328	-10.6717	7.84177	-1.36088	0.175032	0.0714286	0.756882	0.855006	MT_FlHT
6	15852328	6-15852328	-0.0445471	0.0333008	-1.33772	0.182462	0.0714286	0.738826	0.927402	Ratio_SFHT
6	15852328	6-15852328	-0.0477057	0.0375167	-1.27158	0.204961	0.0714286	0.688328	0.942207	Ratio_EaHT
6	15852328	6-15852328	8.67879	6.86037	1.26506	0.207265	0.0714286	0.683474	0.932335	Diff_FlHT
6	15852328	6-15852328	-11.1096	8.83959	-1.2568	0.21025	0.0714286	0.677264	0.867482	SFHT
6	15852328	6-15852328	-6.19089	4.93185	-1.25529	0.210797	0.0714286	0.676137	0.846391	MT_EaHT
6	15852328	6-15852328	9.44329	7.77471	1.21462	0.225903	0.0714286	0.646077	0.940586	Diff_SFHT
6	15852328	6-15852328	0.214398	0.182012	1.17793	0.240125	0.0714286	0.619563	0.937941	Score
6	15852328	6-15852328	-0.941039	2.24381	-0.419394	0.675349	0.0714286	0.170472	0.950237	WT_EaHT
6	15852364	6-15852364	-5.09735	2.87159	-1.7751	0.0772967	0.0625	1.11184	0.693478	WT_FlHT
6	15852364	6-15852364	-10.2756	8.5442	-1.20264	0.23049	0.0625	0.637348	0.881515	MT_FlHT
6	15852364	6-15852364	5.54652	4.61489	1.20188	0.230798	0.0625	0.636768	0.939379	Diff_EaHT
6	15852364	6-15852364	-6.36812	5.3706	-1.18574	0.237092	0.0625	0.625083	0.859797	MT_EaHT
6	15852364	6-15852364	-0.037867	0.0321293	-1.17858	0.239911	0.0625	0.619949	0.958161	Ratio_FlHT
6	15852364	6-15852364	-0.045434	0.0408759	-1.11151	0.267651	0.0625	0.572432	0.952532	Ratio_EaHT
6	15852364	6-15852364	7.41666	7.46317	0.993768	0.321491	0.0625	0.492832	0.950586	Diff_FlHT
6	15852364	6-15852364	-0.0354806	0.036322	-0.976835	0.329797	0.0625	0.481754	0.958262	Ratio_SFHT
6	15852364	6-15852364	-9.11641	9.6589	-0.943835	0.34636	0.0625	0.460473	0.91633	SFHT
6	15852364	6-15852364	0.160163	0.197093	0.812629	0.41733	0.0625	0.379521	0.967492	Score
6	15852364	6-15852364	6.47552	8.48128	0.763508	0.446034	0.0625	0.350632	0.969277	Diff_SFHT
6	15852364	6-15852364	-1.6092	2.42419	-0.663809	0.507527	0.0625	0.294541	0.915291	WT_EaHT
6	15852419	6-15852419	9.22371	4.29357	2.14826	0.0328658	0.0669643	1.48326	0.832193	Diff_EaHT
6	15852419	6-15852419	-0.0594107	0.0299517	-1.98355	0.0486212	0.0669643	1.31317	0.898576	Ratio_FlHT
6	15852419	6-15852419	13.4439	6.9539	1.93329	0.0545576	0.0669643	1.26315	0.872268	Diff_FlHT
6	15852419	6-15852419	-9.66489	5.00699	-1.93028	0.0549451	0.0669643	1.26007	0.705333	MT_EaHT
6	15852419	6-15852419	-0.0716133	0.0381092	-1.87916	0.0616418	0.0669643	1.21012	0.894112	Ratio_EaHT
6	15852419	6-15852419	-14.7805	7.97218	-1.85401	0.0651602	0.0669643	1.18602	0.768626	MT_FlHT
6	15852419	6-15852419	-0.0546982	0.0339169	-1.61271	0.108338	0.0669643	0.965218	0.898858	Ratio_SFHT
6	15852419	6-15852419	0.287101	0.185022	1.55171	0.122202	0.0669643	0.912923	0.892313	Score
6	15852419	6-15852419	12.0105	7.91828	1.5168	0.130849	0.0669643	0.883229	0.913773	Diff_SFHT
6	15852419	6-15852419	-13.5142	9.00049	-1.5015	0.134758	0.0669643	0.870445	0.816882	SFHT
6	15852419	6-15852419	-3.51173	2.72764	-1.28746	0.199318	0.0669643	0.700453	0.818967	WT_FlHT
6	15852419	6-15852419	-1.03519	2.28617	-0.452804	0.651148	0.0669643	0.18632	0.945781	WT_EaHT
6	15852455	6-15852455	-0.0610568	0.0293659	-2.07918	0.0388274	0.0714286	1.41086	0.88844	Ratio_FlHT
6	15852455	6-15852455	-15.7375	7.82597	-2.01093	0.0456298	0.0714286	1.34075	0.740502	MT_FlHT
6	15852455	6-15852455	13.5239	6.82102	1.98269	0.0487185	0.0714286	1.31231	0.864405	Diff_FlHT
6	15852455	6-15852455	8.18862	4.22963	1.93601	0.0542414	0.0714286	1.26567	0.866087	Diff_EaHT
6	15852455	6-15852455	-8.79446	4.92862	-1.78436	0.0758362	0.0714286	1.12012	0.736447	MT_EaHT
6	15852455	6-15852455	-0.0664881	0.0374989	-1.77307	0.0777023	0.0714286	1.10957	0.904017	Ratio_EaHT
6	15852455	6-15852455	-4.51105	2.66017	-1.69578	0.0913757	0.0714286	1.03917	0.71587	WT_FlHT
6	15852455	6-15852455	-0.0551311	0.0333318	-1.65401	0.099649	0.0714286	1.00153	0.893665	Ratio_SFHT
6	15852455	6-15852455	0.298543	0.181328	1.64642	0.101138	0.0714286	0.995087	0.876455	Score
6	15852455	6-15852455	-14.2601	8.83851	-1.6134	0.108187	0.0714286	0.965823	0.79561	SFHT
6	15852455	6-15852455	11.8116	7.78416	1.51739	0.1307	0.0714286	0.883723	0.913761	Diff_SFHT
6	15852455	6-15852455	-1.38072	2.24114	-0.616079	0.538497	0.0714286	0.268817	0.923369	WT_EaHT
6	15852510	6-15852510	-0.0610568	0.0293659	-2.07918	0.0388274	0.0714286	1.41086	0.88844	Ratio_FlHT
6	15852510	6-15852510	-15.7375	7.82597	-2.01093	0.0456298	0.0714286	1.34075	0.740502	MT_FlHT
6	15852510	6-15852510	13.5239	6.82102	1.98269	0.0487185	0.0714286	1.31231	0.864405	Diff_FlHT
6	15852510	6-15852510	8.18862	4.22963	1.93601	0.0542414	0.0714286	1.26567	0.866087	Diff_EaHT
6	15852510	6-15852510	-8.79446	4.92862	-1.78436	0.0758362	0.0714286	1.12012	0.736447	MT_EaHT
6	15852510	6-15852510	-0.0664881	0.0374989	-1.77307	0.0777023	0.0714286	1.10957	0.904017	Ratio_EaHT
6	15852510	6-15852510	-4.51105	2.66017	-1.69578	0.0913757	0.0714286	1.03917	0.71587	WT_FlHT
6	15852510	6-15852510	-0.0551311	0.0333318	-1.65401	0.099649	0.0714286	1.00153	0.893665	Ratio_SFHT
6	15852510	6-15852510	0.298543	0.181328	1.64642	0.101138	0.0714286	0.995087	0.876455	Score
6	15852510	6-15852510	-14.2601	8.83851	-1.6134	0.108187	0.0714286	0.965823	0.79561	SFHT
6	15852510	6-15852510	11.8116	7.78416	1.51739	0.1307	0.0714286	0.883723	0.913761	Diff_SFHT
6	15852510	6-15852510	-1.38072	2.24114	-0.616079	0.538497	0.0714286	0.268817	0.923369	WT_EaHT
6	15852574	6-15852574	-0.0508198	0.0283366	-1.79344	0.074356	0.0758929	1.12868	0.912149	Ratio_FlHT
6	15852574	6-15852574	11.3258	6.57981	1.72129	0.0866851	0.0758929	1.06206	0.898469	Diff_FlHT
6	15852574	6-15852574	6.92294	4.08573	1.69442	0.0917041	0.0758929	1.03761	0.895047	Diff_EaHT
6	15852574	6-15852574	-12.1118	7.57052	-1.59987	0.111153	0.0758929	0.95408	0.814344	MT_FlHT
6	15852574	6-15852574	-0.0544293	0.0362241	-1.50257	0.134488	0.0758929	0.871316	0.927437	Ratio_EaHT
6	15852574	6-15852574	-7.04441	4.76229	-1.47921	0.140613	0.0758929	0.851975	0.79868	MT_EaHT
6	15852574	6-15852574	0.238889	0.174885	1.36598	0.173372	0.0758929	0.76102	0.917427	Score
6	15852574	6-15852574	-0.0427371	0.0322054	-1.32701	0.185973	0.0758929	0.730549	0.928983	Ratio_SFHT
6	15852574	6-15852574	-3.20223	2.5719	-1.24508	0.214457	0.0758929	0.66866	0.829381	WT_FlHT
6	15852574	6-15852574	9.1382	7.51844	1.21544	0.22559	0.0758929	0.64668	0.940545	Diff_SFHT
6	15852574	6-15852574	-10.2382	8.53702	-1.19927	0.2318	0.0758929	0.634886	0.87649	SFHT
6	15852574	6-15852574	-0.872533	2.15838	-0.404253	0.68643	0.0758929	0.163404	0.952605	WT_EaHT
6	15852576	6-15852576	-0.0508198	0.0283366	-1.79344	0.074356	0.0758929	1.12868	0.912149	Ratio_FlHT
6	15852576	6-15852576	11.3258	6.57981	1.72129	0.0866851	0.0758929	1.06206	0.898469	Diff_FlHT
6	15852576	6-15852576	6.92294	4.08573	1.69442	0.0917041	0.0758929	1.03761	0.895047	Diff_EaHT
6	15852576	6-15852576	-12.1118	7.57052	-1.59987	0.111153	0.0758929	0.95408	0.814344	MT_FlHT
6	15852576	6-15852576	-0.0544293	0.0362241	-1.50257	0.134488	0.0758929	0.871316	0.927437	Ratio_EaHT
6	15852576	6-15852576	-7.04441	4.76229	-1.47921	0.140613	0.0758929	0.851975	0.79868	MT_EaHT
6	15852576	6-15852576	0.238889	0.174885	1.36598	0.173372	0.0758929	0.76102	0.917427	Score
6	15852576	6-15852576	-0.0427371	0.0322054	-1.32701	0.185973	0.0758929	0.730549	0.928983	Ratio_SFHT
6	15852576	6-15852576	-3.20223	2.5719	-1.24508	0.214457	0.0758929	0.66866	0.829381	WT_FlHT
6	15852576	6-15852576	9.1382	7.51844	1.21544	0.22559	0.0758929	0.64668	0.940545	Diff_SFHT
6	15852576	6-15852576	-10.2382	8.53702	-1.19927	0.2318	0.0758929	0.634886	0.87649	SFHT
6	15852576	6-15852576	-0.872533	2.15838	-0.404253	0.68643	0.0758929	0.163404	0.952605	WT_EaHT
6	15852581	6-15852581	-5.32018	2.57125	-2.0691	0.039732	0.0758929	1.40086	0.60959	WT_FlHT
6	15852581	6-15852581	-14.7903	7.51255	-1.96874	0.0503171	0.0758929	1.29828	0.746989	MT_FlHT
6	15852581	6-15852581	-8.68676	4.72723	-1.8376	0.0675619	0.0758929	1.1703	0.724039	MT_EaHT
6	15852581	6-15852581	-0.0510026	0.028405	-1.79555	0.0740174	0.0758929	1.13067	0.912149	Ratio_FlHT
6	15852581	6-15852581	0.311539	0.175118	1.77902	0.0766494	0.0758929	1.11549	0.855374	Score
6	15852581	6-15852581	7.21116	4.06452	1.77417	0.0775193	0.0758929	1.11059	0.88576	Diff_EaHT
6	15852581	6-15852581	11.0495	6.59829	1.67461	0.095514	0.0758929	1.01993	0.904194	Diff_FlHT
6	15852581	6-15852581	-0.0602212	0.0360133	-1.67219	0.0960115	0.0758929	1.01768	0.911916	Ratio_EaHT
6	15852581	6-15852581	-13.5834	8.42988	-1.61134	0.108638	0.0758929	0.96402	0.795816	SFHT
6	15852581	6-15852581	-0.0473648	0.0320263	-1.47893	0.140685	0.0758929	0.851752	0.910183	Ratio_SFHT
6	15852581	6-15852581	9.84218	7.4797	1.31585	0.189686	0.0758929	0.721964	0.930802	Diff_SFHT
6	15852581	6-15852581	-2.04754	2.16404	-0.946166	0.345131	0.0758929	0.462016	0.863274	WT_EaHT
6	15852583	6-15852583	-0.0508198	0.0283366	-1.79344	0.074356	0.0758929	1.12868	0.912149	Ratio_FlHT
6	15852583	6-15852583	11.3258	6.57981	1.72129	0.0866851	0.0758929	1.06206	0.898469	Diff_FlHT
6	15852583	6-15852583	6.92294	4.08573	1.69442	0.0917041	0.0758929	1.03761	0.895047	Diff_EaHT
6	15852583	6-15852583	-12.1118	7.57052	-1.59987	0.111153	0.0758929	0.95408	0.814344	MT_FlHT
6	15852583	6-15852583	-0.0544293	0.0362241	-1.50257	0.134488	0.0758929	0.871316	0.927437	Ratio_EaHT
6	15852583	6-15852583	-7.04441	4.76229	-1.47921	0.140613	0.0758929	0.851975	0.79868	MT_EaHT
6	15852583	6-15852583	0.238889	0.174885	1.36598	0.173372	0.0758929	0.76102	0.917427	Score
6	15852583	6-15852583	-0.0427371	0.0322054	-1.32701	0.185973	0.0758929	0.730549	0.928983	Ratio_SFHT
6	15852583	6-15852583	-3.20223	2.5719	-1.24508	0.214457	0.0758929	0.66866	0.829381	WT_FlHT
6	15852583	6-15852583	9.1382	7.51844	1.21544	0.22559	0.0758929	0.64668	0.940545	Diff_SFHT
6	15852583	6-15852583	-10.2382	8.53702	-1.19927	0.2318	0.0758929	0.634886	0.87649	SFHT
6	15852583	6-15852583	-0.872533	2.15838	-0.404253	0.68643	0.0758929	0.163404	0.952605	WT_EaHT
6	15852666	6-15852666	-4.76662	2.74862	-1.73419	0.0843179	0.0669643	1.07408	0.704932	WT_FlHT
6	15852666	6-15852666	-0.0412417	0.0306024	-1.34766	0.179233	0.0669643	0.746582	0.951684	Ratio_FlHT
6	15852666	6-15852666	-10.872	8.15117	-1.3338	0.183735	0.0669643	0.735809	0.859734	MT_FlHT
6	15852666	6-15852666	5.7512	4.40328	1.30612	0.192977	0.0669643	0.714495	0.929869	Diff_EaHT
6	15852666	6-15852666	-6.38138	5.12587	-1.24494	0.21457	0.0669643	0.668432	0.849044	MT_EaHT
6	15852666	6-15852666	-0.0470707	0.0390054	-1.20677	0.22891	0.0669643	0.640335	0.945597	Ratio_EaHT
6	15852666	6-15852666	8.37288	7.10895	1.17779	0.240224	0.0669643	0.619383	0.939336	Diff_FlHT
6	15852666	6-15852666	-0.0375166	0.0346602	-1.08241	0.280335	0.0669643	0.552322	0.950436	Ratio_SFHT
6	15852666	6-15852666	0.198883	0.188354	1.0559	0.292201	0.0669643	0.534319	0.946821	Score
6	15852666	6-15852666	-9.57014	9.20792	-1.03934	0.299866	0.0669643	0.523072	0.902273	SFHT
6	15852666	6-15852666	7.17798	8.0935	0.886882	0.376177	0.0669643	0.424608	0.960635	Diff_SFHT
6	15852666	6-15852666	-1.4899	2.31925	-0.642408	0.521296	0.0669643	0.282916	0.918953	WT_EaHT
6	15852669	6-15852669	-0.0508198	0.0283366	-1.79344	0.074356	0.0758929	1.12868	0.912149	Ratio_FlHT
6	15852669	6-15852669	11.3258	6.57981	1.72129	0.0866851	0.0758929	1.06206	0.898469	Diff_FlHT
6	15852669	6-15852669	6.92294	4.08573	1.69442	0.0917041	0.0758929	1.03761	0.895047	Diff_EaHT
6	15852669	6-15852669	-12.1118	7.57052	-1.59987	0.111153	0.0758929	0.95408	0.814344	MT_FlHT
6	15852669	6-15852669	-0.0544293	0.0362241	-1.50257	0.134488	0.0758929	0.871316	0.927437	Ratio_EaHT
6	15852669	6-15852669	-7.04441	4.76229	-1.47921	0.140613	0.0758929	0.851975	0.79868	MT_EaHT
6	15852669	6-15852669	0.238889	0.174885	1.36598	0.173372	0.0758929	0.76102	0.917427	Score
6	15852669	6-15852669	-0.0427371	0.0322054	-1.32701	0.185973	0.0758929	0.730549	0.928983	Ratio_SFHT
6	15852669	6-15852669	-3.20223	2.5719	-1.24508	0.214457	0.0758929	0.66866	0.829381	WT_FlHT
6	15852669	6-15852669	9.1382	7.51844	1.21544	0.22559	0.0758929	0.64668	0.940545	Diff_SFHT
6	15852669	6-15852669	-10.2382	8.53702	-1.19927	0.2318	0.0758929	0.634886	0.87649	SFHT
6	15852669	6-15852669	-0.872533	2.15838	-0.404253	0.68643	0.0758929	0.163404	0.952605	WT_EaHT
6	15852722	6-15852722	-0.0508198	0.0283366	-1.79344	0.074356	0.0758929	1.12868	0.912149	Ratio_FlHT
6	15852722	6-15852722	11.3258	6.57981	1.72129	0.0866851	0.0758929	1.06206	0.898469	Diff_FlHT
6	15852722	6-15852722	6.92294	4.08573	1.69442	0.0917041	0.0758929	1.03761	0.895047	Diff_EaHT
6	15852722	6-15852722	-12.1118	7.57052	-1.59987	0.111153	0.0758929	0.95408	0.814344	MT_FlHT
6	15852722	6-15852722	-0.0544293	0.0362241	-1.50257	0.134488	0.0758929	0.871316	0.927437	Ratio_EaHT
6	15852722	6-15852722	-7.04441	4.76229	-1.47921	0.140613	0.0758929	0.851975	0.79868	MT_EaHT
6	15852722	6-15852722	0.238889	0.174885	1.36598	0.173372	0.0758929	0.76102	0.917427	Score
6	15852722	6-15852722	-0.0427371	0.0322054	-1.32701	0.185973	0.0758929	0.730549	0.928983	Ratio_SFHT
6	15852722	6-15852722	-3.20223	2.5719	-1.24508	0.214457	0.0758929	0.66866	0.829381	WT_FlHT
6	15852722	6-15852722	9.1382	7.51844	1.21544	0.22559	0.0758929	0.64668	0.940545	Diff_SFHT
6	15852722	6-15852722	-10.2382	8.53702	-1.19927	0.2318	0.0758929	0.634886	0.87649	SFHT
6	15852722	6-15852722	-0.872533	2.15838	-0.404253	0.68643	0.0758929	0.163404	0.952605	WT_EaHT
6	15852764	6-15852764	-0.0508198	0.0283366	-1.79344	0.074356	0.0758929	1.12868	0.912149	Ratio_FlHT
6	15852764	6-15852764	11.3258	6.57981	1.72129	0.0866851	0.0758929	1.06206	0.898469	Diff_FlHT
6	15852764	6-15852764	6.92294	4.08573	1.69442	0.0917041	0.0758929	1.03761	0.895047	Diff_EaHT
6	15852764	6-15852764	-12.1118	7.57052	-1.59987	0.111153	0.0758929	0.95408	0.814344	MT_FlHT
6	15852764	6-15852764	-0.0544293	0.0362241	-1.50257	0.134488	0.0758929	0.871316	0.927437	Ratio_EaHT
6	15852764	6-15852764	-7.04441	4.76229	-1.47921	0.140613	0.0758929	0.851975	0.79868	MT_EaHT
6	15852764	6-15852764	0.238889	0.174885	1.36598	0.173372	0.0758929	0.76102	0.917427	Score
6	15852764	6-15852764	-0.0427371	0.0322054	-1.32701	0.185973	0.0758929	0.730549	0.928983	Ratio_SFHT
6	15852764	6-15852764	-3.20223	2.5719	-1.24508	0.214457	0.0758929	0.66866	0.829381	WT_FlHT
6	15852764	6-15852764	9.1382	7.51844	1.21544	0.22559	0.0758929	0.64668	0.940545	Diff_SFHT
6	15852764	6-15852764	-10.2382	8.53702	-1.19927	0.2318	0.0758929	0.634886	0.87649	SFHT
6	15852764	6-15852764	-0.872533	2.15838	-0.404253	0.68643	0.0758929	0.163404	0.952605	WT_EaHT
6	15852826	6-15852826	-0.0610568	0.0293659	-2.07918	0.0388274	0.0714286	1.41086	0.88844	Ratio_FlHT
6	15852826	6-15852826	-15.7375	7.82597	-2.01093	0.0456298	0.0714286	1.34075	0.740502	MT_FlHT
6	15852826	6-15852826	13.5239	6.82102	1.98269	0.0487185	0.0714286	1.31231	0.864405	Diff_FlHT
6	15852826	6-15852826	8.18862	4.22963	1.93601	0.0542414	0.0714286	1.26567	0.866087	Diff_EaHT
6	15852826	6-15852826	-8.79446	4.92862	-1.78436	0.0758362	0.0714286	1.12012	0.736447	MT_EaHT
6	15852826	6-15852826	-0.0664881	0.0374989	-1.77307	0.0777023	0.0714286	1.10957	0.904017	Ratio_EaHT
6	15852826	6-15852826	-4.51105	2.66017	-1.69578	0.0913757	0.0714286	1.03917	0.71587	WT_FlHT
6	15852826	6-15852826	-0.0551311	0.0333318	-1.65401	0.099649	0.0714286	1.00153	0.893665	Ratio_SFHT
6	15852826	6-15852826	0.298543	0.181328	1.64642	0.101138	0.0714286	0.995087	0.876455	Score
6	15852826	6-15852826	-14.2601	8.83851	-1.6134	0.108187	0.0714286	0.965823	0.79561	SFHT
6	15852826	6-15852826	11.8116	7.78416	1.51739	0.1307	0.0714286	0.883723	0.913761	Diff_SFHT
6	15852826	6-15852826	-1.38072	2.24114	-0.616079	0.538497	0.0714286	0.268817	0.923369	WT_EaHT
6	15852865	6-15852865	0.162947	0.169852	0.959346	0.338462	0.0803571	0.47049	0.95561	Score
6	15852865	6-15852865	-2.21916	2.49742	-0.888582	0.375221	0.0803571	0.425713	0.898969	WT_FlHT
6	15852865	6-15852865	2.61298	3.942	0.662856	0.508167	0.0803571	0.293993	0.973848	Diff_EaHT
6	15852865	6-15852865	-0.020589	0.034906	-0.589841	0.555947	0.0803571	0.254967	0.986484	Ratio_EaHT
6	15852865	6-15852865	-0.0158969	0.0275738	-0.576521	0.564886	0.0803571	0.248039	0.986534	Ratio_FlHT
6	15852865	6-15852865	-3.59521	7.30166	-0.492382	0.622971	0.0803571	0.205532	0.973133	MT_FlHT
6	15852865	6-15852865	-0.0152411	0.031003	-0.4916	0.623525	0.0803571	0.205146	0.988168	Ratio_SFHT
6	15852865	6-15852865	0.93646	2.09151	0.447744	0.654791	0.0803571	0.183898	0.946539	WT_EaHT
6	15852865	6-15852865	2.63603	6.40136	0.411793	0.680915	0.0803571	0.166907	0.987813	Diff_FlHT
6	15852865	6-15852865	2.16207	7.23545	0.298816	0.765381	0.0803571	0.116122	0.993517	Diff_SFHT
6	15852865	6-15852865	-2.44597	8.2006	-0.298267	0.7658	0.0803571	0.115885	0.984523	SFHT
6	15852865	6-15852865	-1.04027	4.59144	-0.226567	0.820985	0.0803571	0.0856648	0.987679	MT_EaHT
6	15852868	6-15852868	-3.90542	2.6618	-1.46721	0.143779	0.0714286	0.842303	0.775741	WT_FlHT
6	15852868	6-15852868	5.14372	4.23376	1.21493	0.22579	0.0714286	0.646295	0.938233	Diff_EaHT
6	15852868	6-15852868	-0.032049	0.0295385	-1.08499	0.279183	0.0714286	0.554112	0.962748	Ratio_FlHT
6	15852868	6-15852868	-8.34199	7.84521	-1.06332	0.288874	0.0714286	0.539292	0.903371	MT_FlHT
6	15852868	6-15852868	-0.0394174	0.0375149	-1.05071	0.294627	0.0714286	0.530728	0.95701	Ratio_EaHT
6	15852868	6-15852868	0.190634	0.181868	1.0482	0.295725	0.0714286	0.529113	0.947538	Score
6	15852868	6-15852868	6.29468	6.86029	0.917553	0.359915	0.0714286	0.4438	0.956	Diff_FlHT
6	15852868	6-15852868	-4.33121	4.93506	-0.877641	0.381161	0.0714286	0.418891	0.910474	MT_EaHT
6	15852868	6-15852868	-0.0276883	0.0333462	-0.83033	0.407313	0.0714286	0.390071	0.966999	Ratio_SFHT
6	15852868	6-15852868	-6.59326	8.85129	-0.744893	0.457185	0.0714286	0.339908	0.944177	SFHT
6	15852868	6-15852868	4.96021	7.78477	0.637169	0.524722	0.0714286	0.28007	0.977211	Diff_SFHT
6	15852868	6-15852868	0.00669522	2.24146	0.00298699	0.99762	0.0714286	0.00103507	0.999722	WT_EaHT
6	15852896	6-15852896	0.223952	0.151875	1.47458	0.141787	0.0982143	0.848364	0.905109	Score
6	15852896	6-15852896	-2.70966	2.24391	-1.20756	0.228541	0.0982143	0.641035	0.837052	WT_FlHT
6	15852896	6-15852896	-5.54758	6.51822	-0.851087	0.395704	0.0982143	0.402629	0.933709	MT_FlHT
6	15852896	6-15852896	2.92029	3.5212	0.829346	0.407873	0.0982143	0.389475	0.962784	Diff_EaHT
6	15852896	6-15852896	-0.0235657	0.0311817	-0.755753	0.450665	0.0982143	0.346146	0.976462	Ratio_EaHT
6	15852896	6-15852896	-0.0181437	0.0246715	-0.735412	0.462917	0.0982143	0.334497	0.979262	Ratio_FlHT
6	15852896	6-15852896	-2.62905	4.10021	-0.641199	0.522106	0.0982143	0.282241	0.946396	MT_EaHT
6	15852896	6-15852896	3.43402	5.72783	0.599532	0.54947	0.0982143	0.260056	0.978307	Diff_FlHT
6	15852896	6-15852896	-0.0153007	0.0277044	-0.552285	0.581352	0.0982143	0.235561	0.985997	Ratio_SFHT
6	15852896	6-15852896	-3.421	7.36804	-0.464302	0.642921	0.0982143	0.191842	0.971802	SFHT
6	15852896	6-15852896	2.40949	6.46585	0.372649	0.709793	0.0982143	0.148868	0.990973	Diff_SFHT
6	15852896	6-15852896	0.0111416	1.87645	0.00593761	0.995268	0.0982143	0.00205995	0.999506	WT_EaHT
6	15852924	6-15852924	0.119957	0.138604	0.865467	0.387747	0.120536	0.411451	0.96324	Score
6	15852924	6-15852924	-0.0216727	0.0252235	-0.859227	0.391214	0.120536	0.407586	0.965037	Ratio_SFHT
6	15852924	6-15852924	5.05438	5.88447	0.858936	0.391374	0.120536	0.407408	0.961996	Diff_SFHT
6	15852924	6-15852924	-5.0742	5.94066	-0.854147	0.394011	0.120536	0.404492	0.933301	MT_FlHT
6	15852924	6-15852924	3.94546	5.20147	0.758527	0.448994	0.120536	0.34776	0.967997	Diff_FlHT
6	15852924	6-15852924	-0.0163908	0.0224163	-0.731199	0.46548	0.120536	0.332099	0.97936	Ratio_FlHT
6	15852924	6-15852924	-4.706	6.6669	-0.705876	0.481063	0.120536	0.317798	0.948624	SFHT
6	15852924	6-15852924	1.72504	3.21312	0.536874	0.591937	0.120536	0.227725	0.981034	Diff_EaHT
6	15852924	6-15852924	-0.0125207	0.028452	-0.440063	0.660355	0.120536	0.180223	0.991412	Ratio_EaHT
6	15852924	6-15852924	-0.732651	2.05021	-0.357353	0.721178	0.120536	0.141958	0.971189	WT_FlHT
6	15852924	6-15852924	0.55514	1.70643	0.325322	0.745255	0.120536	0.127695	0.963947	WT_EaHT
6	15852924	6-15852924	-1.07897	3.74081	-0.288433	0.773305	0.120536	0.111649	0.983455	MT_EaHT
6	15853024	6-15853024	-0.0536418	0.0238417	-2.24991	0.0255015	0.102679	1.59343	0.858763	Ratio_FlHT
6	15853024	6-15853024	-13.9306	6.3117	-2.20711	0.0284052	0.102679	1.5466	0.702913	MT_FlHT
6	15853024	6-15853024	11.8841	5.53874	2.14563	0.033061	0.102679	1.48068	0.836187	Diff_FlHT
6	15853024	6-15853024	7.22367	3.41239	2.11689	0.0354746	0.102679	1.45008	0.838066	Diff_EaHT
6	15853024	6-15853024	-0.0611082	0.0302383	-2.02089	0.044592	0.102679	1.35074	0.885013	Ratio_EaHT
6	15853024	6-15853024	-0.053691	0.026854	-1.99936	0.0468831	0.102679	1.32898	0.854194	Ratio_SFHT
6	15853024	6-15853024	-13.5342	7.08249	-1.91094	0.0574008	0.102679	1.24108	0.734236	SFHT
6	15853024	6-15853024	-7.48297	3.97995	-1.88017	0.0614968	0.102679	1.21115	0.716286	MT_EaHT
6	15853024	6-15853024	11.6149	6.27337	1.85146	0.0655352	0.102679	1.18353	0.878466	Diff_SFHT
6	15853024	6-15853024	0.269491	0.147497	1.8271	0.0690715	0.102679	1.1607	0.847991	Score
6	15853024	6-15853024	-3.16725	2.18575	-1.44904	0.148783	0.102679	0.827448	0.780481	WT_FlHT
6	15853024	6-15853024	-0.578499	1.82682	-0.316671	0.751802	0.102679	0.123896	0.965506	WT_EaHT
6	15853035	6-15853035	-0.0508198	0.0283366	-1.79344	0.074356	0.0758929	1.12868	0.912149	Ratio_FlHT
6	15853035	6-15853035	11.3258	6.57981	1.72129	0.0866851	0.0758929	1.06206	0.898469	Diff_FlHT
6	15853035	6-15853035	6.92294	4.08573	1.69442	0.0917041	0.0758929	1.03761	0.895047	Diff_EaHT
6	15853035	6-15853035	-12.1118	7.57052	-1.59987	0.111153	0.0758929	0.95408	0.814344	MT_FlHT
6	15853035	6-15853035	-0.0544293	0.0362241	-1.50257	0.134488	0.0758929	0.871316	0.927437	Ratio_EaHT
6	15853035	6-15853035	-7.04441	4.76229	-1.47921	0.140613	0.0758929	0.851975	0.79868	MT_EaHT
6	15853035	6-15853035	0.238889	0.174885	1.36598	0.173372	0.0758929	0.76102	0.917427	Score
6	15853035	6-15853035	-0.0427371	0.0322054	-1.32701	0.185973	0.0758929	0.730549	0.928983	Ratio_SFHT
6	15853035	6-15853035	-3.20223	2.5719	-1.24508	0.214457	0.0758929	0.66866	0.829381	WT_FlHT
6	15853035	6-15853035	9.1382	7.51844	1.21544	0.22559	0.0758929	0.64668	0.940545	Diff_SFHT
6	15853035	6-15853035	-10.2382	8.53702	-1.19927	0.2318	0.0758929	0.634886	0.87649	SFHT
6	15853035	6-15853035	-0.872533	2.15838	-0.404253	0.68643	0.0758929	0.163404	0.952605	WT_EaHT
6	15853050	6-15853050	-9.20243	3.55145	-2.59118	0.0102422	0.325893	1.98961	0.742873	Diff_FlHT
6	15853050	6-15853050	0.0387629	0.0153148	2.53107	0.0121112	0.325893	1.91681	0.78056	Ratio_FlHT
6	15853050	6-15853050	-9.06492	4.205	-2.15575	0.0322624	0.325893	1.4913	0.841071	Diff_SFHT
6	15853050	6-15853050	9.08073	4.24586	2.13873	0.0336293	0.325893	1.47328	0.716291	MT_FlHT
6	15853050	6-15853050	0.0383345	0.01803	2.12615	0.0346807	0.325893	1.45991	0.842434	Ratio_SFHT
6	15853050	6-15853050	9.955	4.72392	2.10736	0.0362961	0.325893	1.44014	0.699684	SFHT
6	15853050	6-15853050	-3.30444	2.31342	-1.42838	0.154704	0.325893	0.810498	0.919627	Diff_EaHT
6	15853050	6-15853050	0.0286441	0.0204847	1.39832	0.163529	0.325893	0.786405	0.933716	Ratio_EaHT
6	15853050	6-15853050	3.60429	2.6936	1.3381	0.18234	0.325893	0.739118	0.829549	MT_EaHT
6	15853050	6-15853050	-0.11134	0.0955611	-1.16512	0.245262	0.325893	0.610369	0.938632	Score
6	15853050	6-15853050	0.999646	1.41433	0.706796	0.480459	0.325893	0.318344	0.928085	WT_FlHT
6	15853050	6-15853050	0.458948	1.17806	0.389578	0.697236	0.325893	0.15662	0.954864	WT_EaHT
6	15853078	6-15853078	-6.4057	3.89546	-1.6444	0.101604	0.232143	0.993088	0.90736	Diff_FlHT
6	15853078	6-15853078	0.0250367	0.0168056	1.48979	0.137795	0.232143	0.860766	0.942782	Ratio_FlHT
6	15853078	6-15853078	-6.44154	4.529	-1.42229	0.156455	0.232143	0.80561	0.921275	Diff_SFHT
6	15853078	6-15853078	0.0248276	0.0194316	1.27769	0.202795	0.232143	0.692942	0.931731	Ratio_SFHT
6	15853078	6-15853078	5.10339	5.09781	1.00109	0.317956	0.232143	0.497633	0.907747	SFHT
6	15853078	6-15853078	-2.0607	2.48188	-0.830296	0.407337	0.232143	0.390046	0.962784	Diff_EaHT
6	15853078	6-15853078	3.58041	4.58745	0.78048	0.436	0.232143	0.360514	0.94243	MT_FlHT
6	15853078	6-15853078	0.0150039	0.0219839	0.682497	0.495695	0.232143	0.304785	0.981278	Ratio_EaHT
6	15853078	6-15853078	-0.767743	1.54492	-0.496947	0.619734	0.232143	0.207794	0.95614	WT_FlHT
6	15853078	6-15853078	-0.573217	1.28595	-0.445753	0.656226	0.232143	0.182947	0.946727	WT_EaHT
6	15853078	6-15853078	-0.0390467	0.104615	-0.373241	0.709337	0.232143	0.149147	0.990652	Score
6	15853078	6-15853078	0.937289	2.89195	0.324103	0.746189	0.232143	0.127151	0.979994	MT_EaHT
6	15853104	6-15853104	-0.0508198	0.0283366	-1.79344	0.074356	0.0758929	1.12868	0.912149	Ratio_FlHT
6	15853104	6-15853104	11.3258	6.57981	1.72129	0.0866851	0.0758929	1.06206	0.898469	Diff_FlHT
6	15853104	6-15853104	6.92294	4.08573	1.69442	0.0917041	0.0758929	1.03761	0.895047	Diff_EaHT
6	15853104	6-15853104	-12.1118	7.57052	-1.59987	0.111153	0.0758929	0.95408	0.814344	MT_FlHT
6	15853104	6-15853104	-0.0544293	0.0362241	-1.50257	0.134488	0.0758929	0.871316	0.927437	Ratio_EaHT
6	15853104	6-15853104	-7.04441	4.76229	-1.47921	0.140613	0.0758929	0.851975	0.79868	MT_EaHT
6	15853104	6-15853104	0.238889	0.174885	1.36598	0.173372	0.0758929	0.76102	0.917427	Score
6	15853104	6-15853104	-0.0427371	0.0322054	-1.32701	0.185973	0.0758929	0.730549	0.928983	Ratio_SFHT
6	15853104	6-15853104	-3.20223	2.5719	-1.24508	0.214457	0.0758929	0.66866	0.829381	WT_FlHT
6	15853104	6-15853104	9.1382	7.51844	1.21544	0.22559	0.0758929	0.64668	0.940545	Diff_SFHT
6	15853104	6-15853104	-10.2382	8.53702	-1.19927	0.2318	0.0758929	0.634886	0.87649	SFHT
6	15853104	6-15853104	-0.872533	2.15838	-0.404253	0.68643	0.0758929	0.163404	0.952605	WT_EaHT
6	15853149	6-15853149	-0.0610568	0.0293659	-2.07918	0.0388274	0.0714286	1.41086	0.88844	Ratio_FlHT
6	15853149	6-15853149	-15.7375	7.82597	-2.01093	0.0456298	0.0714286	1.34075	0.740502	MT_FlHT
6	15853149	6-15853149	13.5239	6.82102	1.98269	0.0487185	0.0714286	1.31231	0.864405	Diff_FlHT
6	15853149	6-15853149	8.18862	4.22963	1.93601	0.0542414	0.0714286	1.26567	0.866087	Diff_EaHT
6	15853149	6-15853149	-8.79446	4.92862	-1.78436	0.0758362	0.0714286	1.12012	0.736447	MT_EaHT
6	15853149	6-15853149	-0.0664881	0.0374989	-1.77307	0.0777023	0.0714286	1.10957	0.904017	Ratio_EaHT
6	15853149	6-15853149	-4.51105	2.66017	-1.69578	0.0913757	0.0714286	1.03917	0.71587	WT_FlHT
6	15853149	6-15853149	-0.0551311	0.0333318	-1.65401	0.099649	0.0714286	1.00153	0.893665	Ratio_SFHT
6	15853149	6-15853149	0.298543	0.181328	1.64642	0.101138	0.0714286	0.995087	0.876455	Score
6	15853149	6-15853149	-14.2601	8.83851	-1.6134	0.108187	0.0714286	0.965823	0.79561	SFHT
6	15853149	6-15853149	11.8116	7.78416	1.51739	0.1307	0.0714286	0.883723	0.913761	Diff_SFHT
6	15853149	6-15853149	-1.38072	2.24114	-0.616079	0.538497	0.0714286	0.268817	0.923369	WT_EaHT
6	15853151	6-15853151	-0.0508198	0.0283366	-1.79344	0.074356	0.0758929	1.12868	0.912149	Ratio_FlHT
6	15853151	6-15853151	11.3258	6.57981	1.72129	0.0866851	0.0758929	1.06206	0.898469	Diff_FlHT
6	15853151	6-15853151	6.92294	4.08573	1.69442	0.0917041	0.0758929	1.03761	0.895047	Diff_EaHT
6	15853151	6-15853151	-12.1118	7.57052	-1.59987	0.111153	0.0758929	0.95408	0.814344	MT_FlHT
6	15853151	6-15853151	-0.0544293	0.0362241	-1.50257	0.134488	0.0758929	0.871316	0.927437	Ratio_EaHT
6	15853151	6-15853151	-7.04441	4.76229	-1.47921	0.140613	0.0758929	0.851975	0.79868	MT_EaHT
6	15853151	6-15853151	0.238889	0.174885	1.36598	0.173372	0.0758929	0.76102	0.917427	Score
6	15853151	6-15853151	-0.0427371	0.0322054	-1.32701	0.185973	0.0758929	0.730549	0.928983	Ratio_SFHT
6	15853151	6-15853151	-3.20223	2.5719	-1.24508	0.214457	0.0758929	0.66866	0.829381	WT_FlHT
6	15853151	6-15853151	9.1382	7.51844	1.21544	0.22559	0.0758929	0.64668	0.940545	Diff_SFHT
6	15853151	6-15853151	-10.2382	8.53702	-1.19927	0.2318	0.0758929	0.634886	0.87649	SFHT
6	15853151	6-15853151	-0.872533	2.15838	-0.404253	0.68643	0.0758929	0.163404	0.952605	WT_EaHT
6	15853161	6-15853161	-0.0610568	0.0293659	-2.07918	0.0388274	0.0714286	1.41086	0.88844	Ratio_FlHT
6	15853161	6-15853161	-15.7375	7.82597	-2.01093	0.0456298	0.0714286	1.34075	0.740502	MT_FlHT
6	15853161	6-15853161	13.5239	6.82102	1.98269	0.0487185	0.0714286	1.31231	0.864405	Diff_FlHT
6	15853161	6-15853161	8.18862	4.22963	1.93601	0.0542414	0.0714286	1.26567	0.866087	Diff_EaHT
6	15853161	6-15853161	-8.79446	4.92862	-1.78436	0.0758362	0.0714286	1.12012	0.736447	MT_EaHT
6	15853161	6-15853161	-0.0664881	0.0374989	-1.77307	0.0777023	0.0714286	1.10957	0.904017	Ratio_EaHT
6	15853161	6-15853161	-4.51105	2.66017	-1.69578	0.0913757	0.0714286	1.03917	0.71587	WT_FlHT
6	15853161	6-15853161	-0.0551311	0.0333318	-1.65401	0.099649	0.0714286	1.00153	0.893665	Ratio_SFHT
6	15853161	6-15853161	0.298543	0.181328	1.64642	0.101138	0.0714286	0.995087	0.876455	Score
6	15853161	6-15853161	-14.2601	8.83851	-1.6134	0.108187	0.0714286	0.965823	0.79561	SFHT
6	15853161	6-15853161	11.8116	7.78416	1.51739	0.1307	0.0714286	0.883723	0.913761	Diff_SFHT
6	15853161	6-15853161	-1.38072	2.24114	-0.616079	0.538497	0.0714286	0.268817	0.923369	WT_EaHT
6	15853167	6-15853167	-5.28277	2.48322	-2.12739	0.0345272	0.0803571	1.46184	0.593411	WT_FlHT
6	15853167	6-15853167	0.318627	0.168958	1.88583	0.0606656	0.0803571	1.21706	0.837574	Score
6	15853167	6-15853167	-8.488	4.55697	-1.86264	0.0639363	0.0803571	1.19425	0.719142	MT_EaHT
6	15853167	6-15853167	-13.3508	7.25186	-1.84102	0.0670494	0.0803571	1.1736	0.770475	MT_FlHT
6	15853167	6-15853167	6.60962	3.92187	1.68532	0.0934477	0.0803571	1.02943	0.895917	Diff_EaHT
6	15853167	6-15853167	-0.0563193	0.0347377	-1.62127	0.106496	0.0803571	0.972668	0.916473	Ratio_EaHT
6	15853167	6-15853167	-12.9673	8.11854	-1.59725	0.111743	0.0803571	0.951779	0.79781	SFHT
6	15853167	6-15853167	-0.0436346	0.0274588	-1.58909	0.113558	0.0803571	0.944782	0.934544	Ratio_FlHT
6	15853167	6-15853167	9.42044	6.37736	1.47717	0.141143	0.0803571	0.85034	0.92117	Diff_FlHT
6	15853167	6-15853167	-0.0437358	0.0308927	-1.41573	0.158364	0.0803571	0.800344	0.918186	Ratio_SFHT
6	15853167	6-15853167	9.07133	7.2144	1.25739	0.210035	0.0803571	0.677709	0.937454	Diff_SFHT
6	15853167	6-15853167	-2.36545	2.08789	-1.13294	0.258509	0.0803571	0.587525	0.82521	WT_EaHT
6	15853195	6-15853195	-5.28277	2.48322	-2.12739	0.0345272	0.0803571	1.46184	0.593411	WT_FlHT
6	15853195	6-15853195	0.318627	0.168958	1.88583	0.0606656	0.0803571	1.21706	0.837574	Score
6	15853195	6-15853195	-8.488	4.55697	-1.86264	0.0639363	0.0803571	1.19425	0.719142	MT_EaHT
6	15853195	6-15853195	-13.3508	7.25186	-1.84102	0.0670494	0.0803571	1.1736	0.770475	MT_FlHT
6	15853195	6-15853195	6.60962	3.92187	1.68532	0.0934477	0.0803571	1.02943	0.895917	Diff_EaHT
6	15853195	6-15853195	-0.0563193	0.0347377	-1.62127	0.106496	0.0803571	0.972668	0.916473	Ratio_EaHT
6	15853195	6-15853195	-12.9673	8.11854	-1.59725	0.111743	0.0803571	0.951779	0.79781	SFHT
6	15853195	6-15853195	-0.0436346	0.0274588	-1.58909	0.113558	0.0803571	0.944782	0.934544	Ratio_FlHT
6	15853195	6-15853195	9.42044	6.37736	1.47717	0.141143	0.0803571	0.85034	0.92117	Diff_FlHT
6	15853195	6-15853195	-0.0437358	0.0308927	-1.41573	0.158364	0.0803571	0.800344	0.918186	Ratio_SFHT
6	15853195	6-15853195	9.07133	7.2144	1.25739	0.210035	0.0803571	0.677709	0.937454	Diff_SFHT
6	15853195	6-15853195	-2.36545	2.08789	-1.13294	0.258509	0.0803571	0.587525	0.82521	WT_EaHT
6	15853205	6-15853205	-5.32018	2.57125	-2.0691	0.039732	0.0758929	1.40086	0.60959	WT_FlHT
6	15853205	6-15853205	-14.7903	7.51255	-1.96874	0.0503171	0.0758929	1.29828	0.746989	MT_FlHT
6	15853205	6-15853205	-8.68676	4.72723	-1.8376	0.0675619	0.0758929	1.1703	0.724039	MT_EaHT
6	15853205	6-15853205	-0.0510026	0.028405	-1.79555	0.0740174	0.0758929	1.13067	0.912149	Ratio_FlHT
6	15853205	6-15853205	0.311539	0.175118	1.77902	0.0766494	0.0758929	1.11549	0.855374	Score
6	15853205	6-15853205	7.21116	4.06452	1.77417	0.0775193	0.0758929	1.11059	0.88576	Diff_EaHT
6	15853205	6-15853205	11.0495	6.59829	1.67461	0.095514	0.0758929	1.01993	0.904194	Diff_FlHT
6	15853205	6-15853205	-0.0602212	0.0360133	-1.67219	0.0960115	0.0758929	1.01768	0.911916	Ratio_EaHT
6	15853205	6-15853205	-13.5834	8.42988	-1.61134	0.108638	0.0758929	0.96402	0.795816	SFHT
6	15853205	6-15853205	-0.0473648	0.0320263	-1.47893	0.140685	0.0758929	0.851752	0.910183	Ratio_SFHT
6	15853205	6-15853205	9.84218	7.4797	1.31585	0.189686	0.0758929	0.721964	0.930802	Diff_SFHT
6	15853205	6-15853205	-2.04754	2.16404	-0.946166	0.345131	0.0758929	0.462016	0.863274	WT_EaHT
6	15853209	6-15853209	-5.32018	2.57125	-2.0691	0.039732	0.0758929	1.40086	0.60959	WT_FlHT
6	15853209	6-15853209	-14.7903	7.51255	-1.96874	0.0503171	0.0758929	1.29828	0.746989	MT_FlHT
6	15853209	6-15853209	-8.68676	4.72723	-1.8376	0.0675619	0.0758929	1.1703	0.724039	MT_EaHT
6	15853209	6-15853209	-0.0510026	0.028405	-1.79555	0.0740174	0.0758929	1.13067	0.912149	Ratio_FlHT
6	15853209	6-15853209	0.311539	0.175118	1.77902	0.0766494	0.0758929	1.11549	0.855374	Score
6	15853209	6-15853209	7.21116	4.06452	1.77417	0.0775193	0.0758929	1.11059	0.88576	Diff_EaHT
6	15853209	6-15853209	11.0495	6.59829	1.67461	0.095514	0.0758929	1.01993	0.904194	Diff_FlHT
6	15853209	6-15853209	-0.0602212	0.0360133	-1.67219	0.0960115	0.0758929	1.01768	0.911916	Ratio_EaHT
6	15853209	6-15853209	-13.5834	8.42988	-1.61134	0.108638	0.0758929	0.96402	0.795816	SFHT
6	15853209	6-15853209	-0.0473648	0.0320263	-1.47893	0.140685	0.0758929	0.851752	0.910183	Ratio_SFHT
6	15853209	6-15853209	9.84218	7.4797	1.31585	0.189686	0.0758929	0.721964	0.930802	Diff_SFHT
6	15853209	6-15853209	-2.04754	2.16404	-0.946166	0.345131	0.0758929	0.462016	0.863274	WT_EaHT
6	15853237	6-15853237	-0.0610568	0.0293659	-2.07918	0.0388274	0.0714286	1.41086	0.88844	Ratio_FlHT
6	15853237	6-15853237	-15.7375	7.82597	-2.01093	0.0456298	0.0714286	1.34075	0.740502	MT_FlHT
6	15853237	6-15853237	13.5239	6.82102	1.98269	0.0487185	0.0714286	1.31231	0.864405	Diff_FlHT
6	15853237	6-15853237	8.18862	4.22963	1.93601	0.0542414	0.0714286	1.26567	0.866087	Diff_EaHT
6	15853237	6-15853237	-8.79446	4.92862	-1.78436	0.0758362	0.0714286	1.12012	0.736447	MT_EaHT
6	15853237	6-15853237	-0.0664881	0.0374989	-1.77307	0.0777023	0.0714286	1.10957	0.904017	Ratio_EaHT
6	15853237	6-15853237	-4.51105	2.66017	-1.69578	0.0913757	0.0714286	1.03917	0.71587	WT_FlHT
6	15853237	6-15853237	-0.0551311	0.0333318	-1.65401	0.099649	0.0714286	1.00153	0.893665	Ratio_SFHT
6	15853237	6-15853237	0.298543	0.181328	1.64642	0.101138	0.0714286	0.995087	0.876455	Score
6	15853237	6-15853237	-14.2601	8.83851	-1.6134	0.108187	0.0714286	0.965823	0.79561	SFHT
6	15853237	6-15853237	11.8116	7.78416	1.51739	0.1307	0.0714286	0.883723	0.913761	Diff_SFHT
6	15853237	6-15853237	-1.38072	2.24114	-0.616079	0.538497	0.0714286	0.268817	0.923369	WT_EaHT
6	15853277	6-15853277	-4.57782	2.8709	-1.59456	0.112279	0.0625	0.9497	0.741069	WT_FlHT
6	15853277	6-15853277	-0.0432388	0.0320888	-1.34747	0.179294	0.0625	0.746434	0.951684	Ratio_FlHT
6	15853277	6-15853277	-10.6638	8.5877	-1.24176	0.215731	0.0625	0.666087	0.875296	MT_FlHT
6	15853277	6-15853277	9.06904	7.45256	1.2169	0.22502	0.0625	0.647778	0.936423	Diff_FlHT
6	15853277	6-15853277	5.4397	4.64035	1.17226	0.242453	0.0625	0.615372	0.940884	Diff_EaHT
6	15853277	6-15853277	-6.05241	5.40128	-1.12055	0.263784	0.0625	0.578751	0.869558	MT_EaHT
6	15853277	6-15853277	-0.0432897	0.0411071	-1.0531	0.293537	0.0625	0.532338	0.956977	Ratio_EaHT
6	15853277	6-15853277	-0.0348071	0.0365193	-0.953116	0.341648	0.0625	0.466421	0.960375	Ratio_SFHT
6	15853277	6-15853277	0.182186	0.196737	0.926038	0.355465	0.0625	0.449204	0.958628	Score
6	15853277	6-15853277	-8.74953	9.70446	-0.901599	0.368323	0.0625	0.433772	0.922799	SFHT
6	15853277	6-15853277	6.69508	8.5257	0.785282	0.43319	0.0625	0.363321	0.967734	Diff_SFHT
6	15853277	6-15853277	-1.46069	2.42136	-0.603254	0.546978	0.0625	0.26203	0.925574	WT_EaHT
6	15853278	6-15853278	-4.76662	2.74862	-1.73419	0.0843179	0.0669643	1.07408	0.704932	WT_FlHT
6	15853278	6-15853278	-0.0412417	0.0306024	-1.34766	0.179233	0.0669643	0.746582	0.951684	Ratio_FlHT
6	15853278	6-15853278	-10.872	8.15117	-1.3338	0.183735	0.0669643	0.735809	0.859734	MT_FlHT
6	15853278	6-15853278	5.7512	4.40328	1.30612	0.192977	0.0669643	0.714495	0.929869	Diff_EaHT
6	15853278	6-15853278	-6.38138	5.12587	-1.24494	0.21457	0.0669643	0.668432	0.849044	MT_EaHT
6	15853278	6-15853278	-0.0470707	0.0390054	-1.20677	0.22891	0.0669643	0.640335	0.945597	Ratio_EaHT
6	15853278	6-15853278	8.37288	7.10895	1.17779	0.240224	0.0669643	0.619383	0.939336	Diff_FlHT
6	15853278	6-15853278	-0.0375166	0.0346602	-1.08241	0.280335	0.0669643	0.552322	0.950436	Ratio_SFHT
6	15853278	6-15853278	0.198883	0.188354	1.0559	0.292201	0.0669643	0.534319	0.946821	Score
6	15853278	6-15853278	-9.57014	9.20792	-1.03934	0.299866	0.0669643	0.523072	0.902273	SFHT
6	15853278	6-15853278	7.17798	8.0935	0.886882	0.376177	0.0669643	0.424608	0.960635	Diff_SFHT
6	15853278	6-15853278	-1.4899	2.31925	-0.642408	0.521296	0.0669643	0.282916	0.918953	WT_EaHT
6	15853279	6-15853279	-0.0610568	0.0293659	-2.07918	0.0388274	0.0714286	1.41086	0.88844	Ratio_FlHT
6	15853279	6-15853279	-15.7375	7.82597	-2.01093	0.0456298	0.0714286	1.34075	0.740502	MT_FlHT
6	15853279	6-15853279	13.5239	6.82102	1.98269	0.0487185	0.0714286	1.31231	0.864405	Diff_FlHT
6	15853279	6-15853279	8.18862	4.22963	1.93601	0.0542414	0.0714286	1.26567	0.866087	Diff_EaHT
6	15853279	6-15853279	-8.79446	4.92862	-1.78436	0.0758362	0.0714286	1.12012	0.736447	MT_EaHT
6	15853279	6-15853279	-0.0664881	0.0374989	-1.77307	0.0777023	0.0714286	1.10957	0.904017	Ratio_EaHT
6	15853279	6-15853279	-4.51105	2.66017	-1.69578	0.0913757	0.0714286	1.03917	0.71587	WT_FlHT
6	15853279	6-15853279	-0.0551311	0.0333318	-1.65401	0.099649	0.0714286	1.00153	0.893665	Ratio_SFHT
6	15853279	6-15853279	0.298543	0.181328	1.64642	0.101138	0.0714286	0.995087	0.876455	Score
6	15853279	6-15853279	-14.2601	8.83851	-1.6134	0.108187	0.0714286	0.965823	0.79561	SFHT
6	15853279	6-15853279	11.8116	7.78416	1.51739	0.1307	0.0714286	0.883723	0.913761	Diff_SFHT
6	15853279	6-15853279	-1.38072	2.24114	-0.616079	0.538497	0.0714286	0.268817	0.923369	WT_EaHT
6	15853302	6-15853302	-14.0831	7.52499	-1.87151	0.0626853	0.0758929	1.20283	0.764369	MT_FlHT
6	15853302	6-15853302	-0.0524059	0.0283184	-1.85059	0.0656462	0.0758929	1.18279	0.908677	Ratio_FlHT
6	15853302	6-15853302	7.44972	4.06551	1.83242	0.0683399	0.0758929	1.16533	0.88059	Diff_EaHT
6	15853302	6-15853302	-8.55411	4.73203	-1.8077	0.0721112	0.0758929	1.142	0.731231	MT_EaHT
6	15853302	6-15853302	-4.52578	2.56302	-1.7658	0.0788495	0.0758929	1.1032	0.695869	WT_FlHT
6	15853302	6-15853302	11.5927	6.57659	1.76273	0.079415	0.0758929	1.1001	0.893605	Diff_FlHT
6	15853302	6-15853302	0.306798	0.174478	1.75838	0.0801062	0.0758929	1.09633	0.859754	Score
6	15853302	6-15853302	-0.0616732	0.0360286	-1.71179	0.0884486	0.0758929	1.05331	0.910027	Ratio_EaHT
6	15853302	6-15853302	-13.4962	8.47004	-1.59341	0.112602	0.0758929	0.948454	0.798798	SFHT
6	15853302	6-15853302	-0.0505212	0.0320276	-1.57743	0.116232	0.0758929	0.934675	0.900702	Ratio_SFHT
6	15853302	6-15853302	10.808	7.47899	1.44511	0.149945	0.0758929	0.824067	0.91928	Diff_SFHT
6	15853302	6-15853302	-1.76586	2.15688	-0.818711	0.413862	0.0758929	0.383144	0.886083	WT_EaHT
6	15853325	6-15853325	-5.54173	2.55268	-2.17094	0.0310306	0.0758929	1.50821	0.580708	WT_FlHT
6	15853325	6-15853325	-6.41366	4.71022	-1.36165	0.174797	0.0758929	0.757467	0.824699	MT_EaHT
6	15853325	6-15853325	0.233305	0.174598	1.33624	0.182884	0.0758929	0.737825	0.920037	Score
6	15853325	6-15853325	-9.06571	7.50126	-1.20856	0.228211	0.0758929	0.641663	0.880443	MT_FlHT
6	15853325	6-15853325	-2.51506	2.1484	-1.17067	0.243035	0.0758929	0.614332	0.816664	WT_EaHT
6	15853325	6-15853325	4.43924	4.05415	1.09499	0.274807	0.0758929	0.560972	0.945458	Diff_EaHT
6	15853325	6-15853325	-0.0391721	0.0358917	-1.0914	0.276379	0.0758929	0.558494	0.954235	Ratio_EaHT
6	15853325	6-15853325	-8.95424	8.39503	-1.06661	0.287396	0.0758929	0.54152	0.898051	SFHT
6	15853325	6-15853325	-0.0254733	0.0283944	-0.897126	0.370689	0.0758929	0.43099	0.971337	Ratio_FlHT
6	15853325	6-15853325	-0.02806	0.0319028	-0.879545	0.380131	0.0758929	0.420067	0.964283	Ratio_SFHT
6	15853325	6-15853325	4.73003	6.59386	0.717339	0.473969	0.0758929	0.32425	0.970648	Diff_FlHT
6	15853325	6-15853325	4.9678	7.44863	0.666941	0.505556	0.0758929	0.296231	0.975169	Diff_SFHT
6	15853352	6-15853352	-5.28277	2.48322	-2.12739	0.0345272	0.0803571	1.46184	0.593411	WT_FlHT
6	15853352	6-15853352	0.318627	0.168958	1.88583	0.0606656	0.0803571	1.21706	0.837574	Score
6	15853352	6-15853352	-8.488	4.55697	-1.86264	0.0639363	0.0803571	1.19425	0.719142	MT_EaHT
6	15853352	6-15853352	-13.3508	7.25186	-1.84102	0.0670494	0.0803571	1.1736	0.770475	MT_FlHT
6	15853352	6-15853352	6.60962	3.92187	1.68532	0.0934477	0.0803571	1.02943	0.895917	Diff_EaHT
6	15853352	6-15853352	-0.0563193	0.0347377	-1.62127	0.106496	0.0803571	0.972668	0.916473	Ratio_EaHT
6	15853352	6-15853352	-12.9673	8.11854	-1.59725	0.111743	0.0803571	0.951779	0.79781	SFHT
6	15853352	6-15853352	-0.0436346	0.0274588	-1.58909	0.113558	0.0803571	0.944782	0.934544	Ratio_FlHT
6	15853352	6-15853352	9.42044	6.37736	1.47717	0.141143	0.0803571	0.85034	0.92117	Diff_FlHT
6	15853352	6-15853352	-0.0437358	0.0308927	-1.41573	0.158364	0.0803571	0.800344	0.918186	Ratio_SFHT
6	15853352	6-15853352	9.07133	7.2144	1.25739	0.210035	0.0803571	0.677709	0.937454	Diff_SFHT
6	15853352	6-15853352	-2.36545	2.08789	-1.13294	0.258509	0.0803571	0.587525	0.82521	WT_EaHT
6	15853358	6-15853358	-5.28277	2.48322	-2.12739	0.0345272	0.0803571	1.46184	0.593411	WT_FlHT
6	15853358	6-15853358	0.318627	0.168958	1.88583	0.0606656	0.0803571	1.21706	0.837574	Score
6	15853358	6-15853358	-8.488	4.55697	-1.86264	0.0639363	0.0803571	1.19425	0.719142	MT_EaHT
6	15853358	6-15853358	-13.3508	7.25186	-1.84102	0.0670494	0.0803571	1.1736	0.770475	MT_FlHT
6	15853358	6-15853358	6.60962	3.92187	1.68532	0.0934477	0.0803571	1.02943	0.895917	Diff_EaHT
6	15853358	6-15853358	-0.0563193	0.0347377	-1.62127	0.106496	0.0803571	0.972668	0.916473	Ratio_EaHT
6	15853358	6-15853358	-12.9673	8.11854	-1.59725	0.111743	0.0803571	0.951779	0.79781	SFHT
6	15853358	6-15853358	-0.0436346	0.0274588	-1.58909	0.113558	0.0803571	0.944782	0.934544	Ratio_FlHT
6	15853358	6-15853358	9.42044	6.37736	1.47717	0.141143	0.0803571	0.85034	0.92117	Diff_FlHT
6	15853358	6-15853358	-0.0437358	0.0308927	-1.41573	0.158364	0.0803571	0.800344	0.918186	Ratio_SFHT
6	15853358	6-15853358	9.07133	7.2144	1.25739	0.210035	0.0803571	0.677709	0.937454	Diff_SFHT
6	15853358	6-15853358	-2.36545	2.08789	-1.13294	0.258509	0.0803571	0.587525	0.82521	WT_EaHT
6	15853361	6-15853361	-5.28277	2.48322	-2.12739	0.0345272	0.0803571	1.46184	0.593411	WT_FlHT
6	15853361	6-15853361	0.318627	0.168958	1.88583	0.0606656	0.0803571	1.21706	0.837574	Score
6	15853361	6-15853361	-8.488	4.55697	-1.86264	0.0639363	0.0803571	1.19425	0.719142	MT_EaHT
6	15853361	6-15853361	-13.3508	7.25186	-1.84102	0.0670494	0.0803571	1.1736	0.770475	MT_FlHT
6	15853361	6-15853361	6.60962	3.92187	1.68532	0.0934477	0.0803571	1.02943	0.895917	Diff_EaHT
6	15853361	6-15853361	-0.0563193	0.0347377	-1.62127	0.106496	0.0803571	0.972668	0.916473	Ratio_EaHT
6	15853361	6-15853361	-12.9673	8.11854	-1.59725	0.111743	0.0803571	0.951779	0.79781	SFHT
6	15853361	6-15853361	-0.0436346	0.0274588	-1.58909	0.113558	0.0803571	0.944782	0.934544	Ratio_FlHT
6	15853361	6-15853361	9.42044	6.37736	1.47717	0.141143	0.0803571	0.85034	0.92117	Diff_FlHT
6	15853361	6-15853361	-0.0437358	0.0308927	-1.41573	0.158364	0.0803571	0.800344	0.918186	Ratio_SFHT
6	15853361	6-15853361	9.07133	7.2144	1.25739	0.210035	0.0803571	0.677709	0.937454	Diff_SFHT
6	15853361	6-15853361	-2.36545	2.08789	-1.13294	0.258509	0.0803571	0.587525	0.82521	WT_EaHT
6	15853398	6-15853398	-5.28277	2.48322	-2.12739	0.0345272	0.0803571	1.46184	0.593411	WT_FlHT
6	15853398	6-15853398	0.318627	0.168958	1.88583	0.0606656	0.0803571	1.21706	0.837574	Score
6	15853398	6-15853398	-8.488	4.55697	-1.86264	0.0639363	0.0803571	1.19425	0.719142	MT_EaHT
6	15853398	6-15853398	-13.3508	7.25186	-1.84102	0.0670494	0.0803571	1.1736	0.770475	MT_FlHT
6	15853398	6-15853398	6.60962	3.92187	1.68532	0.0934477	0.0803571	1.02943	0.895917	Diff_EaHT
6	15853398	6-15853398	-0.0563193	0.0347377	-1.62127	0.106496	0.0803571	0.972668	0.916473	Ratio_EaHT
6	15853398	6-15853398	-12.9673	8.11854	-1.59725	0.111743	0.0803571	0.951779	0.79781	SFHT
6	15853398	6-15853398	-0.0436346	0.0274588	-1.58909	0.113558	0.0803571	0.944782	0.934544	Ratio_FlHT
6	15853398	6-15853398	9.42044	6.37736	1.47717	0.141143	0.0803571	0.85034	0.92117	Diff_FlHT
6	15853398	6-15853398	-0.0437358	0.0308927	-1.41573	0.158364	0.0803571	0.800344	0.918186	Ratio_SFHT
6	15853398	6-15853398	9.07133	7.2144	1.25739	0.210035	0.0803571	0.677709	0.937454	Diff_SFHT
6	15853398	6-15853398	-2.36545	2.08789	-1.13294	0.258509	0.0803571	0.587525	0.82521	WT_EaHT
6	15853455	6-15853455	-5.54173	2.55268	-2.17094	0.0310306	0.0758929	1.50821	0.580708	WT_FlHT
6	15853455	6-15853455	-6.41366	4.71022	-1.36165	0.174797	0.0758929	0.757467	0.824699	MT_EaHT
6	15853455	6-15853455	0.233305	0.174598	1.33624	0.182884	0.0758929	0.737825	0.920037	Score
6	15853455	6-15853455	-9.06571	7.50126	-1.20856	0.228211	0.0758929	0.641663	0.880443	MT_FlHT
6	15853455	6-15853455	-2.51506	2.1484	-1.17067	0.243035	0.0758929	0.614332	0.816664	WT_EaHT
6	15853455	6-15853455	4.43924	4.05415	1.09499	0.274807	0.0758929	0.560972	0.945458	Diff_EaHT
6	15853455	6-15853455	-0.0391721	0.0358917	-1.0914	0.276379	0.0758929	0.558494	0.954235	Ratio_EaHT
6	15853455	6-15853455	-8.95424	8.39503	-1.06661	0.287396	0.0758929	0.54152	0.898051	SFHT
6	15853455	6-15853455	-0.0254733	0.0283944	-0.897126	0.370689	0.0758929	0.43099	0.971337	Ratio_FlHT
6	15853455	6-15853455	-0.02806	0.0319028	-0.879545	0.380131	0.0758929	0.420067	0.964283	Ratio_SFHT
6	15853455	6-15853455	4.73003	6.59386	0.717339	0.473969	0.0758929	0.32425	0.970648	Diff_FlHT
6	15853455	6-15853455	4.9678	7.44863	0.666941	0.505556	0.0758929	0.296231	0.975169	Diff_SFHT
6	15853486	6-15853486	-0.0508198	0.0283366	-1.79344	0.074356	0.0758929	1.12868	0.912149	Ratio_FlHT
6	15853486	6-15853486	11.3258	6.57981	1.72129	0.0866851	0.0758929	1.06206	0.898469	Diff_FlHT
6	15853486	6-15853486	6.92294	4.08573	1.69442	0.0917041	0.0758929	1.03761	0.895047	Diff_EaHT
6	15853486	6-15853486	-12.1118	7.57052	-1.59987	0.111153	0.0758929	0.95408	0.814344	MT_FlHT
6	15853486	6-15853486	-0.0544293	0.0362241	-1.50257	0.134488	0.0758929	0.871316	0.927437	Ratio_EaHT
6	15853486	6-15853486	-7.04441	4.76229	-1.47921	0.140613	0.0758929	0.851975	0.79868	MT_EaHT
6	15853486	6-15853486	0.238889	0.174885	1.36598	0.173372	0.0758929	0.76102	0.917427	Score
6	15853486	6-15853486	-0.0427371	0.0322054	-1.32701	0.185973	0.0758929	0.730549	0.928983	Ratio_SFHT
6	15853486	6-15853486	-3.20223	2.5719	-1.24508	0.214457	0.0758929	0.66866	0.829381	WT_FlHT
6	15853486	6-15853486	9.1382	7.51844	1.21544	0.22559	0.0758929	0.64668	0.940545	Diff_SFHT
6	15853486	6-15853486	-10.2382	8.53702	-1.19927	0.2318	0.0758929	0.634886	0.87649	SFHT
6	15853486	6-15853486	-0.872533	2.15838	-0.404253	0.68643	0.0758929	0.163404	0.952605	WT_EaHT
6	15853555	6-15853555	-0.0508198	0.0283366	-1.79344	0.074356	0.0758929	1.12868	0.912149	Ratio_FlHT
6	15853555	6-15853555	11.3258	6.57981	1.72129	0.0866851	0.0758929	1.06206	0.898469	Diff_FlHT
6	15853555	6-15853555	6.92294	4.08573	1.69442	0.0917041	0.0758929	1.03761	0.895047	Diff_EaHT
6	15853555	6-15853555	-12.1118	7.57052	-1.59987	0.111153	0.0758929	0.95408	0.814344	MT_FlHT
6	15853555	6-15853555	-0.0544293	0.0362241	-1.50257	0.134488	0.0758929	0.871316	0.927437	Ratio_EaHT
6	15853555	6-15853555	-7.04441	4.76229	-1.47921	0.140613	0.0758929	0.851975	0.79868	MT_EaHT
6	15853555	6-15853555	0.238889	0.174885	1.36598	0.173372	0.0758929	0.76102	0.917427	Score
6	15853555	6-15853555	-0.0427371	0.0322054	-1.32701	0.185973	0.0758929	0.730549	0.928983	Ratio_SFHT
6	15853555	6-15853555	-3.20223	2.5719	-1.24508	0.214457	0.0758929	0.66866	0.829381	WT_FlHT
6	15853555	6-15853555	9.1382	7.51844	1.21544	0.22559	0.0758929	0.64668	0.940545	Diff_SFHT
6	15853555	6-15853555	-10.2382	8.53702	-1.19927	0.2318	0.0758929	0.634886	0.87649	SFHT
6	15853555	6-15853555	-0.872533	2.15838	-0.404253	0.68643	0.0758929	0.163404	0.952605	WT_EaHT
6	15853575	6-15853575	-4.03331	2.49412	-1.61713	0.107317	0.0803571	0.969332	0.734631	WT_FlHT
6	15853575	6-15853575	-11.4898	7.28445	-1.57731	0.116252	0.0803571	0.934599	0.818968	MT_FlHT
6	15853575	6-15853575	6.10051	3.93518	1.55025	0.122624	0.0803571	0.911425	0.908817	Diff_EaHT
6	15853575	6-15853575	-7.07013	4.57949	-1.54387	0.124155	0.0803571	0.906034	0.785456	MT_EaHT
6	15853575	6-15853575	-0.0421628	0.0274788	-1.53438	0.126457	0.0803571	0.898058	0.938346	Ratio_FlHT
6	15853575	6-15853575	0.254908	0.169419	1.5046	0.133895	0.0803571	0.873236	0.900357	Score
6	15853575	6-15853575	9.17327	6.38117	1.43755	0.152064	0.0803571	0.817974	0.924821	Diff_FlHT
6	15853575	6-15853575	-0.0494437	0.0348708	-1.41791	0.157735	0.0803571	0.802072	0.932386	Ratio_EaHT
6	15853575	6-15853575	-9.94067	8.16602	-1.21732	0.224875	0.0803571	0.648059	0.87373	SFHT
6	15853575	6-15853575	-0.0363806	0.0310119	-1.17312	0.242104	0.0803571	0.615998	0.942547	Ratio_SFHT
6	15853575	6-15853575	7.4923	7.2402	1.03482	0.301966	0.0803571	0.520041	0.952136	Diff_SFHT
6	15853575	6-15853575	-1.52603	2.09104	-0.729794	0.466314	0.0803571	0.331321	0.902769	WT_EaHT
6	15853590	6-15853590	-4.03331	2.49412	-1.61713	0.107317	0.0803571	0.969332	0.734631	WT_FlHT
6	15853590	6-15853590	-11.4898	7.28445	-1.57731	0.116252	0.0803571	0.934599	0.818968	MT_FlHT
6	15853590	6-15853590	6.10051	3.93518	1.55025	0.122624	0.0803571	0.911425	0.908817	Diff_EaHT
6	15853590	6-15853590	-7.07013	4.57949	-1.54387	0.124155	0.0803571	0.906034	0.785456	MT_EaHT
6	15853590	6-15853590	-0.0421628	0.0274788	-1.53438	0.126457	0.0803571	0.898058	0.938346	Ratio_FlHT
6	15853590	6-15853590	0.254908	0.169419	1.5046	0.133895	0.0803571	0.873236	0.900357	Score
6	15853590	6-15853590	9.17327	6.38117	1.43755	0.152064	0.0803571	0.817974	0.924821	Diff_FlHT
6	15853590	6-15853590	-0.0494437	0.0348708	-1.41791	0.157735	0.0803571	0.802072	0.932386	Ratio_EaHT
6	15853590	6-15853590	-9.94067	8.16602	-1.21732	0.224875	0.0803571	0.648059	0.87373	SFHT
6	15853590	6-15853590	-0.0363806	0.0310119	-1.17312	0.242104	0.0803571	0.615998	0.942547	Ratio_SFHT
6	15853590	6-15853590	7.4923	7.2402	1.03482	0.301966	0.0803571	0.520041	0.952136	Diff_SFHT
6	15853590	6-15853590	-1.52603	2.09104	-0.729794	0.466314	0.0803571	0.331321	0.902769	WT_EaHT
6	15853627	6-15853627	-5.32018	2.57125	-2.0691	0.039732	0.0758929	1.40086	0.60959	WT_FlHT
6	15853627	6-15853627	-14.7903	7.51255	-1.96874	0.0503171	0.0758929	1.29828	0.746989	MT_FlHT
6	15853627	6-15853627	-8.68676	4.72723	-1.8376	0.0675619	0.0758929	1.1703	0.724039	MT_EaHT
6	15853627	6-15853627	-0.0510026	0.028405	-1.79555	0.0740174	0.0758929	1.13067	0.912149	Ratio_FlHT
6	15853627	6-15853627	0.311539	0.175118	1.77902	0.0766494	0.0758929	1.11549	0.855374	Score
6	15853627	6-15853627	7.21116	4.06452	1.77417	0.0775193	0.0758929	1.11059	0.88576	Diff_EaHT
6	15853627	6-15853627	11.0495	6.59829	1.67461	0.095514	0.0758929	1.01993	0.904194	Diff_FlHT
6	15853627	6-15853627	-0.0602212	0.0360133	-1.67219	0.0960115	0.0758929	1.01768	0.911916	Ratio_EaHT
6	15853627	6-15853627	-13.5834	8.42988	-1.61134	0.108638	0.0758929	0.96402	0.795816	SFHT
6	15853627	6-15853627	-0.0473648	0.0320263	-1.47893	0.140685	0.0758929	0.851752	0.910183	Ratio_SFHT
6	15853627	6-15853627	9.84218	7.4797	1.31585	0.189686	0.0758929	0.721964	0.930802	Diff_SFHT
6	15853627	6-15853627	-2.04754	2.16404	-0.946166	0.345131	0.0758929	0.462016	0.863274	WT_EaHT
6	15853648	6-15853648	-5.84931	2.8588	-2.04608	0.0419661	0.0625	1.3771	0.616165	WT_FlHT
6	15853648	6-15853648	-2.4035	2.41044	-0.997121	0.319832	0.0625	0.495078	0.853136	WT_EaHT
6	15853648	6-15853648	-3.33575	5.34231	-0.624403	0.533054	0.0625	0.273229	0.949007	MT_EaHT
6	15853648	6-15853648	-4.26676	8.50276	-0.501809	0.616335	0.0625	0.210183	0.972767	MT_FlHT
6	15853648	6-15853648	0.0905095	0.196431	0.460769	0.64543	0.0625	0.190151	0.988795	Score
6	15853648	6-15853648	-0.0146818	0.0406699	-0.360999	0.718472	0.0625	0.14359	0.993349	Ratio_EaHT
6	15853648	6-15853648	1.605	4.59405	0.349366	0.727173	0.0625	0.138362	0.989428	Diff_EaHT
6	15853648	6-15853648	-3.00928	9.53793	-0.315506	0.752697	0.0625	0.12338	0.983512	SFHT
6	15853648	6-15853648	-0.0090569	0.0320545	-0.282546	0.777805	0.0625	0.109129	0.99787	Ratio_FlHT
6	15853648	6-15853648	-0.00624652	0.0361228	-0.172925	0.862881	0.0625	0.0640493	0.997795	Ratio_SFHT
6	15853648	6-15853648	-0.717771	8.42766	-0.0851684	0.93221	0.0625	0.0304862	0.998777	Diff_SFHT
6	15853648	6-15853648	0.363529	7.44005	0.0488611	0.961077	0.0625	0.0172419	0.998343	Diff_FlHT
6	15853660	6-15853660	-11.3058	7.08773	-1.59513	0.112209	0.0848214	0.949972	0.815058	MT_FlHT
6	15853660	6-15853660	-0.0414406	0.0267834	-1.54725	0.123323	0.0848214	0.908954	0.937104	Ratio_FlHT
6	15853660	6-15853660	5.72328	3.83111	1.4939	0.136741	0.0848214	0.864103	0.913137	Diff_EaHT
6	15853660	6-15853660	9.2022	6.21845	1.47982	0.140434	0.0848214	0.852529	0.920954	Diff_FlHT
6	15853660	6-15853660	-3.49875	2.43722	-1.43555	0.152584	0.0848214	0.816491	0.783298	WT_FlHT
6	15853660	6-15853660	-6.38406	4.46013	-1.43136	0.153842	0.0848214	0.812926	0.809686	MT_EaHT
6	15853660	6-15853660	0.22938	0.165396	1.38685	0.166923	0.0848214	0.777485	0.915654	Score
6	15853660	6-15853660	-0.045722	0.0339508	-1.34672	0.179559	0.0848214	0.745794	0.935901	Ratio_EaHT
6	15853660	6-15853660	-10.1868	7.94379	-1.28236	0.201157	0.0848214	0.696465	0.862836	SFHT
6	15853660	6-15853660	-0.0382099	0.0301619	-1.26683	0.206647	0.0848214	0.684771	0.933156	Ratio_SFHT
6	15853660	6-15853660	8.19219	7.04081	1.16353	0.245961	0.0848214	0.609134	0.945168	Diff_SFHT
6	15853660	6-15853660	-1.16575	2.04077	-0.571228	0.568445	0.0848214	0.245312	0.930327	WT_EaHT
6	15853720	6-15853720	-3.35318	2.65041	-1.26515	0.207185	0.0714286	0.683641	0.824176	WT_FlHT
6	15853720	6-15853720	-0.0318435	0.0294046	-1.08294	0.280089	0.0714286	0.552704	0.962936	Ratio_FlHT
6	15853720	6-15853720	4.57844	4.23645	1.08073	0.281089	0.0714286	0.551157	0.946928	Diff_EaHT
6	15853720	6-15853720	-4.68948	4.93294	-0.950647	0.342898	0.0714286	0.464836	0.899023	MT_EaHT
6	15853720	6-15853720	-0.0356196	0.0375292	-0.949116	0.343679	0.0714286	0.463847	0.964919	Ratio_EaHT
6	15853720	6-15853720	6.42571	6.82841	0.941025	0.347783	0.0714286	0.458691	0.953593	Diff_FlHT
6	15853720	6-15853720	-7.35967	7.8491	-0.937645	0.34952	0.0714286	0.456528	0.921846	MT_FlHT
6	15853720	6-15853720	0.142984	0.180959	0.790146	0.430313	0.0714286	0.366215	0.969167	Score
6	15853720	6-15853720	-0.0255836	0.0333506	-0.767111	0.443894	0.0714286	0.352721	0.972428	Ratio_SFHT
6	15853720	6-15853720	-5.61698	8.85313	-0.634463	0.526483	0.0714286	0.278616	0.955449	SFHT
6	15853720	6-15853720	4.66811	7.78478	0.599646	0.549401	0.0714286	0.26011	0.978728	Diff_SFHT
6	15853720	6-15853720	-0.939014	2.22688	-0.421673	0.673687	0.0714286	0.171542	0.949952	WT_EaHT
6	15853742	6-15853742	-0.0610568	0.0293659	-2.07918	0.0388274	0.0714286	1.41086	0.88844	Ratio_FlHT
6	15853742	6-15853742	-15.7375	7.82597	-2.01093	0.0456298	0.0714286	1.34075	0.740502	MT_FlHT
6	15853742	6-15853742	13.5239	6.82102	1.98269	0.0487185	0.0714286	1.31231	0.864405	Diff_FlHT
6	15853742	6-15853742	8.18862	4.22963	1.93601	0.0542414	0.0714286	1.26567	0.866087	Diff_EaHT
6	15853742	6-15853742	-8.79446	4.92862	-1.78436	0.0758362	0.0714286	1.12012	0.736447	MT_EaHT
6	15853742	6-15853742	-0.0664881	0.0374989	-1.77307	0.0777023	0.0714286	1.10957	0.904017	Ratio_EaHT
6	15853742	6-15853742	-4.51105	2.66017	-1.69578	0.0913757	0.0714286	1.03917	0.71587	WT_FlHT
6	15853742	6-15853742	-0.0551311	0.0333318	-1.65401	0.099649	0.0714286	1.00153	0.893665	Ratio_SFHT
6	15853742	6-15853742	0.298543	0.181328	1.64642	0.101138	0.0714286	0.995087	0.876455	Score
6	15853742	6-15853742	-14.2601	8.83851	-1.6134	0.108187	0.0714286	0.965823	0.79561	SFHT
6	15853742	6-15853742	11.8116	7.78416	1.51739	0.1307	0.0714286	0.883723	0.913761	Diff_SFHT
6	15853742	6-15853742	-1.38072	2.24114	-0.616079	0.538497	0.0714286	0.268817	0.923369	WT_EaHT
6	15853745	6-15853745	-4.76662	2.74862	-1.73419	0.0843179	0.0669643	1.07408	0.704932	WT_FlHT
6	15853745	6-15853745	-0.0412417	0.0306024	-1.34766	0.179233	0.0669643	0.746582	0.951684	Ratio_FlHT
6	15853745	6-15853745	-10.872	8.15117	-1.3338	0.183735	0.0669643	0.735809	0.859734	MT_FlHT
6	15853745	6-15853745	5.7512	4.40328	1.30612	0.192977	0.0669643	0.714495	0.929869	Diff_EaHT
6	15853745	6-15853745	-6.38138	5.12587	-1.24494	0.21457	0.0669643	0.668432	0.849044	MT_EaHT
6	15853745	6-15853745	-0.0470707	0.0390054	-1.20677	0.22891	0.0669643	0.640335	0.945597	Ratio_EaHT
6	15853745	6-15853745	8.37288	7.10895	1.17779	0.240224	0.0669643	0.619383	0.939336	Diff_FlHT
6	15853745	6-15853745	-0.0375166	0.0346602	-1.08241	0.280335	0.0669643	0.552322	0.950436	Ratio_SFHT
6	15853745	6-15853745	0.198883	0.188354	1.0559	0.292201	0.0669643	0.534319	0.946821	Score
6	15853745	6-15853745	-9.57014	9.20792	-1.03934	0.299866	0.0669643	0.523072	0.902273	SFHT
6	15853745	6-15853745	7.17798	8.0935	0.886882	0.376177	0.0669643	0.424608	0.960635	Diff_SFHT
6	15853745	6-15853745	-1.4899	2.31925	-0.642408	0.521296	0.0669643	0.282916	0.918953	WT_EaHT
6	15853806	6-15853806	-0.0508198	0.0283366	-1.79344	0.074356	0.0758929	1.12868	0.912149	Ratio_FlHT
6	15853806	6-15853806	11.3258	6.57981	1.72129	0.0866851	0.0758929	1.06206	0.898469	Diff_FlHT
6	15853806	6-15853806	6.92294	4.08573	1.69442	0.0917041	0.0758929	1.03761	0.895047	Diff_EaHT
6	15853806	6-15853806	-12.1118	7.57052	-1.59987	0.111153	0.0758929	0.95408	0.814344	MT_FlHT
6	15853806	6-15853806	-0.0544293	0.0362241	-1.50257	0.134488	0.0758929	0.871316	0.927437	Ratio_EaHT
6	15853806	6-15853806	-7.04441	4.76229	-1.47921	0.140613	0.0758929	0.851975	0.79868	MT_EaHT
6	15853806	6-15853806	0.238889	0.174885	1.36598	0.173372	0.0758929	0.76102	0.917427	Score
6	15853806	6-15853806	-0.0427371	0.0322054	-1.32701	0.185973	0.0758929	0.730549	0.928983	Ratio_SFHT
6	15853806	6-15853806	-3.20223	2.5719	-1.24508	0.214457	0.0758929	0.66866	0.829381	WT_FlHT
6	15853806	6-15853806	9.1382	7.51844	1.21544	0.22559	0.0758929	0.64668	0.940545	Diff_SFHT
6	15853806	6-15853806	-10.2382	8.53702	-1.19927	0.2318	0.0758929	0.634886	0.87649	SFHT
6	15853806	6-15853806	-0.872533	2.15838	-0.404253	0.68643	0.0758929	0.163404	0.952605	WT_EaHT
6	15853822	6-15853822	-0.0610568	0.0293659	-2.07918	0.0388274	0.0758929	1.41086	0.88844	Ratio_FlHT
6	15853822	6-15853822	-15.7375	7.82597	-2.01093	0.0456298	0.0758929	1.34075	0.740502	MT_FlHT
6	15853822	6-15853822	13.5239	6.82102	1.98269	0.0487185	0.0758929	1.31231	0.864405	Diff_FlHT
6	15853822	6-15853822	8.18862	4.22963	1.93601	0.0542414	0.0758929	1.26567	0.866087	Diff_EaHT
6	15853822	6-15853822	-8.79446	4.92862	-1.78436	0.0758362	0.0758929	1.12012	0.736447	MT_EaHT
6	15853822	6-15853822	-0.0664881	0.0374989	-1.77307	0.0777023	0.0758929	1.10957	0.904017	Ratio_EaHT
6	15853822	6-15853822	-0.0551311	0.0333318	-1.65401	0.099649	0.0758929	1.00153	0.893665	Ratio_SFHT
6	15853822	6-15853822	-14.2601	8.83851	-1.6134	0.108187	0.0758929	0.965823	0.79561	SFHT
6	15853822	6-15853822	11.8116	7.78416	1.51739	0.1307	0.0758929	0.883723	0.913761	Diff_SFHT
6	15853822	6-15853822	-3.12017	2.5994	-1.20035	0.231326	0.0758929	0.635776	0.838986	WT_FlHT
6	15853822	6-15853822	0.192538	0.177395	1.08537	0.278974	0.0758929	0.554436	0.944477	Score
6	15853822	6-15853822	1.13926	2.18533	0.521321	0.602682	0.0758929	0.219912	0.938004	WT_EaHT
6	15853834	6-15853834	-4.89395	2.98602	-1.63895	0.102685	0.0580357	0.988491	0.72985	WT_FlHT
6	15853834	6-15853834	-1.59991	2.52352	-0.633996	0.52676	0.0580357	0.278387	0.920478	WT_EaHT
6	15853834	6-15853834	-0.0180278	0.0336234	-0.536169	0.592415	0.0580357	0.227374	0.987575	Ratio_FlHT
6	15853834	6-15853834	-2.90304	5.65287	-0.513552	0.608115	0.0580357	0.216014	0.962489	MT_EaHT
6	15853834	6-15853834	-4.35194	8.99438	-0.483852	0.629003	0.0580357	0.201348	0.973693	MT_FlHT
6	15853834	6-15853834	2.25925	4.85851	0.465008	0.642419	0.0580357	0.192182	0.983443	Diff_EaHT
6	15853834	6-15853834	-0.017838	0.0430166	-0.414678	0.678812	0.0580357	0.168251	0.991649	Ratio_EaHT
6	15853834	6-15853834	2.5259	7.80615	0.323578	0.746583	0.0580357	0.126922	0.99138	Diff_FlHT
6	15853834	6-15853834	-0.0117764	0.0382037	-0.308252	0.758202	0.0580357	0.120215	0.99623	Ratio_SFHT
6	15853834	6-15853834	0.0548185	0.205431	0.266846	0.789843	0.0580357	0.102459	0.994573	Score
6	15853834	6-15853834	-2.54462	10.177	-0.250036	0.802809	0.0580357	0.0953879	0.987792	SFHT
6	15853834	6-15853834	0.652988	8.9146	0.0732492	0.941679	0.0580357	0.0260972	0.998939	Diff_SFHT
6	15853849	6-15853849	-4.89395	2.98602	-1.63895	0.102685	0.0580357	0.988491	0.72985	WT_FlHT
6	15853849	6-15853849	-1.59991	2.52352	-0.633996	0.52676	0.0580357	0.278387	0.920478	WT_EaHT
6	15853849	6-15853849	-0.0180278	0.0336234	-0.536169	0.592415	0.0580357	0.227374	0.987575	Ratio_FlHT
6	15853849	6-15853849	-2.90304	5.65287	-0.513552	0.608115	0.0580357	0.216014	0.962489	MT_EaHT
6	15853849	6-15853849	-4.35194	8.99438	-0.483852	0.629003	0.0580357	0.201348	0.973693	MT_FlHT
6	15853849	6-15853849	2.25925	4.85851	0.465008	0.642419	0.0580357	0.192182	0.983443	Diff_EaHT
6	15853849	6-15853849	-0.017838	0.0430166	-0.414678	0.678812	0.0580357	0.168251	0.991649	Ratio_EaHT
6	15853849	6-15853849	2.5259	7.80615	0.323578	0.746583	0.0580357	0.126922	0.99138	Diff_FlHT
6	15853849	6-15853849	-0.0117764	0.0382037	-0.308252	0.758202	0.0580357	0.120215	0.99623	Ratio_SFHT
6	15853849	6-15853849	0.0548185	0.205431	0.266846	0.789843	0.0580357	0.102459	0.994573	Score
6	15853849	6-15853849	-2.54462	10.177	-0.250036	0.802809	0.0580357	0.0953879	0.987792	SFHT
6	15853849	6-15853849	0.652988	8.9146	0.0732492	0.941679	0.0580357	0.0260972	0.998939	Diff_SFHT
6	15853852	6-15853852	-5.60431	2.64934	-2.11536	0.0355504	0.0714286	1.44916	0.59666	WT_FlHT
6	15853852	6-15853852	-6.46388	4.89977	-1.31922	0.18856	0.0714286	0.724551	0.833991	MT_EaHT
6	15853852	6-15853852	-10.2624	7.79598	-1.31637	0.189507	0.0714286	0.722375	0.86275	MT_FlHT
6	15853852	6-15853852	0.219344	0.181385	1.20927	0.227886	0.0714286	0.642282	0.936355	Score
6	15853852	6-15853852	4.90928	4.21455	1.16484	0.245437	0.0714286	0.61006	0.941191	Diff_EaHT
6	15853852	6-15853852	-0.0419826	0.0373193	-1.12496	0.261922	0.0714286	0.581828	0.952432	Ratio_EaHT
6	15853852	6-15853852	-0.0319193	0.0294714	-1.08306	0.280035	0.0714286	0.552787	0.962936	Ratio_FlHT
6	15853852	6-15853852	-9.28522	8.74379	-1.06192	0.289515	0.0714286	0.538329	0.898679	SFHT
6	15853852	6-15853852	-2.18982	2.23237	-0.980938	0.327731	0.0714286	0.484482	0.855957	WT_EaHT
6	15853852	6-15853852	-0.0306882	0.0331715	-0.925137	0.355977	0.0714286	0.448578	0.962258	Ratio_SFHT
6	15853852	6-15853852	6.10169	6.84541	0.891355	0.373768	0.0714286	0.427397	0.957704	Diff_FlHT
6	15853852	6-15853852	5.46278	7.74539	0.705295	0.481424	0.0714286	0.317473	0.972925	Diff_SFHT
6	15853902	6-15853902	-4.03331	2.49412	-1.61713	0.107317	0.0803571	0.969332	0.734631	WT_FlHT
6	15853902	6-15853902	-11.4898	7.28445	-1.57731	0.116252	0.0803571	0.934599	0.818968	MT_FlHT
6	15853902	6-15853902	6.10051	3.93518	1.55025	0.122624	0.0803571	0.911425	0.908817	Diff_EaHT
6	15853902	6-15853902	-7.07013	4.57949	-1.54387	0.124155	0.0803571	0.906034	0.785456	MT_EaHT
6	15853902	6-15853902	-0.0421628	0.0274788	-1.53438	0.126457	0.0803571	0.898058	0.938346	Ratio_FlHT
6	15853902	6-15853902	0.254908	0.169419	1.5046	0.133895	0.0803571	0.873236	0.900357	Score
6	15853902	6-15853902	9.17327	6.38117	1.43755	0.152064	0.0803571	0.817974	0.924821	Diff_FlHT
6	15853902	6-15853902	-0.0494437	0.0348708	-1.41791	0.157735	0.0803571	0.802072	0.932386	Ratio_EaHT
6	15853902	6-15853902	-9.94067	8.16602	-1.21732	0.224875	0.0803571	0.648059	0.87373	SFHT
6	15853902	6-15853902	-0.0363806	0.0310119	-1.17312	0.242104	0.0803571	0.615998	0.942547	Ratio_SFHT
6	15853902	6-15853902	7.4923	7.2402	1.03482	0.301966	0.0803571	0.520041	0.952136	Diff_SFHT
6	15853902	6-15853902	-1.52603	2.09104	-0.729794	0.466314	0.0803571	0.331321	0.902769	WT_EaHT
6	15853911	6-15853911	-4.03331	2.49412	-1.61713	0.107317	0.0803571	0.969332	0.734631	WT_FlHT
6	15853911	6-15853911	-11.4898	7.28445	-1.57731	0.116252	0.0803571	0.934599	0.818968	MT_FlHT
6	15853911	6-15853911	6.10051	3.93518	1.55025	0.122624	0.0803571	0.911425	0.908817	Diff_EaHT
6	15853911	6-15853911	-7.07013	4.57949	-1.54387	0.124155	0.0803571	0.906034	0.785456	MT_EaHT
6	15853911	6-15853911	-0.0421628	0.0274788	-1.53438	0.126457	0.0803571	0.898058	0.938346	Ratio_FlHT
6	15853911	6-15853911	0.254908	0.169419	1.5046	0.133895	0.0803571	0.873236	0.900357	Score
6	15853911	6-15853911	9.17327	6.38117	1.43755	0.152064	0.0803571	0.817974	0.924821	Diff_FlHT
6	15853911	6-15853911	-0.0494437	0.0348708	-1.41791	0.157735	0.0803571	0.802072	0.932386	Ratio_EaHT
6	15853911	6-15853911	-9.94067	8.16602	-1.21732	0.224875	0.0803571	0.648059	0.87373	SFHT
6	15853911	6-15853911	-0.0363806	0.0310119	-1.17312	0.242104	0.0803571	0.615998	0.942547	Ratio_SFHT
6	15853911	6-15853911	7.4923	7.2402	1.03482	0.301966	0.0803571	0.520041	0.952136	Diff_SFHT
6	15853911	6-15853911	-1.52603	2.09104	-0.729794	0.466314	0.0803571	0.331321	0.902769	WT_EaHT
6	15853942	6-15853942	-0.0508198	0.0283366	-1.79344	0.074356	0.0758929	1.12868	0.912149	Ratio_FlHT
6	15853942	6-15853942	11.3258	6.57981	1.72129	0.0866851	0.0758929	1.06206	0.898469	Diff_FlHT
6	15853942	6-15853942	6.92294	4.08573	1.69442	0.0917041	0.0758929	1.03761	0.895047	Diff_EaHT
6	15853942	6-15853942	-12.1118	7.57052	-1.59987	0.111153	0.0758929	0.95408	0.814344	MT_FlHT
6	15853942	6-15853942	-0.0544293	0.0362241	-1.50257	0.134488	0.0758929	0.871316	0.927437	Ratio_EaHT
6	15853942	6-15853942	-7.04441	4.76229	-1.47921	0.140613	0.0758929	0.851975	0.79868	MT_EaHT
6	15853942	6-15853942	0.238889	0.174885	1.36598	0.173372	0.0758929	0.76102	0.917427	Score
6	15853942	6-15853942	-0.0427371	0.0322054	-1.32701	0.185973	0.0758929	0.730549	0.928983	Ratio_SFHT
6	15853942	6-15853942	-3.20223	2.5719	-1.24508	0.214457	0.0758929	0.66866	0.829381	WT_FlHT
6	15853942	6-15853942	9.1382	7.51844	1.21544	0.22559	0.0758929	0.64668	0.940545	Diff_SFHT
6	15853942	6-15853942	-10.2382	8.53702	-1.19927	0.2318	0.0758929	0.634886	0.87649	SFHT
6	15853942	6-15853942	-0.872533	2.15838	-0.404253	0.68643	0.0758929	0.163404	0.952605	WT_EaHT
6	15854010	6-15854010	-0.0508198	0.0283366	-1.79344	0.074356	0.0758929	1.12868	0.912149	Ratio_FlHT
6	15854010	6-15854010	11.3258	6.57981	1.72129	0.0866851	0.0758929	1.06206	0.898469	Diff_FlHT
6	15854010	6-15854010	6.92294	4.08573	1.69442	0.0917041	0.0758929	1.03761	0.895047	Diff_EaHT
6	15854010	6-15854010	-12.1118	7.57052	-1.59987	0.111153	0.0758929	0.95408	0.814344	MT_FlHT
6	15854010	6-15854010	-0.0544293	0.0362241	-1.50257	0.134488	0.0758929	0.871316	0.927437	Ratio_EaHT
6	15854010	6-15854010	-7.04441	4.76229	-1.47921	0.140613	0.0758929	0.851975	0.79868	MT_EaHT
6	15854010	6-15854010	0.238889	0.174885	1.36598	0.173372	0.0758929	0.76102	0.917427	Score
6	15854010	6-15854010	-0.0427371	0.0322054	-1.32701	0.185973	0.0758929	0.730549	0.928983	Ratio_SFHT
6	15854010	6-15854010	-3.20223	2.5719	-1.24508	0.214457	0.0758929	0.66866	0.829381	WT_FlHT
6	15854010	6-15854010	9.1382	7.51844	1.21544	0.22559	0.0758929	0.64668	0.940545	Diff_SFHT
6	15854010	6-15854010	-10.2382	8.53702	-1.19927	0.2318	0.0758929	0.634886	0.87649	SFHT
6	15854010	6-15854010	-0.872533	2.15838	-0.404253	0.68643	0.0758929	0.163404	0.952605	WT_EaHT
6	15854046	6-15854046	-0.0610568	0.0293659	-2.07918	0.0388274	0.0714286	1.41086	0.88844	Ratio_FlHT
6	15854046	6-15854046	-15.7375	7.82597	-2.01093	0.0456298	0.0714286	1.34075	0.740502	MT_FlHT
6	15854046	6-15854046	13.5239	6.82102	1.98269	0.0487185	0.0714286	1.31231	0.864405	Diff_FlHT
6	15854046	6-15854046	8.18862	4.22963	1.93601	0.0542414	0.0714286	1.26567	0.866087	Diff_EaHT
6	15854046	6-15854046	-8.79446	4.92862	-1.78436	0.0758362	0.0714286	1.12012	0.736447	MT_EaHT
6	15854046	6-15854046	-0.0664881	0.0374989	-1.77307	0.0777023	0.0714286	1.10957	0.904017	Ratio_EaHT
6	15854046	6-15854046	-4.51105	2.66017	-1.69578	0.0913757	0.0714286	1.03917	0.71587	WT_FlHT
6	15854046	6-15854046	-0.0551311	0.0333318	-1.65401	0.099649	0.0714286	1.00153	0.893665	Ratio_SFHT
6	15854046	6-15854046	0.298543	0.181328	1.64642	0.101138	0.0714286	0.995087	0.876455	Score
6	15854046	6-15854046	-14.2601	8.83851	-1.6134	0.108187	0.0714286	0.965823	0.79561	SFHT
6	15854046	6-15854046	11.8116	7.78416	1.51739	0.1307	0.0714286	0.883723	0.913761	Diff_SFHT
6	15854046	6-15854046	-1.38072	2.24114	-0.616079	0.538497	0.0714286	0.268817	0.923369	WT_EaHT
6	15854081	6-15854081	-5.32018	2.57125	-2.0691	0.039732	0.0758929	1.40086	0.60959	WT_FlHT
6	15854081	6-15854081	-14.7903	7.51255	-1.96874	0.0503171	0.0758929	1.29828	0.746989	MT_FlHT
6	15854081	6-15854081	-8.68676	4.72723	-1.8376	0.0675619	0.0758929	1.1703	0.724039	MT_EaHT
6	15854081	6-15854081	-0.0510026	0.028405	-1.79555	0.0740174	0.0758929	1.13067	0.912149	Ratio_FlHT
6	15854081	6-15854081	0.311539	0.175118	1.77902	0.0766494	0.0758929	1.11549	0.855374	Score
6	15854081	6-15854081	7.21116	4.06452	1.77417	0.0775193	0.0758929	1.11059	0.88576	Diff_EaHT
6	15854081	6-15854081	11.0495	6.59829	1.67461	0.095514	0.0758929	1.01993	0.904194	Diff_FlHT
6	15854081	6-15854081	-0.0602212	0.0360133	-1.67219	0.0960115	0.0758929	1.01768	0.911916	Ratio_EaHT
6	15854081	6-15854081	-13.5834	8.42988	-1.61134	0.108638	0.0758929	0.96402	0.795816	SFHT
6	15854081	6-15854081	-0.0473648	0.0320263	-1.47893	0.140685	0.0758929	0.851752	0.910183	Ratio_SFHT
6	15854081	6-15854081	9.84218	7.4797	1.31585	0.189686	0.0758929	0.721964	0.930802	Diff_SFHT
6	15854081	6-15854081	-2.04754	2.16404	-0.946166	0.345131	0.0758929	0.462016	0.863274	WT_EaHT
6	15854096	6-15854096	-4.08067	2.41478	-1.68987	0.092502	0.0848214	1.03385	0.717677	WT_FlHT
6	15854096	6-15854096	0.265296	0.163901	1.61863	0.106993	0.0848214	0.970645	0.881951	Score
6	15854096	6-15854096	-6.99275	4.42538	-1.58015	0.115607	0.0848214	0.937015	0.779955	MT_EaHT
6	15854096	6-15854096	5.61134	3.80587	1.47439	0.141911	0.0848214	0.847984	0.914625	Diff_EaHT
6	15854096	6-15854096	-10.3605	7.04663	-1.47028	0.143004	0.0848214	0.844653	0.835762	MT_FlHT
6	15854096	6-15854096	-0.0465101	0.0337151	-1.3795	0.169243	0.0848214	0.77149	0.934593	Ratio_EaHT
6	15854096	6-15854096	-0.035857	0.0266253	-1.34673	0.179533	0.0848214	0.745855	0.951684	Ratio_FlHT
6	15854096	6-15854096	7.77388	6.18216	1.25747	0.209994	0.0848214	0.677793	0.932891	Diff_FlHT
6	15854096	6-15854096	-9.61456	7.88394	-1.21951	0.224044	0.0848214	0.649666	0.87373	SFHT
6	15854096	6-15854096	-0.0337123	0.0299841	-1.12434	0.262178	0.0848214	0.581404	0.94743	Ratio_SFHT
6	15854096	6-15854096	6.92652	6.9999	0.989518	0.32357	0.0848214	0.490031	0.954375	Diff_SFHT
6	15854096	6-15854096	-1.85788	2.02313	-0.918322	0.359484	0.0848214	0.44432	0.86897	WT_EaHT
6	15854114	6-15854114	-0.0610568	0.0293659	-2.07918	0.0388274	0.0714286	1.41086	0.88844	Ratio_FlHT
6	15854114	6-15854114	-15.7375	7.82597	-2.01093	0.0456298	0.0714286	1.34075	0.740502	MT_FlHT
6	15854114	6-15854114	13.5239	6.82102	1.98269	0.0487185	0.0714286	1.31231	0.864405	Diff_FlHT
6	15854114	6-15854114	8.18862	4.22963	1.93601	0.0542414	0.0714286	1.26567	0.866087	Diff_EaHT
6	15854114	6-15854114	-8.79446	4.92862	-1.78436	0.0758362	0.0714286	1.12012	0.736447	MT_EaHT
6	15854114	6-15854114	-0.0664881	0.0374989	-1.77307	0.0777023	0.0714286	1.10957	0.904017	Ratio_EaHT
6	15854114	6-15854114	-4.51105	2.66017	-1.69578	0.0913757	0.0714286	1.03917	0.71587	WT_FlHT
6	15854114	6-15854114	-0.0551311	0.0333318	-1.65401	0.099649	0.0714286	1.00153	0.893665	Ratio_SFHT
6	15854114	6-15854114	0.298543	0.181328	1.64642	0.101138	0.0714286	0.995087	0.876455	Score
6	15854114	6-15854114	-14.2601	8.83851	-1.6134	0.108187	0.0714286	0.965823	0.79561	SFHT
6	15854114	6-15854114	11.8116	7.78416	1.51739	0.1307	0.0714286	0.883723	0.913761	Diff_SFHT
6	15854114	6-15854114	-1.38072	2.24114	-0.616079	0.538497	0.0714286	0.268817	0.923369	WT_EaHT
6	15854131	6-15854131	-4.89395	2.98602	-1.63895	0.102685	0.0580357	0.988491	0.72985	WT_FlHT
6	15854131	6-15854131	-1.59991	2.52352	-0.633996	0.52676	0.0580357	0.278387	0.920478	WT_EaHT
6	15854131	6-15854131	-0.0180278	0.0336234	-0.536169	0.592415	0.0580357	0.227374	0.987575	Ratio_FlHT
6	15854131	6-15854131	-2.90304	5.65287	-0.513552	0.608115	0.0580357	0.216014	0.962489	MT_EaHT
6	15854131	6-15854131	-4.35194	8.99438	-0.483852	0.629003	0.0580357	0.201348	0.973693	MT_FlHT
6	15854131	6-15854131	2.25925	4.85851	0.465008	0.642419	0.0580357	0.192182	0.983443	Diff_EaHT
6	15854131	6-15854131	-0.017838	0.0430166	-0.414678	0.678812	0.0580357	0.168251	0.991649	Ratio_EaHT
6	15854131	6-15854131	2.5259	7.80615	0.323578	0.746583	0.0580357	0.126922	0.99138	Diff_FlHT
6	15854131	6-15854131	-0.0117764	0.0382037	-0.308252	0.758202	0.0580357	0.120215	0.99623	Ratio_SFHT
6	15854131	6-15854131	0.0548185	0.205431	0.266846	0.789843	0.0580357	0.102459	0.994573	Score
6	15854131	6-15854131	-2.54462	10.177	-0.250036	0.802809	0.0580357	0.0953879	0.987792	SFHT
6	15854131	6-15854131	0.652988	8.9146	0.0732492	0.941679	0.0580357	0.0260972	0.998939	Diff_SFHT
6	15854132	6-15854132	-4.89395	2.98602	-1.63895	0.102685	0.0580357	0.988491	0.72985	WT_FlHT
6	15854132	6-15854132	-1.59991	2.52352	-0.633996	0.52676	0.0580357	0.278387	0.920478	WT_EaHT
6	15854132	6-15854132	-0.0180278	0.0336234	-0.536169	0.592415	0.0580357	0.227374	0.987575	Ratio_FlHT
6	15854132	6-15854132	-2.90304	5.65287	-0.513552	0.608115	0.0580357	0.216014	0.962489	MT_EaHT
6	15854132	6-15854132	-4.35194	8.99438	-0.483852	0.629003	0.0580357	0.201348	0.973693	MT_FlHT
6	15854132	6-15854132	2.25925	4.85851	0.465008	0.642419	0.0580357	0.192182	0.983443	Diff_EaHT
6	15854132	6-15854132	-0.017838	0.0430166	-0.414678	0.678812	0.0580357	0.168251	0.991649	Ratio_EaHT
6	15854132	6-15854132	2.5259	7.80615	0.323578	0.746583	0.0580357	0.126922	0.99138	Diff_FlHT
6	15854132	6-15854132	-0.0117764	0.0382037	-0.308252	0.758202	0.0580357	0.120215	0.99623	Ratio_SFHT
6	15854132	6-15854132	0.0548185	0.205431	0.266846	0.789843	0.0580357	0.102459	0.994573	Score
6	15854132	6-15854132	-2.54462	10.177	-0.250036	0.802809	0.0580357	0.0953879	0.987792	SFHT
6	15854132	6-15854132	0.652988	8.9146	0.0732492	0.941679	0.0580357	0.0260972	0.998939	Diff_SFHT
6	15854166	6-15854166	-0.0610568	0.0293659	-2.07918	0.0388274	0.0714286	1.41086	0.88844	Ratio_FlHT
6	15854166	6-15854166	-15.7375	7.82597	-2.01093	0.0456298	0.0714286	1.34075	0.740502	MT_FlHT
6	15854166	6-15854166	13.5239	6.82102	1.98269	0.0487185	0.0714286	1.31231	0.864405	Diff_FlHT
6	15854166	6-15854166	8.18862	4.22963	1.93601	0.0542414	0.0714286	1.26567	0.866087	Diff_EaHT
6	15854166	6-15854166	-8.79446	4.92862	-1.78436	0.0758362	0.0714286	1.12012	0.736447	MT_EaHT
6	15854166	6-15854166	-0.0664881	0.0374989	-1.77307	0.0777023	0.0714286	1.10957	0.904017	Ratio_EaHT
6	15854166	6-15854166	-4.51105	2.66017	-1.69578	0.0913757	0.0714286	1.03917	0.71587	WT_FlHT
6	15854166	6-15854166	-0.0551311	0.0333318	-1.65401	0.099649	0.0714286	1.00153	0.893665	Ratio_SFHT
6	15854166	6-15854166	0.298543	0.181328	1.64642	0.101138	0.0714286	0.995087	0.876455	Score
6	15854166	6-15854166	-14.2601	8.83851	-1.6134	0.108187	0.0714286	0.965823	0.79561	SFHT
6	15854166	6-15854166	11.8116	7.78416	1.51739	0.1307	0.0714286	0.883723	0.913761	Diff_SFHT
6	15854166	6-15854166	-1.38072	2.24114	-0.616079	0.538497	0.0714286	0.268817	0.923369	WT_EaHT
6	15854290	6-15854290	6.87757	3.75894	1.82966	0.0687466	0.120536	1.16275	0.72591	MT_EaHT
6	15854290	6-15854290	0.052035	0.0285992	1.81946	0.0703005	0.120536	1.15304	0.899931	Ratio_EaHT
6	15854290	6-15854290	-5.79852	3.23118	-1.79455	0.0741985	0.120536	1.1296	0.882542	Diff_EaHT
6	15854290	6-15854290	-10.5863	5.92374	-1.7871	0.0753922	0.120536	1.12267	0.886974	Diff_SFHT
6	15854290	6-15854290	-0.2351	0.136826	-1.71824	0.0871923	0.120536	1.05952	0.868035	Score
6	15854290	6-15854290	-8.34874	5.21763	-1.6001	0.111094	0.120536	0.954311	0.911288	Diff_FlHT
6	15854290	6-15854290	0.0381949	0.0254492	1.50083	0.13493	0.120536	0.869891	0.908363	Ratio_SFHT
6	15854290	6-15854290	0.0298787	0.0225266	1.32637	0.186171	0.120536	0.730089	0.951753	Ratio_FlHT
6	15854290	6-15854290	7.55299	6.00339	1.25812	0.209766	0.120536	0.678266	0.87241	MT_FlHT
6	15854290	6-15854290	8.41224	6.72653	1.25061	0.212497	0.120536	0.672648	0.868378	SFHT
6	15854290	6-15854290	0.803645	1.69268	0.474777	0.63543	0.120536	0.196932	0.943048	WT_EaHT
6	15854290	6-15854290	-0.75707	2.03626	-0.371795	0.710412	0.120536	0.14849	0.969914	WT_FlHT
6	15854298	6-15854298	-4.76662	2.74862	-1.73419	0.0843179	0.0669643	1.07408	0.704932	WT_FlHT
6	15854298	6-15854298	-0.0412417	0.0306024	-1.34766	0.179233	0.0669643	0.746582	0.951684	Ratio_FlHT
6	15854298	6-15854298	-10.872	8.15117	-1.3338	0.183735	0.0669643	0.735809	0.859734	MT_FlHT
6	15854298	6-15854298	5.7512	4.40328	1.30612	0.192977	0.0669643	0.714495	0.929869	Diff_EaHT
6	15854298	6-15854298	-6.38138	5.12587	-1.24494	0.21457	0.0669643	0.668432	0.849044	MT_EaHT
6	15854298	6-15854298	-0.0470707	0.0390054	-1.20677	0.22891	0.0669643	0.640335	0.945597	Ratio_EaHT
6	15854298	6-15854298	8.37288	7.10895	1.17779	0.240224	0.0669643	0.619383	0.939336	Diff_FlHT
6	15854298	6-15854298	-0.0375166	0.0346602	-1.08241	0.280335	0.0669643	0.552322	0.950436	Ratio_SFHT
6	15854298	6-15854298	0.198883	0.188354	1.0559	0.292201	0.0669643	0.534319	0.946821	Score
6	15854298	6-15854298	-9.57014	9.20792	-1.03934	0.299866	0.0669643	0.523072	0.902273	SFHT
6	15854298	6-15854298	7.17798	8.0935	0.886882	0.376177	0.0669643	0.424608	0.960635	Diff_SFHT
6	15854298	6-15854298	-1.4899	2.31925	-0.642408	0.521296	0.0669643	0.282916	0.918953	WT_EaHT
6	15854345	6-15854345	-4.89395	2.98602	-1.63895	0.102685	0.0580357	0.988491	0.72985	WT_FlHT
6	15854345	6-15854345	-1.59991	2.52352	-0.633996	0.52676	0.0580357	0.278387	0.920478	WT_EaHT
6	15854345	6-15854345	-0.0180278	0.0336234	-0.536169	0.592415	0.0580357	0.227374	0.987575	Ratio_FlHT
6	15854345	6-15854345	-2.90304	5.65287	-0.513552	0.608115	0.0580357	0.216014	0.962489	MT_EaHT
6	15854345	6-15854345	-4.35194	8.99438	-0.483852	0.629003	0.0580357	0.201348	0.973693	MT_FlHT
6	15854345	6-15854345	2.25925	4.85851	0.465008	0.642419	0.0580357	0.192182	0.983443	Diff_EaHT
6	15854345	6-15854345	-0.017838	0.0430166	-0.414678	0.678812	0.0580357	0.168251	0.991649	Ratio_EaHT
6	15854345	6-15854345	2.5259	7.80615	0.323578	0.746583	0.0580357	0.126922	0.99138	Diff_FlHT
6	15854345	6-15854345	-0.0117764	0.0382037	-0.308252	0.758202	0.0580357	0.120215	0.99623	Ratio_SFHT
6	15854345	6-15854345	0.0548185	0.205431	0.266846	0.789843	0.0580357	0.102459	0.994573	Score
6	15854345	6-15854345	-2.54462	10.177	-0.250036	0.802809	0.0580357	0.0953879	0.987792	SFHT
6	15854345	6-15854345	0.652988	8.9146	0.0732492	0.941679	0.0580357	0.0260972	0.998939	Diff_SFHT
6	15854349	6-15854349	-4.76662	2.74862	-1.73419	0.0843179	0.0669643	1.07408	0.704932	WT_FlHT
6	15854349	6-15854349	-0.0412417	0.0306024	-1.34766	0.179233	0.0669643	0.746582	0.951684	Ratio_FlHT
6	15854349	6-15854349	-10.872	8.15117	-1.3338	0.183735	0.0669643	0.735809	0.859734	MT_FlHT
6	15854349	6-15854349	5.7512	4.40328	1.30612	0.192977	0.0669643	0.714495	0.929869	Diff_EaHT
6	15854349	6-15854349	-6.38138	5.12587	-1.24494	0.21457	0.0669643	0.668432	0.849044	MT_EaHT
6	15854349	6-15854349	-0.0470707	0.0390054	-1.20677	0.22891	0.0669643	0.640335	0.945597	Ratio_EaHT
6	15854349	6-15854349	8.37288	7.10895	1.17779	0.240224	0.0669643	0.619383	0.939336	Diff_FlHT
6	15854349	6-15854349	-0.0375166	0.0346602	-1.08241	0.280335	0.0669643	0.552322	0.950436	Ratio_SFHT
6	15854349	6-15854349	0.198883	0.188354	1.0559	0.292201	0.0669643	0.534319	0.946821	Score
6	15854349	6-15854349	-9.57014	9.20792	-1.03934	0.299866	0.0669643	0.523072	0.902273	SFHT
6	15854349	6-15854349	7.17798	8.0935	0.886882	0.376177	0.0669643	0.424608	0.960635	Diff_SFHT
6	15854349	6-15854349	-1.4899	2.31925	-0.642408	0.521296	0.0669643	0.282916	0.918953	WT_EaHT
6	15854362	6-15854362	-4.76662	2.74862	-1.73419	0.0843179	0.0669643	1.07408	0.704932	WT_FlHT
6	15854362	6-15854362	-0.0412417	0.0306024	-1.34766	0.179233	0.0669643	0.746582	0.951684	Ratio_FlHT
6	15854362	6-15854362	-10.872	8.15117	-1.3338	0.183735	0.0669643	0.735809	0.859734	MT_FlHT
6	15854362	6-15854362	5.7512	4.40328	1.30612	0.192977	0.0669643	0.714495	0.929869	Diff_EaHT
6	15854362	6-15854362	-6.38138	5.12587	-1.24494	0.21457	0.0669643	0.668432	0.849044	MT_EaHT
6	15854362	6-15854362	-0.0470707	0.0390054	-1.20677	0.22891	0.0669643	0.640335	0.945597	Ratio_EaHT
6	15854362	6-15854362	8.37288	7.10895	1.17779	0.240224	0.0669643	0.619383	0.939336	Diff_FlHT
6	15854362	6-15854362	-0.0375166	0.0346602	-1.08241	0.280335	0.0669643	0.552322	0.950436	Ratio_SFHT
6	15854362	6-15854362	0.198883	0.188354	1.0559	0.292201	0.0669643	0.534319	0.946821	Score
6	15854362	6-15854362	-9.57014	9.20792	-1.03934	0.299866	0.0669643	0.523072	0.902273	SFHT
6	15854362	6-15854362	7.17798	8.0935	0.886882	0.376177	0.0669643	0.424608	0.960635	Diff_SFHT
6	15854362	6-15854362	-1.4899	2.31925	-0.642408	0.521296	0.0669643	0.282916	0.918953	WT_EaHT
6	15854419	6-15854419	-0.0610568	0.0293659	-2.07918	0.0388274	0.0714286	1.41086	0.88844	Ratio_FlHT
6	15854419	6-15854419	-15.7375	7.82597	-2.01093	0.0456298	0.0714286	1.34075	0.740502	MT_FlHT
6	15854419	6-15854419	13.5239	6.82102	1.98269	0.0487185	0.0714286	1.31231	0.864405	Diff_FlHT
6	15854419	6-15854419	8.18862	4.22963	1.93601	0.0542414	0.0714286	1.26567	0.866087	Diff_EaHT
6	15854419	6-15854419	-8.79446	4.92862	-1.78436	0.0758362	0.0714286	1.12012	0.736447	MT_EaHT
6	15854419	6-15854419	-0.0664881	0.0374989	-1.77307	0.0777023	0.0714286	1.10957	0.904017	Ratio_EaHT
6	15854419	6-15854419	-4.51105	2.66017	-1.69578	0.0913757	0.0714286	1.03917	0.71587	WT_FlHT
6	15854419	6-15854419	-0.0551311	0.0333318	-1.65401	0.099649	0.0714286	1.00153	0.893665	Ratio_SFHT
6	15854419	6-15854419	0.298543	0.181328	1.64642	0.101138	0.0714286	0.995087	0.876455	Score
6	15854419	6-15854419	-14.2601	8.83851	-1.6134	0.108187	0.0714286	0.965823	0.79561	SFHT
6	15854419	6-15854419	11.8116	7.78416	1.51739	0.1307	0.0714286	0.883723	0.913761	Diff_SFHT
6	15854419	6-15854419	-1.38072	2.24114	-0.616079	0.538497	0.0714286	0.268817	0.923369	WT_EaHT
6	15854486	6-15854486	-4.89395	2.98602	-1.63895	0.102685	0.0580357	0.988491	0.72985	WT_FlHT
6	15854486	6-15854486	-1.59991	2.52352	-0.633996	0.52676	0.0580357	0.278387	0.920478	WT_EaHT
6	15854486	6-15854486	-0.0180278	0.0336234	-0.536169	0.592415	0.0580357	0.227374	0.987575	Ratio_FlHT
6	15854486	6-15854486	-2.90304	5.65287	-0.513552	0.608115	0.0580357	0.216014	0.962489	MT_EaHT
6	15854486	6-15854486	-4.35194	8.99438	-0.483852	0.629003	0.0580357	0.201348	0.973693	MT_FlHT
6	15854486	6-15854486	2.25925	4.85851	0.465008	0.642419	0.0580357	0.192182	0.983443	Diff_EaHT
6	15854486	6-15854486	-0.017838	0.0430166	-0.414678	0.678812	0.0580357	0.168251	0.991649	Ratio_EaHT
6	15854486	6-15854486	2.5259	7.80615	0.323578	0.746583	0.0580357	0.126922	0.99138	Diff_FlHT
6	15854486	6-15854486	-0.0117764	0.0382037	-0.308252	0.758202	0.0580357	0.120215	0.99623	Ratio_SFHT
6	15854486	6-15854486	0.0548185	0.205431	0.266846	0.789843	0.0580357	0.102459	0.994573	Score
6	15854486	6-15854486	-2.54462	10.177	-0.250036	0.802809	0.0580357	0.0953879	0.987792	SFHT
6	15854486	6-15854486	0.652988	8.9146	0.0732492	0.941679	0.0580357	0.0260972	0.998939	Diff_SFHT
6	15854487	6-15854487	-4.76662	2.74862	-1.73419	0.0843179	0.0669643	1.07408	0.704932	WT_FlHT
6	15854487	6-15854487	-0.0412417	0.0306024	-1.34766	0.179233	0.0669643	0.746582	0.951684	Ratio_FlHT
6	15854487	6-15854487	-10.872	8.15117	-1.3338	0.183735	0.0669643	0.735809	0.859734	MT_FlHT
6	15854487	6-15854487	5.7512	4.40328	1.30612	0.192977	0.0669643	0.714495	0.929869	Diff_EaHT
6	15854487	6-15854487	-6.38138	5.12587	-1.24494	0.21457	0.0669643	0.668432	0.849044	MT_EaHT
6	15854487	6-15854487	-0.0470707	0.0390054	-1.20677	0.22891	0.0669643	0.640335	0.945597	Ratio_EaHT
6	15854487	6-15854487	8.37288	7.10895	1.17779	0.240224	0.0669643	0.619383	0.939336	Diff_FlHT
6	15854487	6-15854487	-0.0375166	0.0346602	-1.08241	0.280335	0.0669643	0.552322	0.950436	Ratio_SFHT
6	15854487	6-15854487	0.198883	0.188354	1.0559	0.292201	0.0669643	0.534319	0.946821	Score
6	15854487	6-15854487	-9.57014	9.20792	-1.03934	0.299866	0.0669643	0.523072	0.902273	SFHT
6	15854487	6-15854487	7.17798	8.0935	0.886882	0.376177	0.0669643	0.424608	0.960635	Diff_SFHT
6	15854487	6-15854487	-1.4899	2.31925	-0.642408	0.521296	0.0669643	0.282916	0.918953	WT_EaHT
6	15854501	6-15854501	-4.76662	2.74862	-1.73419	0.0843179	0.0669643	1.07408	0.704932	WT_FlHT
6	15854501	6-15854501	-0.0412417	0.0306024	-1.34766	0.179233	0.0669643	0.746582	0.951684	Ratio_FlHT
6	15854501	6-15854501	-10.872	8.15117	-1.3338	0.183735	0.0669643	0.735809	0.859734	MT_FlHT
6	15854501	6-15854501	5.7512	4.40328	1.30612	0.192977	0.0669643	0.714495	0.929869	Diff_EaHT
6	15854501	6-15854501	-6.38138	5.12587	-1.24494	0.21457	0.0669643	0.668432	0.849044	MT_EaHT
6	15854501	6-15854501	-0.0470707	0.0390054	-1.20677	0.22891	0.0669643	0.640335	0.945597	Ratio_EaHT
6	15854501	6-15854501	8.37288	7.10895	1.17779	0.240224	0.0669643	0.619383	0.939336	Diff_FlHT
6	15854501	6-15854501	-0.0375166	0.0346602	-1.08241	0.280335	0.0669643	0.552322	0.950436	Ratio_SFHT
6	15854501	6-15854501	0.198883	0.188354	1.0559	0.292201	0.0669643	0.534319	0.946821	Score
6	15854501	6-15854501	-9.57014	9.20792	-1.03934	0.299866	0.0669643	0.523072	0.902273	SFHT
6	15854501	6-15854501	7.17798	8.0935	0.886882	0.376177	0.0669643	0.424608	0.960635	Diff_SFHT
6	15854501	6-15854501	-1.4899	2.31925	-0.642408	0.521296	0.0669643	0.282916	0.918953	WT_EaHT
6	15854529	6-15854529	-4.76662	2.74862	-1.73419	0.0843179	0.0669643	1.07408	0.704932	WT_FlHT
6	15854529	6-15854529	-0.0412417	0.0306024	-1.34766	0.179233	0.0669643	0.746582	0.951684	Ratio_FlHT
6	15854529	6-15854529	-10.872	8.15117	-1.3338	0.183735	0.0669643	0.735809	0.859734	MT_FlHT
6	15854529	6-15854529	5.7512	4.40328	1.30612	0.192977	0.0669643	0.714495	0.929869	Diff_EaHT
6	15854529	6-15854529	-6.38138	5.12587	-1.24494	0.21457	0.0669643	0.668432	0.849044	MT_EaHT
6	15854529	6-15854529	-0.0470707	0.0390054	-1.20677	0.22891	0.0669643	0.640335	0.945597	Ratio_EaHT
6	15854529	6-15854529	8.37288	7.10895	1.17779	0.240224	0.0669643	0.619383	0.939336	Diff_FlHT
6	15854529	6-15854529	-0.0375166	0.0346602	-1.08241	0.280335	0.0669643	0.552322	0.950436	Ratio_SFHT
6	15854529	6-15854529	0.198883	0.188354	1.0559	0.292201	0.0669643	0.534319	0.946821	Score
6	15854529	6-15854529	-9.57014	9.20792	-1.03934	0.299866	0.0669643	0.523072	0.902273	SFHT
6	15854529	6-15854529	7.17798	8.0935	0.886882	0.376177	0.0669643	0.424608	0.960635	Diff_SFHT
6	15854529	6-15854529	-1.4899	2.31925	-0.642408	0.521296	0.0669643	0.282916	0.918953	WT_EaHT
6	15854567	6-15854567	-0.0508198	0.0283366	-1.79344	0.074356	0.0758929	1.12868	0.912149	Ratio_FlHT
6	15854567	6-15854567	11.3258	6.57981	1.72129	0.0866851	0.0758929	1.06206	0.898469	Diff_FlHT
6	15854567	6-15854567	6.92294	4.08573	1.69442	0.0917041	0.0758929	1.03761	0.895047	Diff_EaHT
6	15854567	6-15854567	-12.1118	7.57052	-1.59987	0.111153	0.0758929	0.95408	0.814344	MT_FlHT
6	15854567	6-15854567	-0.0544293	0.0362241	-1.50257	0.134488	0.0758929	0.871316	0.927437	Ratio_EaHT
6	15854567	6-15854567	-7.04441	4.76229	-1.47921	0.140613	0.0758929	0.851975	0.79868	MT_EaHT
6	15854567	6-15854567	0.238889	0.174885	1.36598	0.173372	0.0758929	0.76102	0.917427	Score
6	15854567	6-15854567	-0.0427371	0.0322054	-1.32701	0.185973	0.0758929	0.730549	0.928983	Ratio_SFHT
6	15854567	6-15854567	-3.20223	2.5719	-1.24508	0.214457	0.0758929	0.66866	0.829381	WT_FlHT
6	15854567	6-15854567	9.1382	7.51844	1.21544	0.22559	0.0758929	0.64668	0.940545	Diff_SFHT
6	15854567	6-15854567	-10.2382	8.53702	-1.19927	0.2318	0.0758929	0.634886	0.87649	SFHT
6	15854567	6-15854567	-0.872533	2.15838	-0.404253	0.68643	0.0758929	0.163404	0.952605	WT_EaHT
6	15854579	6-15854579	-4.76662	2.74862	-1.73419	0.0843179	0.0669643	1.07408	0.704932	WT_FlHT
6	15854579	6-15854579	-0.0412417	0.0306024	-1.34766	0.179233	0.0669643	0.746582	0.951684	Ratio_FlHT
6	15854579	6-15854579	-10.872	8.15117	-1.3338	0.183735	0.0669643	0.735809	0.859734	MT_FlHT
6	15854579	6-15854579	5.7512	4.40328	1.30612	0.192977	0.0669643	0.714495	0.929869	Diff_EaHT
6	15854579	6-15854579	-6.38138	5.12587	-1.24494	0.21457	0.0669643	0.668432	0.849044	MT_EaHT
6	15854579	6-15854579	-0.0470707	0.0390054	-1.20677	0.22891	0.0669643	0.640335	0.945597	Ratio_EaHT
6	15854579	6-15854579	8.37288	7.10895	1.17779	0.240224	0.0669643	0.619383	0.939336	Diff_FlHT
6	15854579	6-15854579	-0.0375166	0.0346602	-1.08241	0.280335	0.0669643	0.552322	0.950436	Ratio_SFHT
6	15854579	6-15854579	0.198883	0.188354	1.0559	0.292201	0.0669643	0.534319	0.946821	Score
6	15854579	6-15854579	-9.57014	9.20792	-1.03934	0.299866	0.0669643	0.523072	0.902273	SFHT
6	15854579	6-15854579	7.17798	8.0935	0.886882	0.376177	0.0669643	0.424608	0.960635	Diff_SFHT
6	15854579	6-15854579	-1.4899	2.31925	-0.642408	0.521296	0.0669643	0.282916	0.918953	WT_EaHT
6	15854624	6-15854624	-0.0508198	0.0283366	-1.79344	0.074356	0.0758929	1.12868	0.912149	Ratio_FlHT
6	15854624	6-15854624	11.3258	6.57981	1.72129	0.0866851	0.0758929	1.06206	0.898469	Diff_FlHT
6	15854624	6-15854624	6.92294	4.08573	1.69442	0.0917041	0.0758929	1.03761	0.895047	Diff_EaHT
6	15854624	6-15854624	-12.1118	7.57052	-1.59987	0.111153	0.0758929	0.95408	0.814344	MT_FlHT
6	15854624	6-15854624	-0.0544293	0.0362241	-1.50257	0.134488	0.0758929	0.871316	0.927437	Ratio_EaHT
6	15854624	6-15854624	-7.04441	4.76229	-1.47921	0.140613	0.0758929	0.851975	0.79868	MT_EaHT
6	15854624	6-15854624	0.238889	0.174885	1.36598	0.173372	0.0758929	0.76102	0.917427	Score
6	15854624	6-15854624	-0.0427371	0.0322054	-1.32701	0.185973	0.0758929	0.730549	0.928983	Ratio_SFHT
6	15854624	6-15854624	-3.20223	2.5719	-1.24508	0.214457	0.0758929	0.66866	0.829381	WT_FlHT
6	15854624	6-15854624	9.1382	7.51844	1.21544	0.22559	0.0758929	0.64668	0.940545	Diff_SFHT
6	15854624	6-15854624	-10.2382	8.53702	-1.19927	0.2318	0.0758929	0.634886	0.87649	SFHT
6	15854624	6-15854624	-0.872533	2.15838	-0.404253	0.68643	0.0758929	0.163404	0.952605	WT_EaHT
6	15854694	6-15854694	5.15469	4.03076	1.27884	0.2024	0.0758929	0.693791	0.931276	Diff_EaHT
6	15854694	6-15854694	0.221095	0.174328	1.26827	0.206072	0.0758929	0.68598	0.928744	Score
6	15854694	6-15854694	-5.47323	4.69355	-1.16612	0.244916	0.0758929	0.610983	0.862756	MT_EaHT
6	15854694	6-15854694	-8.43288	7.46871	-1.12909	0.260165	0.0758929	0.584751	0.892644	MT_FlHT
6	15854694	6-15854694	-0.0389465	0.0357226	-1.09025	0.276883	0.0758929	0.557703	0.954489	Ratio_EaHT
6	15854694	6-15854694	6.75182	6.55592	1.02988	0.304262	0.0758929	0.516753	0.948333	Diff_FlHT
6	15854694	6-15854694	-0.0288183	0.028252	-1.02005	0.308892	0.0758929	0.510194	0.966072	Ratio_FlHT
6	15854694	6-15854694	-2.59429	2.57421	-1.0078	0.314685	0.0758929	0.502124	0.879068	WT_FlHT
6	15854694	6-15854694	7.10332	7.40454	0.95932	0.338522	0.0758929	0.470413	0.956621	Diff_SFHT
6	15854694	6-15854694	-0.0300708	0.031741	-0.947381	0.344555	0.0758929	0.462742	0.96074	Ratio_SFHT
6	15854694	6-15854694	-7.79395	8.40651	-0.927133	0.354942	0.0758929	0.449842	0.919257	SFHT
6	15854694	6-15854694	-0.848561	2.15028	-0.394628	0.69351	0.0758929	0.158947	0.953921	WT_EaHT
6	15854696	6-15854696	6.80438	4.54094	1.49845	0.135554	0.0580357	0.867888	0.912985	Diff_EaHT
6	15854696	6-15854696	-0.0475658	0.0402834	-1.18078	0.239058	0.0580357	0.621497	0.947192	Ratio_EaHT
6	15854696	6-15854696	-5.98304	5.29652	-1.12962	0.259951	0.0580357	0.585108	0.868002	MT_EaHT
6	15854696	6-15854696	0.198818	0.196899	1.00974	0.313753	0.0580357	0.503412	0.951162	Score
6	15854696	6-15854696	-0.030422	0.031836	-0.955584	0.340391	0.0580357	0.468021	0.967973	Ratio_FlHT
6	15854696	6-15854696	7.03381	7.38806	0.952051	0.342176	0.0580357	0.46575	0.953145	Diff_FlHT
6	15854696	6-15854696	-7.63515	8.43642	-0.905022	0.366506	0.0580357	0.435919	0.926849	MT_FlHT
6	15854696	6-15854696	-2.34326	2.89976	-0.808088	0.419933	0.0580357	0.37682	0.913072	WT_FlHT
6	15854696	6-15854696	-0.0245176	0.0358514	-0.683867	0.494828	0.0580357	0.305546	0.978023	Ratio_SFHT
6	15854696	6-15854696	5.58388	8.36434	0.667582	0.505148	0.0580357	0.296582	0.975138	Diff_SFHT
6	15854696	6-15854696	-5.41457	9.54247	-0.567418	0.571048	0.0580357	0.243327	0.962448	SFHT
6	15854696	6-15854696	0.125826	2.42624	0.0518604	0.958688	0.0580357	0.0183226	0.995025	WT_EaHT
6	15854703	6-15854703	-4.76662	2.74862	-1.73419	0.0843179	0.0669643	1.07408	0.704932	WT_FlHT
6	15854703	6-15854703	-0.0412417	0.0306024	-1.34766	0.179233	0.0669643	0.746582	0.951684	Ratio_FlHT
6	15854703	6-15854703	-10.872	8.15117	-1.3338	0.183735	0.0669643	0.735809	0.859734	MT_FlHT
6	15854703	6-15854703	5.7512	4.40328	1.30612	0.192977	0.0669643	0.714495	0.929869	Diff_EaHT
6	15854703	6-15854703	-6.38138	5.12587	-1.24494	0.21457	0.0669643	0.668432	0.849044	MT_EaHT
6	15854703	6-15854703	-0.0470707	0.0390054	-1.20677	0.22891	0.0669643	0.640335	0.945597	Ratio_EaHT
6	15854703	6-15854703	8.37288	7.10895	1.17779	0.240224	0.0669643	0.619383	0.939336	Diff_FlHT
6	15854703	6-15854703	-0.0375166	0.0346602	-1.08241	0.280335	0.0669643	0.552322	0.950436	Ratio_SFHT
6	15854703	6-15854703	0.198883	0.188354	1.0559	0.292201	0.0669643	0.534319	0.946821	Score
6	15854703	6-15854703	-9.57014	9.20792	-1.03934	0.299866	0.0669643	0.523072	0.902273	SFHT
6	15854703	6-15854703	7.17798	8.0935	0.886882	0.376177	0.0669643	0.424608	0.960635	Diff_SFHT
6	15854703	6-15854703	-1.4899	2.31925	-0.642408	0.521296	0.0669643	0.282916	0.918953	WT_EaHT
6	15854714	6-15854714	-0.0508198	0.0283366	-1.79344	0.074356	0.0758929	1.12868	0.912149	Ratio_FlHT
6	15854714	6-15854714	11.3258	6.57981	1.72129	0.0866851	0.0758929	1.06206	0.898469	Diff_FlHT
6	15854714	6-15854714	6.92294	4.08573	1.69442	0.0917041	0.0758929	1.03761	0.895047	Diff_EaHT
6	15854714	6-15854714	-12.1118	7.57052	-1.59987	0.111153	0.0758929	0.95408	0.814344	MT_FlHT
6	15854714	6-15854714	-0.0544293	0.0362241	-1.50257	0.134488	0.0758929	0.871316	0.927437	Ratio_EaHT
6	15854714	6-15854714	-7.04441	4.76229	-1.47921	0.140613	0.0758929	0.851975	0.79868	MT_EaHT
6	15854714	6-15854714	0.238889	0.174885	1.36598	0.173372	0.0758929	0.76102	0.917427	Score
6	15854714	6-15854714	-0.0427371	0.0322054	-1.32701	0.185973	0.0758929	0.730549	0.928983	Ratio_SFHT
6	15854714	6-15854714	-3.20223	2.5719	-1.24508	0.214457	0.0758929	0.66866	0.829381	WT_FlHT
6	15854714	6-15854714	9.1382	7.51844	1.21544	0.22559	0.0758929	0.64668	0.940545	Diff_SFHT
6	15854714	6-15854714	-10.2382	8.53702	-1.19927	0.2318	0.0758929	0.634886	0.87649	SFHT
6	15854714	6-15854714	-0.872533	2.15838	-0.404253	0.68643	0.0758929	0.163404	0.952605	WT_EaHT
6	15854727	6-15854727	-4.89395	2.98602	-1.63895	0.102685	0.0580357	0.988491	0.72985	WT_FlHT
6	15854727	6-15854727	-1.59991	2.52352	-0.633996	0.52676	0.0580357	0.278387	0.920478	WT_EaHT
6	15854727	6-15854727	-0.0180278	0.0336234	-0.536169	0.592415	0.0580357	0.227374	0.987575	Ratio_FlHT
6	15854727	6-15854727	-2.90304	5.65287	-0.513552	0.608115	0.0580357	0.216014	0.962489	MT_EaHT
6	15854727	6-15854727	-4.35194	8.99438	-0.483852	0.629003	0.0580357	0.201348	0.973693	MT_FlHT
6	15854727	6-15854727	2.25925	4.85851	0.465008	0.642419	0.0580357	0.192182	0.983443	Diff_EaHT
6	15854727	6-15854727	-0.017838	0.0430166	-0.414678	0.678812	0.0580357	0.168251	0.991649	Ratio_EaHT
6	15854727	6-15854727	2.5259	7.80615	0.323578	0.746583	0.0580357	0.126922	0.99138	Diff_FlHT
6	15854727	6-15854727	-0.0117764	0.0382037	-0.308252	0.758202	0.0580357	0.120215	0.99623	Ratio_SFHT
6	15854727	6-15854727	0.0548185	0.205431	0.266846	0.789843	0.0580357	0.102459	0.994573	Score
6	15854727	6-15854727	-2.54462	10.177	-0.250036	0.802809	0.0580357	0.0953879	0.987792	SFHT
6	15854727	6-15854727	0.652988	8.9146	0.0732492	0.941679	0.0580357	0.0260972	0.998939	Diff_SFHT
6	15854730	6-15854730	-4.76662	2.74862	-1.73419	0.0843179	0.0669643	1.07408	0.704932	WT_FlHT
6	15854730	6-15854730	-0.0412417	0.0306024	-1.34766	0.179233	0.0669643	0.746582	0.951684	Ratio_FlHT
6	15854730	6-15854730	-10.872	8.15117	-1.3338	0.183735	0.0669643	0.735809	0.859734	MT_FlHT
6	15854730	6-15854730	5.7512	4.40328	1.30612	0.192977	0.0669643	0.714495	0.929869	Diff_EaHT
6	15854730	6-15854730	-6.38138	5.12587	-1.24494	0.21457	0.0669643	0.668432	0.849044	MT_EaHT
6	15854730	6-15854730	-0.0470707	0.0390054	-1.20677	0.22891	0.0669643	0.640335	0.945597	Ratio_EaHT
6	15854730	6-15854730	8.37288	7.10895	1.17779	0.240224	0.0669643	0.619383	0.939336	Diff_FlHT
6	15854730	6-15854730	-0.0375166	0.0346602	-1.08241	0.280335	0.0669643	0.552322	0.950436	Ratio_SFHT
6	15854730	6-15854730	0.198883	0.188354	1.0559	0.292201	0.0669643	0.534319	0.946821	Score
6	15854730	6-15854730	-9.57014	9.20792	-1.03934	0.299866	0.0669643	0.523072	0.902273	SFHT
6	15854730	6-15854730	7.17798	8.0935	0.886882	0.376177	0.0669643	0.424608	0.960635	Diff_SFHT
6	15854730	6-15854730	-1.4899	2.31925	-0.642408	0.521296	0.0669643	0.282916	0.918953	WT_EaHT
6	15854733	6-15854733	0.463304	0.154143	3.00567	0.00296489	0.09375	2.52799	0.633609	Score
6	15854733	6-15854733	-0.0620082	0.0249522	-2.48508	0.0137407	0.09375	1.86199	0.795228	Ratio_FlHT
6	15854733	6-15854733	14.0079	5.79497	2.41726	0.0165002	0.09375	1.78251	0.774281	Diff_FlHT
6	15854733	6-15854733	-17.5559	7.99901	-2.19475	0.029299	0.09375	1.53315	0.68635	SFHT
6	15854733	6-15854733	-0.0647515	0.030536	-2.1205	0.0351599	0.09375	1.45395	0.843895	Ratio_SFHT
6	15854733	6-15854733	-14.7283	7.19699	-2.04645	0.0419761	0.09375	1.377	0.734734	MT_FlHT
6	15854733	6-15854733	-0.0693153	0.0344236	-2.0136	0.0453594	0.09375	1.34333	0.885013	Ratio_EaHT
6	15854733	6-15854733	14.1557	7.13329	1.98445	0.0485329	0.09375	1.31396	0.86031	Diff_SFHT
6	15854733	6-15854733	-8.3623	4.53176	-1.84526	0.0664345	0.09375	1.17761	0.724039	MT_EaHT
6	15854733	6-15854733	6.96653	3.8964	1.78794	0.0752627	0.09375	1.12342	0.883947	Diff_EaHT
6	15854733	6-15854733	-1.93973	2.30915	-0.84002	0.40183	0.09375	0.395958	0.908046	WT_FlHT
6	15854733	6-15854733	-0.710905	1.93377	-0.367627	0.713515	0.09375	0.146597	0.95789	WT_EaHT
6	15854753	6-15854753	-0.0508198	0.0283366	-1.79344	0.074356	0.0758929	1.12868	0.912149	Ratio_FlHT
6	15854753	6-15854753	11.3258	6.57981	1.72129	0.0866851	0.0758929	1.06206	0.898469	Diff_FlHT
6	15854753	6-15854753	6.92294	4.08573	1.69442	0.0917041	0.0758929	1.03761	0.895047	Diff_EaHT
6	15854753	6-15854753	-12.1118	7.57052	-1.59987	0.111153	0.0758929	0.95408	0.814344	MT_FlHT
6	15854753	6-15854753	-0.0544293	0.0362241	-1.50257	0.134488	0.0758929	0.871316	0.927437	Ratio_EaHT
6	15854753	6-15854753	-7.04441	4.76229	-1.47921	0.140613	0.0758929	0.851975	0.79868	MT_EaHT
6	15854753	6-15854753	0.238889	0.174885	1.36598	0.173372	0.0758929	0.76102	0.917427	Score
6	15854753	6-15854753	-0.0427371	0.0322054	-1.32701	0.185973	0.0758929	0.730549	0.928983	Ratio_SFHT
6	15854753	6-15854753	-3.20223	2.5719	-1.24508	0.214457	0.0758929	0.66866	0.829381	WT_FlHT
6	15854753	6-15854753	9.1382	7.51844	1.21544	0.22559	0.0758929	0.64668	0.940545	Diff_SFHT
6	15854753	6-15854753	-10.2382	8.53702	-1.19927	0.2318	0.0758929	0.634886	0.87649	SFHT
6	15854753	6-15854753	-0.872533	2.15838	-0.404253	0.68643	0.0758929	0.163404	0.952605	WT_EaHT
6	15854761	6-15854761	-4.21935	2.56415	-1.64551	0.101325	0.0758929	0.994282	0.728007	WT_FlHT
6	15854761	6-15854761	-4.89816	4.73	-1.03555	0.301626	0.0758929	0.520532	0.884864	MT_EaHT
6	15854761	6-15854761	3.88728	4.06633	0.955967	0.340215	0.0758929	0.468247	0.956017	Diff_EaHT
6	15854761	6-15854761	0.165815	0.17489	0.948114	0.344136	0.0758929	0.46327	0.956035	Score
6	15854761	6-15854761	-7.06852	7.52908	-0.93883	0.348912	0.0758929	0.457284	0.9217	MT_FlHT
6	15854761	6-15854761	-0.0317851	0.0360107	-0.882658	0.378455	0.0758929	0.421986	0.96839	Ratio_EaHT
6	15854761	6-15854761	-0.0238937	0.028407	-0.841121	0.401246	0.0758929	0.396589	0.973636	Ratio_FlHT
6	15854761	6-15854761	-1.62546	2.15158	-0.755473	0.450796	0.0758929	0.34602	0.897818	WT_EaHT
6	15854761	6-15854761	-5.70936	8.43708	-0.676699	0.499356	0.0758929	0.30159	0.951307	SFHT
6	15854761	6-15854761	4.46352	6.59615	0.676686	0.499357	0.0758929	0.301589	0.972077	Diff_FlHT
6	15854761	6-15854761	-0.0201754	0.0320059	-0.630366	0.529154	0.0758929	0.276418	0.982119	Ratio_SFHT
6	15854761	6-15854761	3.2718	7.47046	0.437965	0.66187	0.0758929	0.179227	0.987422	Diff_SFHT
6	15854790	6-15854790	-0.0610568	0.0293659	-2.07918	0.0388274	0.0714286	1.41086	0.88844	Ratio_FlHT
6	15854790	6-15854790	-15.7375	7.82597	-2.01093	0.0456298	0.0714286	1.34075	0.740502	MT_FlHT
6	15854790	6-15854790	13.5239	6.82102	1.98269	0.0487185	0.0714286	1.31231	0.864405	Diff_FlHT
6	15854790	6-15854790	8.18862	4.22963	1.93601	0.0542414	0.0714286	1.26567	0.866087	Diff_EaHT
6	15854790	6-15854790	-8.79446	4.92862	-1.78436	0.0758362	0.0714286	1.12012	0.736447	MT_EaHT
6	15854790	6-15854790	-0.0664881	0.0374989	-1.77307	0.0777023	0.0714286	1.10957	0.904017	Ratio_EaHT
6	15854790	6-15854790	-4.51105	2.66017	-1.69578	0.0913757	0.0714286	1.03917	0.71587	WT_FlHT
6	15854790	6-15854790	-0.0551311	0.0333318	-1.65401	0.099649	0.0714286	1.00153	0.893665	Ratio_SFHT
6	15854790	6-15854790	0.298543	0.181328	1.64642	0.101138	0.0714286	0.995087	0.876455	Score
6	15854790	6-15854790	-14.2601	8.83851	-1.6134	0.108187	0.0714286	0.965823	0.79561	SFHT
6	15854790	6-15854790	11.8116	7.78416	1.51739	0.1307	0.0714286	0.883723	0.913761	Diff_SFHT
6	15854790	6-15854790	-1.38072	2.24114	-0.616079	0.538497	0.0714286	0.268817	0.923369	WT_EaHT
6	15854797	6-15854797	-4.99353	2.63645	-1.89404	0.0595623	0.0714286	1.22503	0.660851	WT_FlHT
6	15854797	6-15854797	-10.5146	7.79924	-1.34815	0.179083	0.0714286	0.746945	0.857143	MT_FlHT
6	15854797	6-15854797	5.65882	4.21252	1.34333	0.180649	0.0714286	0.743165	0.929357	Diff_EaHT
6	15854797	6-15854797	-6.49944	4.90254	-1.32573	0.186398	0.0714286	0.729559	0.832634	MT_EaHT
6	15854797	6-15854797	-0.037381	0.0293346	-1.2743	0.203979	0.0714286	0.690415	0.954865	Ratio_FlHT
6	15854797	6-15854797	-0.0473117	0.0373108	-1.26804	0.206221	0.0714286	0.685667	0.942207	Ratio_EaHT
6	15854797	6-15854797	7.499	6.81417	1.1005	0.272385	0.0714286	0.564816	0.944189	Diff_FlHT
6	15854797	6-15854797	0.193293	0.180633	1.07009	0.28578	0.0714286	0.543969	0.946245	Score
6	15854797	6-15854797	-9.22907	8.7818	-1.05093	0.294521	0.0714286	0.530883	0.90054	SFHT
6	15854797	6-15854797	-0.0335715	0.0331785	-1.01185	0.312798	0.0714286	0.504736	0.956312	Ratio_SFHT
6	15854797	6-15854797	6.29983	7.74709	0.813187	0.41705	0.0714286	0.379812	0.965198	Diff_SFHT
6	15854797	6-15854797	-1.60852	2.22375	-0.723336	0.470263	0.0714286	0.327659	0.903957	WT_EaHT
6	15854892	6-15854892	-0.0508198	0.0283366	-1.79344	0.074356	0.0758929	1.12868	0.912149	Ratio_FlHT
6	15854892	6-15854892	11.3258	6.57981	1.72129	0.0866851	0.0758929	1.06206	0.898469	Diff_FlHT
6	15854892	6-15854892	6.92294	4.08573	1.69442	0.0917041	0.0758929	1.03761	0.895047	Diff_EaHT
6	15854892	6-15854892	-12.1118	7.57052	-1.59987	0.111153	0.0758929	0.95408	0.814344	MT_FlHT
6	15854892	6-15854892	-0.0544293	0.0362241	-1.50257	0.134488	0.0758929	0.871316	0.927437	Ratio_EaHT
6	15854892	6-15854892	-7.04441	4.76229	-1.47921	0.140613	0.0758929	0.851975	0.79868	MT_EaHT
[truncated: 58,674 more rows]
