# Supplementary material for: A maize mutant in the glutamate receptor-like dwarf13 is modified by cis-acting natural variation and a cornichon homolog
Source: PLoS Genet. 2025 Dec 31;21(12):e1012006. doi: 10.1371/journal.pgen.1012006 (PMC12782448; doi:10.1371/journal.pgen.1012006)
Supplement: S5 Table — (XLSX) [file pgen.1012006.s010.xlsx]

## Sheet: Sheet1
Table S5. SNPs associated with mutant severity score and plant height traits in D13-1 FOAM population at a p-value ≤1e-4
CHR	POS	SNP	estim	pvalue	maf	log10p	FDR_adj	traits	No.of traits associated with SNP
1	2070827	1-2070827	-10.5703	9.35848e-05	0.0580357	4.02879	0.156272	WT_FlHT	1
1	3125347	1-3125347	0.0733019	9.84916e-05	0.258929	4.0066	0.578091	Ratio_SFHT	3
1	3125347	1-3125347	-15.4506	5.49041e-05	0.258929	4.2604	0.381499	Diff_FlHT	3
1	3125347	1-3125347	0.0669545	4.96333e-05	0.258929	4.30423	0.414158	Ratio_FlHT	3
1	3129360	1-3129360	-10.275	2.79148e-05	0.276786	4.55417	0.323589	Diff_EaHT	4
1	3129360	1-3129360	18.0902	6.56308e-05	0.276786	4.18289	0.332133	MT_FlHT	4
1	3129360	1-3129360	0.0865814	6.89927e-05	0.276786	4.1612	0.493359	Ratio_EaHT	4
1	3129360	1-3129360	11.4323	6.3765e-05	0.276786	4.19542	0.284894	MT_EaHT	4
1	3136884	1-3136884	7.27352	9.51616e-05	0.129464	4.02154	0.156588	WT_FlHT	1
1	3150172	1-3150172	14.1455	5.40865e-05	0.160714	4.26691	0.269416	MT_EaHT	1
1	3151115	1-3151115	13.6936	9.59294e-05	0.160714	4.01805	0.308203	MT_EaHT	1
1	3151129	1-3151129	13.7096	8.72711e-05	0.169643	4.05913	0.306453	MT_EaHT	1
1	3154385	1-3154385	14.2305	6.14206e-05	0.169643	4.21169	0.281015	MT_EaHT	1
1	3154411	1-3154411	14.6153	4.23442e-05	0.160714	4.37321	0.247545	MT_EaHT	1
1	3154485	1-3154485	14.0737	7.60355e-05	0.174107	4.11898	0.2997	MT_EaHT	1
1	3154516	1-3154516	14.2165	8.09186e-05	0.169643	4.09195	0.30293	MT_EaHT	1
1	3156862	1-3156862	14.6063	3.60452e-05	0.169643	4.44315	0.235454	MT_EaHT	1
1	3156964	1-3156964	14.9683	2.55529e-05	0.160714	4.59256	0.235454	MT_EaHT	1
1	3158702	1-3158702	-13.034	5.89198e-05	0.151786	4.22974	0.399345	Diff_EaHT	2
1	3158702	1-3158702	15.4645	4.15154e-05	0.151786	4.38179	0.2464	MT_EaHT	2
1	3297279	1-3297279	15.2283	9.54837e-05	0.0669643	4.02007	0.444931	Diff_EaHT	1
1	3327776	1-3327776	18.8759	4.02305e-06	0.0580357	5.39545	0.323589	Diff_EaHT	7
1	3327776	1-3327776	33.7504	7.03326e-06	0.0580357	5.15284	0.509994	Diff_SFHT	7
1	3327776	1-3327776	-0.13297	3.90208e-05	0.0580357	4.4087	0.574013	Ratio_SFHT	7
1	3327776	1-3327776	27.2822	3.16907e-05	0.0580357	4.49907	0.321132	Diff_FlHT	7
1	3327776	1-3327776	-33.5535	7.61487e-05	0.0580357	4.11834	0.296155	SFHT	7
1	3327776	1-3327776	-30.9271	4.91326e-05	0.0580357	4.30863	0.332133	MT_FlHT	7
1	3327776	1-3327776	-0.145331	6.79024e-05	0.0580357	4.16811	0.493359	Ratio_EaHT	7
1	3378444	1-3378444	14.2656	9.32872e-05	0.0758929	4.03018	0.44071	Diff_EaHT	1
1	3378527	1-3378527	15.1097	8.20551e-05	0.0669643	4.08589	0.422158	Diff_EaHT	1
1	3378718	1-3378718	15.4218	4.12993e-05	0.0714286	4.38406	0.358969	Diff_EaHT	2
1	3378718	1-3378718	27.5424	6.55432e-05	0.0714286	4.18347	0.523423	Diff_SFHT	2
1	3433407	1-3433407	16.6908	1.58737e-05	0.0714286	4.79932	0.323589	Diff_EaHT	3
1	3433407	1-3433407	-0.140294	4.33973e-05	0.0714286	4.36254	0.493359	Ratio_EaHT	3
1	3433407	1-3433407	-18.4389	4.3524e-05	0.0714286	4.36127	0.248092	MT_EaHT	3
1	3443241	1-3443241	8.7824	9.60646e-05	0.482143	4.01744	0.446266	Diff_EaHT	1
1	3443292	1-3443292	9.17946	6.72004e-05	0.477679	4.17263	0.410062	Diff_EaHT	1
1	3476151	1-3476151	16.8616	6.57077e-05	0.267857	4.18238	0.524362	Diff_SFHT	1
1	3795112	1-3795112	11.3648	9.43343e-05	0.316964	4.02533	0.307338	MT_EaHT	1
1	3804289	1-3804289	7.33849	7.58327e-05	0.125	4.12014	0.145585	WT_FlHT	1
1	3804720	1-3804720	8.14445	2.06432e-05	0.116071	4.68522	0.0988972	WT_FlHT	1
1	4117010	1-4117010	-18.4104	9.67325e-05	0.254464	4.01443	0.447002	Diff_FlHT	2
1	4117010	1-4117010	13.4163	8.49808e-05	0.254464	4.07068	0.306453	MT_EaHT	2
1	4118081	1-4118081	13.2228	7.96387e-05	0.263393	4.09888	0.301431	MT_EaHT	1
1	4118275	1-4118275	21	5.73734e-05	0.330357	4.24129	0.332133	MT_FlHT	2
1	4118275	1-4118275	13.5791	3.42241e-05	0.330357	4.46567	0.235454	MT_EaHT	2
1	4118455	1-4118455	-18.4104	9.67325e-05	0.254464	4.01443	0.447002	Diff_FlHT	2
1	4118455	1-4118455	13.4163	8.49808e-05	0.254464	4.07068	0.306453	MT_EaHT	2
1	4118834	1-4118834	-18.4104	9.67325e-05	0.254464	4.01443	0.447002	Diff_FlHT	2
1	4118834	1-4118834	13.4163	8.49808e-05	0.254464	4.07068	0.306453	MT_EaHT	2
1	4118973	1-4118973	-11.2826	9.64432e-05	0.25	4.01573	0.447007	Diff_EaHT	3
1	4118973	1-4118973	-19.1769	3.65196e-05	0.25	4.43747	0.336865	Diff_FlHT	3
1	4118973	1-4118973	0.0792826	7.67727e-05	0.25	4.11479	0.444014	Ratio_FlHT	3
1	4126180	1-4126180	-13.7507	9.66223e-06	0.285714	5.01492	0.323589	Diff_EaHT	6
1	4126180	1-4126180	-20.9561	3.39285e-05	0.285714	4.46943	0.330729	Diff_FlHT	6
1	4126180	1-4126180	23.7776	3.80257e-05	0.285714	4.41992	0.324864	MT_FlHT	6
1	4126180	1-4126180	0.113883	3.68229e-05	0.285714	4.43388	0.493359	Ratio_EaHT	6
1	4126180	1-4126180	0.0880212	5.42997e-05	0.285714	4.2652	0.414158	Ratio_FlHT	6
1	4126180	1-4126180	14.9105	3.96546e-05	0.285714	4.40171	0.24228	MT_EaHT	6
1	4126261	1-4126261	-12.7126	7.21648e-05	0.28125	4.14167	0.410062	Diff_EaHT	1
1	4126825	1-4126825	14.7442	7.05248e-05	0.28125	4.15166	0.295509	MT_EaHT	1
1	4126963	1-4126963	-10.4927	3.08782e-05	0.325893	4.51035	0.328191	Diff_EaHT	5
1	4126963	1-4126963	-17.1867	1.64372e-05	0.325893	4.78417	0.321132	Diff_FlHT	5
1	4126963	1-4126963	0.0945401	2.19394e-05	0.325893	4.65877	0.493359	Ratio_EaHT	5
1	4126963	1-4126963	0.0721898	2.73081e-05	0.325893	4.56371	0.414158	Ratio_FlHT	5
1	4126963	1-4126963	11.5865	7.96034e-05	0.325893	4.09907	0.301431	MT_EaHT	5
1	4128160	1-4128160	-21.2977	8.67729e-05	0.209821	4.06162	0.433681	Diff_FlHT	1
1	4128336	1-4128336	-21.691	9.08637e-05	0.223214	4.04161	0.525094	Diff_SFHT	4
1	4128336	1-4128336	-21.4754	1.11715e-05	0.223214	4.95189	0.321132	Diff_FlHT	4
1	4128336	1-4128336	22.4073	6.06876e-05	0.223214	4.2169	0.332133	MT_FlHT	4
1	4128336	1-4128336	0.0885553	2.72323e-05	0.223214	4.56492	0.414158	Ratio_FlHT	4
1	4128481	1-4128481	-15.6084	4.57101e-05	0.330357	4.33999	0.362062	Diff_FlHT	3
1	4128481	1-4128481	0.0865211	7.20423e-05	0.330357	4.14241	0.493359	Ratio_EaHT	3
1	4128481	1-4128481	0.0653097	7.69461e-05	0.330357	4.11381	0.444014	Ratio_FlHT	3
1	4128951	1-4128951	-14.6384	7.4753e-05	0.339286	4.12637	0.423932	Diff_FlHT	1
1	4128964	1-4128964	-14.7187	8.14908e-05	0.334821	4.08889	0.430247	Diff_FlHT	1
1	4129016	1-4129016	-14.8608	8.5337e-05	0.330357	4.06886	0.433681	Diff_FlHT	1
1	4129075	1-4129075	-20.8069	5.1571e-05	0.263393	4.28759	0.511611	Diff_SFHT	8
1	4129075	1-4129075	0.0882516	6.22311e-05	0.263393	4.20599	0.574013	Ratio_SFHT	8
1	4129075	1-4129075	-19.2093	1.44193e-05	0.263393	4.84106	0.321132	Diff_FlHT	8
1	4129075	1-4129075	23.8827	8.22357e-05	0.263393	4.08494	0.296155	SFHT	8
1	4129075	1-4129075	22.3092	1.62108e-05	0.263393	4.7902	0.23906	MT_FlHT	8
1	4129075	1-4129075	0.0975118	8.64575e-05	0.263393	4.0632	0.525299	Ratio_EaHT	8
1	4129075	1-4129075	0.0817133	1.87624e-05	0.263393	4.72671	0.410175	Ratio_FlHT	8
1	4129075	1-4129075	13.624	2.86548e-05	0.263393	4.5428	0.235454	MT_EaHT	8
1	4129099	1-4129099	-15.4375	4.99355e-05	0.334821	4.30159	0.373559	Diff_FlHT	3
1	4129099	1-4129099	0.0851665	8.36708e-05	0.334821	4.07743	0.522052	Ratio_EaHT	3
1	4129099	1-4129099	0.0643597	8.89378e-05	0.334821	4.05091	0.467023	Ratio_FlHT	3
1	4129126	1-4129126	-11.6823	8.03992e-05	0.245536	4.09475	0.419711	Diff_EaHT	7
1	4129126	1-4129126	-21.8992	5.49131e-05	0.245536	4.26032	0.522667	Diff_SFHT	7
1	4129126	1-4129126	0.0919142	7.93604e-05	0.245536	4.1004	0.574013	Ratio_SFHT	7
1	4129126	1-4129126	-21.0927	6.99796e-06	0.245536	5.15503	0.321132	Diff_FlHT	7
1	4129126	1-4129126	22.284	4.74838e-05	0.245536	4.32345	0.332133	MT_FlHT	7
1	4129126	1-4129126	0.104824	6.36721e-05	0.245536	4.19605	0.493359	Ratio_EaHT	7
1	4129126	1-4129126	0.0888745	1.1379e-05	0.245536	4.94389	0.373845	Ratio_FlHT	7
1	4129144	1-4129144	-12.2169	3.1212e-05	0.245536	4.50568	0.328191	Diff_EaHT	9
1	4129144	1-4129144	-22.9876	1.89285e-05	0.245536	4.72288	0.509994	Diff_SFHT	9
1	4129144	1-4129144	0.0973085	2.42651e-05	0.245536	4.61502	0.574013	Ratio_SFHT	9
1	4129144	1-4129144	-21.6919	3.01667e-06	0.245536	5.52047	0.321132	Diff_FlHT	9
1	4129144	1-4129144	25.7373	6.25772e-05	0.245536	4.20358	0.296155	SFHT	9
1	4129144	1-4129144	23.8052	1.11587e-05	0.245536	4.95239	0.217432	MT_FlHT	9
1	4129144	1-4129144	0.112532	1.41976e-05	0.245536	4.84779	0.493359	Ratio_EaHT	9
1	4129144	1-4129144	0.0920027	4.38467e-06	0.245536	5.35806	0.373845	Ratio_FlHT	9
1	4129144	1-4129144	14.2607	2.93216e-05	0.245536	4.53281	0.235454	MT_EaHT	9
1	4129203	1-4129203	-12.2169	3.1212e-05	0.245536	4.50568	0.328191	Diff_EaHT	9
1	4129203	1-4129203	-22.9876	1.89285e-05	0.245536	4.72288	0.509994	Diff_SFHT	9
1	4129203	1-4129203	0.0973085	2.42651e-05	0.245536	4.61502	0.574013	Ratio_SFHT	9
1	4129203	1-4129203	-21.6919	3.01667e-06	0.245536	5.52047	0.321132	Diff_FlHT	9
1	4129203	1-4129203	25.7373	6.25772e-05	0.245536	4.20358	0.296155	SFHT	9
1	4129203	1-4129203	23.8052	1.11587e-05	0.245536	4.95239	0.217432	MT_FlHT	9
1	4129203	1-4129203	0.112532	1.41976e-05	0.245536	4.84779	0.493359	Ratio_EaHT	9
1	4129203	1-4129203	0.0920027	4.38467e-06	0.245536	5.35806	0.373845	Ratio_FlHT	9
1	4129203	1-4129203	14.2607	2.93216e-05	0.245536	4.53281	0.235454	MT_EaHT	9
1	4129224	1-4129224	-11.358	9.65434e-05	0.25	4.01528	0.447007	Diff_EaHT	7
1	4129224	1-4129224	-21.0785	7.90941e-05	0.25	4.10186	0.524807	Diff_SFHT	7
1	4129224	1-4129224	-20.2202	1.22525e-05	0.25	4.91178	0.321132	Diff_FlHT	7
1	4129224	1-4129224	21.8706	4.86997e-05	0.25	4.31247	0.332133	MT_FlHT	7
1	4129224	1-4129224	0.104228	5.17856e-05	0.25	4.28579	0.493359	Ratio_EaHT	7
1	4129224	1-4129224	0.0854582	1.8262e-05	0.25	4.73845	0.410175	Ratio_FlHT	7
1	4129224	1-4129224	13.4388	7.25733e-05	0.25	4.13922	0.297443	MT_EaHT	7
1	4129225	1-4129225	-11.358	9.65434e-05	0.25	4.01528	0.447007	Diff_EaHT	7
1	4129225	1-4129225	-21.0785	7.90941e-05	0.25	4.10186	0.524807	Diff_SFHT	7
1	4129225	1-4129225	-20.2202	1.22525e-05	0.25	4.91178	0.321132	Diff_FlHT	7
1	4129225	1-4129225	21.8706	4.86997e-05	0.25	4.31247	0.332133	MT_FlHT	7
1	4129225	1-4129225	0.104228	5.17856e-05	0.25	4.28579	0.493359	Ratio_EaHT	7
1	4129225	1-4129225	0.0854582	1.8262e-05	0.25	4.73845	0.410175	Ratio_FlHT	7
1	4129225	1-4129225	13.4388	7.25733e-05	0.25	4.13922	0.297443	MT_EaHT	7
1	4129362	1-4129362	-11.6823	8.03992e-05	0.245536	4.09475	0.419711	Diff_EaHT	7
1	4129362	1-4129362	-21.8992	5.49131e-05	0.245536	4.26032	0.522667	Diff_SFHT	7
1	4129362	1-4129362	0.0919142	7.93604e-05	0.245536	4.1004	0.574013	Ratio_SFHT	7
1	4129362	1-4129362	-21.0927	6.99796e-06	0.245536	5.15503	0.321132	Diff_FlHT	7
1	4129362	1-4129362	22.284	4.74838e-05	0.245536	4.32345	0.332133	MT_FlHT	7
1	4129362	1-4129362	0.104824	6.36721e-05	0.245536	4.19605	0.493359	Ratio_EaHT	7
1	4129362	1-4129362	0.0888745	1.1379e-05	0.245536	4.94389	0.373845	Ratio_FlHT	7
1	4129385	1-4129385	12.9159	6.14805e-05	0.3125	4.21126	0.28106	MT_EaHT	1
1	4129420	1-4129420	12.9159	6.14805e-05	0.3125	4.21126	0.28106	MT_EaHT	1
1	4129442	1-4129442	13.3863	9.72588e-05	0.303571	4.01207	0.308203	MT_EaHT	1
1	4129780	1-4129780	-19.2866	4.39361e-05	0.245536	4.35718	0.358018	Diff_FlHT	1
1	4129864	1-4129864	-11.4019	7.1167e-05	0.3125	4.14772	0.410062	Diff_EaHT	3
1	4129864	1-4129864	20.9045	8.41963e-05	0.3125	4.07471	0.338434	MT_FlHT	3
1	4129864	1-4129864	13.6947	4.03977e-05	0.3125	4.39364	0.244523	MT_EaHT	3
1	4130003	1-4130003	-19.2866	4.39361e-05	0.245536	4.35718	0.358018	Diff_FlHT	1
1	4130308	1-4130308	18.5591	9.0659e-05	0.357143	4.04259	0.34866	MT_FlHT	1
1	4130365	1-4130365	-21.1346	8.32151e-05	0.241071	4.0798	0.524807	Diff_SFHT	3
1	4130365	1-4130365	-20.0752	1.56428e-05	0.241071	4.80568	0.321132	Diff_FlHT	3
1	4130365	1-4130365	0.0822364	4.18476e-05	0.241071	4.37833	0.414158	Ratio_FlHT	3
1	4130448	1-4130448	-9.00025	7.12537e-05	0.366071	4.14719	0.410062	Diff_EaHT	1
1	4130589	1-4130589	24.8233	8.28553e-05	0.308036	4.08168	0.296155	SFHT	5
1	4130589	1-4130589	22.4907	2.5845e-05	0.308036	4.58762	0.277561	MT_FlHT	5
1	4130589	1-4130589	0.100007	9.57149e-05	0.308036	4.01902	0.545979	Ratio_EaHT	5
1	4130589	1-4130589	0.0786642	8.08067e-05	0.308036	4.09255	0.453618	Ratio_FlHT	5
1	4130589	1-4130589	14.3215	1.99708e-05	0.308036	4.69961	0.226769	MT_EaHT	5
1	4130608	1-4130608	0.0902078	5.6898e-05	0.303571	4.2449	0.574013	Ratio_SFHT	7
1	4130608	1-4130608	-18.5213	4.9209e-05	0.303571	4.30796	0.37156	Diff_FlHT	7
1	4130608	1-4130608	25.2496	4.54995e-05	0.303571	4.34199	0.295253	SFHT	7
1	4130608	1-4130608	22.6984	1.6136e-05	0.303571	4.7922	0.23906	MT_FlHT	7
1	4130608	1-4130608	0.0992337	8.54953e-05	0.303571	4.06806	0.525299	Ratio_EaHT	7
1	4130608	1-4130608	0.0822988	2.77378e-05	0.303571	4.55693	0.414158	Ratio_FlHT	7
1	4130608	1-4130608	13.8954	2.72159e-05	0.303571	4.56518	0.235454	MT_EaHT	7
1	4130635	1-4130635	-11.3166	9.16389e-05	0.245536	4.03792	0.438717	Diff_EaHT	4
1	4130635	1-4130635	-20.7336	9.33026e-05	0.245536	4.03011	0.528968	Diff_SFHT	4
1	4130635	1-4130635	-19.8093	1.49024e-05	0.245536	4.82674	0.321132	Diff_FlHT	4
1	4130635	1-4130635	0.0812284	3.93232e-05	0.245536	4.40535	0.414158	Ratio_FlHT	4
1	4130834	1-4130834	-18.6047	6.67623e-05	0.294643	4.17547	0.407314	Diff_FlHT	5
1	4130834	1-4130834	22.3552	3.50534e-05	0.294643	4.45527	0.3156	MT_FlHT	5
1	4130834	1-4130834	0.101549	8.74012e-05	0.294643	4.05848	0.526865	Ratio_EaHT	5
1	4130834	1-4130834	0.0812038	5.32305e-05	0.294643	4.27384	0.414158	Ratio_FlHT	5
1	4130834	1-4130834	13.6793	5.71897e-05	0.294643	4.24268	0.274717	MT_EaHT	5
1	4130892	1-4130892	-11.5402	5.59539e-05	0.303571	4.25217	0.392195	Diff_EaHT	9
1	4130892	1-4130892	-20.9304	6.80283e-05	0.303571	4.16731	0.524807	Diff_SFHT	9
1	4130892	1-4130892	0.0896281	6.92161e-05	0.303571	4.15979	0.574013	Ratio_SFHT	9
1	4130892	1-4130892	-18.755	4.33638e-05	0.303571	4.36287	0.356691	Diff_FlHT	9
1	4130892	1-4130892	24.4876	9.20798e-05	0.303571	4.03584	0.298846	SFHT	9
1	4130892	1-4130892	21.2783	6.02457e-05	0.303571	4.22007	0.332133	MT_FlHT	9
1	4130892	1-4130892	0.100891	6.97819e-05	0.303571	4.15626	0.493359	Ratio_EaHT	9
1	4130892	1-4130892	0.0802905	4.88714e-05	0.303571	4.31095	0.414158	Ratio_FlHT	9
1	4130892	1-4130892	13.4606	5.37161e-05	0.303571	4.2699	0.269296	MT_EaHT	9
1	4130897	1-4130897	-11.5402	5.59539e-05	0.303571	4.25217	0.392195	Diff_EaHT	9
1	4130897	1-4130897	-20.9304	6.80283e-05	0.303571	4.16731	0.524807	Diff_SFHT	9
1	4130897	1-4130897	0.0896281	6.92161e-05	0.303571	4.15979	0.574013	Ratio_SFHT	9
1	4130897	1-4130897	-18.755	4.33638e-05	0.303571	4.36287	0.356691	Diff_FlHT	9
1	4130897	1-4130897	24.4876	9.20798e-05	0.303571	4.03584	0.298846	SFHT	9
1	4130897	1-4130897	21.2783	6.02457e-05	0.303571	4.22007	0.332133	MT_FlHT	9
1	4130897	1-4130897	0.100891	6.97819e-05	0.303571	4.15626	0.493359	Ratio_EaHT	9
1	4130897	1-4130897	0.0802905	4.88714e-05	0.303571	4.31095	0.414158	Ratio_FlHT	9
1	4130897	1-4130897	13.4606	5.37161e-05	0.303571	4.2699	0.269296	MT_EaHT	9
1	4130907	1-4130907	-11.5402	5.59539e-05	0.303571	4.25217	0.392195	Diff_EaHT	9
1	4130907	1-4130907	-20.9304	6.80283e-05	0.303571	4.16731	0.524807	Diff_SFHT	9
1	4130907	1-4130907	0.0896281	6.92161e-05	0.303571	4.15979	0.574013	Ratio_SFHT	9
1	4130907	1-4130907	-18.755	4.33638e-05	0.303571	4.36287	0.356691	Diff_FlHT	9
1	4130907	1-4130907	24.4876	9.20798e-05	0.303571	4.03584	0.298846	SFHT	9
1	4130907	1-4130907	21.2783	6.02457e-05	0.303571	4.22007	0.332133	MT_FlHT	9
1	4130907	1-4130907	0.100891	6.97819e-05	0.303571	4.15626	0.493359	Ratio_EaHT	9
1	4130907	1-4130907	0.0802905	4.88714e-05	0.303571	4.31095	0.414158	Ratio_FlHT	9
1	4130907	1-4130907	13.4606	5.37161e-05	0.303571	4.2699	0.269296	MT_EaHT	9
1	4130911	1-4130911	-11.5402	5.59539e-05	0.303571	4.25217	0.392195	Diff_EaHT	9
1	4130911	1-4130911	-20.9304	6.80283e-05	0.303571	4.16731	0.524807	Diff_SFHT	9
1	4130911	1-4130911	0.0896281	6.92161e-05	0.303571	4.15979	0.574013	Ratio_SFHT	9
1	4130911	1-4130911	-18.755	4.33638e-05	0.303571	4.36287	0.356691	Diff_FlHT	9
1	4130911	1-4130911	24.4876	9.20798e-05	0.303571	4.03584	0.298846	SFHT	9
1	4130911	1-4130911	21.2783	6.02457e-05	0.303571	4.22007	0.332133	MT_FlHT	9
1	4130911	1-4130911	0.100891	6.97819e-05	0.303571	4.15626	0.493359	Ratio_EaHT	9
1	4130911	1-4130911	0.0802905	4.88714e-05	0.303571	4.31095	0.414158	Ratio_FlHT	9
1	4130911	1-4130911	13.4606	5.37161e-05	0.303571	4.2699	0.269296	MT_EaHT	9
1	4130917	1-4130917	-11.5575	5.40676e-05	0.303571	4.26706	0.388453	Diff_EaHT	6
1	4130917	1-4130917	-20.6299	8.65242e-05	0.303571	4.06286	0.524807	Diff_SFHT	6
1	4130917	1-4130917	0.0878293	9.70231e-05	0.303571	4.01312	0.578091	Ratio_SFHT	6
1	4130917	1-4130917	-18.6409	5.16415e-05	0.303571	4.287	0.37993	Diff_FlHT	6
1	4130917	1-4130917	0.0999028	8.20648e-05	0.303571	4.08584	0.518825	Ratio_EaHT	6
1	4130917	1-4130917	0.0794035	6.34296e-05	0.303571	4.19771	0.414158	Ratio_FlHT	6
1	4130921	1-4130921	-12.0447	3.23815e-05	0.299107	4.4897	0.328191	Diff_EaHT	9
1	4130921	1-4130921	-22.1041	3.19629e-05	0.299107	4.49535	0.509994	Diff_SFHT	9
1	4130921	1-4130921	0.0943121	3.48753e-05	0.299107	4.45748	0.574013	Ratio_SFHT	9
1	4130921	1-4130921	-19.8231	2.06946e-05	0.299107	4.68414	0.321132	Diff_FlHT	9
1	4130921	1-4130921	25.1785	4.67311e-05	0.299107	4.33039	0.296155	SFHT	9
1	4130921	1-4130921	22.3574	3.08722e-05	0.299107	4.51043	0.300414	MT_FlHT	9
1	4130921	1-4130921	0.105266	4.12109e-05	0.299107	4.38499	0.493359	Ratio_EaHT	9
1	4130921	1-4130921	0.0846053	2.50003e-05	0.299107	4.60205	0.414158	Ratio_FlHT	9
1	4130921	1-4130921	14.0254	3.2024e-05	0.299107	4.49452	0.235454	MT_EaHT	9
1	4130954	1-4130954	-11.5402	5.59539e-05	0.303571	4.25217	0.392195	Diff_EaHT	9
1	4130954	1-4130954	-20.9304	6.80283e-05	0.303571	4.16731	0.524807	Diff_SFHT	9
1	4130954	1-4130954	0.0896281	6.92161e-05	0.303571	4.15979	0.574013	Ratio_SFHT	9
1	4130954	1-4130954	-18.755	4.33638e-05	0.303571	4.36287	0.356691	Diff_FlHT	9
1	4130954	1-4130954	24.4876	9.20798e-05	0.303571	4.03584	0.298846	SFHT	9
1	4130954	1-4130954	21.2783	6.02457e-05	0.303571	4.22007	0.332133	MT_FlHT	9
1	4130954	1-4130954	0.100891	6.97819e-05	0.303571	4.15626	0.493359	Ratio_EaHT	9
1	4130954	1-4130954	0.0802905	4.88714e-05	0.303571	4.31095	0.414158	Ratio_FlHT	9
1	4130954	1-4130954	13.4606	5.37161e-05	0.303571	4.2699	0.269296	MT_EaHT	9
1	4131011	1-4131011	-11.0977	9.02754e-05	0.299107	4.04443	0.43636	Diff_EaHT	1
1	4131028	1-4131028	-11.0977	9.02754e-05	0.299107	4.04443	0.43636	Diff_EaHT	1
1	4131033	1-4131033	-11.0977	9.02754e-05	0.299107	4.04443	0.43636	Diff_EaHT	1
1	4131046	1-4131046	-11.5402	5.59539e-05	0.303571	4.25217	0.392195	Diff_EaHT	9
1	4131046	1-4131046	-20.9304	6.80283e-05	0.303571	4.16731	0.524807	Diff_SFHT	9
1	4131046	1-4131046	0.0896281	6.92161e-05	0.303571	4.15979	0.574013	Ratio_SFHT	9
1	4131046	1-4131046	-18.755	4.33638e-05	0.303571	4.36287	0.356691	Diff_FlHT	9
1	4131046	1-4131046	24.4876	9.20798e-05	0.303571	4.03584	0.298846	SFHT	9
1	4131046	1-4131046	21.2783	6.02457e-05	0.303571	4.22007	0.332133	MT_FlHT	9
1	4131046	1-4131046	0.100891	6.97819e-05	0.303571	4.15626	0.493359	Ratio_EaHT	9
1	4131046	1-4131046	0.0802905	4.88714e-05	0.303571	4.31095	0.414158	Ratio_FlHT	9
1	4131046	1-4131046	13.4606	5.37161e-05	0.303571	4.2699	0.269296	MT_EaHT	9
1	4131052	1-4131052	-11.8255	4.74873e-05	0.299107	4.32342	0.371244	Diff_EaHT	8
1	4131052	1-4131052	-21.6571	4.87209e-05	0.299107	4.31229	0.509994	Diff_SFHT	8
1	4131052	1-4131052	0.0923729	5.32762e-05	0.299107	4.27347	0.574013	Ratio_SFHT	8
1	4131052	1-4131052	-19.4875	2.74684e-05	0.299107	4.56117	0.321132	Diff_FlHT	8
1	4131052	1-4131052	24.982	8.82578e-05	0.299107	4.05425	0.296155	SFHT	8
1	4131052	1-4131052	21.5959	6.08156e-05	0.299107	4.21598	0.332133	MT_FlHT	8
1	4131052	1-4131052	0.101056	8.82065e-05	0.299107	4.0545	0.528107	Ratio_EaHT	8
1	4131052	1-4131052	0.0831514	3.31621e-05	0.299107	4.47936	0.414158	Ratio_FlHT	8
1	4131057	1-4131057	-11.5402	5.59539e-05	0.303571	4.25217	0.392195	Diff_EaHT	9
1	4131057	1-4131057	-20.9304	6.80283e-05	0.303571	4.16731	0.524807	Diff_SFHT	9
1	4131057	1-4131057	0.0896281	6.92161e-05	0.303571	4.15979	0.574013	Ratio_SFHT	9
1	4131057	1-4131057	-18.755	4.33638e-05	0.303571	4.36287	0.356691	Diff_FlHT	9
1	4131057	1-4131057	24.4876	9.20798e-05	0.303571	4.03584	0.298846	SFHT	9
1	4131057	1-4131057	21.2783	6.02457e-05	0.303571	4.22007	0.332133	MT_FlHT	9
1	4131057	1-4131057	0.100891	6.97819e-05	0.303571	4.15626	0.493359	Ratio_EaHT	9
1	4131057	1-4131057	0.0802905	4.88714e-05	0.303571	4.31095	0.414158	Ratio_FlHT	9
1	4131057	1-4131057	13.4606	5.37161e-05	0.303571	4.2699	0.269296	MT_EaHT	9
1	4131061	1-4131061	-11.5402	5.59539e-05	0.303571	4.25217	0.392195	Diff_EaHT	9
1	4131061	1-4131061	-20.9304	6.80283e-05	0.303571	4.16731	0.524807	Diff_SFHT	9
1	4131061	1-4131061	0.0896281	6.92161e-05	0.303571	4.15979	0.574013	Ratio_SFHT	9
1	4131061	1-4131061	-18.755	4.33638e-05	0.303571	4.36287	0.356691	Diff_FlHT	9
1	4131061	1-4131061	24.4876	9.20798e-05	0.303571	4.03584	0.298846	SFHT	9
1	4131061	1-4131061	21.2783	6.02457e-05	0.303571	4.22007	0.332133	MT_FlHT	9
1	4131061	1-4131061	0.100891	6.97819e-05	0.303571	4.15626	0.493359	Ratio_EaHT	9
1	4131061	1-4131061	0.0802905	4.88714e-05	0.303571	4.31095	0.414158	Ratio_FlHT	9
1	4131061	1-4131061	13.4606	5.37161e-05	0.303571	4.2699	0.269296	MT_EaHT	9
1	4131068	1-4131068	-11.5402	5.59539e-05	0.303571	4.25217	0.392195	Diff_EaHT	9
1	4131068	1-4131068	-20.9304	6.80283e-05	0.303571	4.16731	0.524807	Diff_SFHT	9
1	4131068	1-4131068	0.0896281	6.92161e-05	0.303571	4.15979	0.574013	Ratio_SFHT	9
1	4131068	1-4131068	-18.755	4.33638e-05	0.303571	4.36287	0.356691	Diff_FlHT	9
1	4131068	1-4131068	24.4876	9.20798e-05	0.303571	4.03584	0.298846	SFHT	9
1	4131068	1-4131068	21.2783	6.02457e-05	0.303571	4.22007	0.332133	MT_FlHT	9
1	4131068	1-4131068	0.100891	6.97819e-05	0.303571	4.15626	0.493359	Ratio_EaHT	9
1	4131068	1-4131068	0.0802905	4.88714e-05	0.303571	4.31095	0.414158	Ratio_FlHT	9
1	4131068	1-4131068	13.4606	5.37161e-05	0.303571	4.2699	0.269296	MT_EaHT	9
1	4131101	1-4131101	-11.8255	4.74873e-05	0.299107	4.32342	0.371244	Diff_EaHT	8
1	4131101	1-4131101	-21.6571	4.87209e-05	0.299107	4.31229	0.509994	Diff_SFHT	8
1	4131101	1-4131101	0.0923729	5.32762e-05	0.299107	4.27347	0.574013	Ratio_SFHT	8
1	4131101	1-4131101	-19.4875	2.74684e-05	0.299107	4.56117	0.321132	Diff_FlHT	8
1	4131101	1-4131101	24.982	8.82578e-05	0.299107	4.05425	0.296155	SFHT	8
1	4131101	1-4131101	21.5959	6.08156e-05	0.299107	4.21598	0.332133	MT_FlHT	8
1	4131101	1-4131101	0.101056	8.82065e-05	0.299107	4.0545	0.528107	Ratio_EaHT	8
1	4131101	1-4131101	0.0831514	3.31621e-05	0.299107	4.47936	0.414158	Ratio_FlHT	8
1	4131134	1-4131134	-11.5402	5.59539e-05	0.303571	4.25217	0.392195	Diff_EaHT	9
1	4131134	1-4131134	-20.9304	6.80283e-05	0.303571	4.16731	0.524807	Diff_SFHT	9
1	4131134	1-4131134	0.0896281	6.92161e-05	0.303571	4.15979	0.574013	Ratio_SFHT	9
1	4131134	1-4131134	-18.755	4.33638e-05	0.303571	4.36287	0.356691	Diff_FlHT	9
1	4131134	1-4131134	24.4876	9.20798e-05	0.303571	4.03584	0.298846	SFHT	9
1	4131134	1-4131134	21.2783	6.02457e-05	0.303571	4.22007	0.332133	MT_FlHT	9
1	4131134	1-4131134	0.100891	6.97819e-05	0.303571	4.15626	0.493359	Ratio_EaHT	9
1	4131134	1-4131134	0.0802905	4.88714e-05	0.303571	4.31095	0.414158	Ratio_FlHT	9
1	4131134	1-4131134	13.4606	5.37161e-05	0.303571	4.2699	0.269296	MT_EaHT	9
1	4131146	1-4131146	-11.2301	5.71949e-05	0.3125	4.24264	0.396689	Diff_EaHT	9
1	4131146	1-4131146	-20.1977	8.02582e-05	0.3125	4.09551	0.524807	Diff_SFHT	9
1	4131146	1-4131146	0.0871581	7.15239e-05	0.3125	4.14555	0.574013	Ratio_SFHT	9
1	4131146	1-4131146	-18.157	5.14611e-05	0.3125	4.28852	0.379071	Diff_FlHT	9
1	4131146	1-4131146	24.3779	5.43373e-05	0.3125	4.2649	0.296155	SFHT	9
1	4131146	1-4131146	21.4942	3.10265e-05	0.3125	4.50827	0.301258	MT_FlHT	9
1	4131146	1-4131146	0.0994158	5.72261e-05	0.3125	4.24241	0.493359	Ratio_EaHT	9
1	4131146	1-4131146	0.0783056	5.0711e-05	0.3125	4.2949	0.414158	Ratio_FlHT	9
1	4131146	1-4131146	13.7921	2.07589e-05	0.3125	4.68279	0.230234	MT_EaHT	9
1	4131168	1-4131168	-11.5402	5.59539e-05	0.303571	4.25217	0.392195	Diff_EaHT	9
1	4131168	1-4131168	-20.9304	6.80283e-05	0.303571	4.16731	0.524807	Diff_SFHT	9
1	4131168	1-4131168	0.0896281	6.92161e-05	0.303571	4.15979	0.574013	Ratio_SFHT	9
1	4131168	1-4131168	-18.755	4.33638e-05	0.303571	4.36287	0.356691	Diff_FlHT	9
1	4131168	1-4131168	24.4876	9.20798e-05	0.303571	4.03584	0.298846	SFHT	9
1	4131168	1-4131168	21.2783	6.02457e-05	0.303571	4.22007	0.332133	MT_FlHT	9
1	4131168	1-4131168	0.100891	6.97819e-05	0.303571	4.15626	0.493359	Ratio_EaHT	9
1	4131168	1-4131168	0.0802905	4.88714e-05	0.303571	4.31095	0.414158	Ratio_FlHT	9
1	4131168	1-4131168	13.4606	5.37161e-05	0.303571	4.2699	0.269296	MT_EaHT	9
1	4131243	1-4131243	-11.0291	6.01938e-05	0.321429	4.22045	0.401779	Diff_EaHT	4
1	4131243	1-4131243	20.9518	3.76272e-05	0.321429	4.4245	0.324438	MT_FlHT	4
1	4131243	1-4131243	0.101966	2.69817e-05	0.321429	4.56893	0.493359	Ratio_EaHT	4
1	4131243	1-4131243	14.3315	6.72247e-06	0.321429	5.17247	0.161212	MT_EaHT	4
1	4131356	1-4131356	-20.4494	9.33025e-05	0.303571	4.03011	0.528968	Diff_SFHT	8
1	4131356	1-4131356	0.088456	7.99828e-05	0.303571	4.097	0.574013	Ratio_SFHT	8
1	4131356	1-4131356	-18.5004	5.06028e-05	0.303571	4.29583	0.376287	Diff_FlHT	8
1	4131356	1-4131356	24.5335	8.00815e-05	0.303571	4.09647	0.296155	SFHT	8
1	4131356	1-4131356	21.9022	3.25204e-05	0.303571	4.48784	0.308675	MT_FlHT	8
1	4131356	1-4131356	0.0994772	8.19681e-05	0.303571	4.08635	0.51868	Ratio_EaHT	8
1	4131356	1-4131356	0.0797012	5.08385e-05	0.303571	4.29381	0.414158	Ratio_FlHT	8
1	4131356	1-4131356	13.7353	3.39425e-05	0.303571	4.46926	0.235454	MT_EaHT	8
1	4131455	1-4131455	-11.358	9.65434e-05	0.25	4.01528	0.447007	Diff_EaHT	7
1	4131455	1-4131455	-21.0785	7.90941e-05	0.25	4.10186	0.524807	Diff_SFHT	7
1	4131455	1-4131455	-20.2202	1.22525e-05	0.25	4.91178	0.321132	Diff_FlHT	7
1	4131455	1-4131455	21.8706	4.86997e-05	0.25	4.31247	0.332133	MT_FlHT	7
1	4131455	1-4131455	0.104228	5.17856e-05	0.25	4.28579	0.493359	Ratio_EaHT	7
1	4131455	1-4131455	0.0854582	1.8262e-05	0.25	4.73845	0.410175	Ratio_FlHT	7
1	4131455	1-4131455	13.4388	7.25733e-05	0.25	4.13922	0.297443	MT_EaHT	7
1	4131475	1-4131475	-11.358	9.65434e-05	0.25	4.01528	0.447007	Diff_EaHT	7
1	4131475	1-4131475	-21.0785	7.90941e-05	0.25	4.10186	0.524807	Diff_SFHT	7
1	4131475	1-4131475	-20.2202	1.22525e-05	0.25	4.91178	0.321132	Diff_FlHT	7
1	4131475	1-4131475	21.8706	4.86997e-05	0.25	4.31247	0.332133	MT_FlHT	7
1	4131475	1-4131475	0.104228	5.17856e-05	0.25	4.28579	0.493359	Ratio_EaHT	7
1	4131475	1-4131475	0.0854582	1.8262e-05	0.25	4.73845	0.410175	Ratio_FlHT	7
1	4131475	1-4131475	13.4388	7.25733e-05	0.25	4.13922	0.297443	MT_EaHT	7
1	4131488	1-4131488	-11.358	9.65434e-05	0.25	4.01528	0.447007	Diff_EaHT	7
1	4131488	1-4131488	-21.0785	7.90941e-05	0.25	4.10186	0.524807	Diff_SFHT	7
1	4131488	1-4131488	-20.2202	1.22525e-05	0.25	4.91178	0.321132	Diff_FlHT	7
1	4131488	1-4131488	21.8706	4.86997e-05	0.25	4.31247	0.332133	MT_FlHT	7
1	4131488	1-4131488	0.104228	5.17856e-05	0.25	4.28579	0.493359	Ratio_EaHT	7
1	4131488	1-4131488	0.0854582	1.8262e-05	0.25	4.73845	0.410175	Ratio_FlHT	7
1	4131488	1-4131488	13.4388	7.25733e-05	0.25	4.13922	0.297443	MT_EaHT	7
1	4131554	1-4131554	21.5794	7.04192e-05	0.294643	4.15231	0.337621	MT_FlHT	3
1	4131554	1-4131554	0.0790436	9.43467e-05	0.294643	4.02527	0.478204	Ratio_FlHT	3
1	4131554	1-4131554	13.6215	6.53021e-05	0.294643	4.18507	0.288123	MT_EaHT	3
1	4131659	1-4131659	20.8041	5.69118e-05	0.308036	4.2448	0.332133	MT_FlHT	4
1	4131659	1-4131659	0.0971508	8.58643e-05	0.308036	4.06619	0.525299	Ratio_EaHT	4
1	4131659	1-4131659	0.0752375	9.92943e-05	0.308036	4.00308	0.478204	Ratio_FlHT	4
1	4131659	1-4131659	13.4973	3.17919e-05	0.308036	4.49768	0.235454	MT_EaHT	4
1	4131662	1-4131662	21.5794	7.04192e-05	0.294643	4.15231	0.337621	MT_FlHT	3
1	4131662	1-4131662	0.0790436	9.43467e-05	0.294643	4.02527	0.478204	Ratio_FlHT	3
1	4131662	1-4131662	13.6215	6.53021e-05	0.294643	4.18507	0.288123	MT_EaHT	3
1	4131884	1-4131884	-16.3407	9.38752e-05	0.339286	4.02745	0.447002	Diff_FlHT	1
1	4132112	1-4132112	-12.1776	9.72322e-05	0.241071	4.01219	0.449112	Diff_EaHT	3
1	4132112	1-4132112	-21.099	1.9152e-05	0.241071	4.71778	0.321132	Diff_FlHT	3
1	4132112	1-4132112	0.0880139	3.59522e-05	0.241071	4.44427	0.414158	Ratio_FlHT	3
1	4603919	1-4603919	16.1411	8.40057e-05	0.0580357	4.07569	0.427578	Diff_EaHT	1
1	5119232	1-5119232	5.61902	1.0502e-05	0.424107	4.97873	0.0742116	WT_FlHT	1
1	5331585	1-5331585	-19.7335	7.34938e-05	0.272321	4.13375	0.524807	Diff_SFHT	3
1	5331585	1-5331585	-17.8119	3.07437e-05	0.272321	4.51224	0.321132	Diff_FlHT	3
1	5331585	1-5331585	0.0724672	8.64016e-05	0.272321	4.06348	0.464338	Ratio_FlHT	3
1	5332630	1-5332630	-16.6152	9.6938e-05	0.276786	4.01351	0.447002	Diff_FlHT	1
1	5333887	1-5333887	-17.0068	8.9401e-05	0.263393	4.04866	0.439751	Diff_FlHT	1
1	5337999	1-5337999	-17.1861	3.01837e-05	0.272321	4.52023	0.321132	Diff_FlHT	2
1	5337999	1-5337999	0.0707996	6.85839e-05	0.272321	4.16378	0.427466	Ratio_FlHT	2
1	5338410	1-5338410	-16.9616	8.04429e-05	0.272321	4.09451	0.430247	Diff_FlHT	1
1	5343313	1-5343313	-19.7945	9.21773e-05	0.267857	4.03538	0.527951	Diff_SFHT	2
1	5343313	1-5343313	-17.4663	6.04368e-05	0.267857	4.2187	0.393229	Diff_FlHT	2
1	5359356	1-5359356	-20.8178	4.14171e-05	0.232143	4.38282	0.509994	Diff_SFHT	4
1	5359356	1-5359356	0.0852282	9.29927e-05	0.232143	4.03155	0.578091	Ratio_SFHT	4
1	5359356	1-5359356	-19.1784	1.3892e-05	0.232143	4.85724	0.321132	Diff_FlHT	4
1	5359356	1-5359356	0.0788553	3.50805e-05	0.232143	4.45493	0.414158	Ratio_FlHT	4
1	5416430	1-5416430	-16.9159	6.43951e-05	0.276786	4.19115	0.403266	Diff_FlHT	1
1	5526126	1-5526126	-6.27618	6.31442e-05	0.223214	4.19967	0.13633	WT_FlHT	1
1	5526131	1-5526131	-5.7614	8.32287e-05	0.28125	4.07973	0.149592	WT_FlHT	1
1	5622910	1-5622910	13.9743	1.73403e-05	0.125	4.76094	0.323589	Diff_EaHT	10
1	5622910	1-5622910	27.0591	5.40471e-06	0.125	5.26723	0.509994	Diff_SFHT	10
1	5622910	1-5622910	-0.112261	1.10739e-05	0.125	4.9557	0.574013	Ratio_SFHT	10
1	5622910	1-5622910	24.2455	5.31252e-07	0.125	6.2747	0.321132	Diff_FlHT	10
1	5622910	1-5622910	-29.2751	1.21769e-05	0.125	4.91446	0.211285	SFHT	10
1	5622910	1-5622910	-26.096	1.45765e-05	0.125	4.83635	0.226436	MT_FlHT	10
1	5622910	1-5622910	-0.121877	2.33722e-05	0.125	4.6313	0.493359	Ratio_EaHT	10
1	5622910	1-5622910	-0.100787	1.38639e-06	0.125	5.85812	0.373845	Ratio_FlHT	10
1	5622910	1-5622910	-14.8823	8.95314e-05	0.125	4.04802	0.306453	MT_EaHT	10
1	5622910	1-5622910	0.565251	7.5929e-06	0.125	5.11959	0.231763	Score	10
1	5625706	1-5625706	19.4064	4.36602e-05	0.138393	4.35991	0.357423	Diff_FlHT	1
1	5649089	1-5649089	18.4274	3.02603e-05	0.169643	4.51913	0.321132	Diff_FlHT	2
1	5649089	1-5649089	-0.0753134	7.88347e-05	0.169643	4.10328	0.448892	Ratio_FlHT	2
1	6541147	1-6541147	-27.6879	5.63825e-05	0.138393	4.24886	0.296155	SFHT	1
1	6544316	1-6544316	-27.5876	8.00745e-05	0.133929	4.09651	0.296155	SFHT	1
1	6649854	1-6649854	-20.8542	1.57637e-05	0.316964	4.80234	0.509994	Diff_SFHT	6
1	6649854	1-6649854	0.0883182	2.01203e-05	0.316964	4.69637	0.574013	Ratio_SFHT	6
1	6649854	1-6649854	-18.5332	5.42436e-06	0.316964	5.26565	0.321132	Diff_FlHT	6
1	6649854	1-6649854	22.5285	3.32397e-05	0.316964	4.47834	0.283435	SFHT	6
1	6649854	1-6649854	19.3096	7.86367e-05	0.316964	4.10437	0.337621	MT_FlHT	6
1	6649854	1-6649854	0.0786993	7.53202e-06	0.316964	5.12309	0.373845	Ratio_FlHT	6
1	6743290	1-6743290	5.14048	4.99221e-05	0.227679	4.30171	0.138756	WT_EaHT	1
1	6859873	1-6859873	7.51072	2.94136e-05	0.102679	4.53145	0.11358	WT_EaHT	1
1	6878703	1-6878703	0.459415	3.26303e-05	0.1875	4.48638	0.326086	Score	1
1	6932495	1-6932495	31.2353	2.00929e-05	0.0625	4.69696	0.509994	Diff_SFHT	5
1	6932495	1-6932495	-0.125619	6.61682e-05	0.0625	4.17935	0.574013	Ratio_SFHT	5
1	6932495	1-6932495	29.1656	4.36485e-06	0.0625	5.36003	0.321132	Diff_FlHT	5
1	6932495	1-6932495	-33.1185	6.24158e-05	0.0625	4.20471	0.296155	SFHT	5
1	6932495	1-6932495	-0.117687	1.80885e-05	0.0625	4.7426	0.410175	Ratio_FlHT	5
1	7160972	1-7160972	10.2658	4.65027e-05	0.0625	4.33252	0.126679	WT_FlHT	2
1	7160972	1-7160972	8.42969	7.1577e-05	0.0625	4.14523	0.146413	WT_EaHT	2
1	7393509	1-7393509	12.3865	5.84472e-05	0.209821	4.23324	0.274809	MT_EaHT	1
1	7395269	1-7395269	23.0396	1.66038e-05	0.205357	4.77979	0.241829	SFHT	5
1	7395269	1-7395269	20.4597	1.28293e-05	0.205357	4.8918	0.221745	MT_FlHT	5
1	7395269	1-7395269	7.63046	1.25302e-06	0.205357	5.90204	0.0493544	WT_FlHT	5
1	7395269	1-7395269	13.8148	2.54988e-06	0.205357	5.59348	0.161212	MT_EaHT	5
1	7395269	1-7395269	5.64091	2.18154e-05	0.205357	4.66124	0.098845	WT_EaHT	5
1	7397444	1-7397444	5.61964	8.23498e-05	0.357143	4.08434	0.148568	WT_FlHT	1
1	7614643	1-7614643	9.1945	1.41223e-05	0.473214	4.85009	0.323589	Diff_EaHT	9
1	7614643	1-7614643	16.8522	1.34496e-05	0.473214	4.87129	0.509994	Diff_SFHT	9
1	7614643	1-7614643	-0.0697242	2.73477e-05	0.473214	4.56308	0.574013	Ratio_SFHT	9
1	7614643	1-7614643	15.9436	2.28534e-06	0.473214	5.64105	0.321132	Diff_FlHT	9
1	7614643	1-7614643	-17.7086	4.97888e-05	0.473214	4.30287	0.296155	SFHT	9
1	7614643	1-7614643	-16.3551	2.94474e-05	0.473214	4.53095	0.294612	MT_FlHT	9
1	7614643	1-7614643	-0.0796638	2.18411e-05	0.473214	4.66073	0.493359	Ratio_EaHT	9
1	7614643	1-7614643	-0.0663755	5.17012e-06	0.473214	5.2865	0.373845	Ratio_FlHT	9
1	7614643	1-7614643	-10.8845	9.79566e-06	0.473214	5.00897	0.161212	MT_EaHT	9
1	7779923	1-7779923	14.6291	2.27338e-05	0.375	4.64333	0.321132	Diff_FlHT	2
1	7779923	1-7779923	-0.061384	3.78526e-05	0.375	4.4219	0.414158	Ratio_FlHT	2
1	7779950	1-7779950	14.6291	2.27338e-05	0.375	4.64333	0.321132	Diff_FlHT	2
1	7779950	1-7779950	-0.061384	3.78526e-05	0.375	4.4219	0.414158	Ratio_FlHT	2
1	7832749	1-7832749	-10.1602	6.67792e-05	0.40625	4.17536	0.289567	MT_EaHT	1
1	7832862	1-7832862	-10.588	3.71652e-05	0.410714	4.42986	0.235454	MT_EaHT	1
1	7832925	1-7832925	-9.97333	9.29348e-05	0.401786	4.03182	0.306453	MT_EaHT	1
1	7832976	1-7832976	-10.0924	7.39797e-05	0.401786	4.13089	0.299177	MT_EaHT	1
1	7833160	1-7833160	-10.0924	7.39797e-05	0.401786	4.13089	0.299177	MT_EaHT	1
1	7833240	1-7833240	-10.1238	8.68911e-05	0.40625	4.06102	0.306453	MT_EaHT	1
1	8020541	1-8020541	18.6176	8.35029e-05	0.459821	4.0783	0.296155	SFHT	4
1	8020541	1-8020541	16.9385	5.01606e-05	0.459821	4.29964	0.332133	MT_FlHT	4
1	8020541	1-8020541	0.0794647	7.30008e-05	0.459821	4.13667	0.493359	Ratio_EaHT	4
1	8020541	1-8020541	12.0224	4.2303e-06	0.459821	5.37363	0.161212	MT_EaHT	4
1	8021106	1-8021106	10.5236	4.9064e-05	0.334821	4.30924	0.259899	MT_EaHT	1
1	8021213	1-8021213	10.4393	6.39098e-05	0.330357	4.19443	0.284894	MT_EaHT	1
1	8021302	1-8021302	10.9615	4.05263e-05	0.316964	4.39226	0.244523	MT_EaHT	1
1	8022158	1-8022158	11.4879	1.28586e-05	0.334821	4.89081	0.180588	MT_EaHT	1
1	8022237	1-8022237	11.722	8.5909e-06	0.330357	5.06596	0.161212	MT_EaHT	1
1	8022243	1-8022243	11.722	8.5909e-06	0.330357	5.06596	0.161212	MT_EaHT	1
1	8032439	1-8032439	16.2734	9.99368e-05	0.334821	4.00027	0.355224	MT_FlHT	2
1	8032439	1-8032439	11.7082	7.68408e-06	0.334821	5.11441	0.161212	MT_EaHT	2
1	8032451	1-8032451	11.5292	1.33985e-05	0.330357	4.87294	0.185726	MT_EaHT	1
1	8032484	1-8032484	16.1952	9.08014e-05	0.339286	4.04191	0.349064	MT_FlHT	2
1	8032484	1-8032484	11.5757	7.86735e-06	0.339286	5.10417	0.161212	MT_EaHT	2
1	8032585	1-8032585	11.5471	1.05699e-05	0.334821	4.97593	0.161212	MT_EaHT	1
1	8032624	1-8032624	11.4824	1.1442e-05	0.339286	4.9415	0.168513	MT_EaHT	1
1	8032629	1-8032629	11.4824	1.1442e-05	0.339286	4.9415	0.168513	MT_EaHT	1
1	8032719	1-8032719	10.3038	8.39291e-05	0.348214	4.07609	0.306453	MT_EaHT	1
1	8032757	1-8032757	11.7807	7.03492e-06	0.330357	5.15274	0.161212	MT_EaHT	1
1	8032766	1-8032766	11.1894	1.98535e-05	0.339286	4.70216	0.226381	MT_EaHT	1
1	8032861	1-8032861	11.5292	1.33985e-05	0.330357	4.87294	0.185726	MT_EaHT	1
1	8033086	1-8033086	10.3805	7.62315e-05	0.334821	4.11787	0.2997	MT_EaHT	1
1	8033118	1-8033118	16.3761	8.18274e-05	0.34375	4.0871	0.337621	MT_FlHT	2
1	8033118	1-8033118	11.2716	1.53266e-05	0.34375	4.81455	0.201837	MT_EaHT	2
1	8033190	1-8033190	11.0284	1.85159e-05	0.339286	4.73245	0.219453	MT_EaHT	1
1	8033191	1-8033191	10.4481	5.21838e-05	0.339286	4.28246	0.267151	MT_EaHT	1
1	8420091	1-8420091	12.5847	7.96086e-05	0.111607	4.09904	0.417797	Diff_EaHT	2
1	8420091	1-8420091	19.8976	7.69769e-05	0.111607	4.11364	0.42947	Diff_FlHT	2
1	8500261	1-8500261	7.2227	5.88014e-05	0.142857	4.23061	0.132486	WT_FlHT	1
1	8550514	1-8550514	7.43626	2.60292e-05	0.147321	4.58454	0.108761	WT_FlHT	1
1	8552932	1-8552932	7.15592	4.16636e-05	0.151786	4.38024	0.124571	WT_FlHT	1
1	8597461	1-8597461	-11.2792	6.51574e-05	0.0535714	4.18604	0.13672	WT_FlHT	1
1	8690085	1-8690085	19.1505	3.75984e-05	0.236607	4.42483	0.509994	Diff_SFHT	3
1	8690085	1-8690085	-0.0804883	5.3877e-05	0.236607	4.2686	0.574013	Ratio_SFHT	3
1	8690085	1-8690085	-18.4625	8.3248e-05	0.236607	4.07963	0.337621	MT_FlHT	3
1	8978372	1-8978372	-4.53323	3.84508e-05	0.428571	4.41509	0.125988	WT_EaHT	1
1	9150553	1-9150553	26.4176	5.00538e-05	0.0892857	4.30056	0.509994	Diff_SFHT	5
1	9150553	1-9150553	-0.111703	6.38295e-05	0.0892857	4.19498	0.574013	Ratio_SFHT	5
1	9150553	1-9150553	23.5721	3.05356e-05	0.0892857	4.51519	0.321132	Diff_FlHT	5
1	9150553	1-9150553	-29.0613	7.39618e-05	0.0892857	4.13099	0.296155	SFHT	5
1	9150553	1-9150553	-0.0997083	4.3222e-05	0.0892857	4.3643	0.414158	Ratio_FlHT	5
1	9260615	1-9260615	22.9958	9.00033e-05	0.169643	4.04574	0.297055	SFHT	1
1	9271089	1-9271089	-34.1907	8.48464e-05	0.0580357	4.07137	0.296155	SFHT	1
1	9341754	1-9341754	-24.5954	1.55988e-05	0.138393	4.80691	0.509994	Diff_SFHT	2
1	9341754	1-9341754	0.0988435	5.37085e-05	0.138393	4.26996	0.574013	Ratio_SFHT	2
1	10802561	1-10802561	13.0489	7.48252e-05	0.370536	4.12595	0.424013	Diff_FlHT	1
1	11070175	1-11070175	-32.1085	9.23501e-05	0.0669643	4.03456	0.299031	SFHT	1
1	11070201	1-11070201	-13.519	8.18737e-05	0.325893	4.08686	0.430247	Diff_FlHT	4
1	11070201	1-11070201	19.3403	1.09581e-05	0.325893	4.96027	0.209262	SFHT	4
1	11070201	1-11070201	16.2366	3.87445e-05	0.325893	4.41179	0.327261	MT_FlHT	4
1	11070201	1-11070201	0.0579297	9.00509e-05	0.325893	4.04551	0.468895	Ratio_FlHT	4
1	11116102	1-11116102	6.89548	9.167e-05	0.200893	4.03777	0.155174	WT_FlHT	1
1	11150754	1-11150754	8.89457	3.65428e-05	0.0580357	4.4372	0.124001	WT_EaHT	1
1	11170220	1-11170220	15.0819	5.74105e-05	0.428571	4.24101	0.522667	Diff_SFHT	3
1	11170220	1-11170220	13.8416	2.76906e-05	0.428571	4.55767	0.321132	Diff_FlHT	3
1	11170220	1-11170220	-0.0570807	6.22608e-05	0.428571	4.20579	0.414158	Ratio_FlHT	3
1	11664715	1-11664715	7.89072	3.3008e-05	0.116071	4.48138	0.117342	WT_FlHT	2
1	11664715	1-11664715	6.16718	9.91111e-05	0.116071	4.00388	0.157189	WT_EaHT	2
1	11664758	1-11664758	7.31767	5.56779e-05	0.129464	4.25432	0.129325	WT_FlHT	2
1	11664758	1-11664758	6.10381	5.68196e-05	0.129464	4.2455	0.142544	WT_EaHT	2
1	11942171	1-11942171	4.95785	4.81756e-05	0.272321	4.31717	0.137105	WT_EaHT	1
1	11944222	1-11944222	5.47098	5.52079e-06	0.321429	5.258	0.0418626	WT_EaHT	1
1	12657552	1-12657552	-13.4498	8.55648e-05	0.455357	4.06771	0.433681	Diff_FlHT	1
1	12929452	1-12929452	8.56951	8.53608e-05	0.0669643	4.06874	0.149808	WT_EaHT	1
1	12982355	1-12982355	8.56951	8.53608e-05	0.0669643	4.06874	0.149808	WT_EaHT	1
1	12982430	1-12982430	8.56951	8.53608e-05	0.0669643	4.06874	0.149808	WT_EaHT	1
1	13167034	1-13167034	6.10513	3.71574e-05	0.245536	4.42995	0.120832	WT_FlHT	1
1	13636928	1-13636928	-16.4794	3.54838e-05	0.348214	4.44997	0.509994	Diff_SFHT	3
1	13636928	1-13636928	0.0691174	5.29162e-05	0.348214	4.27641	0.574013	Ratio_SFHT	3
1	13636928	1-13636928	-13.9418	8.16833e-05	0.348214	4.08787	0.430247	Diff_FlHT	3
1	14789684	1-14789684	6.07706	5.67953e-05	0.15625	4.24569	0.142544	WT_EaHT	1
1	14832544	1-14832544	5.25861	7.17873e-05	0.241071	4.14395	0.146413	WT_EaHT	1
1	14832563	1-14832563	5.25861	7.17873e-05	0.245536	4.14395	0.146413	WT_EaHT	1
1	14851304	1-14851304	5.74225	8.10267e-05	0.169643	4.09137	0.146838	WT_EaHT	1
1	14852729	1-14852729	5.62496	5.59273e-05	0.183036	4.25238	0.142544	WT_EaHT	1
1	14852783	1-14852783	5.84445	7.45379e-05	0.165179	4.12762	0.146413	WT_EaHT	1
1	14852860	1-14852860	5.64716	8.05039e-05	0.174107	4.09418	0.146419	WT_EaHT	1
1	15441060	1-15441060	0.458216	9.37747e-05	0.15625	4.02791	0.407172	Score	1
1	15441778	1-15441778	0.457633	9.29522e-05	0.15625	4.03174	0.405652	Score	1
1	15442029	1-15442029	0.472346	8.19973e-05	0.147321	4.0862	0.395317	Score	1
1	15444467	1-15444467	0.472346	8.19973e-05	0.147321	4.0862	0.395317	Score	1
1	15486956	1-15486956	0.457633	9.29522e-05	0.15625	4.03174	0.405652	Score	1
1	15638165	1-15638165	14.0133	4.10474e-05	0.160714	4.38671	0.245785	MT_EaHT	1
1	15761678	1-15761678	8.01313	6.7105e-05	0.0758929	4.17325	0.146413	WT_EaHT	1
1	15761713	1-15761713	8.01313	6.7105e-05	0.0758929	4.17325	0.146413	WT_EaHT	1
1	16084868	1-16084868	4.50066	6.76177e-05	0.482143	4.16994	0.146413	WT_EaHT	1
1	16699466	1-16699466	5.5983	1.46091e-05	0.214286	4.83538	0.0801497	WT_EaHT	1
1	17691964	1-17691964	6.02317	2.59548e-05	0.160714	4.58578	0.105903	WT_EaHT	1
1	17881709	1-17881709	-6.38796	5.07868e-07	0.459821	6.29425	0.0493544	WT_FlHT	2
1	17881709	1-17881709	-4.6291	1.39801e-05	0.459821	4.85449	0.0782426	WT_EaHT	2
1	17962276	1-17962276	-6.86424	6.62852e-05	0.160714	4.17858	0.137675	WT_FlHT	1
1	17965943	1-17965943	-8.30644	4.03895e-05	0.111607	4.39373	0.122961	WT_FlHT	1
1	18001955	1-18001955	-6.93068	4.69486e-05	0.178571	4.32838	0.127483	WT_FlHT	1
1	18574167	1-18574167	-0.377037	7.80995e-05	0.299107	4.10735	0.387839	Score	1
1	18952046	1-18952046	10.7911	2.65469e-05	0.352679	4.57599	0.235454	MT_EaHT	1
1	21844991	1-21844991	-0.0889459	8.04879e-05	0.232143	4.09427	0.512219	Ratio_EaHT	1
1	21845007	1-21845007	-0.0889459	8.04879e-05	0.232143	4.09427	0.512219	Ratio_EaHT	1
1	21845422	1-21845422	11.8083	1.72831e-05	0.174107	4.76238	0.323589	Diff_EaHT	2
1	21845422	1-21845422	-0.0973074	6.66897e-05	0.174107	4.17594	0.493359	Ratio_EaHT	2
1	21846361	1-21846361	9.75958	9.88671e-05	0.258929	4.00495	0.4512	Diff_EaHT	1
1	21857130	1-21857130	10.1362	9.21281e-05	0.196429	4.03561	0.439556	Diff_EaHT	1
1	21991479	1-21991479	4.97156	6.80448e-05	0.455357	4.16721	0.139163	WT_FlHT	1
1	22382727	1-22382727	6.12273	3.79743e-05	0.21875	4.42051	0.120832	WT_FlHT	1
1	22741324	1-22741324	5.81666	6.70127e-05	0.25	4.17384	0.138492	WT_FlHT	1
1	22741329	1-22741329	5.81666	6.70127e-05	0.25	4.17384	0.138492	WT_FlHT	1
1	22741396	1-22741396	5.74706	8.45268e-05	0.25	4.07301	0.15089	WT_FlHT	1
1	22741577	1-22741577	6.10842	1.78823e-05	0.263393	4.74758	0.0942861	WT_FlHT	1
1	22741639	1-22741639	5.9244	3.94661e-05	0.258929	4.40378	0.122363	WT_FlHT	1
1	22741793	1-22741793	5.9244	3.94661e-05	0.258929	4.40378	0.122363	WT_FlHT	1
1	22741794	1-22741794	5.9244	3.94661e-05	0.258929	4.40378	0.122363	WT_FlHT	1
1	22741837	1-22741837	5.6852	6.33531e-05	0.276786	4.19823	0.13633	WT_FlHT	1
1	22741945	1-22741945	6.10842	1.78823e-05	0.263393	4.74758	0.0942861	WT_FlHT	1
1	22742049	1-22742049	5.92059	2.91408e-05	0.267857	4.5355	0.113098	WT_FlHT	1
1	22742087	1-22742087	5.92059	2.91408e-05	0.267857	4.5355	0.113098	WT_FlHT	1
1	22742330	1-22742330	5.7395	6.38531e-05	0.258929	4.19482	0.13633	WT_FlHT	1
1	22742349	1-22742349	5.7395	6.38531e-05	0.258929	4.19482	0.13633	WT_FlHT	1
1	22743066	1-22743066	6.10842	1.78823e-05	0.263393	4.74758	0.0942861	WT_FlHT	1
1	22743626	1-22743626	5.82907	5.55231e-05	0.254464	4.25553	0.129184	WT_FlHT	1
1	22743886	1-22743886	6.91496	2.28531e-06	0.227679	5.64105	0.0493544	WT_FlHT	1
1	22811420	1-22811420	5.77222	4.85365e-05	0.267857	4.31393	0.127608	WT_FlHT	1
1	22811513	1-22811513	5.95042	3.28508e-05	0.258929	4.48345	0.117308	WT_FlHT	1
1	22811546	1-22811546	5.78778	4.66806e-05	0.267857	4.33086	0.126994	WT_FlHT	1
1	22811717	1-22811717	5.82712	4.72705e-05	0.263393	4.32541	0.127608	WT_FlHT	1
1	22811843	1-22811843	5.82712	4.72705e-05	0.263393	4.32541	0.127608	WT_FlHT	1
1	22811862	1-22811862	5.82712	4.72705e-05	0.263393	4.32541	0.127608	WT_FlHT	1
1	22811898	1-22811898	5.82712	4.72705e-05	0.263393	4.32541	0.127608	WT_FlHT	1
1	22811902	1-22811902	5.82712	4.72705e-05	0.263393	4.32541	0.127608	WT_FlHT	1
1	22812342	1-22812342	5.7395	6.38531e-05	0.258929	4.19482	0.13633	WT_FlHT	1
1	22813240	1-22813240	6.59291	8.73922e-05	0.165179	4.05853	0.152086	WT_FlHT	1
1	23890933	1-23890933	6.20133	3.14663e-05	0.138393	4.50215	0.115855	WT_EaHT	1
1	23957749	1-23957749	5.18746	6.168e-05	0.200893	4.20986	0.146413	WT_EaHT	1
1	25058915	1-25058915	6.21771	5.76946e-05	0.205357	4.23887	0.131129	WT_FlHT	1
1	25058925	1-25058925	6.21771	5.76946e-05	0.205357	4.23887	0.131129	WT_FlHT	1
1	25117248	1-25117248	-6.67356	1.86292e-05	0.316964	4.72981	0.0942861	WT_FlHT	1
1	25157233	1-25157233	15.7739	2.44197e-05	0.116071	4.61226	0.235454	MT_EaHT	1
1	25160024	1-25160024	15.7843	9.55505e-05	0.0982143	4.01977	0.308134	MT_EaHT	1
1	25197952	1-25197952	16.8873	6.1304e-05	0.0803571	4.21251	0.280711	MT_EaHT	1
1	25276878	1-25276878	28.614	4.87504e-05	0.0892857	4.31202	0.296155	SFHT	4
1	25276878	1-25276878	25.4207	6.00126e-05	0.0892857	4.22176	0.332133	MT_FlHT	4
1	25276878	1-25276878	0.118368	9.48644e-05	0.0892857	4.0229	0.544867	Ratio_EaHT	4
1	25276878	1-25276878	16.9607	1.95117e-05	0.0892857	4.7097	0.224254	MT_EaHT	4
1	25285898	1-25285898	15.5689	7.43367e-05	0.0982143	4.1288	0.299471	MT_EaHT	1
1	25499911	1-25499911	15.4107	8.79776e-06	0.129464	5.05563	0.161212	MT_EaHT	1
1	25499966	1-25499966	15.011	1.09506e-05	0.133929	4.96056	0.164299	MT_EaHT	1
1	25500379	1-25500379	11.3566	7.99752e-05	0.214286	4.09704	0.302199	MT_EaHT	1
1	25500400	1-25500400	11.3566	7.99752e-05	0.214286	4.09704	0.302199	MT_EaHT	1
1	25502485	1-25502485	4.80563	8.02164e-05	0.285714	4.09574	0.146419	WT_EaHT	1
1	25502493	1-25502493	4.86059	7.29768e-05	0.28125	4.13682	0.146413	WT_EaHT	1
1	25502506	1-25502506	4.86059	7.29768e-05	0.28125	4.13682	0.146413	WT_EaHT	1
1	25505733	1-25505733	4.86059	7.29768e-05	0.28125	4.13682	0.146413	WT_EaHT	1
1	25505766	1-25505766	4.86059	7.29768e-05	0.28125	4.13682	0.146413	WT_EaHT	1
1	25505843	1-25505843	4.96513	5.73934e-05	0.276786	4.24114	0.142544	WT_EaHT	1
1	25505866	1-25505866	4.96513	5.73934e-05	0.276786	4.24114	0.142544	WT_EaHT	1
1	25506032	1-25506032	4.9368	5.59687e-05	0.272321	4.25205	0.142544	WT_EaHT	1
1	25515697	1-25515697	16.8718	7.94133e-05	0.254464	4.10011	0.337621	MT_FlHT	2
1	25515697	1-25515697	4.97573	5.06801e-05	0.254464	4.29516	0.13933	WT_EaHT	2
1	25516187	1-25516187	17.1257	9.71102e-05	0.25	4.01274	0.355224	MT_FlHT	2
1	25516187	1-25516187	10.9194	7.77117e-05	0.25	4.10951	0.2997	MT_EaHT	2
1	25541691	1-25541691	5.5446	2.86494e-05	0.232143	4.54288	0.112043	WT_EaHT	1
1	25541734	1-25541734	5.82793	8.76448e-06	0.214286	5.05727	0.0579653	WT_EaHT	1
1	25541799	1-25541799	5.78131	2.53211e-06	0.254464	5.59652	0.0261385	WT_EaHT	1
1	25542031	1-25542031	4.94183	4.56839e-05	0.285714	4.34024	0.13398	WT_EaHT	1
1	25542526	1-25542526	4.96698	5.47297e-05	0.276786	4.26178	0.14151	WT_EaHT	1
1	25542574	1-25542574	4.96698	5.47297e-05	0.276786	4.26178	0.14151	WT_EaHT	1
1	25542869	1-25542869	4.86059	7.29768e-05	0.28125	4.13682	0.146413	WT_EaHT	1
1	25543066	1-25543066	5.01037	3.94163e-05	0.276786	4.40432	0.127729	WT_EaHT	1
1	25543682	1-25543682	4.96513	5.73934e-05	0.276786	4.24114	0.142544	WT_EaHT	1
1	25544152	1-25544152	4.96513	5.73934e-05	0.276786	4.24114	0.142544	WT_EaHT	1
1	25544970	1-25544970	4.86059	7.29768e-05	0.28125	4.13682	0.146413	WT_EaHT	1
1	25544980	1-25544980	4.86059	7.29768e-05	0.28125	4.13682	0.146413	WT_EaHT	1
1	25545357	1-25545357	4.79893	7.73281e-05	0.285714	4.11166	0.146413	WT_EaHT	1
1	25546744	1-25546744	4.86059	7.29768e-05	0.28125	4.13682	0.146413	WT_EaHT	1
1	25547080	1-25547080	4.86059	7.29768e-05	0.28125	4.13682	0.146413	WT_EaHT	1
1	25547718	1-25547718	4.86059	7.29768e-05	0.28125	4.13682	0.146413	WT_EaHT	1
1	25548071	1-25548071	4.86059	7.29768e-05	0.28125	4.13682	0.146413	WT_EaHT	1
1	25548190	1-25548190	4.86059	7.29768e-05	0.28125	4.13682	0.146413	WT_EaHT	1
1	25549069	1-25549069	4.96513	5.73934e-05	0.276786	4.24114	0.142544	WT_EaHT	1
1	25551025	1-25551025	4.86059	7.29768e-05	0.28125	4.13682	0.146413	WT_EaHT	1
1	25551923	1-25551923	4.86059	7.29768e-05	0.28125	4.13682	0.146413	WT_EaHT	1
1	25552158	1-25552158	4.86059	7.29768e-05	0.28125	4.13682	0.146413	WT_EaHT	1
1	25552417	1-25552417	4.86059	7.29768e-05	0.28125	4.13682	0.146413	WT_EaHT	1
1	25554201	1-25554201	4.86059	7.29768e-05	0.28125	4.13682	0.146413	WT_EaHT	1
1	25554413	1-25554413	4.94185	4.88741e-05	0.276786	4.31092	0.138013	WT_EaHT	1
1	25554571	1-25554571	4.94185	4.88741e-05	0.276786	4.31092	0.138013	WT_EaHT	1
1	25555020	1-25555020	4.86059	7.29768e-05	0.28125	4.13682	0.146413	WT_EaHT	1
1	25555904	1-25555904	4.86059	7.29768e-05	0.28125	4.13682	0.146413	WT_EaHT	1
1	25556388	1-25556388	4.96513	5.73934e-05	0.276786	4.24114	0.142544	WT_EaHT	1
1	25556485	1-25556485	4.86059	7.29768e-05	0.28125	4.13682	0.146413	WT_EaHT	1
1	25556499	1-25556499	18.6818	9.61768e-05	0.272321	4.01693	0.299676	SFHT	3
1	25556499	1-25556499	17.1953	6.10504e-05	0.272321	4.21431	0.332133	MT_FlHT	3
1	25556499	1-25556499	5.30316	1.63941e-05	0.272321	4.78531	0.086064	WT_EaHT	3
1	25556886	1-25556886	5.04328	3.41241e-05	0.276786	4.46694	0.120213	WT_EaHT	1
1	25556970	1-25556970	4.86059	7.29768e-05	0.28125	4.13682	0.146413	WT_EaHT	1
1	25557293	1-25557293	4.86059	7.29768e-05	0.28125	4.13682	0.146413	WT_EaHT	1
1	25557342	1-25557342	4.86059	7.29768e-05	0.28125	4.13682	0.146413	WT_EaHT	1
1	25557415	1-25557415	4.86059	7.29768e-05	0.28125	4.13682	0.146413	WT_EaHT	1
1	25557543	1-25557543	4.86059	7.29768e-05	0.28125	4.13682	0.146413	WT_EaHT	1
1	25558489	1-25558489	4.84326	7.59639e-05	0.276786	4.11939	0.146413	WT_EaHT	1
1	25558617	1-25558617	4.86059	7.29768e-05	0.28125	4.13682	0.146413	WT_EaHT	1
1	25558932	1-25558932	5.63922	5.32294e-05	0.178571	4.27385	0.140056	WT_EaHT	1
1	25559969	1-25559969	4.86059	7.29768e-05	0.28125	4.13682	0.146413	WT_EaHT	1
1	25559990	1-25559990	4.86059	7.29768e-05	0.28125	4.13682	0.146413	WT_EaHT	1
1	25560065	1-25560065	16.8662	7.2414e-05	0.28125	4.14018	0.337621	MT_FlHT	2
1	25560065	1-25560065	4.92831	5.49246e-05	0.28125	4.26023	0.141695	WT_EaHT	2
1	25560077	1-25560077	16.8662	7.2414e-05	0.28125	4.14018	0.337621	MT_FlHT	2
1	25560077	1-25560077	4.92831	5.49246e-05	0.28125	4.26023	0.141695	WT_EaHT	2
1	25561367	1-25561367	4.96513	5.73934e-05	0.276786	4.24114	0.142544	WT_EaHT	1
1	25561422	1-25561422	4.96513	5.73934e-05	0.276786	4.24114	0.142544	WT_EaHT	1
1	25561509	1-25561509	4.96513	5.73934e-05	0.276786	4.24114	0.142544	WT_EaHT	1
1	25561699	1-25561699	4.94183	4.56839e-05	0.285714	4.34024	0.13398	WT_EaHT	1
1	25561843	1-25561843	4.87093	6.97881e-05	0.276786	4.15622	0.146413	WT_EaHT	1
1	25562519	1-25562519	4.96513	5.73934e-05	0.276786	4.24114	0.142544	WT_EaHT	1
1	25563932	1-25563932	4.86059	7.29768e-05	0.28125	4.13682	0.146413	WT_EaHT	1
1	25579125	1-25579125	4.96513	5.73934e-05	0.276786	4.24114	0.142544	WT_EaHT	1
1	25580740	1-25580740	4.86059	7.29768e-05	0.28125	4.13682	0.146413	WT_EaHT	1
1	25580964	1-25580964	4.86059	7.29768e-05	0.28125	4.13682	0.146413	WT_EaHT	1
1	25581127	1-25581127	4.86059	7.29768e-05	0.28125	4.13682	0.146413	WT_EaHT	1
1	25581246	1-25581246	4.86059	7.29768e-05	0.28125	4.13682	0.146413	WT_EaHT	1
1	25581253	1-25581253	4.86059	7.29768e-05	0.28125	4.13682	0.146413	WT_EaHT	1
1	25581265	1-25581265	4.96698	5.47297e-05	0.276786	4.26178	0.14151	WT_EaHT	1
1	25581538	1-25581538	4.92741	5.69937e-05	0.276786	4.24417	0.142544	WT_EaHT	1
1	25581851	1-25581851	16.8797	8.99436e-05	0.272321	4.04603	0.347067	MT_FlHT	2
1	25581851	1-25581851	5.43454	1.08307e-05	0.272321	4.96534	0.06582	WT_EaHT	2
1	25582072	1-25582072	11.7908	5.92029e-05	0.209821	4.22766	0.276575	MT_EaHT	1
1	25636465	1-25636465	13.8129	4.31029e-05	0.15625	4.36549	0.248092	MT_EaHT	1
1	25637193	1-25637193	13.1258	2.06858e-05	0.191964	4.68433	0.2302	MT_EaHT	1
1	25639934	1-25639934	-10.7485	1.47867e-05	0.227679	4.83013	0.323589	Diff_EaHT	3
1	25639934	1-25639934	0.0914597	3.23709e-05	0.227679	4.48984	0.493359	Ratio_EaHT	3
1	25639934	1-25639934	14.0394	9.96598e-07	0.227679	6.00148	0.161212	MT_EaHT	3
1	25639935	1-25639935	-10.7485	1.47867e-05	0.227679	4.83013	0.323589	Diff_EaHT	3
1	25639935	1-25639935	0.0914597	3.23709e-05	0.227679	4.48984	0.493359	Ratio_EaHT	3
1	25639935	1-25639935	14.0394	9.96598e-07	0.227679	6.00148	0.161212	MT_EaHT	3
1	25644238	1-25644238	17.2119	8.1769e-05	0.388393	4.08741	0.296155	SFHT	2
1	25644238	1-25644238	10.0471	4.04414e-05	0.388393	4.39317	0.244523	MT_EaHT	2
1	25658697	1-25658697	11.8992	5.66672e-05	0.205357	4.24667	0.273985	MT_EaHT	1
1	25667052	1-25667052	-12.4409	7.46739e-06	0.174107	5.12683	0.323589	Diff_EaHT	3
1	25667052	1-25667052	0.0963656	9.75132e-05	0.174107	4.01094	0.549164	Ratio_EaHT	3
1	25667052	1-25667052	14.1945	1.14324e-05	0.174107	4.94186	0.168513	MT_EaHT	3
1	25688779	1-25688779	7.25405	2.54063e-05	0.107143	4.59506	0.105903	WT_EaHT	1
1	25713160	1-25713160	-11.3706	2.35899e-05	0.183036	4.62727	0.323589	Diff_EaHT	2
1	25713160	1-25713160	13.2003	2.47049e-05	0.183036	4.60722	0.235454	MT_EaHT	2
1	25716055	1-25716055	14.7158	4.95635e-05	0.133929	4.30484	0.261235	MT_EaHT	1
1	25718956	1-25718956	17.9615	3.28873e-05	0.401786	4.48297	0.281826	SFHT	1
1	25719017	1-25719017	18.3345	2.38416e-05	0.388393	4.62266	0.27527	SFHT	2
1	25719017	1-25719017	10.0555	4.27861e-05	0.388393	4.3687	0.248092	MT_EaHT	2
1	25719554	1-25719554	18.5115	3.75725e-05	0.3125	4.42513	0.284802	SFHT	2
1	25719554	1-25719554	10.8673	1.74038e-05	0.3125	4.75936	0.213386	MT_EaHT	2
1	25720089	1-25720089	5.61493	8.80483e-05	0.25	4.05528	0.152621	WT_FlHT	2
1	25720089	1-25720089	5.10393	1.7928e-05	0.25	4.74647	0.0896412	WT_EaHT	2
1	25720778	1-25720778	11.454	7.90733e-05	0.254464	4.10197	0.30094	MT_EaHT	1
1	27222414	1-27222414	5.3674	4.70022e-05	0.361607	4.32788	0.127576	WT_FlHT	1
1	27315098	1-27315098	10.5231	3.88421e-05	0.397321	4.4107	0.239936	MT_EaHT	1
1	27323161	1-27323161	-17.1401	9.20401e-05	0.111607	4.03602	0.306453	MT_EaHT	1
1	27970297	1-27970297	5.60341	2.88638e-05	0.294643	4.53965	0.112622	WT_FlHT	2
1	27970297	1-27970297	5.01357	6.30494e-06	0.294643	5.20032	0.04587	WT_EaHT	2
1	27984350	1-27984350	5.62421	4.27847e-05	0.272321	4.36871	0.124968	WT_FlHT	2
1	27984350	1-27984350	4.56976	6.46837e-05	0.272321	4.18921	0.146413	WT_EaHT	2
1	27984362	1-27984362	18.1638	9.55562e-05	0.290179	4.01974	0.299676	SFHT	4
1	27984362	1-27984362	5.88116	1.20231e-05	0.290179	4.91998	0.0795458	WT_FlHT	4
1	27984362	1-27984362	10.4599	6.05281e-05	0.290179	4.21804	0.279759	MT_EaHT	4
1	27984362	1-27984362	4.82083	1.61121e-05	0.290179	4.79285	0.0850822	WT_EaHT	4
1	27992119	1-27992119	18.7729	2.29044e-05	0.486607	4.64008	0.27527	SFHT	2
1	27992119	1-27992119	9.86152	9.24265e-05	0.486607	4.0342	0.306453	MT_EaHT	2
1	27999045	1-27999045	11.3564	6.58045e-05	0.285714	4.18174	0.289312	MT_EaHT	1
1	28041431	1-28041431	-18.5477	5.2939e-05	0.410714	4.27622	0.296155	SFHT	1
1	28046911	1-28046911	28.3569	9.65088e-05	0.09375	4.01543	0.532749	Diff_SFHT	2
1	28046911	1-28046911	-32.524	7.19727e-05	0.09375	4.14283	0.296155	SFHT	2
1	28069122	1-28069122	5.4163	3.78941e-05	0.419643	4.42143	0.120832	WT_FlHT	2
1	28069122	1-28069122	4.33986	7.73091e-05	0.419643	4.11177	0.146413	WT_EaHT	2
1	28750350	1-28750350	-21.4795	6.24214e-05	0.294643	4.20467	0.296155	SFHT	1
1	29575661	1-29575661	-10.2605	1.05348e-05	0.276786	4.97737	0.323589	Diff_EaHT	2
1	29575661	1-29575661	0.0831873	5.84162e-05	0.276786	4.23347	0.493359	Ratio_EaHT	2
1	29669786	1-29669786	20.881	9.61493e-05	0.267857	4.01705	0.299676	SFHT	2
1	29669786	1-29669786	18.8458	8.68475e-05	0.267857	4.06124	0.342935	MT_FlHT	2
1	29672194	1-29672194	21.3755	4.14933e-05	0.276786	4.38202	0.294777	SFHT	3
1	29672194	1-29672194	19.1906	4.10312e-05	0.276786	4.38689	0.332133	MT_FlHT	3
1	29672194	1-29672194	11.859	5.75654e-05	0.276786	4.23984	0.274717	MT_EaHT	3
1	29706617	1-29706617	19.7831	9.36219e-05	0.299107	4.02862	0.299031	SFHT	2
1	29706617	1-29706617	11.6656	4.27503e-05	0.299107	4.36906	0.248092	MT_EaHT	2
1	29728565	1-29728565	23.0898	5.13928e-05	0.241071	4.2891	0.296155	SFHT	2
1	29728565	1-29728565	20.3582	6.68247e-05	0.241071	4.17506	0.332133	MT_FlHT	2
1	29749682	1-29749682	22.3543	6.2594e-05	0.241071	4.20347	0.296155	SFHT	2
1	29749682	1-29749682	19.6554	8.50721e-05	0.241071	4.07021	0.339592	MT_FlHT	2
1	29790511	1-29790511	-17.699	5.26095e-05	0.303571	4.27894	0.514003	Diff_SFHT	2
1	29790511	1-29790511	0.0731797	9.81948e-05	0.303571	4.00791	0.578091	Ratio_SFHT	2
1	29791096	1-29791096	18.8596	8.12269e-05	0.272321	4.0903	0.337621	MT_FlHT	1
1	29810084	1-29810084	-9.10149	7.53411e-05	0.415179	4.12297	0.413095	Diff_EaHT	2
1	29810084	1-29810084	0.0798326	8.82269e-05	0.415179	4.0544	0.528107	Ratio_EaHT	2
1	29964668	1-29964668	10.1171	4.95573e-05	0.357143	4.30489	0.261235	MT_EaHT	1
1	30489225	1-30489225	5.33633	5.47707e-05	0.178571	4.26145	0.14151	WT_EaHT	1
1	30489256	1-30489256	20.8804	9.72322e-05	0.191964	4.01219	0.299676	SFHT	4
1	30489256	1-30489256	18.8432	8.69166e-05	0.191964	4.0609	0.343079	MT_FlHT	4
1	30489256	1-30489256	6.37476	4.09862e-05	0.191964	4.38736	0.123486	WT_FlHT	4
1	30489256	1-30489256	5.47966	2.44766e-05	0.191964	4.61125	0.104615	WT_EaHT	4
1	31367262	1-31367262	0.0986319	9.80278e-05	0.191964	4.00865	0.578091	Ratio_SFHT	4
1	31367262	1-31367262	26.4554	6.41271e-05	0.191964	4.19296	0.296155	SFHT	4
1	31367262	1-31367262	25.0732	2.29863e-05	0.191964	4.63853	0.266879	MT_FlHT	4
1	31367262	1-31367262	14.9015	6.69184e-05	0.191964	4.17445	0.289567	MT_EaHT	4
1	31368659	1-31368659	17.3874	8.76846e-05	0.392857	4.05708	0.296155	SFHT	1
1	31372292	1-31372292	23.3165	8.68878e-05	0.191964	4.06104	0.343026	MT_FlHT	1
1	31373805	1-31373805	27.2602	6.93266e-05	0.183036	4.1591	0.296155	SFHT	2
1	31373805	1-31373805	25.2496	3.85129e-05	0.183036	4.41439	0.326335	MT_FlHT	2
1	31373806	1-31373806	27.2602	6.93266e-05	0.183036	4.1591	0.296155	SFHT	2
1	31373806	1-31373806	25.2496	3.85129e-05	0.183036	4.41439	0.326335	MT_FlHT	2
1	31373839	1-31373839	27.2602	6.93266e-05	0.183036	4.1591	0.296155	SFHT	2
1	31373839	1-31373839	25.2496	3.85129e-05	0.183036	4.41439	0.326335	MT_FlHT	2
1	31373901	1-31373901	26.4004	8.02578e-05	0.1875	4.09551	0.296155	SFHT	2
1	31373901	1-31373901	24.3809	4.93244e-05	0.1875	4.30694	0.332133	MT_FlHT	2
1	31374084	1-31374084	22.7962	4.87183e-05	0.200893	4.31231	0.332133	MT_FlHT	1
1	31374262	1-31374262	22.233	9.70175e-05	0.196429	4.01315	0.355224	MT_FlHT	1
1	31377316	1-31377316	26.1105	9.47575e-05	0.1875	4.02339	0.299269	SFHT	2
1	31377316	1-31377316	24.1354	5.54091e-05	0.1875	4.25642	0.332133	MT_FlHT	2
1	31380063	1-31380063	0.099546	5.24678e-05	0.196429	4.28011	0.574013	Ratio_SFHT	4
1	31380063	1-31380063	26.7111	3.34842e-05	0.196429	4.47516	0.283788	SFHT	4
1	31380063	1-31380063	24.0261	3.12768e-05	0.196429	4.50478	0.30212	MT_FlHT	4
1	31380063	1-31380063	14.9264	4.01852e-05	0.196429	4.39593	0.243816	MT_EaHT	4
1	31394311	1-31394311	23.4206	3.07463e-05	0.214286	4.51221	0.300232	MT_FlHT	2
1	31394311	1-31394311	14.0438	7.43154e-05	0.214286	4.12892	0.299471	MT_EaHT	2
1	31397557	1-31397557	23.0873	9.89924e-05	0.196429	4.0044	0.355224	MT_FlHT	1
1	31446183	1-31446183	22.2273	8.90744e-05	0.200893	4.05025	0.345151	MT_FlHT	1
1	31454381	1-31454381	24.9017	5.5964e-05	0.183036	4.25209	0.332133	MT_FlHT	2
1	31454381	1-31454381	15.4477	7.24408e-05	0.183036	4.14002	0.297443	MT_EaHT	2
1	31455686	1-31455686	27.2602	6.93266e-05	0.183036	4.1591	0.296155	SFHT	2
1	31455686	1-31455686	25.2496	3.85129e-05	0.183036	4.41439	0.326335	MT_FlHT	2
1	31455739	1-31455739	27.2602	6.93266e-05	0.183036	4.1591	0.296155	SFHT	2
1	31455739	1-31455739	25.2496	3.85129e-05	0.183036	4.41439	0.326335	MT_FlHT	2
1	31474826	1-31474826	23.1979	8.4453e-05	0.196429	4.07338	0.338848	MT_FlHT	1
1	31484442	1-31484442	-21.421	1.18969e-05	0.241071	4.92457	0.509994	Diff_SFHT	8
1	31484442	1-31484442	0.0938261	7.46716e-06	0.241071	5.12684	0.574013	Ratio_SFHT	8
1	31484442	1-31484442	-16.8058	7.47732e-05	0.241071	4.12625	0.423932	Diff_FlHT	8
1	31484442	1-31484442	25.0085	5.14267e-06	0.241071	5.28881	0.204514	SFHT	8
1	31484442	1-31484442	22.6047	4.24685e-06	0.241071	5.37193	0.217432	MT_FlHT	8
1	31484442	1-31484442	0.0933857	8.51085e-05	0.241071	4.07003	0.525299	Ratio_EaHT	8
1	31484442	1-31484442	0.0746699	4.33871e-05	0.241071	4.36264	0.414158	Ratio_FlHT	8
1	31484442	1-31484442	12.7741	4.0315e-05	0.241071	4.39453	0.244155	MT_EaHT	8
1	31492455	1-31492455	-13.0447	2.7775e-05	0.200893	4.55635	0.323589	Diff_EaHT	9
1	31492455	1-31492455	-25.2854	8.55862e-06	0.200893	5.0676	0.509994	Diff_SFHT	9
1	31492455	1-31492455	0.113555	2.94798e-06	0.200893	5.53048	0.574013	Ratio_SFHT	9
1	31492455	1-31492455	-20.7867	2.29705e-05	0.200893	4.63883	0.321132	Diff_FlHT	9
1	31492455	1-31492455	31.229	8.51639e-07	0.200893	6.06974	0.204514	SFHT	9
1	31492455	1-31492455	29.0838	2.95942e-07	0.200893	6.52879	0.217432	MT_FlHT	9
1	31492455	1-31492455	0.127875	3.09931e-06	0.200893	5.50873	0.493359	Ratio_EaHT	9
1	31492455	1-31492455	0.094059	8.34725e-06	0.200893	5.07846	0.373845	Ratio_FlHT	9
1	31492455	1-31492455	17.7613	7.01685e-07	0.200893	6.15386	0.161212	MT_EaHT	9
1	31497069	1-31497069	23.2014	9.69403e-05	0.21875	4.0135	0.299676	SFHT	3
1	31497069	1-31497069	20.8794	8.94281e-05	0.21875	4.04853	0.345982	MT_FlHT	3
1	31497069	1-31497069	13.2233	8.13519e-05	0.21875	4.08963	0.30367	MT_EaHT	3
1	31503759	1-31503759	-20.971	4.76986e-05	0.223214	4.32149	0.509994	Diff_SFHT	6
1	31503759	1-31503759	0.0902098	4.47214e-05	0.223214	4.34948	0.574013	Ratio_SFHT	6
1	31503759	1-31503759	23.3512	5.65127e-05	0.223214	4.24785	0.296155	SFHT	6
1	31503759	1-31503759	20.9746	5.36275e-05	0.223214	4.27061	0.332133	MT_FlHT	6
1	31503759	1-31503759	0.0997382	6.48286e-05	0.223214	4.18823	0.493359	Ratio_EaHT	6
1	31503759	1-31503759	13.0206	6.95022e-05	0.223214	4.158	0.293088	MT_EaHT	6
1	31506754	1-31506754	22.7899	6.19998e-05	0.205357	4.20761	0.332133	MT_FlHT	1
1	31512680	1-31512680	-20.5707	3.33129e-05	0.236607	4.47739	0.509994	Diff_SFHT	7
1	31512680	1-31512680	0.0911008	1.75896e-05	0.236607	4.75474	0.574013	Ratio_SFHT	7
1	31512680	1-31512680	24.2311	1.2652e-05	0.236607	4.89784	0.216218	SFHT	7
1	31512680	1-31512680	21.5476	1.53113e-05	0.236607	4.81499	0.232529	MT_FlHT	7
1	31512680	1-31512680	0.0939616	9.23908e-05	0.236607	4.03437	0.540517	Ratio_EaHT	7
1	31512680	1-31512680	0.073155	8.6461e-05	0.236607	4.06318	0.464338	Ratio_FlHT	7
1	31512680	1-31512680	12.829	4.53841e-05	0.236607	4.3431	0.250197	MT_EaHT	7
1	31513024	1-31513024	0.0874314	9.26443e-05	0.214286	4.03318	0.578091	Ratio_SFHT	1
1	31513801	1-31513801	0.0874314	9.26443e-05	0.214286	4.03318	0.578091	Ratio_SFHT	1
1	31521763	1-31521763	-10.1452	2.59362e-06	0.388393	5.58609	0.323589	Diff_EaHT	9
1	31521763	1-31521763	-19.2182	1.07886e-06	0.388393	5.96703	0.509994	Diff_SFHT	9
1	31521763	1-31521763	0.0816046	1.37782e-06	0.388393	5.86081	0.574013	Ratio_SFHT	9
1	31521763	1-31521763	-15.9754	2.50646e-06	0.388393	5.60094	0.321132	Diff_FlHT	9
1	31521763	1-31521763	22.1784	5.09502e-07	0.388393	6.29285	0.204514	SFHT	9
1	31521763	1-31521763	19.7563	6.38885e-07	0.388393	6.19458	0.217432	MT_FlHT	9
1	31521763	1-31521763	0.0903362	2.25084e-06	0.388393	5.64766	0.493359	Ratio_EaHT	9
1	31521763	1-31521763	0.0683179	3.01369e-06	0.388393	5.5209	0.373845	Ratio_FlHT	9
1	31521763	1-31521763	12.4988	5.69121e-07	0.388393	6.2448	0.161212	MT_EaHT	9
1	31525300	1-31525300	-19.8351	9.24959e-05	0.232143	4.03388	0.528462	Diff_SFHT	3
1	31525300	1-31525300	20.1605	7.85668e-05	0.232143	4.10476	0.337621	MT_FlHT	3
1	31525300	1-31525300	12.6828	7.95327e-05	0.232143	4.09945	0.301431	MT_EaHT	3
1	31533042	1-31533042	0.0980858	6.24576e-05	0.196429	4.20441	0.574013	Ratio_SFHT	5
1	31533042	1-31533042	26.6656	3.0159e-05	0.196429	4.52058	0.276772	SFHT	5
1	31533042	1-31533042	25.0229	1.26118e-05	0.196429	4.89922	0.219743	MT_FlHT	5
1	31533042	1-31533042	0.108372	9.00044e-05	0.196429	4.04574	0.532611	Ratio_EaHT	5
1	31533042	1-31533042	15.0958	2.98715e-05	0.196429	4.52474	0.235454	MT_EaHT	5
1	31546724	1-31546724	-8.90311	4.86857e-05	0.352679	4.3126	0.372642	Diff_EaHT	9
1	31546724	1-31546724	-16.7128	3.0422e-05	0.352679	4.51681	0.509994	Diff_SFHT	9
1	31546724	1-31546724	0.0721281	2.6689e-05	0.352679	4.57367	0.574013	Ratio_SFHT	9
1	31546724	1-31546724	-15.1935	1.53703e-05	0.352679	4.81332	0.321132	Diff_FlHT	9
1	31546724	1-31546724	18.6354	3.37362e-05	0.352679	4.4719	0.283788	SFHT	9
1	31546724	1-31546724	17.4961	1.42558e-05	0.352679	4.84601	0.222225	MT_FlHT	9
1	31546724	1-31546724	0.0804143	3.35964e-05	0.352679	4.47371	0.493359	Ratio_EaHT	9
1	31546724	1-31546724	0.0657972	1.38751e-05	0.352679	4.85776	0.389283	Ratio_FlHT	9
1	31546724	1-31546724	10.4211	4.22928e-05	0.352679	4.37373	0.247545	MT_EaHT	9
1	31672433	1-31672433	7.9163	6.95018e-05	0.0714286	4.158	0.146413	WT_EaHT	1
1	32156591	1-32156591	-6.09316	4.39492e-05	0.308036	4.35705	0.125384	WT_FlHT	1
1	32156655	1-32156655	-5.76864	9.19123e-05	0.325893	4.03663	0.155174	WT_FlHT	1
1	32289923	1-32289923	5.47339	3.95584e-05	0.361607	4.40276	0.122363	WT_FlHT	1
1	32858686	1-32858686	17.292	8.78267e-05	0.272321	4.05637	0.524807	Diff_SFHT	2
1	32858686	1-32858686	-20.0566	5.59773e-05	0.272321	4.25199	0.296155	SFHT	2
1	32858811	1-32858811	17.4869	8.59374e-05	0.285714	4.06582	0.524807	Diff_SFHT	3
1	32858811	1-32858811	15.2579	9.42361e-05	0.285714	4.02578	0.447002	Diff_FlHT	3
1	32858811	1-32858811	-20.8115	3.53547e-05	0.285714	4.45155	0.283788	SFHT	3
1	33047255	1-33047255	20.3807	9.95852e-06	0.254464	5.00181	0.509994	Diff_SFHT	4
1	33047255	1-33047255	-0.0828568	2.91498e-05	0.254464	4.53537	0.574013	Ratio_SFHT	4
1	33047255	1-33047255	15.7007	8.26661e-05	0.254464	4.08267	0.430247	Diff_FlHT	4
1	33047255	1-33047255	-21.4849	3.54096e-05	0.254464	4.45088	0.283788	SFHT	4
1	33060721	1-33060721	15.7688	8.37544e-05	0.34375	4.07699	0.432216	Diff_FlHT	1
1	33113792	1-33113792	18.499	5.69429e-05	0.392857	4.24456	0.522667	Diff_SFHT	3
1	33113792	1-33113792	-0.0783744	6.9925e-05	0.392857	4.15537	0.574013	Ratio_SFHT	3
1	33113792	1-33113792	-20.3908	8.20901e-05	0.392857	4.08571	0.296155	SFHT	3
1	33288718	1-33288718	7.28893	1.61535e-05	0.107143	4.79173	0.0852409	WT_EaHT	1
1	33491397	1-33491397	20.3029	4.23243e-05	0.196429	4.37341	0.509994	Diff_SFHT	1
1	33548741	1-33548741	5.07418	3.00979e-05	0.3125	4.52146	0.114643	WT_EaHT	1
1	33549102	1-33549102	5.09403	2.47949e-05	0.325893	4.60564	0.105225	WT_EaHT	1
1	33549115	1-33549115	5.09403	2.47949e-05	0.325893	4.60564	0.105225	WT_EaHT	1
1	33549118	1-33549118	5.21846	2.04234e-05	0.308036	4.68987	0.0975628	WT_EaHT	1
1	33549161	1-33549161	5.18747	2.05397e-05	0.321429	4.68741	0.0977833	WT_EaHT	1
1	33549162	1-33549162	5.18747	2.05397e-05	0.321429	4.68741	0.0977833	WT_EaHT	1
1	33562811	1-33562811	10.3338	9.3966e-06	0.482143	5.02703	0.323589	Diff_EaHT	4
1	33562811	1-33562811	18.2004	2.14854e-05	0.482143	4.66786	0.509994	Diff_SFHT	4
1	33562811	1-33562811	-0.0735214	6.49572e-05	0.482143	4.18737	0.574013	Ratio_SFHT	4
1	33562811	1-33562811	-0.0852421	3.8731e-05	0.482143	4.41194	0.493359	Ratio_EaHT	4
1	33571835	1-33571835	5.32888	5.56267e-06	0.441964	5.25472	0.042111	WT_EaHT	1
1	33571851	1-33571851	5.33474	1.21865e-05	0.3125	4.91412	0.0715179	WT_EaHT	1
1	33571889	1-33571889	5.24017	1.42475e-05	0.308036	4.84626	0.0788962	WT_EaHT	1
1	33571897	1-33571897	5.24017	1.42475e-05	0.308036	4.84626	0.0788962	WT_EaHT	1
1	33571910	1-33571910	5.24017	1.42475e-05	0.308036	4.84626	0.0788962	WT_EaHT	1
1	33572078	1-33572078	5.12936	2.25908e-05	0.316964	4.64607	0.0989531	WT_EaHT	1
1	33572082	1-33572082	5.12936	2.25908e-05	0.316964	4.64607	0.0989531	WT_EaHT	1
1	33572097	1-33572097	5.12936	2.25908e-05	0.316964	4.64607	0.0989531	WT_EaHT	1
1	33572150	1-33572150	5.33474	1.21865e-05	0.3125	4.91412	0.0715179	WT_EaHT	1
1	33572162	1-33572162	5.33474	1.21865e-05	0.3125	4.91412	0.0715179	WT_EaHT	1
1	33572261	1-33572261	5.15381	2.1537e-05	0.321429	4.66681	0.098845	WT_EaHT	1
1	33572383	1-33572383	5.16905	2.29412e-05	0.3125	4.63938	0.0998823	WT_EaHT	1
1	33572394	1-33572394	5.25131	1.6854e-05	0.316964	4.7733	0.0876366	WT_EaHT	1
1	33572582	1-33572582	5.15381	2.1537e-05	0.321429	4.66681	0.098845	WT_EaHT	1
1	33572648	1-33572648	5.14826	2.65689e-05	0.3125	4.57563	0.107125	WT_EaHT	1
1	33589326	1-33589326	5.79121	1.51189e-05	0.1875	4.82048	0.0815085	WT_EaHT	1
1	33589333	1-33589333	5.25131	1.6854e-05	0.316964	4.7733	0.0876366	WT_EaHT	1
1	33589625	1-33589625	5.13576	3.21118e-05	0.3125	4.49334	0.116802	WT_EaHT	1
1	33589634	1-33589634	5.13576	3.21118e-05	0.3125	4.49334	0.116802	WT_EaHT	1
1	33589636	1-33589636	5.35118	1.53237e-05	0.308036	4.81464	0.082341	WT_EaHT	1
1	33589646	1-33589646	5.13576	3.21118e-05	0.3125	4.49334	0.116802	WT_EaHT	1
1	33592497	1-33592497	5.66257	6.8422e-06	0.294643	5.1648	0.0487833	WT_EaHT	1
1	33592891	1-33592891	5.57359	1.71865e-05	0.263393	4.76481	0.0879433	WT_EaHT	1
1	33597226	1-33597226	7.07984	4.93356e-07	0.15625	6.30684	0.0100559	WT_EaHT	1
1	33600364	1-33600364	7.17849	7.65788e-05	0.09375	4.11589	0.146413	WT_EaHT	1
1	33601590	1-33601590	8.22521	7.36126e-06	0.0892857	5.13305	0.0514014	WT_EaHT	1
1	33608045	1-33608045	9.64885	8.34256e-07	0.0758929	6.0787	0.0132424	WT_EaHT	1
1	33754054	1-33754054	7.23998	4.10035e-05	0.0892857	4.38718	0.130191	WT_EaHT	1
1	34382931	1-34382931	10.6789	9.38862e-05	0.0535714	4.0274	0.156588	WT_FlHT	1
1	35151092	1-35151092	8.28222	3.95091e-05	0.111607	4.4033	0.122363	WT_FlHT	1
1	35205641	1-35205641	9.06419	3.00947e-05	0.0580357	4.52151	0.114643	WT_EaHT	1
1	35254343	1-35254343	8.61775	7.1019e-05	0.0580357	4.14863	0.146413	WT_EaHT	1
1	35371580	1-35371580	11.3261	4.15671e-05	0.25	4.38125	0.2464	MT_EaHT	1
1	35371693	1-35371693	11.0946	7.2049e-05	0.25	4.14237	0.29677	MT_EaHT	1
1	35371808	1-35371808	12.0952	1.26489e-05	0.254464	4.89795	0.178666	MT_EaHT	1
1	35501501	1-35501501	4.70505	2.23376e-05	0.424107	4.65096	0.098845	WT_EaHT	1
1	35718308	1-35718308	4.60714	9.54568e-05	0.330357	4.02019	0.155376	WT_EaHT	1
1	35718469	1-35718469	4.72504	6.18714e-05	0.3125	4.20851	0.146413	WT_EaHT	1
1	35732691	1-35732691	4.99105	4.33877e-05	0.348214	4.36263	0.132527	WT_EaHT	1
1	35759187	1-35759187	4.91365	5.27881e-05	0.352679	4.27746	0.139539	WT_EaHT	1
1	35782410	1-35782410	4.89419	3.7573e-05	0.330357	4.42512	0.125988	WT_EaHT	1
1	35872807	1-35872807	16.8145	9.97324e-05	0.0714286	4.00116	0.453431	Diff_EaHT	1
1	35889840	1-35889840	16.8145	9.97324e-05	0.0714286	4.00116	0.453431	Diff_EaHT	1
1	35899120	1-35899120	15.768	6.75701e-05	0.0803571	4.17025	0.410062	Diff_EaHT	1
1	35934923	1-35934923	15.0561	4.44295e-05	0.254464	4.35233	0.359164	Diff_FlHT	3
1	35934923	1-35934923	-0.0651218	4.14889e-05	0.254464	4.38207	0.414158	Ratio_FlHT	3
1	35934923	1-35934923	0.396014	4.37706e-05	0.254464	4.35882	0.350753	Score	3
1	36556041	1-36556041	7.95915	3.87005e-05	0.111607	4.41228	0.121484	WT_FlHT	1
1	36749583	1-36749583	14.9321	8.27977e-05	0.116071	4.08198	0.306453	MT_EaHT	1
1	36752012	1-36752012	10.7681	9.32953e-05	0.267857	4.03014	0.306453	MT_EaHT	1
1	36752032	1-36752032	10.7681	9.32953e-05	0.272321	4.03014	0.306453	MT_EaHT	1
1	38116756	1-38116756	-6.47154	7.58257e-05	0.120536	4.12018	0.146413	WT_EaHT	1
1	38116825	1-38116825	-6.47154	7.58257e-05	0.120536	4.12018	0.146413	WT_EaHT	1
1	38833691	1-38833691	17.6433	7.44762e-05	0.464286	4.12798	0.296155	SFHT	1
1	39604352	1-39604352	7.03976	3.35596e-05	0.102679	4.47418	0.119174	WT_EaHT	1
1	39672875	1-39672875	17.8652	2.66658e-05	0.0669643	4.57404	0.323589	Diff_EaHT	9
1	39672875	1-39672875	33.2828	1.96066e-05	0.0669643	4.7076	0.509994	Diff_SFHT	9
1	39672875	1-39672875	-0.136991	4.27217e-05	0.0669643	4.36935	0.574013	Ratio_SFHT	9
1	39672875	1-39672875	28.6649	2.36993e-05	0.0669643	4.62527	0.321132	Diff_FlHT	9
1	39672875	1-39672875	-38.0653	1.41976e-05	0.0669643	4.84779	0.232141	SFHT	9
1	39672875	1-39672875	-32.9134	2.94287e-05	0.0669643	4.53123	0.294612	MT_FlHT	9
1	39672875	1-39672875	-0.1495	7.46632e-05	0.0669643	4.12689	0.496289	Ratio_EaHT	9
1	39672875	1-39672875	-0.117377	6.12415e-05	0.0669643	4.21295	0.414158	Ratio_FlHT	9
1	39672875	1-39672875	-21.7215	1.09672e-05	0.0669643	4.9599	0.164366	MT_EaHT	9
1	40095092	1-40095092	10.0767	4.0282e-05	0.0669643	4.39489	0.122804	WT_FlHT	2
1	40095092	1-40095092	9.87651	1.0639e-06	0.0669643	5.9731	0.0148375	WT_EaHT	2
1	40095384	1-40095384	-13.6534	7.77508e-05	0.46875	4.10929	0.430247	Diff_FlHT	2
1	40095384	1-40095384	0.0585332	8.48812e-05	0.46875	4.07119	0.462034	Ratio_FlHT	2
1	40095449	1-40095449	9.98942	3.86213e-06	0.0580357	5.41317	0.0333515	WT_EaHT	1
1	40095971	1-40095971	9.75195	1.40994e-05	0.0535714	4.8508	0.0786469	WT_EaHT	1
1	40096705	1-40096705	10.7071	8.54439e-05	0.0535714	4.06832	0.15126	WT_FlHT	2
1	40096705	1-40096705	10.3549	4.24168e-06	0.0535714	5.37246	0.0348681	WT_EaHT	2
1	40098435	1-40098435	9.75195	1.40994e-05	0.0535714	4.8508	0.0786469	WT_EaHT	1
1	40099759	1-40099759	-15.2501	7.5735e-05	0.491071	4.1207	0.524807	Diff_SFHT	2
1	40099759	1-40099759	10.1928	3.03439e-05	0.491071	4.51793	0.235454	MT_EaHT	2
1	40099960	1-40099960	-15.4924	5.43704e-05	0.491071	4.26464	0.522266	Diff_SFHT	6
1	40099960	1-40099960	0.0643241	9.44316e-05	0.491071	4.02488	0.578091	Ratio_SFHT	6
1	40099960	1-40099960	17.0228	9.33327e-05	0.491071	4.02997	0.299031	SFHT	6
1	40099960	1-40099960	15.2453	8.33384e-05	0.491071	4.07915	0.337621	MT_FlHT	6
1	40099960	1-40099960	0.073303	8.04394e-05	0.491071	4.09453	0.512219	Ratio_EaHT	6
1	40099960	1-40099960	10.1463	3.10278e-05	0.491071	4.50825	0.235454	MT_EaHT	6
1	40100252	1-40100252	-15.1869	7.83911e-05	0.477679	4.10573	0.524807	Diff_SFHT	2
1	40100252	1-40100252	10.072	3.6741e-05	0.477679	4.43485	0.235454	MT_EaHT	2
1	40100335	1-40100335	-15.1661	6.8441e-05	0.486607	4.16468	0.524807	Diff_SFHT	6
1	40100335	1-40100335	0.0636979	9.68811e-05	0.486607	4.01376	0.578091	Ratio_SFHT	6
1	40100335	1-40100335	-13.2723	8.30101e-05	0.486607	4.08087	0.43056	Diff_FlHT	6
1	40100335	1-40100335	16.9246	8.83281e-05	0.486607	4.0539	0.296155	SFHT	6
1	40100335	1-40100335	15.0534	8.97324e-05	0.486607	4.04705	0.346799	MT_FlHT	6
1	40100335	1-40100335	9.94682	3.91091e-05	0.486607	4.40772	0.240611	MT_EaHT	6
1	40100386	1-40100386	9.78072	5.82325e-05	0.486607	4.23483	0.274717	MT_EaHT	1
1	40618662	1-40618662	-5.11089	1.9605e-05	0.361607	4.70763	0.0950155	WT_EaHT	1
1	40618671	1-40618671	-5.37879	2.1758e-05	0.272321	4.66238	0.098845	WT_EaHT	1
1	40618743	1-40618743	-6.05243	5.86861e-06	0.227679	5.23146	0.0436918	WT_EaHT	1
1	40618776	1-40618776	-5.33777	7.17414e-05	0.223214	4.14423	0.146413	WT_EaHT	1
1	40618905	1-40618905	-5.68314	7.2074e-06	0.316964	5.14222	0.0507224	WT_EaHT	1
1	40618965	1-40618965	-5.1566	5.03535e-05	0.321429	4.29797	0.138797	WT_EaHT	1
1	40659315	1-40659315	-5.42295	9.6399e-05	0.209821	4.01593	0.155638	WT_EaHT	1
1	40711379	1-40711379	-4.98258	8.79041e-05	0.321429	4.05599	0.151563	WT_EaHT	1
1	41291382	1-41291382	8.5676	7.33331e-05	0.0625	4.1347	0.146413	WT_EaHT	1
1	41291408	1-41291408	8.5676	7.33331e-05	0.0625	4.1347	0.146413	WT_EaHT	1
1	41291434	1-41291434	8.72252	2.86419e-05	0.0669643	4.543	0.112043	WT_EaHT	1
1	41291447	1-41291447	8.5676	7.33331e-05	0.0625	4.1347	0.146413	WT_EaHT	1
1	41291617	1-41291617	8.5676	7.33331e-05	0.0625	4.1347	0.146413	WT_EaHT	1
1	41291620	1-41291620	8.5676	7.33331e-05	0.0625	4.1347	0.146413	WT_EaHT	1
1	41291637	1-41291637	8.5676	7.33331e-05	0.0625	4.1347	0.146413	WT_EaHT	1
1	41291885	1-41291885	8.5676	7.33331e-05	0.0625	4.1347	0.146413	WT_EaHT	1
1	41291889	1-41291889	8.5676	7.33331e-05	0.0625	4.1347	0.146413	WT_EaHT	1
1	41291913	1-41291913	8.5676	7.33331e-05	0.0625	4.1347	0.146413	WT_EaHT	1
1	41292072	1-41292072	8.79445	8.23299e-05	0.0580357	4.08444	0.14789	WT_EaHT	1
1	41292471	1-41292471	8.5676	7.33331e-05	0.0625	4.1347	0.146413	WT_EaHT	1
1	41292800	1-41292800	9.16664	3.8901e-05	0.0580357	4.41004	0.126786	WT_EaHT	1
1	41292983	1-41292983	9.16664	3.8901e-05	0.0580357	4.41004	0.126786	WT_EaHT	1
1	41301015	1-41301015	7.46791	8.87411e-05	0.0803571	4.05188	0.151814	WT_EaHT	1
1	41474878	1-41474878	-4.68112	5.58738e-05	0.276786	4.25279	0.142544	WT_EaHT	1
1	41480315	1-41480315	9.26134	6.18932e-05	0.0535714	4.20836	0.146413	WT_EaHT	1
1	41523791	1-41523791	7.08975	9.02691e-06	0.116071	5.04446	0.0592809	WT_EaHT	1
1	41541605	1-41541605	-5.58835	7.25031e-05	0.40625	4.13964	0.142559	WT_FlHT	1
1	41570365	1-41570365	7.22957	6.98974e-05	0.0892857	4.15554	0.146413	WT_EaHT	1
1	41571014	1-41571014	7.22957	6.98974e-05	0.0892857	4.15554	0.146413	WT_EaHT	1
1	41571428	1-41571428	7.15709	3.62554e-05	0.0982143	4.44063	0.123575	WT_EaHT	1
1	41571943	1-41571943	7.22957	6.98974e-05	0.0892857	4.15554	0.146413	WT_EaHT	1
1	41572033	1-41572033	7.80581	1.20686e-05	0.09375	4.91834	0.0711992	WT_EaHT	1
1	41572219	1-41572219	7.22957	6.98974e-05	0.0892857	4.15554	0.146413	WT_EaHT	1
1	41574293	1-41574293	10.0165	6.49981e-06	0.0580357	5.1871	0.0469674	WT_EaHT	1
1	41575072	1-41575072	9.57576	2.74562e-05	0.0535714	4.56136	0.109378	WT_EaHT	1
1	41575586	1-41575586	6.73831	2.84763e-05	0.120536	4.54552	0.111818	WT_EaHT	1
1	41575702	1-41575702	7.83458	4.93289e-05	0.0758929	4.3069	0.138661	WT_EaHT	1
1	41588071	1-41588071	9.13806	5.69724e-05	0.0535714	4.24434	0.142544	WT_EaHT	1
1	41588361	1-41588361	9.37297	3.81346e-05	0.0535714	4.41868	0.125988	WT_EaHT	1
1	41588755	1-41588755	9.23377	4.8995e-05	0.0535714	4.30985	0.138139	WT_EaHT	1
1	41589095	1-41589095	9.90516	1.25792e-05	0.0535714	4.90035	0.0732657	WT_EaHT	1
1	41590080	1-41590080	8.49219	2.92076e-05	0.111607	4.5345	0.113253	WT_FlHT	2
1	41590080	1-41590080	7.91174	2.50295e-06	0.111607	5.60155	0.0260484	WT_EaHT	2
1	41590394	1-41590394	7.35175	1.62392e-05	0.183036	4.78944	0.0938856	WT_FlHT	2
1	41590394	1-41590394	6.12253	1.62127e-05	0.183036	4.79015	0.0853622	WT_EaHT	2
1	41590491	1-41590491	7.99742	4.26406e-05	0.0758929	4.37018	0.132039	WT_EaHT	1
1	41600808	1-41600808	16.9094	9.99707e-05	0.424107	4.00013	0.532951	Diff_SFHT	2
1	41600808	1-41600808	-17.2488	8.40574e-05	0.424107	4.07542	0.338291	MT_FlHT	2
1	41631058	1-41631058	17.5133	8.63341e-05	0.397321	4.06382	0.524807	Diff_SFHT	1
1	41639290	1-41639290	17.3717	7.69441e-05	0.410714	4.11382	0.524807	Diff_SFHT	1
1	41690085	1-41690085	9.61702	4.13286e-05	0.415179	4.38375	0.358969	Diff_EaHT	7
1	41690085	1-41690085	18.5465	1.54701e-05	0.415179	4.81051	0.509994	Diff_SFHT	7
1	41690085	1-41690085	-0.0792963	1.62992e-05	0.415179	4.78783	0.574013	Ratio_SFHT	7
1	41690085	1-41690085	-21.6407	7.75258e-06	0.415179	5.11055	0.204514	SFHT	7
1	41690085	1-41690085	-19.454	6.84413e-06	0.415179	5.16468	0.217432	MT_FlHT	7
1	41690085	1-41690085	-0.0872029	2.62593e-05	0.415179	4.58072	0.493359	Ratio_EaHT	7
1	41690085	1-41690085	-12.3149	5.85632e-06	0.415179	5.23237	0.161212	MT_EaHT	7
1	42791758	1-42791758	15.878	2.64359e-05	0.0758929	4.57781	0.323589	Diff_EaHT	4
1	42791758	1-42791758	28.8505	3.12967e-05	0.0758929	4.5045	0.509994	Diff_SFHT	4
1	42791758	1-42791758	24.8521	5.13112e-05	0.0758929	4.28979	0.378638	Diff_FlHT	4
1	42791758	1-42791758	-0.131568	8.7666e-05	0.0758929	4.05717	0.527827	Ratio_EaHT	4
1	43080666	1-43080666	0.435275	9.29427e-05	0.227679	4.03178	0.405652	Score	1
1	43381569	1-43381569	8.2167	8.60517e-05	0.0625	4.06524	0.150101	WT_EaHT	1
1	43476964	1-43476964	-7.95672	5.76092e-05	0.111607	4.23951	0.131039	WT_FlHT	1
1	43651572	1-43651572	9.76664	4.8726e-05	0.428571	4.31224	0.372642	Diff_EaHT	1
1	43672801	1-43672801	0.151561	4.56403e-05	0.0758929	4.34065	0.414158	Ratio_FlHT	1
1	43729524	1-43729524	9.63893	8.28505e-05	0.40625	4.0817	0.423913	Diff_EaHT	1
1	43746446	1-43746446	9.9417	4.86474e-05	0.361607	4.31294	0.372642	Diff_EaHT	1
1	43782718	1-43782718	9.64419	6.40023e-05	0.424107	4.1938	0.410062	Diff_EaHT	1
1	43783185	1-43783185	10.0156	4.30632e-05	0.415179	4.36589	0.367317	Diff_EaHT	1
1	43783236	1-43783236	10.2854	3.14798e-05	0.410714	4.50197	0.328191	Diff_EaHT	1
1	43783305	1-43783305	10.1223	9.82019e-05	0.316964	4.00788	0.449755	Diff_EaHT	1
1	43783386	1-43783386	9.87953	6.84133e-05	0.40625	4.16486	0.410062	Diff_EaHT	1
1	43783985	1-43783985	9.62663	7.50132e-05	0.419643	4.12486	0.413095	Diff_EaHT	1
1	43784326	1-43784326	9.50948	8.86529e-05	0.419643	4.05231	0.434286	Diff_EaHT	1
1	44050967	1-44050967	7.26789	6.88887e-05	0.133929	4.16185	0.139866	WT_FlHT	2
1	44050967	1-44050967	6.30669	3.16788e-05	0.133929	4.49923	0.116127	WT_EaHT	2
1	44784696	1-44784696	15.2528	4.1229e-05	0.0803571	4.3848	0.358969	Diff_EaHT	3
1	44784696	1-44784696	-0.133009	5.42487e-05	0.0803571	4.26561	0.493359	Ratio_EaHT	3
1	44784696	1-44784696	-18.0482	3.01586e-05	0.0803571	4.52059	0.235454	MT_EaHT	3
1	45297402	1-45297402	-38.0385	8.07861e-05	0.0625	4.09266	0.296155	SFHT	2
1	45297402	1-45297402	-23.1825	1.71331e-05	0.0625	4.76616	0.211421	MT_EaHT	2
1	45977437	1-45977437	9.98313	1.01668e-05	0.0535714	4.99282	0.0642579	WT_EaHT	1
1	46175392	1-46175392	5.46324	1.09684e-05	0.241071	4.95986	0.0663867	WT_EaHT	1
1	46178945	1-46178945	5.07042	9.36046e-05	0.21875	4.0287	0.154532	WT_EaHT	1
1	46178977	1-46178977	5.07042	9.36046e-05	0.21875	4.0287	0.154532	WT_EaHT	1
1	46379585	1-46379585	-6.23705	6.25348e-05	0.138393	4.20388	0.146413	WT_EaHT	1
1	47339099	1-47339099	7.12813	4.473e-05	0.107143	4.3494	0.133474	WT_EaHT	1
1	47771793	1-47771793	6.735	6.26147e-05	0.169643	4.20332	0.136135	WT_FlHT	1
1	49059585	1-49059585	6.78226	1.55654e-05	0.138393	4.80784	0.0831162	WT_EaHT	1
1	49082864	1-49082864	7.22609	1.49737e-05	0.107143	4.82467	0.0812714	WT_EaHT	1
1	49173548	1-49173548	5.24848	5.46369e-05	0.339286	4.26251	0.128184	WT_FlHT	1
1	49454594	1-49454594	11.5937	8.18673e-05	0.142857	4.08689	0.42212	Diff_EaHT	1
1	49748656	1-49748656	13.6156	9.26495e-06	0.120536	5.03316	0.323589	Diff_EaHT	1
1	51441889	1-51441889	11.7791	4.58416e-05	0.138393	4.33874	0.369563	Diff_EaHT	3
1	51441889	1-51441889	18.3412	9.30619e-05	0.138393	4.03123	0.447002	Diff_FlHT	3
1	51441889	1-51441889	0.492318	8.25098e-05	0.138393	4.08349	0.396197	Score	3
1	51453806	1-51453806	15.3901	1.63275e-05	0.0892857	4.78708	0.323589	Diff_EaHT	3
1	51453806	1-51453806	25.4501	9.40189e-06	0.0892857	5.02678	0.321132	Diff_FlHT	3
1	51453806	1-51453806	-0.0996352	6.12021e-05	0.0892857	4.21323	0.414158	Ratio_FlHT	3
1	51453847	1-51453847	14.8255	5.69758e-05	0.0848214	4.24431	0.395748	Diff_EaHT	2
1	51453847	1-51453847	24.2232	4.25849e-05	0.0848214	4.37074	0.355143	Diff_FlHT	2
1	51453870	1-51453870	21.4897	8.43291e-07	0.0535714	6.07402	0.323589	Diff_EaHT	2
1	51453870	1-51453870	30.8639	1.52849e-05	0.0535714	4.81574	0.321132	Diff_FlHT	2
1	51833719	1-51833719	12.8112	9.58776e-05	0.102679	4.01828	0.445811	Diff_EaHT	1
1	51856120	1-51856120	-34.6425	3.03827e-05	0.0669643	4.51737	0.276772	SFHT	2
1	51856120	1-51856120	-29.3341	8.92228e-05	0.0669643	4.04952	0.345366	MT_FlHT	2
1	51884861	1-51884861	-0.13607	6.98841e-05	0.0625	4.15562	0.574013	Ratio_SFHT	4
1	51884861	1-51884861	-38.7331	1.45616e-05	0.0625	4.83679	0.235653	SFHT	4
1	51884861	1-51884861	-34.0797	2.23886e-05	0.0625	4.64997	0.265241	MT_FlHT	4
1	51884861	1-51884861	-20.4763	5.22245e-05	0.0625	4.28213	0.267151	MT_EaHT	4
1	51885938	1-51885938	-32.3229	5.81004e-05	0.0758929	4.23582	0.296155	SFHT	1
1	52780880	1-52780880	-7.57439	5.48748e-05	0.0848214	4.26063	0.141629	WT_EaHT	1
1	53184149	1-53184149	-10.1802	8.07314e-05	0.0669643	4.09296	0.147867	WT_FlHT	1
1	53330624	1-53330624	14.4276	4.98606e-05	0.0892857	4.30224	0.372794	Diff_EaHT	3
1	53330624	1-53330624	26.7164	4.18623e-05	0.0892857	4.37818	0.509994	Diff_SFHT	3
1	53330624	1-53330624	23.251	5.33064e-05	0.0892857	4.27322	0.380286	Diff_FlHT	3
1	53330638	1-53330638	14.4276	4.98606e-05	0.0892857	4.30224	0.372794	Diff_EaHT	3
1	53330638	1-53330638	26.7164	4.18623e-05	0.0892857	4.37818	0.509994	Diff_SFHT	3
1	53330638	1-53330638	23.251	5.33064e-05	0.0892857	4.27322	0.380286	Diff_FlHT	3
1	53330697	1-53330697	14.4276	4.98606e-05	0.0892857	4.30224	0.372794	Diff_EaHT	3
1	53330697	1-53330697	26.7164	4.18623e-05	0.0892857	4.37818	0.509994	Diff_SFHT	3
1	53330697	1-53330697	23.251	5.33064e-05	0.0892857	4.27322	0.380286	Diff_FlHT	3
1	53330707	1-53330707	13.0403	4.1562e-05	0.1875	4.3813	0.35953	Diff_EaHT	1
1	53330876	1-53330876	14.141	1.00831e-05	0.116071	4.9964	0.323589	Diff_EaHT	1
1	53330882	1-53330882	16.0329	3.63158e-06	0.09375	5.4399	0.323589	Diff_EaHT	6
1	53330882	1-53330882	28.3058	8.62051e-06	0.09375	5.06447	0.509994	Diff_SFHT	6
1	53330882	1-53330882	-0.110579	5.39209e-05	0.09375	4.26824	0.574013	Ratio_SFHT	6
1	53330882	1-53330882	24.8882	8.83249e-06	0.09375	5.05392	0.321132	Diff_FlHT	6
1	53330882	1-53330882	-0.12592	4.40248e-05	0.09375	4.3563	0.493359	Ratio_EaHT	6
1	53330882	1-53330882	-0.0973122	5.94677e-05	0.09375	4.22572	0.414158	Ratio_FlHT	6
1	53330886	1-53330886	16.0329	3.63158e-06	0.09375	5.4399	0.323589	Diff_EaHT	6
1	53330886	1-53330886	28.3058	8.62051e-06	0.09375	5.06447	0.509994	Diff_SFHT	6
1	53330886	1-53330886	-0.110579	5.39209e-05	0.09375	4.26824	0.574013	Ratio_SFHT	6
1	53330886	1-53330886	24.8882	8.83249e-06	0.09375	5.05392	0.321132	Diff_FlHT	6
1	53330886	1-53330886	-0.12592	4.40248e-05	0.09375	4.3563	0.493359	Ratio_EaHT	6
1	53330886	1-53330886	-0.0973122	5.94677e-05	0.09375	4.22572	0.414158	Ratio_FlHT	6
1	53330894	1-53330894	16.0329	3.63158e-06	0.09375	5.4399	0.323589	Diff_EaHT	6
1	53330894	1-53330894	28.3058	8.62051e-06	0.09375	5.06447	0.509994	Diff_SFHT	6
1	53330894	1-53330894	-0.110579	5.39209e-05	0.09375	4.26824	0.574013	Ratio_SFHT	6
1	53330894	1-53330894	24.8882	8.83249e-06	0.09375	5.05392	0.321132	Diff_FlHT	6
1	53330894	1-53330894	-0.12592	4.40248e-05	0.09375	4.3563	0.493359	Ratio_EaHT	6
1	53330894	1-53330894	-0.0973122	5.94677e-05	0.09375	4.22572	0.414158	Ratio_FlHT	6
1	53330953	1-53330953	16.0329	3.63158e-06	0.09375	5.4399	0.323589	Diff_EaHT	6
1	53330953	1-53330953	28.3058	8.62051e-06	0.09375	5.06447	0.509994	Diff_SFHT	6
1	53330953	1-53330953	-0.110579	5.39209e-05	0.09375	4.26824	0.574013	Ratio_SFHT	6
1	53330953	1-53330953	24.8882	8.83249e-06	0.09375	5.05392	0.321132	Diff_FlHT	6
1	53330953	1-53330953	-0.12592	4.40248e-05	0.09375	4.3563	0.493359	Ratio_EaHT	6
1	53330953	1-53330953	-0.0973122	5.94677e-05	0.09375	4.22572	0.414158	Ratio_FlHT	6
1	53330969	1-53330969	16.0329	3.63158e-06	0.09375	5.4399	0.323589	Diff_EaHT	6
1	53330969	1-53330969	28.3058	8.62051e-06	0.09375	5.06447	0.509994	Diff_SFHT	6
1	53330969	1-53330969	-0.110579	5.39209e-05	0.09375	4.26824	0.574013	Ratio_SFHT	6
1	53330969	1-53330969	24.8882	8.83249e-06	0.09375	5.05392	0.321132	Diff_FlHT	6
1	53330969	1-53330969	-0.12592	4.40248e-05	0.09375	4.3563	0.493359	Ratio_EaHT	6
1	53330969	1-53330969	-0.0973122	5.94677e-05	0.09375	4.22572	0.414158	Ratio_FlHT	6
1	53330975	1-53330975	16.0329	3.63158e-06	0.09375	5.4399	0.323589	Diff_EaHT	6
1	53330975	1-53330975	28.3058	8.62051e-06	0.09375	5.06447	0.509994	Diff_SFHT	6
1	53330975	1-53330975	-0.110579	5.39209e-05	0.09375	4.26824	0.574013	Ratio_SFHT	6
1	53330975	1-53330975	24.8882	8.83249e-06	0.09375	5.05392	0.321132	Diff_FlHT	6
1	53330975	1-53330975	-0.12592	4.40248e-05	0.09375	4.3563	0.493359	Ratio_EaHT	6
1	53330975	1-53330975	-0.0973122	5.94677e-05	0.09375	4.22572	0.414158	Ratio_FlHT	6
1	53462541	1-53462541	10.2165	6.39622e-06	0.0535714	5.19408	0.0463844	WT_EaHT	1
1	53515016	1-53515016	4.90782	3.57377e-05	0.308036	4.44687	0.122613	WT_EaHT	1
1	53755524	1-53755524	21.7446	8.10723e-05	0.120536	4.09113	0.524807	Diff_SFHT	1
1	53872804	1-53872804	15.3538	8.13211e-05	0.0714286	4.0898	0.421591	Diff_EaHT	1
1	54008419	1-54008419	4.26874	7.61815e-05	0.370536	4.11815	0.146413	WT_EaHT	1
1	54013139	1-54013139	4.65044	2.73306e-05	0.375	4.56335	0.109111	WT_EaHT	1
1	54026720	1-54026720	6.76113	6.90402e-05	0.227679	4.1609	0.13991	WT_FlHT	2
1	54026720	1-54026720	5.54179	9.35625e-05	0.227679	4.0289	0.154529	WT_EaHT	2
1	54026760	1-54026760	7.15506	3.01669e-05	0.227679	4.52047	0.114457	WT_FlHT	2
1	54026760	1-54026760	5.61473	9.27829e-05	0.227679	4.03253	0.153922	WT_EaHT	2
1	54026770	1-54026770	7.0351	5.39471e-05	0.223214	4.26803	0.128184	WT_FlHT	1
1	54026795	1-54026795	6.93541	6.30004e-05	0.21875	4.20066	0.13633	WT_FlHT	1
1	54031473	1-54031473	4.64732	5.36767e-05	0.285714	4.27021	0.140321	WT_EaHT	1
1	54031498	1-54031498	4.59651	5.85329e-05	0.290179	4.2326	0.143935	WT_EaHT	1
1	54031507	1-54031507	10.1366	1.59649e-05	0.0625	4.79683	0.0845242	WT_EaHT	1
1	54031628	1-54031628	10.1366	1.59649e-05	0.0625	4.79683	0.0845242	WT_EaHT	1
1	54031635	1-54031635	10.1366	1.59649e-05	0.0625	4.79683	0.0845242	WT_EaHT	1
1	54031645	1-54031645	10.1366	1.59649e-05	0.0625	4.79683	0.0845242	WT_EaHT	1
1	54032824	1-54032824	5.56509	7.25914e-05	0.276786	4.13911	0.142651	WT_FlHT	2
1	54032824	1-54032824	4.64982	6.72436e-05	0.276786	4.17235	0.146413	WT_EaHT	2
1	54032919	1-54032919	-4.26802	7.63721e-05	0.401786	4.11706	0.146413	WT_EaHT	1
1	54033479	1-54033479	-4.4025	4.54156e-05	0.379464	4.3428	0.133474	WT_EaHT	1
1	54033524	1-54033524	-4.2949	8.04358e-05	0.375	4.09455	0.146419	WT_EaHT	1
1	54033580	1-54033580	-4.27658	8.9789e-05	0.366071	4.04678	0.152085	WT_EaHT	1
1	54034138	1-54034138	21.7526	3.08057e-05	0.321429	4.51137	0.278613	SFHT	1
1	54084507	1-54084507	5.29221	1.37166e-05	0.236607	4.86275	0.0773485	WT_EaHT	1
1	54423008	1-54423008	24.5011	3.09458e-05	0.200893	4.5094	0.278954	SFHT	2
1	54423008	1-54423008	14.237	1.65584e-05	0.200893	4.78098	0.207833	MT_EaHT	2
1	54712239	1-54712239	0.108178	3.98635e-05	0.125	4.39942	0.493359	Ratio_EaHT	1
1	54730833	1-54730833	-15.0581	9.63369e-05	0.0669643	4.01621	0.446975	Diff_EaHT	2
1	54730833	1-54730833	0.143033	2.71366e-05	0.0669643	4.56644	0.493359	Ratio_EaHT	2
1	54760421	1-54760421	-6.33383	7.73767e-05	0.191964	4.11139	0.147	WT_FlHT	1
1	54762607	1-54762607	11.2992	5.31884e-05	0.361607	4.27418	0.269193	MT_EaHT	1
1	54767674	1-54767674	18.7923	4.95615e-05	0.46875	4.30486	0.296155	SFHT	3
1	54767674	1-54767674	0.0604888	8.73315e-05	0.46875	4.05883	0.466398	Ratio_FlHT	3
1	54767674	1-54767674	11.1516	2.37693e-05	0.46875	4.62398	0.235454	MT_EaHT	3
1	54788872	1-54788872	7.30288	7.08994e-05	0.0848214	4.14936	0.146413	WT_EaHT	1
1	54790021	1-54790021	8.07874	2.91277e-05	0.0758929	4.53569	0.113019	WT_EaHT	1
1	54792653	1-54792653	7.47652	4.20068e-05	0.0892857	4.37668	0.131406	WT_EaHT	1
1	54796879	1-54796879	-9.94405	4.56106e-05	0.325893	4.34093	0.369563	Diff_EaHT	4
1	54796879	1-54796879	19.7476	6.6238e-05	0.325893	4.17889	0.296155	SFHT	4
1	54796879	1-54796879	0.0891371	3.62252e-05	0.325893	4.44099	0.493359	Ratio_EaHT	4
1	54796879	1-54796879	12.4149	1.06114e-05	0.325893	4.97423	0.161212	MT_EaHT	4
1	54798420	1-54798420	6.91099	2.82366e-05	0.116071	4.54919	0.111535	WT_EaHT	1
1	54817080	1-54817080	10.8036	7.10386e-05	0.183036	4.14851	0.410062	Diff_EaHT	1
1	54819702	1-54819702	8.28403	8.91515e-05	0.0625	4.04987	0.151814	WT_EaHT	1
1	54845715	1-54845715	4.27363	7.75492e-05	0.433036	4.11042	0.146413	WT_EaHT	1
1	54861416	1-54861416	19.7393	4.41262e-05	0.388393	4.3553	0.294777	SFHT	4
1	54861416	1-54861416	17.7154	4.37976e-05	0.388393	4.35855	0.332133	MT_FlHT	4
1	54861416	1-54861416	0.0651643	6.242e-05	0.388393	4.20468	0.414158	Ratio_FlHT	4
1	54861416	1-54861416	10.7993	9.10678e-05	0.388393	4.04064	0.306453	MT_EaHT	4
1	54877853	1-54877853	19.1247	8.07626e-05	0.392857	4.09279	0.296155	SFHT	4
1	54877853	1-54877853	17.4263	6.12823e-05	0.392857	4.21266	0.332133	MT_FlHT	4
1	54877853	1-54877853	0.0645469	8.79544e-05	0.392857	4.05574	0.466414	Ratio_FlHT	4
1	54877853	1-54877853	11.1351	5.39864e-05	0.392857	4.26772	0.269296	MT_EaHT	4
1	54932496	1-54932496	-9.58617	2.95001e-05	0.446429	4.53018	0.327195	Diff_EaHT	1
1	54932875	1-54932875	-9.38086	4.32972e-05	0.495536	4.36354	0.368573	Diff_EaHT	1
1	55022022	1-55022022	-16.7657	9.95639e-05	0.276786	4.0019	0.532951	Diff_SFHT	1
1	55879551	1-55879551	11.4965	1.00192e-05	0.232143	4.99917	0.323589	Diff_EaHT	7
1	55879551	1-55879551	20.3104	2.16283e-05	0.232143	4.66498	0.509994	Diff_SFHT	7
1	55879551	1-55879551	-0.0804556	9.14081e-05	0.232143	4.03902	0.578091	Ratio_SFHT	7
1	55879551	1-55879551	17.4816	2.33713e-05	0.232143	4.63132	0.321132	Diff_FlHT	7
1	55879551	1-55879551	-0.0936787	5.11922e-05	0.232143	4.2908	0.493359	Ratio_EaHT	7
1	55879551	1-55879551	-0.0701157	8.65511e-05	0.232143	4.06273	0.464603	Ratio_FlHT	7
1	55879551	1-55879551	0.450917	4.03166e-05	0.232143	4.39452	0.346418	Score	7
1	56125981	1-56125981	19.8037	7.2029e-05	0.205357	4.14249	0.296155	SFHT	2
1	56125981	1-56125981	11.601	3.38462e-05	0.205357	4.47049	0.235454	MT_EaHT	2
1	56135860	1-56135860	8.61024	9.32946e-05	0.370536	4.03014	0.44071	Diff_EaHT	1
1	56146005	1-56146005	16.3163	8.10286e-05	0.0625	4.09136	0.421524	Diff_EaHT	6
1	56146005	1-56146005	27.458	3.26872e-05	0.0625	4.48562	0.324561	Diff_FlHT	6
1	56146005	1-56146005	-33.6612	9.36795e-05	0.0625	4.02836	0.299031	SFHT	6
1	56146005	1-56146005	-30.484	6.93543e-05	0.0625	4.15893	0.335835	MT_FlHT	6
1	56146005	1-56146005	-18.886	8.87887e-05	0.0625	4.05164	0.306453	MT_EaHT	6
1	56146005	1-56146005	0.715044	2.91936e-05	0.0625	4.53471	0.323741	Score	6
1	56217670	1-56217670	0.141311	8.32812e-05	0.0625	4.07945	0.521039	Ratio_EaHT	1
1	57154672	1-57154672	9.867	4.05002e-05	0.0535714	4.39254	0.129281	WT_EaHT	1
1	57160109	1-57160109	17.2219	9.24249e-06	0.111607	5.03421	0.161212	MT_EaHT	1
1	57175940	1-57175940	11.2068	3.7781e-05	0.0625	4.42273	0.120832	WT_FlHT	3
1	57175940	1-57175940	20.6843	5.80969e-05	0.0625	4.23585	0.274717	MT_EaHT	3
1	57175940	1-57175940	11.428	3.61601e-07	0.0625	6.44177	0.00806009	WT_EaHT	3
1	57217063	1-57217063	11.2693	2.4582e-05	0.0669643	4.60938	0.105151	WT_FlHT	2
1	57217063	1-57217063	9.95357	8.0822e-06	0.0669643	5.09247	0.0552286	WT_EaHT	2
1	57219239	1-57219239	10.7334	9.9485e-06	0.0535714	5.00224	0.0634171	WT_EaHT	1
1	57314201	1-57314201	15.4339	5.82804e-05	0.120536	4.23448	0.274717	MT_EaHT	1
1	57470455	1-57470455	9.53002	3.77152e-05	0.0848214	4.42348	0.120832	WT_FlHT	2
1	57470455	1-57470455	9.63449	4.16304e-07	0.0848214	6.38059	0.00872649	WT_EaHT	2
1	57470646	1-57470646	12.2243	1.26259e-06	0.0714286	5.89874	0.0493544	WT_FlHT	3
1	57470646	1-57470646	19.9864	2.64117e-05	0.0714286	4.5782	0.235454	MT_EaHT	3
1	57470646	1-57470646	11.9996	7.93171e-09	0.0714286	8.10063	0.00105756	WT_EaHT	3
1	57471059	1-57471059	10.9951	5.14519e-05	0.0625	4.2886	0.128086	WT_FlHT	2
1	57471059	1-57471059	11.0553	8.50366e-07	0.0625	6.07039	0.0132424	WT_EaHT	2
1	57471081	1-57471081	11.9413	4.56294e-06	0.0669643	5.34076	0.0493544	WT_FlHT	3
1	57471081	1-57471081	21.599	1.06297e-05	0.0669643	4.97348	0.161212	MT_EaHT	3
1	57471081	1-57471081	11.8345	3.6589e-08	0.0669643	7.43665	0.00105756	WT_EaHT	3
1	57471122	1-57471122	10.9951	5.14519e-05	0.0625	4.2886	0.128086	WT_FlHT	2
1	57471122	1-57471122	11.0553	8.50366e-07	0.0625	6.07039	0.0132424	WT_EaHT	2
1	57471154	1-57471154	11.9413	4.56294e-06	0.0669643	5.34076	0.0493544	WT_FlHT	3
1	57471154	1-57471154	21.599	1.06297e-05	0.0669643	4.97348	0.161212	MT_EaHT	3
1	57471154	1-57471154	11.8345	3.6589e-08	0.0669643	7.43665	0.00105756	WT_EaHT	3
1	57471175	1-57471175	10.1424	6.46364e-05	0.0714286	4.18952	0.13633	WT_FlHT	3
1	57471175	1-57471175	19.4189	4.13984e-05	0.0714286	4.38302	0.2464	MT_EaHT	3
1	57471175	1-57471175	10.3269	8.05682e-07	0.0714286	6.09384	0.0132424	WT_EaHT	3
1	57539088	1-57539088	9.88522	3.39642e-05	0.0803571	4.46898	0.118366	WT_FlHT	2
1	57539088	1-57539088	9.6163	1.01922e-06	0.0803571	5.99173	0.0143231	WT_EaHT	2
1	57539281	1-57539281	8.83431	2.24785e-06	0.0892857	5.64823	0.0241849	WT_EaHT	1
1	57539432	1-57539432	9.88522	3.39642e-05	0.0803571	4.46898	0.118366	WT_FlHT	2
1	57539432	1-57539432	9.6163	1.01922e-06	0.0803571	5.99173	0.0143231	WT_EaHT	2
1	57539448	1-57539448	9.88522	3.39642e-05	0.0803571	4.46898	0.118366	WT_FlHT	2
1	57539448	1-57539448	9.6163	1.01922e-06	0.0803571	5.99173	0.0143231	WT_EaHT	2
1	57539506	1-57539506	11.9413	4.56294e-06	0.0669643	5.34076	0.0493544	WT_FlHT	3
1	57539506	1-57539506	21.599	1.06297e-05	0.0669643	4.97348	0.161212	MT_EaHT	3
1	57539506	1-57539506	11.8345	3.6589e-08	0.0669643	7.43665	0.00105756	WT_EaHT	3
1	57539542	1-57539542	11.9413	4.56294e-06	0.0669643	5.34076	0.0493544	WT_FlHT	3
1	57539542	1-57539542	21.599	1.06297e-05	0.0669643	4.97348	0.161212	MT_EaHT	3
1	57539542	1-57539542	11.8345	3.6589e-08	0.0669643	7.43665	0.00105756	WT_EaHT	3
1	57539577	1-57539577	11.9413	4.56294e-06	0.0669643	5.34076	0.0493544	WT_FlHT	3
1	57539577	1-57539577	21.599	1.06297e-05	0.0669643	4.97348	0.161212	MT_EaHT	3
1	57539577	1-57539577	11.8345	3.6589e-08	0.0669643	7.43665	0.00105756	WT_EaHT	3
1	57539598	1-57539598	11.9413	4.56294e-06	0.0669643	5.34076	0.0493544	WT_FlHT	3
1	57539598	1-57539598	21.599	1.06297e-05	0.0669643	4.97348	0.161212	MT_EaHT	3
1	57539598	1-57539598	11.8345	3.6589e-08	0.0669643	7.43665	0.00105756	WT_EaHT	3
1	57539600	1-57539600	11.9413	4.56294e-06	0.0669643	5.34076	0.0493544	WT_FlHT	3
1	57539600	1-57539600	21.599	1.06297e-05	0.0669643	4.97348	0.161212	MT_EaHT	3
1	57539600	1-57539600	11.8345	3.6589e-08	0.0669643	7.43665	0.00105756	WT_EaHT	3
1	57539644	1-57539644	11.9413	4.56294e-06	0.0669643	5.34076	0.0493544	WT_FlHT	3
1	57539644	1-57539644	21.599	1.06297e-05	0.0669643	4.97348	0.161212	MT_EaHT	3
1	57539644	1-57539644	11.8345	3.6589e-08	0.0669643	7.43665	0.00105756	WT_EaHT	3
1	57539654	1-57539654	11.9413	4.56294e-06	0.0669643	5.34076	0.0493544	WT_FlHT	3
1	57539654	1-57539654	21.599	1.06297e-05	0.0669643	4.97348	0.161212	MT_EaHT	3
1	57539654	1-57539654	11.8345	3.6589e-08	0.0669643	7.43665	0.00105756	WT_EaHT	3
1	57539659	1-57539659	11.9413	4.56294e-06	0.0669643	5.34076	0.0493544	WT_FlHT	3
1	57539659	1-57539659	21.599	1.06297e-05	0.0669643	4.97348	0.161212	MT_EaHT	3
1	57539659	1-57539659	11.8345	3.6589e-08	0.0669643	7.43665	0.00105756	WT_EaHT	3
1	57539678	1-57539678	11.9413	4.56294e-06	0.0669643	5.34076	0.0493544	WT_FlHT	3
1	57539678	1-57539678	21.599	1.06297e-05	0.0669643	4.97348	0.161212	MT_EaHT	3
1	57539678	1-57539678	11.8345	3.6589e-08	0.0669643	7.43665	0.00105756	WT_EaHT	3
1	57539680	1-57539680	11.9413	4.56294e-06	0.0669643	5.34076	0.0493544	WT_FlHT	3
1	57539680	1-57539680	21.599	1.06297e-05	0.0669643	4.97348	0.161212	MT_EaHT	3
1	57539680	1-57539680	11.8345	3.6589e-08	0.0669643	7.43665	0.00105756	WT_EaHT	3
1	57539714	1-57539714	11.9413	4.56294e-06	0.0669643	5.34076	0.0493544	WT_FlHT	3
1	57539714	1-57539714	21.599	1.06297e-05	0.0669643	4.97348	0.161212	MT_EaHT	3
1	57539714	1-57539714	11.8345	3.6589e-08	0.0669643	7.43665	0.00105756	WT_EaHT	3
1	57539736	1-57539736	11.9413	4.56294e-06	0.0669643	5.34076	0.0493544	WT_FlHT	3
1	57539736	1-57539736	21.599	1.06297e-05	0.0669643	4.97348	0.161212	MT_EaHT	3
1	57539736	1-57539736	11.8345	3.6589e-08	0.0669643	7.43665	0.00105756	WT_EaHT	3
1	57539762	1-57539762	11.9413	4.56294e-06	0.0669643	5.34076	0.0493544	WT_FlHT	3
1	57539762	1-57539762	21.599	1.06297e-05	0.0669643	4.97348	0.161212	MT_EaHT	3
1	57539762	1-57539762	11.8345	3.6589e-08	0.0669643	7.43665	0.00105756	WT_EaHT	3
1	57539777	1-57539777	11.9413	4.56294e-06	0.0669643	5.34076	0.0493544	WT_FlHT	3
1	57539777	1-57539777	21.599	1.06297e-05	0.0669643	4.97348	0.161212	MT_EaHT	3
1	57539777	1-57539777	11.8345	3.6589e-08	0.0669643	7.43665	0.00105756	WT_EaHT	3
1	57539809	1-57539809	11.9816	1.87415e-06	0.0714286	5.7272	0.0493544	WT_FlHT	3
1	57539809	1-57539809	20.9989	8.1569e-06	0.0714286	5.08847	0.161212	MT_EaHT	3
1	57539809	1-57539809	11.666	1.79321e-08	0.0714286	7.74637	0.00105756	WT_EaHT	3
1	57539822	1-57539822	11.9413	4.56294e-06	0.0669643	5.34076	0.0493544	WT_FlHT	3
1	57539822	1-57539822	21.599	1.06297e-05	0.0669643	4.97348	0.161212	MT_EaHT	3
1	57539822	1-57539822	11.8345	3.6589e-08	0.0669643	7.43665	0.00105756	WT_EaHT	3
1	57539823	1-57539823	11.9413	4.56294e-06	0.0669643	5.34076	0.0493544	WT_FlHT	3
1	57539823	1-57539823	21.599	1.06297e-05	0.0669643	4.97348	0.161212	MT_EaHT	3
1	57539823	1-57539823	11.8345	3.6589e-08	0.0669643	7.43665	0.00105756	WT_EaHT	3
1	57539829	1-57539829	11.084	9.39712e-06	0.0714286	5.02701	0.069864	WT_FlHT	3
1	57539829	1-57539829	20.193	1.90109e-05	0.0714286	4.721	0.222494	MT_EaHT	3
1	57539829	1-57539829	10.8622	1.51048e-07	0.0714286	6.82089	0.00392068	WT_EaHT	3
1	57540011	1-57540011	11.9413	4.56294e-06	0.0669643	5.34076	0.0493544	WT_FlHT	3
1	57540011	1-57540011	21.599	1.06297e-05	0.0669643	4.97348	0.161212	MT_EaHT	3
1	57540011	1-57540011	11.8345	3.6589e-08	0.0669643	7.43665	0.00105756	WT_EaHT	3
1	57540021	1-57540021	11.9413	4.56294e-06	0.0669643	5.34076	0.0493544	WT_FlHT	3
1	57540021	1-57540021	21.599	1.06297e-05	0.0669643	4.97348	0.161212	MT_EaHT	3
1	57540021	1-57540021	11.8345	3.6589e-08	0.0669643	7.43665	0.00105756	WT_EaHT	3
1	57540023	1-57540023	11.9413	4.56294e-06	0.0669643	5.34076	0.0493544	WT_FlHT	3
1	57540023	1-57540023	21.599	1.06297e-05	0.0669643	4.97348	0.161212	MT_EaHT	3
1	57540023	1-57540023	11.8345	3.6589e-08	0.0669643	7.43665	0.00105756	WT_EaHT	3
1	57540096	1-57540096	11.9413	4.56294e-06	0.0669643	5.34076	0.0493544	WT_FlHT	3
1	57540096	1-57540096	21.599	1.06297e-05	0.0669643	4.97348	0.161212	MT_EaHT	3
1	57540096	1-57540096	11.8345	3.6589e-08	0.0669643	7.43665	0.00105756	WT_EaHT	3
1	57540119	1-57540119	10.6035	2.86617e-05	0.0714286	4.5427	0.112087	WT_FlHT	3
1	57540119	1-57540119	20.4322	1.59459e-05	0.0714286	4.79735	0.203701	MT_EaHT	3
1	57540119	1-57540119	10.8859	1.86902e-07	0.0714286	6.72839	0.00474682	WT_EaHT	3
1	57540198	1-57540198	11.9413	4.56294e-06	0.0669643	5.34076	0.0493544	WT_FlHT	3
1	57540198	1-57540198	21.599	1.06297e-05	0.0669643	4.97348	0.161212	MT_EaHT	3
1	57540198	1-57540198	11.8345	3.6589e-08	0.0669643	7.43665	0.00105756	WT_EaHT	3
1	57540222	1-57540222	11.0281	7.5967e-05	0.0580357	4.11938	0.145731	WT_FlHT	3
1	57540222	1-57540222	22.5207	7.59921e-06	0.0580357	5.11923	0.161212	MT_EaHT	3
1	57540222	1-57540222	9.4719	4.38183e-05	0.0580357	4.35834	0.132527	WT_EaHT	3
1	57540286	1-57540286	11.5651	1.62802e-05	0.0625	4.78834	0.0938941	WT_FlHT	3
1	57540286	1-57540286	22.5207	7.59921e-06	0.0625	5.11923	0.161212	MT_EaHT	3
1	57540286	1-57540286	11.5142	1.97297e-07	0.0625	6.70488	0.00495466	WT_EaHT	3
1	57540299	1-57540299	11.5651	1.62802e-05	0.0625	4.78834	0.0938941	WT_FlHT	3
1	57540299	1-57540299	22.5207	7.59921e-06	0.0625	5.11923	0.161212	MT_EaHT	3
1	57540299	1-57540299	11.5142	1.97297e-07	0.0625	6.70488	0.00495466	WT_EaHT	3
1	57540448	1-57540448	11.9413	4.56294e-06	0.0669643	5.34076	0.0493544	WT_FlHT	3
1	57540448	1-57540448	21.599	1.06297e-05	0.0669643	4.97348	0.161212	MT_EaHT	3
1	57540448	1-57540448	11.8345	3.6589e-08	0.0669643	7.43665	0.00105756	WT_EaHT	3
1	57540477	1-57540477	11.9413	4.56294e-06	0.0669643	5.34076	0.0493544	WT_FlHT	3
1	57540477	1-57540477	21.599	1.06297e-05	0.0669643	4.97348	0.161212	MT_EaHT	3
1	57540477	1-57540477	11.8345	3.6589e-08	0.0669643	7.43665	0.00105756	WT_EaHT	3
1	57540541	1-57540541	9.91374	3.25791e-06	0.0714286	5.48706	0.0297509	WT_EaHT	1
1	57540544	1-57540544	11.9413	4.56294e-06	0.0669643	5.34076	0.0493544	WT_FlHT	3
1	57540544	1-57540544	21.599	1.06297e-05	0.0669643	4.97348	0.161212	MT_EaHT	3
1	57540544	1-57540544	11.8345	3.6589e-08	0.0669643	7.43665	0.00105756	WT_EaHT	3
1	57540587	1-57540587	11.9413	4.56294e-06	0.0669643	5.34076	0.0493544	WT_FlHT	3
1	57540587	1-57540587	21.599	1.06297e-05	0.0669643	4.97348	0.161212	MT_EaHT	3
1	57540587	1-57540587	11.8345	3.6589e-08	0.0669643	7.43665	0.00105756	WT_EaHT	3
1	57541843	1-57541843	11.9413	4.56294e-06	0.0669643	5.34076	0.0493544	WT_FlHT	3
1	57541843	1-57541843	21.599	1.06297e-05	0.0669643	4.97348	0.161212	MT_EaHT	3
1	57541843	1-57541843	11.8345	3.6589e-08	0.0669643	7.43665	0.00105756	WT_EaHT	3
1	57541860	1-57541860	11.9413	4.56294e-06	0.0669643	5.34076	0.0493544	WT_FlHT	3
1	57541860	1-57541860	21.599	1.06297e-05	0.0669643	4.97348	0.161212	MT_EaHT	3
1	57541860	1-57541860	11.8345	3.6589e-08	0.0669643	7.43665	0.00105756	WT_EaHT	3
1	57541888	1-57541888	11.9413	4.56294e-06	0.0669643	5.34076	0.0493544	WT_FlHT	3
1	57541888	1-57541888	21.599	1.06297e-05	0.0669643	4.97348	0.161212	MT_EaHT	3
1	57541888	1-57541888	11.8345	3.6589e-08	0.0669643	7.43665	0.00105756	WT_EaHT	3
1	57541901	1-57541901	11.9413	4.56294e-06	0.0669643	5.34076	0.0493544	WT_FlHT	3
1	57541901	1-57541901	21.599	1.06297e-05	0.0669643	4.97348	0.161212	MT_EaHT	3
1	57541901	1-57541901	11.8345	3.6589e-08	0.0669643	7.43665	0.00105756	WT_EaHT	3
1	57541908	1-57541908	11.9413	4.56294e-06	0.0669643	5.34076	0.0493544	WT_FlHT	3
1	57541908	1-57541908	21.599	1.06297e-05	0.0669643	4.97348	0.161212	MT_EaHT	3
1	57541908	1-57541908	11.8345	3.6589e-08	0.0669643	7.43665	0.00105756	WT_EaHT	3
1	57541910	1-57541910	11.9413	4.56294e-06	0.0669643	5.34076	0.0493544	WT_FlHT	3
1	57541910	1-57541910	21.599	1.06297e-05	0.0669643	4.97348	0.161212	MT_EaHT	3
1	57541910	1-57541910	11.8345	3.6589e-08	0.0669643	7.43665	0.00105756	WT_EaHT	3
1	57541999	1-57541999	12.7464	1.59056e-06	0.0625	5.79845	0.0493544	WT_FlHT	3
1	57541999	1-57541999	19.7865	8.04979e-05	0.0625	4.09422	0.302295	MT_EaHT	3
1	57541999	1-57541999	12.4529	1.24063e-08	0.0625	7.90636	0.00105756	WT_EaHT	3
1	57542485	1-57542485	11.9413	4.56294e-06	0.0669643	5.34076	0.0493544	WT_FlHT	3
1	57542485	1-57542485	21.599	1.06297e-05	0.0669643	4.97348	0.161212	MT_EaHT	3
1	57542485	1-57542485	11.8345	3.6589e-08	0.0669643	7.43665	0.00105756	WT_EaHT	3
1	57542578	1-57542578	11.9413	4.56294e-06	0.0669643	5.34076	0.0493544	WT_FlHT	3
1	57542578	1-57542578	21.599	1.06297e-05	0.0669643	4.97348	0.161212	MT_EaHT	3
1	57542578	1-57542578	11.8345	3.6589e-08	0.0669643	7.43665	0.00105756	WT_EaHT	3
1	57542598	1-57542598	11.9413	4.56294e-06	0.0669643	5.34076	0.0493544	WT_FlHT	3
1	57542598	1-57542598	21.599	1.06297e-05	0.0669643	4.97348	0.161212	MT_EaHT	3
1	57542598	1-57542598	11.8345	3.6589e-08	0.0669643	7.43665	0.00105756	WT_EaHT	3
1	57542604	1-57542604	11.9413	4.56294e-06	0.0669643	5.34076	0.0493544	WT_FlHT	3
1	57542604	1-57542604	21.599	1.06297e-05	0.0669643	4.97348	0.161212	MT_EaHT	3
1	57542604	1-57542604	11.8345	3.6589e-08	0.0669643	7.43665	0.00105756	WT_EaHT	3
1	57542649	1-57542649	10.0262	3.36568e-06	0.0669643	5.47293	0.0302418	WT_EaHT	1
1	57542906	1-57542906	7.83154	7.83075e-05	0.111607	4.1062	0.147554	WT_FlHT	2
1	57542906	1-57542906	7.76677	2.04703e-06	0.111607	5.68888	0.0233156	WT_EaHT	2
1	57543091	1-57543091	12.0709	1.80555e-05	0.0580357	4.74339	0.0942861	WT_FlHT	3
1	57543091	1-57543091	21.8304	4.53203e-05	0.0580357	4.34371	0.250046	MT_EaHT	3
1	57543091	1-57543091	12.2311	1.48032e-07	0.0580357	6.82964	0.00385133	WT_EaHT	3
1	57543212	1-57543212	11.9413	4.56294e-06	0.0669643	5.34076	0.0493544	WT_FlHT	3
1	57543212	1-57543212	21.599	1.06297e-05	0.0669643	4.97348	0.161212	MT_EaHT	3
1	57543212	1-57543212	11.8345	3.6589e-08	0.0669643	7.43665	0.00105756	WT_EaHT	3
1	57543263	1-57543263	7.97308	2.63117e-05	0.125	4.57985	0.109036	WT_FlHT	2
1	57543263	1-57543263	7.67151	9.61466e-07	0.125	6.01707	0.0138148	WT_EaHT	2
1	57543305	1-57543305	7.97308	2.63117e-05	0.125	4.57985	0.109036	WT_FlHT	2
1	57543305	1-57543305	7.67151	9.61466e-07	0.125	6.01707	0.0138148	WT_EaHT	2
1	57543306	1-57543306	11.9413	4.56294e-06	0.0669643	5.34076	0.0493544	WT_FlHT	3
1	57543306	1-57543306	21.599	1.06297e-05	0.0669643	4.97348	0.161212	MT_EaHT	3
1	57543306	1-57543306	11.8345	3.6589e-08	0.0669643	7.43665	0.00105756	WT_EaHT	3
1	57543396	1-57543396	11.9413	4.56294e-06	0.0625	5.34076	0.0493544	WT_FlHT	3
1	57543396	1-57543396	21.599	1.06297e-05	0.0625	4.97348	0.161212	MT_EaHT	3
1	57543396	1-57543396	11.8345	3.6589e-08	0.0625	7.43665	0.00105756	WT_EaHT	3
1	57543511	1-57543511	11.9413	4.56294e-06	0.0669643	5.34076	0.0493544	WT_FlHT	3
1	57543511	1-57543511	21.599	1.06297e-05	0.0669643	4.97348	0.161212	MT_EaHT	3
1	57543511	1-57543511	11.8345	3.6589e-08	0.0669643	7.43665	0.00105756	WT_EaHT	3
1	57543645	1-57543645	11.9413	4.56294e-06	0.0669643	5.34076	0.0493544	WT_FlHT	3
1	57543645	1-57543645	21.599	1.06297e-05	0.0669643	4.97348	0.161212	MT_EaHT	3
1	57543645	1-57543645	11.8345	3.6589e-08	0.0669643	7.43665	0.00105756	WT_EaHT	3
1	57543676	1-57543676	11.6534	1.20128e-06	0.0803571	5.92036	0.0493544	WT_FlHT	2
1	57543676	1-57543676	11.8854	1.84254e-09	0.0803571	8.73458	0.00105756	WT_EaHT	2
1	57543783	1-57543783	11.9413	4.56294e-06	0.0669643	5.34076	0.0493544	WT_FlHT	3
1	57543783	1-57543783	21.599	1.06297e-05	0.0669643	4.97348	0.161212	MT_EaHT	3
1	57543783	1-57543783	11.8345	3.6589e-08	0.0669643	7.43665	0.00105756	WT_EaHT	3
1	57543963	1-57543963	11.5417	3.51998e-05	0.0580357	4.45346	0.118366	WT_FlHT	2
1	57543963	1-57543963	11.8214	2.72404e-07	0.0580357	6.56479	0.00654719	WT_EaHT	2
1	57544001	1-57544001	12.2777	4.12133e-06	0.0625	5.38496	0.0493544	WT_FlHT	3
1	57544001	1-57544001	20.9546	2.98319e-05	0.0625	4.52532	0.235454	MT_EaHT	3
1	57544001	1-57544001	12.2094	2.67192e-08	0.0625	7.57318	0.00105756	WT_EaHT	3
1	57544016	1-57544016	12.2777	4.12133e-06	0.0625	5.38496	0.0493544	WT_FlHT	3
1	57544016	1-57544016	20.9546	2.98319e-05	0.0625	4.52532	0.235454	MT_EaHT	3
1	57544016	1-57544016	12.2094	2.67192e-08	0.0625	7.57318	0.00105756	WT_EaHT	3
1	57544049	1-57544049	12.2777	4.12133e-06	0.0625	5.38496	0.0493544	WT_FlHT	3
1	57544049	1-57544049	20.9546	2.98319e-05	0.0625	4.52532	0.235454	MT_EaHT	3
1	57544049	1-57544049	12.2094	2.67192e-08	0.0625	7.57318	0.00105756	WT_EaHT	3
1	57544064	1-57544064	12.2777	4.12133e-06	0.0625	5.38496	0.0493544	WT_FlHT	3
1	57544064	1-57544064	20.9546	2.98319e-05	0.0625	4.52532	0.235454	MT_EaHT	3
1	57544064	1-57544064	12.2094	2.67192e-08	0.0625	7.57318	0.00105756	WT_EaHT	3
1	57544186	1-57544186	11.8029	2.03851e-05	0.0580357	4.69069	0.0988605	WT_FlHT	3
1	57544186	1-57544186	20.9546	2.98319e-05	0.0580357	4.52532	0.235454	MT_EaHT	3
1	57544186	1-57544186	10.2412	8.56865e-06	0.0580357	5.06709	0.0572108	WT_EaHT	3
1	57544250	1-57544250	12.2777	4.12133e-06	0.0625	5.38496	0.0493544	WT_FlHT	3
1	57544250	1-57544250	20.9546	2.98319e-05	0.0625	4.52532	0.235454	MT_EaHT	3
1	57544250	1-57544250	12.2094	2.67192e-08	0.0625	7.57318	0.00105756	WT_EaHT	3
1	57544308	1-57544308	8.65665	1.93912e-05	0.107143	4.71239	0.0962728	WT_FlHT	3
1	57544308	1-57544308	15.537	3.45453e-05	0.107143	4.46161	0.235454	MT_EaHT	3
1	57544308	1-57544308	8.33048	6.44177e-07	0.107143	6.19099	0.0125368	WT_EaHT	3
1	57544337	1-57544337	11.9413	4.56294e-06	0.0669643	5.34076	0.0493544	WT_FlHT	3
1	57544337	1-57544337	21.599	1.06297e-05	0.0669643	4.97348	0.161212	MT_EaHT	3
1	57544337	1-57544337	11.8345	3.6589e-08	0.0669643	7.43665	0.00105756	WT_EaHT	3
1	57544362	1-57544362	11.9413	4.56294e-06	0.0669643	5.34076	0.0493544	WT_FlHT	3
1	57544362	1-57544362	21.599	1.06297e-05	0.0669643	4.97348	0.161212	MT_EaHT	3
1	57544362	1-57544362	11.8345	3.6589e-08	0.0669643	7.43665	0.00105756	WT_EaHT	3
1	57544445	1-57544445	11.9413	4.56294e-06	0.0669643	5.34076	0.0493544	WT_FlHT	3
1	57544445	1-57544445	21.599	1.06297e-05	0.0669643	4.97348	0.161212	MT_EaHT	3
1	57544445	1-57544445	11.8345	3.6589e-08	0.0669643	7.43665	0.00105756	WT_EaHT	3
1	57544446	1-57544446	8.58042	1.81425e-05	0.111607	4.7413	0.0942861	WT_FlHT	3
1	57544446	1-57544446	15.9348	1.57651e-05	0.111607	4.8023	0.202725	MT_EaHT	3
1	57544446	1-57544446	8.20732	6.82462e-07	0.111607	6.16592	0.0129775	WT_EaHT	3
1	57544537	1-57544537	11.9413	4.56294e-06	0.0669643	5.34076	0.0493544	WT_FlHT	3
1	57544537	1-57544537	21.599	1.06297e-05	0.0669643	4.97348	0.161212	MT_EaHT	3
1	57544537	1-57544537	11.8345	3.6589e-08	0.0669643	7.43665	0.00105756	WT_EaHT	3
1	57544556	1-57544556	11.9413	4.56294e-06	0.0669643	5.34076	0.0493544	WT_FlHT	3
1	57544556	1-57544556	21.599	1.06297e-05	0.0669643	4.97348	0.161212	MT_EaHT	3
1	57544556	1-57544556	11.8345	3.6589e-08	0.0669643	7.43665	0.00105756	WT_EaHT	3
1	57544630	1-57544630	11.9413	4.56294e-06	0.0669643	5.34076	0.0493544	WT_FlHT	3
1	57544630	1-57544630	21.599	1.06297e-05	0.0669643	4.97348	0.161212	MT_EaHT	3
1	57544630	1-57544630	11.8345	3.6589e-08	0.0669643	7.43665	0.00105756	WT_EaHT	3
1	57544656	1-57544656	11.9413	4.56294e-06	0.0669643	5.34076	0.0493544	WT_FlHT	3
1	57544656	1-57544656	21.599	1.06297e-05	0.0669643	4.97348	0.161212	MT_EaHT	3
1	57544656	1-57544656	11.8345	3.6589e-08	0.0669643	7.43665	0.00105756	WT_EaHT	3
1	57544657	1-57544657	11.9413	4.56294e-06	0.0669643	5.34076	0.0493544	WT_FlHT	3
1	57544657	1-57544657	21.599	1.06297e-05	0.0669643	4.97348	0.161212	MT_EaHT	3
1	57544657	1-57544657	11.8345	3.6589e-08	0.0669643	7.43665	0.00105756	WT_EaHT	3
1	57544698	1-57544698	11.9413	4.56294e-06	0.0669643	5.34076	0.0493544	WT_FlHT	3
1	57544698	1-57544698	21.599	1.06297e-05	0.0669643	4.97348	0.161212	MT_EaHT	3
1	57544698	1-57544698	11.8345	3.6589e-08	0.0669643	7.43665	0.00105756	WT_EaHT	3
1	57544705	1-57544705	11.9413	4.56294e-06	0.0669643	5.34076	0.0493544	WT_FlHT	3
1	57544705	1-57544705	21.599	1.06297e-05	0.0669643	4.97348	0.161212	MT_EaHT	3
1	57544705	1-57544705	11.8345	3.6589e-08	0.0669643	7.43665	0.00105756	WT_EaHT	3
1	57544711	1-57544711	10.2606	1.48026e-05	0.0803571	4.82966	0.0890138	WT_FlHT	2
1	57544711	1-57544711	10.2264	1.70016e-07	0.0803571	6.76951	0.00436041	WT_EaHT	2
1	57544752	1-57544752	11.9413	4.56294e-06	0.0669643	5.34076	0.0493544	WT_FlHT	3
1	57544752	1-57544752	21.599	1.06297e-05	0.0669643	4.97348	0.161212	MT_EaHT	3
1	57544752	1-57544752	11.8345	3.6589e-08	0.0669643	7.43665	0.00105756	WT_EaHT	3
1	57544767	1-57544767	11.9413	4.56294e-06	0.0669643	5.34076	0.0493544	WT_FlHT	3
1	57544767	1-57544767	21.599	1.06297e-05	0.0669643	4.97348	0.161212	MT_EaHT	3
1	57544767	1-57544767	11.8345	3.6589e-08	0.0669643	7.43665	0.00105756	WT_EaHT	3
1	57544802	1-57544802	11.9413	4.56294e-06	0.0669643	5.34076	0.0493544	WT_FlHT	3
1	57544802	1-57544802	21.599	1.06297e-05	0.0669643	4.97348	0.161212	MT_EaHT	3
1	57544802	1-57544802	11.8345	3.6589e-08	0.0669643	7.43665	0.00105756	WT_EaHT	3
1	57544833	1-57544833	6.50063	1.00499e-05	0.147321	4.99784	0.063774	WT_EaHT	1
1	57544836	1-57544836	11.9413	4.56294e-06	0.0669643	5.34076	0.0493544	WT_FlHT	3
1	57544836	1-57544836	21.599	1.06297e-05	0.0669643	4.97348	0.161212	MT_EaHT	3
1	57544836	1-57544836	11.8345	3.6589e-08	0.0669643	7.43665	0.00105756	WT_EaHT	3
1	57544837	1-57544837	11.9413	4.56294e-06	0.0669643	5.34076	0.0493544	WT_FlHT	3
1	57544837	1-57544837	21.599	1.06297e-05	0.0669643	4.97348	0.161212	MT_EaHT	3
1	57544837	1-57544837	11.8345	3.6589e-08	0.0669643	7.43665	0.00105756	WT_EaHT	3
1	57544856	1-57544856	7.97308	2.63117e-05	0.125	4.57985	0.109036	WT_FlHT	2
1	57544856	1-57544856	7.67151	9.61466e-07	0.125	6.01707	0.0138148	WT_EaHT	2
1	57544887	1-57544887	11.9413	4.56294e-06	0.0669643	5.34076	0.0493544	WT_FlHT	3
1	57544887	1-57544887	21.599	1.06297e-05	0.0669643	4.97348	0.161212	MT_EaHT	3
1	57544887	1-57544887	11.8345	3.6589e-08	0.0669643	7.43665	0.00105756	WT_EaHT	3
1	57544981	1-57544981	11.9413	4.56294e-06	0.0669643	5.34076	0.0493544	WT_FlHT	3
1	57544981	1-57544981	21.599	1.06297e-05	0.0669643	4.97348	0.161212	MT_EaHT	3
1	57544981	1-57544981	11.8345	3.6589e-08	0.0669643	7.43665	0.00105756	WT_EaHT	3
1	57544984	1-57544984	8.29879	9.34448e-06	0.129464	5.02945	0.0695418	WT_FlHT	2
1	57544984	1-57544984	8.04313	1.87696e-07	0.129464	6.72655	0.0047562	WT_EaHT	2
1	57545015	1-57545015	11.9413	4.56294e-06	0.0669643	5.34076	0.0493544	WT_FlHT	3
1	57545015	1-57545015	21.599	1.06297e-05	0.0669643	4.97348	0.161212	MT_EaHT	3
1	57545015	1-57545015	11.8345	3.6589e-08	0.0669643	7.43665	0.00105756	WT_EaHT	3
1	57545059	1-57545059	11.9413	4.56294e-06	0.0669643	5.34076	0.0493544	WT_FlHT	3
1	57545059	1-57545059	21.599	1.06297e-05	0.0669643	4.97348	0.161212	MT_EaHT	3
1	57545059	1-57545059	11.8345	3.6589e-08	0.0669643	7.43665	0.00105756	WT_EaHT	3
1	57545062	1-57545062	11.9413	4.56294e-06	0.0669643	5.34076	0.0493544	WT_FlHT	3
1	57545062	1-57545062	21.599	1.06297e-05	0.0669643	4.97348	0.161212	MT_EaHT	3
1	57545062	1-57545062	11.8345	3.6589e-08	0.0669643	7.43665	0.00105756	WT_EaHT	3
1	57545190	1-57545190	11.9413	4.56294e-06	0.0669643	5.34076	0.0493544	WT_FlHT	3
1	57545190	1-57545190	21.599	1.06297e-05	0.0669643	4.97348	0.161212	MT_EaHT	3
1	57545190	1-57545190	11.8345	3.6589e-08	0.0669643	7.43665	0.00105756	WT_EaHT	3
1	57545208	1-57545208	11.9413	4.56294e-06	0.0669643	5.34076	0.0493544	WT_FlHT	3
1	57545208	1-57545208	21.599	1.06297e-05	0.0669643	4.97348	0.161212	MT_EaHT	3
1	57545208	1-57545208	11.8345	3.6589e-08	0.0669643	7.43665	0.00105756	WT_EaHT	3
1	57545239	1-57545239	11.9413	4.56294e-06	0.0669643	5.34076	0.0493544	WT_FlHT	3
1	57545239	1-57545239	21.599	1.06297e-05	0.0669643	4.97348	0.161212	MT_EaHT	3
1	57545239	1-57545239	11.8345	3.6589e-08	0.0669643	7.43665	0.00105756	WT_EaHT	3
1	57545284	1-57545284	11.9413	4.56294e-06	0.0669643	5.34076	0.0493544	WT_FlHT	3
1	57545284	1-57545284	21.599	1.06297e-05	0.0669643	4.97348	0.161212	MT_EaHT	3
1	57545284	1-57545284	11.8345	3.6589e-08	0.0669643	7.43665	0.00105756	WT_EaHT	3
1	57545285	1-57545285	11.9413	4.56294e-06	0.0669643	5.34076	0.0493544	WT_FlHT	3
1	57545285	1-57545285	21.599	1.06297e-05	0.0669643	4.97348	0.161212	MT_EaHT	3
1	57545285	1-57545285	11.8345	3.6589e-08	0.0669643	7.43665	0.00105756	WT_EaHT	3
1	57545296	1-57545296	11.9413	4.56294e-06	0.0669643	5.34076	0.0493544	WT_FlHT	3
1	57545296	1-57545296	21.599	1.06297e-05	0.0669643	4.97348	0.161212	MT_EaHT	3
1	57545296	1-57545296	11.8345	3.6589e-08	0.0669643	7.43665	0.00105756	WT_EaHT	3
1	57545306	1-57545306	11.9413	4.56294e-06	0.0669643	5.34076	0.0493544	WT_FlHT	3
1	57545306	1-57545306	21.599	1.06297e-05	0.0669643	4.97348	0.161212	MT_EaHT	3
1	57545306	1-57545306	11.8345	3.6589e-08	0.0669643	7.43665	0.00105756	WT_EaHT	3
1	57545359	1-57545359	11.9413	4.56294e-06	0.0669643	5.34076	0.0493544	WT_FlHT	3
1	57545359	1-57545359	21.599	1.06297e-05	0.0669643	4.97348	0.161212	MT_EaHT	3
1	57545359	1-57545359	11.8345	3.6589e-08	0.0669643	7.43665	0.00105756	WT_EaHT	3
1	57545622	1-57545622	11.9413	4.56294e-06	0.0669643	5.34076	0.0493544	WT_FlHT	3
1	57545622	1-57545622	21.599	1.06297e-05	0.0669643	4.97348	0.161212	MT_EaHT	3
1	57545622	1-57545622	11.8345	3.6589e-08	0.0669643	7.43665	0.00105756	WT_EaHT	3
1	57545647	1-57545647	11.9413	4.56294e-06	0.0669643	5.34076	0.0493544	WT_FlHT	3
1	57545647	1-57545647	21.599	1.06297e-05	0.0669643	4.97348	0.161212	MT_EaHT	3
1	57545647	1-57545647	11.8345	3.6589e-08	0.0669643	7.43665	0.00105756	WT_EaHT	3
1	57545662	1-57545662	11.9413	4.56294e-06	0.0669643	5.34076	0.0493544	WT_FlHT	3
1	57545662	1-57545662	21.599	1.06297e-05	0.0669643	4.97348	0.161212	MT_EaHT	3
1	57545662	1-57545662	11.8345	3.6589e-08	0.0669643	7.43665	0.00105756	WT_EaHT	3
1	57545726	1-57545726	11.9413	4.56294e-06	0.0669643	5.34076	0.0493544	WT_FlHT	3
1	57545726	1-57545726	21.599	1.06297e-05	0.0669643	4.97348	0.161212	MT_EaHT	3
1	57545726	1-57545726	11.8345	3.6589e-08	0.0669643	7.43665	0.00105756	WT_EaHT	3
1	57545782	1-57545782	12.2335	5.56588e-06	0.0625	5.25447	0.0520945	WT_FlHT	3
1	57545782	1-57545782	21.5863	2.31082e-05	0.0625	4.63623	0.235454	MT_EaHT	3
1	57545782	1-57545782	12.4649	1.91877e-08	0.0625	7.71698	0.00105756	WT_EaHT	3
1	57546543	1-57546543	12.3706	8.02295e-06	0.0580357	5.09567	0.063919	WT_FlHT	2
1	57546543	1-57546543	11.9672	1.7013e-07	0.0580357	6.76922	0.00436041	WT_EaHT	2
1	57548999	1-57548999	10.785	2.46064e-05	0.0714286	4.60895	0.105151	WT_FlHT	2
1	57548999	1-57548999	11.0002	1.91063e-07	0.0714286	6.71882	0.00483605	WT_EaHT	2
1	57549135	1-57549135	31.6935	9.01103e-05	0.0758929	4.04523	0.297055	SFHT	5
1	57549135	1-57549135	28.2698	9.94996e-05	0.0758929	4.00218	0.355224	MT_FlHT	5
1	57549135	1-57549135	11.8608	9.96221e-07	0.0758929	6.00164	0.0493544	WT_FlHT	5
1	57549135	1-57549135	22.6969	4.85015e-07	0.0758929	6.31424	0.161212	MT_EaHT	5
1	57549135	1-57549135	10.9451	4.71072e-08	0.0758929	7.32691	0.00135285	WT_EaHT	5
1	57556189	1-57556189	10.8188	9.49272e-05	0.0580357	4.02261	0.156588	WT_FlHT	3
1	57556189	1-57556189	22.6497	1.31232e-05	0.0580357	4.88196	0.182815	MT_EaHT	3
1	57556189	1-57556189	10.8727	1.99116e-06	0.0580357	5.70089	0.0232187	WT_EaHT	3
1	57560067	1-57560067	10.8025	7.10392e-05	0.0625	4.1485	0.141317	WT_FlHT	2
1	57560067	1-57560067	9.85649	1.41726e-05	0.0625	4.84855	0.0787655	WT_EaHT	2
1	57562352	1-57562352	11.9413	4.56294e-06	0.0669643	5.34076	0.0493544	WT_FlHT	3
1	57562352	1-57562352	21.599	1.06297e-05	0.0669643	4.97348	0.161212	MT_EaHT	3
1	57562352	1-57562352	11.8345	3.6589e-08	0.0669643	7.43665	0.00105756	WT_EaHT	3
1	57562364	1-57562364	11.9413	4.56294e-06	0.0669643	5.34076	0.0493544	WT_FlHT	3
1	57562364	1-57562364	21.599	1.06297e-05	0.0669643	4.97348	0.161212	MT_EaHT	3
1	57562364	1-57562364	11.8345	3.6589e-08	0.0669643	7.43665	0.00105756	WT_EaHT	3
1	57562384	1-57562384	11.9413	4.56294e-06	0.0669643	5.34076	0.0493544	WT_FlHT	3
1	57562384	1-57562384	21.599	1.06297e-05	0.0669643	4.97348	0.161212	MT_EaHT	3
1	57562384	1-57562384	11.8345	3.6589e-08	0.0669643	7.43665	0.00105756	WT_EaHT	3
1	57562395	1-57562395	11.3093	7.59985e-06	0.0714286	5.1192	0.0617932	WT_FlHT	3
1	57562395	1-57562395	20.0231	2.38849e-05	0.0714286	4.62188	0.235454	MT_EaHT	3
1	57562395	1-57562395	11.1043	1.01836e-07	0.0714286	6.9921	0.00273851	WT_EaHT	3
1	57562408	1-57562408	11.9413	4.56294e-06	0.0669643	5.34076	0.0493544	WT_FlHT	3
1	57562408	1-57562408	21.599	1.06297e-05	0.0669643	4.97348	0.161212	MT_EaHT	3
1	57562408	1-57562408	11.8345	3.6589e-08	0.0669643	7.43665	0.00105756	WT_EaHT	3
1	57562437	1-57562437	11.9413	4.56294e-06	0.0669643	5.34076	0.0493544	WT_FlHT	3
1	57562437	1-57562437	21.599	1.06297e-05	0.0669643	4.97348	0.161212	MT_EaHT	3
1	57562437	1-57562437	11.8345	3.6589e-08	0.0669643	7.43665	0.00105756	WT_EaHT	3
1	57562439	1-57562439	18.4962	9.92041e-05	0.0669643	4.00347	0.308203	MT_EaHT	1
1	57562530	1-57562530	11.9413	4.56294e-06	0.0669643	5.34076	0.0493544	WT_FlHT	3
1	57562530	1-57562530	21.599	1.06297e-05	0.0669643	4.97348	0.161212	MT_EaHT	3
1	57562530	1-57562530	11.8345	3.6589e-08	0.0669643	7.43665	0.00105756	WT_EaHT	3
1	57562533	1-57562533	11.9413	4.56294e-06	0.0669643	5.34076	0.0493544	WT_FlHT	3
1	57562533	1-57562533	21.599	1.06297e-05	0.0669643	4.97348	0.161212	MT_EaHT	3
1	57562533	1-57562533	11.8345	3.6589e-08	0.0669643	7.43665	0.00105756	WT_EaHT	3
1	57562548	1-57562548	11.9413	4.56294e-06	0.0669643	5.34076	0.0493544	WT_FlHT	3
1	57562548	1-57562548	21.599	1.06297e-05	0.0669643	4.97348	0.161212	MT_EaHT	3
1	57562548	1-57562548	11.8345	3.6589e-08	0.0669643	7.43665	0.00105756	WT_EaHT	3
1	57562566	1-57562566	11.9413	4.56294e-06	0.0669643	5.34076	0.0493544	WT_FlHT	3
1	57562566	1-57562566	21.599	1.06297e-05	0.0669643	4.97348	0.161212	MT_EaHT	3
1	57562566	1-57562566	11.8345	3.6589e-08	0.0669643	7.43665	0.00105756	WT_EaHT	3
1	57562798	1-57562798	11.9413	4.56294e-06	0.0669643	5.34076	0.0493544	WT_FlHT	3
1	57562798	1-57562798	21.599	1.06297e-05	0.0669643	4.97348	0.161212	MT_EaHT	3
1	57562798	1-57562798	11.8345	3.6589e-08	0.0669643	7.43665	0.00105756	WT_EaHT	3
1	57562841	1-57562841	12.7464	1.59056e-06	0.0625	5.79845	0.0493544	WT_FlHT	3
1	57562841	1-57562841	19.7865	8.04979e-05	0.0625	4.09422	0.302295	MT_EaHT	3
1	57562841	1-57562841	12.4529	1.24063e-08	0.0625	7.90636	0.00105756	WT_EaHT	3
1	57562869	1-57562869	8.26739	1.54228e-05	0.120536	4.81184	0.0913721	WT_FlHT	2
1	57562869	1-57562869	7.89853	5.74447e-07	0.120536	6.24075	0.0114392	WT_EaHT	2
1	57562888	1-57562888	12.7464	1.59056e-06	0.0625	5.79845	0.0493544	WT_FlHT	3
1	57562888	1-57562888	19.7865	8.04979e-05	0.0625	4.09422	0.302295	MT_EaHT	3
1	57562888	1-57562888	12.4529	1.24063e-08	0.0625	7.90636	0.00105756	WT_EaHT	3
1	57562911	1-57562911	8.26739	1.54228e-05	0.120536	4.81184	0.0913721	WT_FlHT	2
1	57562911	1-57562911	7.89853	5.74447e-07	0.120536	6.24075	0.0114392	WT_EaHT	2
1	57562974	1-57562974	12.7464	1.59056e-06	0.0625	5.79845	0.0493544	WT_FlHT	3
1	57562974	1-57562974	19.7865	8.04979e-05	0.0625	4.09422	0.302295	MT_EaHT	3
1	57562974	1-57562974	12.4529	1.24063e-08	0.0625	7.90636	0.00105756	WT_EaHT	3
1	57562982	1-57562982	12.7464	1.59056e-06	0.0625	5.79845	0.0493544	WT_FlHT	3
1	57562982	1-57562982	19.7865	8.04979e-05	0.0625	4.09422	0.302295	MT_EaHT	3
1	57562982	1-57562982	12.4529	1.24063e-08	0.0625	7.90636	0.00105756	WT_EaHT	3
1	57562987	1-57562987	12.7464	1.59056e-06	0.0625	5.79845	0.0493544	WT_FlHT	3
1	57562987	1-57562987	19.7865	8.04979e-05	0.0625	4.09422	0.302295	MT_EaHT	3
1	57562987	1-57562987	12.4529	1.24063e-08	0.0625	7.90636	0.00105756	WT_EaHT	3
1	57562991	1-57562991	12.7464	1.59056e-06	0.0625	5.79845	0.0493544	WT_FlHT	3
1	57562991	1-57562991	19.7865	8.04979e-05	0.0625	4.09422	0.302295	MT_EaHT	3
1	57562991	1-57562991	12.4529	1.24063e-08	0.0625	7.90636	0.00105756	WT_EaHT	3
1	57563008	1-57563008	11.9413	4.56294e-06	0.0669643	5.34076	0.0493544	WT_FlHT	3
1	57563008	1-57563008	21.599	1.06297e-05	0.0669643	4.97348	0.161212	MT_EaHT	3
1	57563008	1-57563008	11.8345	3.6589e-08	0.0669643	7.43665	0.00105756	WT_EaHT	3
1	57563021	1-57563021	11.9413	4.56294e-06	0.0669643	5.34076	0.0493544	WT_FlHT	3
1	57563021	1-57563021	21.599	1.06297e-05	0.0669643	4.97348	0.161212	MT_EaHT	3
1	57563021	1-57563021	11.8345	3.6589e-08	0.0669643	7.43665	0.00105756	WT_EaHT	3
1	57564504	1-57564504	11.9413	4.56294e-06	0.0669643	5.34076	0.0493544	WT_FlHT	3
1	57564504	1-57564504	21.599	1.06297e-05	0.0669643	4.97348	0.161212	MT_EaHT	3
1	57564504	1-57564504	11.8345	3.6589e-08	0.0669643	7.43665	0.00105756	WT_EaHT	3
1	57564513	1-57564513	11.9413	4.56294e-06	0.0669643	5.34076	0.0493544	WT_FlHT	3
1	57564513	1-57564513	21.599	1.06297e-05	0.0669643	4.97348	0.161212	MT_EaHT	3
1	57564513	1-57564513	11.8345	3.6589e-08	0.0669643	7.43665	0.00105756	WT_EaHT	3
1	57564574	1-57564574	11.9413	4.56294e-06	0.0669643	5.34076	0.0493544	WT_FlHT	3
1	57564574	1-57564574	21.599	1.06297e-05	0.0669643	4.97348	0.161212	MT_EaHT	3
1	57564574	1-57564574	11.8345	3.6589e-08	0.0669643	7.43665	0.00105756	WT_EaHT	3
1	57564596	1-57564596	11.9413	4.56294e-06	0.0669643	5.34076	0.0493544	WT_FlHT	3
1	57564596	1-57564596	21.599	1.06297e-05	0.0669643	4.97348	0.161212	MT_EaHT	3
1	57564596	1-57564596	11.8345	3.6589e-08	0.0669643	7.43665	0.00105756	WT_EaHT	3
1	57564618	1-57564618	11.9413	4.56294e-06	0.0669643	5.34076	0.0493544	WT_FlHT	3
1	57564618	1-57564618	21.599	1.06297e-05	0.0669643	4.97348	0.161212	MT_EaHT	3
1	57564618	1-57564618	11.8345	3.6589e-08	0.0669643	7.43665	0.00105756	WT_EaHT	3
1	57564665	1-57564665	11.9413	4.56294e-06	0.0669643	5.34076	0.0493544	WT_FlHT	3
1	57564665	1-57564665	21.599	1.06297e-05	0.0669643	4.97348	0.161212	MT_EaHT	3
1	57564665	1-57564665	11.8345	3.6589e-08	0.0669643	7.43665	0.00105756	WT_EaHT	3
1	57564681	1-57564681	11.9413	4.56294e-06	0.0669643	5.34076	0.0493544	WT_FlHT	3
1	57564681	1-57564681	21.599	1.06297e-05	0.0669643	4.97348	0.161212	MT_EaHT	3
1	57564681	1-57564681	11.8345	3.6589e-08	0.0669643	7.43665	0.00105756	WT_EaHT	3
1	57564733	1-57564733	11.9413	4.56294e-06	0.0669643	5.34076	0.0493544	WT_FlHT	3
1	57564733	1-57564733	21.599	1.06297e-05	0.0669643	4.97348	0.161212	MT_EaHT	3
1	57564733	1-57564733	11.8345	3.6589e-08	0.0669643	7.43665	0.00105756	WT_EaHT	3
1	57564794	1-57564794	10.6772	4.10473e-06	0.0580357	5.38672	0.0341814	WT_EaHT	1
1	57564810	1-57564810	11.9413	4.56294e-06	0.0669643	5.34076	0.0493544	WT_FlHT	3
1	57564810	1-57564810	21.599	1.06297e-05	0.0669643	4.97348	0.161212	MT_EaHT	3
1	57564810	1-57564810	11.8345	3.6589e-08	0.0669643	7.43665	0.00105756	WT_EaHT	3
1	57564826	1-57564826	11.9413	4.56294e-06	0.0669643	5.34076	0.0493544	WT_FlHT	3
1	57564826	1-57564826	21.599	1.06297e-05	0.0669643	4.97348	0.161212	MT_EaHT	3
1	57564826	1-57564826	11.8345	3.6589e-08	0.0669643	7.43665	0.00105756	WT_EaHT	3
1	57564906	1-57564906	7.76544	3.06564e-05	0.129464	4.51348	0.115015	WT_FlHT	2
1	57564906	1-57564906	7.40541	1.49094e-06	0.129464	5.82654	0.0194173	WT_EaHT	2
1	57564971	1-57564971	7.97308	2.63117e-05	0.125	4.57985	0.109036	WT_FlHT	2
1	57564971	1-57564971	7.67151	9.61466e-07	0.125	6.01707	0.0138148	WT_EaHT	2
1	57564991	1-57564991	7.97308	2.63117e-05	0.125	4.57985	0.109036	WT_FlHT	2
1	57564991	1-57564991	7.67151	9.61466e-07	0.125	6.01707	0.0138148	WT_EaHT	2
1	57564992	1-57564992	11.9413	4.56294e-06	0.0669643	5.34076	0.0493544	WT_FlHT	3
1	57564992	1-57564992	21.599	1.06297e-05	0.0669643	4.97348	0.161212	MT_EaHT	3
1	57564992	1-57564992	11.8345	3.6589e-08	0.0669643	7.43665	0.00105756	WT_EaHT	3
1	57565029	1-57565029	8.90046	5.99874e-06	0.116071	5.22194	0.0537285	WT_FlHT	3
1	57565029	1-57565029	15.2935	2.60102e-05	0.116071	4.58486	0.235454	MT_EaHT	3
1	57565029	1-57565029	8.46429	1.82395e-07	0.116071	6.73899	0.0046376	WT_EaHT	3
1	57565039	1-57565039	11.9413	4.56294e-06	0.0669643	5.34076	0.0493544	WT_FlHT	3
1	57565039	1-57565039	21.599	1.06297e-05	0.0669643	4.97348	0.161212	MT_EaHT	3
1	57565039	1-57565039	11.8345	3.6589e-08	0.0669643	7.43665	0.00105756	WT_EaHT	3
1	57565066	1-57565066	11.9413	4.56294e-06	0.0669643	5.34076	0.0493544	WT_FlHT	3
1	57565066	1-57565066	21.599	1.06297e-05	0.0669643	4.97348	0.161212	MT_EaHT	3
1	57565066	1-57565066	11.8345	3.6589e-08	0.0669643	7.43665	0.00105756	WT_EaHT	3
1	57565112	1-57565112	7.97308	2.63117e-05	0.125	4.57985	0.109036	WT_FlHT	2
1	57565112	1-57565112	7.67151	9.61466e-07	0.125	6.01707	0.0138148	WT_EaHT	2
1	57565136	1-57565136	11.9413	4.56294e-06	0.0669643	5.34076	0.0493544	WT_FlHT	3
1	57565136	1-57565136	21.599	1.06297e-05	0.0669643	4.97348	0.161212	MT_EaHT	3
1	57565136	1-57565136	11.8345	3.6589e-08	0.0669643	7.43665	0.00105756	WT_EaHT	3
1	57565153	1-57565153	11.9413	4.56294e-06	0.0669643	5.34076	0.0493544	WT_FlHT	3
1	57565153	1-57565153	21.599	1.06297e-05	0.0669643	4.97348	0.161212	MT_EaHT	3
1	57565153	1-57565153	11.8345	3.6589e-08	0.0669643	7.43665	0.00105756	WT_EaHT	3
1	57565251	1-57565251	8.58042	1.81425e-05	0.111607	4.7413	0.0942861	WT_FlHT	3
1	57565251	1-57565251	15.9348	1.57651e-05	0.111607	4.8023	0.202725	MT_EaHT	3
1	57565251	1-57565251	8.20732	6.82462e-07	0.111607	6.16592	0.0129775	WT_EaHT	3
1	57565290	1-57565290	35.0762	4.71554e-05	0.0669643	4.32647	0.296155	SFHT	4
1	57565290	1-57565290	11.9004	4.28637e-06	0.0669643	5.36791	0.0493544	WT_FlHT	4
1	57565290	1-57565290	23.2914	1.43684e-06	0.0669643	5.84259	0.161212	MT_EaHT	4
1	57565290	1-57565290	11.9962	1.78772e-08	0.0669643	7.7477	0.00105756	WT_EaHT	4
1	57565294	1-57565294	34.7191	2.59744e-05	0.0714286	4.58545	0.27527	SFHT	6
1	57565294	1-57565294	29.5876	6.94825e-05	0.0714286	4.15812	0.336092	MT_FlHT	6
1	57565294	1-57565294	11.8001	2.10533e-06	0.0714286	5.67668	0.0493544	WT_FlHT	6
1	57565294	1-57565294	22.9088	7.35624e-07	0.0714286	6.13334	0.161212	MT_EaHT	6
1	57565294	1-57565294	11.7684	9.0792e-09	0.0714286	8.04195	0.00105756	WT_EaHT	6
1	57565294	1-57565294	-0.677615	6.65191e-05	0.0714286	4.17705	0.371487	Score	6
1	57565331	1-57565331	35.0762	4.71554e-05	0.0669643	4.32647	0.296155	SFHT	4
1	57565331	1-57565331	11.9004	4.28637e-06	0.0669643	5.36791	0.0493544	WT_FlHT	4
1	57565331	1-57565331	23.2914	1.43684e-06	0.0669643	5.84259	0.161212	MT_EaHT	4
1	57565331	1-57565331	11.9962	1.78772e-08	0.0669643	7.7477	0.00105756	WT_EaHT	4
1	57565339	1-57565339	12.4294	7.72647e-07	0.0714286	6.11202	0.0493544	WT_FlHT	3
1	57565339	1-57565339	21.4622	5.59412e-06	0.0714286	5.25227	0.161212	MT_EaHT	3
1	57565339	1-57565339	12.2679	3.13353e-09	0.0714286	8.50397	0.00105756	WT_EaHT	3
1	57565347	1-57565347	8.02785	1.66629e-05	0.129464	4.77825	0.0942861	WT_FlHT	2
1	57565347	1-57565347	7.85377	3.22212e-07	0.129464	6.49186	0.00760561	WT_EaHT	2
1	57565368	1-57565368	11.9413	4.56294e-06	0.0669643	5.34076	0.0493544	WT_FlHT	3
1	57565368	1-57565368	21.599	1.06297e-05	0.0669643	4.97348	0.161212	MT_EaHT	3
1	57565368	1-57565368	11.8345	3.6589e-08	0.0669643	7.43665	0.00105756	WT_EaHT	3
1	57565374	1-57565374	11.9413	4.56294e-06	0.0669643	5.34076	0.0493544	WT_FlHT	3
1	57565374	1-57565374	21.599	1.06297e-05	0.0669643	4.97348	0.161212	MT_EaHT	3
1	57565374	1-57565374	11.8345	3.6589e-08	0.0669643	7.43665	0.00105756	WT_EaHT	3
1	57565383	1-57565383	11.9413	4.56294e-06	0.0669643	5.34076	0.0493544	WT_FlHT	3
1	57565383	1-57565383	21.599	1.06297e-05	0.0669643	4.97348	0.161212	MT_EaHT	3
1	57565383	1-57565383	11.8345	3.6589e-08	0.0669643	7.43665	0.00105756	WT_EaHT	3
1	57565391	1-57565391	11.9413	4.56294e-06	0.0669643	5.34076	0.0493544	WT_FlHT	3
1	57565391	1-57565391	21.599	1.06297e-05	0.0669643	4.97348	0.161212	MT_EaHT	3
1	57565391	1-57565391	11.8345	3.6589e-08	0.0669643	7.43665	0.00105756	WT_EaHT	3
1	57565479	1-57565479	12.4294	7.72647e-07	0.0714286	6.11202	0.0493544	WT_FlHT	3
1	57565479	1-57565479	21.4622	5.59412e-06	0.0714286	5.25227	0.161212	MT_EaHT	3
1	57565479	1-57565479	12.2679	3.13353e-09	0.0714286	8.50397	0.00105756	WT_EaHT	3
1	57565489	1-57565489	12.4294	7.72647e-07	0.0714286	6.11202	0.0493544	WT_FlHT	3
1	57565489	1-57565489	21.4622	5.59412e-06	0.0714286	5.25227	0.161212	MT_EaHT	3
1	57565489	1-57565489	12.2679	3.13353e-09	0.0714286	8.50397	0.00105756	WT_EaHT	3
1	57565514	1-57565514	12.4294	7.72647e-07	0.0714286	6.11202	0.0493544	WT_FlHT	3
1	57565514	1-57565514	21.4622	5.59412e-06	0.0714286	5.25227	0.161212	MT_EaHT	3
1	57565514	1-57565514	12.2679	3.13353e-09	0.0714286	8.50397	0.00105756	WT_EaHT	3
1	57565546	1-57565546	12.4294	7.72647e-07	0.0714286	6.11202	0.0493544	WT_FlHT	3
1	57565546	1-57565546	21.4622	5.59412e-06	0.0714286	5.25227	0.161212	MT_EaHT	3
1	57565546	1-57565546	12.2679	3.13353e-09	0.0714286	8.50397	0.00105756	WT_EaHT	3
1	57565582	1-57565582	11.9413	4.56294e-06	0.0669643	5.34076	0.0493544	WT_FlHT	3
1	57565582	1-57565582	21.599	1.06297e-05	0.0669643	4.97348	0.161212	MT_EaHT	3
1	57565582	1-57565582	11.8345	3.6589e-08	0.0669643	7.43665	0.00105756	WT_EaHT	3
1	57565610	1-57565610	11.9413	4.56294e-06	0.0669643	5.34076	0.0493544	WT_FlHT	3
1	57565610	1-57565610	21.599	1.06297e-05	0.0669643	4.97348	0.161212	MT_EaHT	3
1	57565610	1-57565610	11.8345	3.6589e-08	0.0669643	7.43665	0.00105756	WT_EaHT	3
1	57565634	1-57565634	11.9413	4.56294e-06	0.0669643	5.34076	0.0493544	WT_FlHT	3
1	57565634	1-57565634	21.599	1.06297e-05	0.0669643	4.97348	0.161212	MT_EaHT	3
1	57565634	1-57565634	11.8345	3.6589e-08	0.0669643	7.43665	0.00105756	WT_EaHT	3
1	57565666	1-57565666	11.9413	4.56294e-06	0.0669643	5.34076	0.0493544	WT_FlHT	3
1	57565666	1-57565666	21.599	1.06297e-05	0.0669643	4.97348	0.161212	MT_EaHT	3
1	57565666	1-57565666	11.8345	3.6589e-08	0.0669643	7.43665	0.00105756	WT_EaHT	3
1	57565694	1-57565694	11.9413	4.56294e-06	0.0669643	5.34076	0.0493544	WT_FlHT	3
1	57565694	1-57565694	21.599	1.06297e-05	0.0669643	4.97348	0.161212	MT_EaHT	3
1	57565694	1-57565694	11.8345	3.6589e-08	0.0669643	7.43665	0.00105756	WT_EaHT	3
1	57565809	1-57565809	11.9413	4.56294e-06	0.0669643	5.34076	0.0493544	WT_FlHT	3
1	57565809	1-57565809	21.599	1.06297e-05	0.0669643	4.97348	0.161212	MT_EaHT	3
1	57565809	1-57565809	11.8345	3.6589e-08	0.0669643	7.43665	0.00105756	WT_EaHT	3
1	57565813	1-57565813	11.9413	4.56294e-06	0.0669643	5.34076	0.0493544	WT_FlHT	3
1	57565813	1-57565813	21.599	1.06297e-05	0.0669643	4.97348	0.161212	MT_EaHT	3
1	57565813	1-57565813	11.8345	3.6589e-08	0.0669643	7.43665	0.00105756	WT_EaHT	3
1	57565820	1-57565820	11.9413	4.56294e-06	0.0669643	5.34076	0.0493544	WT_FlHT	3
1	57565820	1-57565820	21.599	1.06297e-05	0.0669643	4.97348	0.161212	MT_EaHT	3
1	57565820	1-57565820	11.8345	3.6589e-08	0.0669643	7.43665	0.00105756	WT_EaHT	3
1	57565822	1-57565822	11.9413	4.56294e-06	0.0669643	5.34076	0.0493544	WT_FlHT	3
1	57565822	1-57565822	21.599	1.06297e-05	0.0669643	4.97348	0.161212	MT_EaHT	3
1	57565822	1-57565822	11.8345	3.6589e-08	0.0669643	7.43665	0.00105756	WT_EaHT	3
1	57565901	1-57565901	11.9413	4.56294e-06	0.0669643	5.34076	0.0493544	WT_FlHT	3
1	57565901	1-57565901	21.599	1.06297e-05	0.0669643	4.97348	0.161212	MT_EaHT	3
1	57565901	1-57565901	11.8345	3.6589e-08	0.0669643	7.43665	0.00105756	WT_EaHT	3
1	57565934	1-57565934	11.9413	4.56294e-06	0.0669643	5.34076	0.0493544	WT_FlHT	3
1	57565934	1-57565934	21.599	1.06297e-05	0.0669643	4.97348	0.161212	MT_EaHT	3
1	57565934	1-57565934	11.8345	3.6589e-08	0.0669643	7.43665	0.00105756	WT_EaHT	3
1	57565951	1-57565951	11.9413	4.56294e-06	0.0669643	5.34076	0.0493544	WT_FlHT	3
1	57565951	1-57565951	21.599	1.06297e-05	0.0669643	4.97348	0.161212	MT_EaHT	3
1	57565951	1-57565951	11.8345	3.6589e-08	0.0669643	7.43665	0.00105756	WT_EaHT	3
1	57566124	1-57566124	11.9413	4.56294e-06	0.0669643	5.34076	0.0493544	WT_FlHT	3
1	57566124	1-57566124	21.599	1.06297e-05	0.0669643	4.97348	0.161212	MT_EaHT	3
1	57566124	1-57566124	11.8345	3.6589e-08	0.0669643	7.43665	0.00105756	WT_EaHT	3
1	57566125	1-57566125	7.9629	2.61081e-05	0.125	4.58323	0.108989	WT_FlHT	2
1	57566125	1-57566125	7.42846	2.08753e-06	0.125	5.68037	0.0235733	WT_EaHT	2
1	57566140	1-57566140	11.9413	4.56294e-06	0.0669643	5.34076	0.0493544	WT_FlHT	3
1	57566140	1-57566140	21.599	1.06297e-05	0.0669643	4.97348	0.161212	MT_EaHT	3
1	57566140	1-57566140	11.8345	3.6589e-08	0.0669643	7.43665	0.00105756	WT_EaHT	3
1	57566141	1-57566141	11.9413	4.56294e-06	0.0669643	5.34076	0.0493544	WT_FlHT	3
1	57566141	1-57566141	21.599	1.06297e-05	0.0669643	4.97348	0.161212	MT_EaHT	3
1	57566141	1-57566141	11.8345	3.6589e-08	0.0669643	7.43665	0.00105756	WT_EaHT	3
1	57566155	1-57566155	11.9413	4.56294e-06	0.0669643	5.34076	0.0493544	WT_FlHT	3
1	57566155	1-57566155	21.599	1.06297e-05	0.0669643	4.97348	0.161212	MT_EaHT	3
1	57566155	1-57566155	11.8345	3.6589e-08	0.0669643	7.43665	0.00105756	WT_EaHT	3
1	57566168	1-57566168	8.18992	2.19907e-05	0.120536	4.65776	0.10086	WT_FlHT	2
1	57566168	1-57566168	7.70968	1.33182e-06	0.120536	5.87556	0.0176843	WT_EaHT	2
1	57566204	1-57566204	11.9413	4.56294e-06	0.0669643	5.34076	0.0493544	WT_FlHT	3
1	57566204	1-57566204	21.599	1.06297e-05	0.0669643	4.97348	0.161212	MT_EaHT	3
1	57566204	1-57566204	11.8345	3.6589e-08	0.0669643	7.43665	0.00105756	WT_EaHT	3
1	57566208	1-57566208	11.9413	4.56294e-06	0.0669643	5.34076	0.0493544	WT_FlHT	3
1	57566208	1-57566208	21.599	1.06297e-05	0.0669643	4.97348	0.161212	MT_EaHT	3
1	57566208	1-57566208	11.8345	3.6589e-08	0.0669643	7.43665	0.00105756	WT_EaHT	3
1	57566359	1-57566359	11.9413	4.56294e-06	0.0669643	5.34076	0.0493544	WT_FlHT	3
1	57566359	1-57566359	21.599	1.06297e-05	0.0669643	4.97348	0.161212	MT_EaHT	3
1	57566359	1-57566359	11.8345	3.6589e-08	0.0669643	7.43665	0.00105756	WT_EaHT	3
1	57566384	1-57566384	10.2561	6.43508e-05	0.0714286	4.19145	0.13633	WT_FlHT	3
1	57566384	1-57566384	20.6689	1.90718e-05	0.0714286	4.71961	0.222769	MT_EaHT	3
1	57566384	1-57566384	10.1199	1.96648e-06	0.0714286	5.70631	0.0230508	WT_EaHT	3
1	57566425	1-57566425	11.9413	4.56294e-06	0.0669643	5.34076	0.0493544	WT_FlHT	3
1	57566425	1-57566425	21.599	1.06297e-05	0.0669643	4.97348	0.161212	MT_EaHT	3
1	57566425	1-57566425	11.8345	3.6589e-08	0.0669643	7.43665	0.00105756	WT_EaHT	3
1	57566428	1-57566428	11.9413	4.56294e-06	0.0669643	5.34076	0.0493544	WT_FlHT	3
1	57566428	1-57566428	21.599	1.06297e-05	0.0669643	4.97348	0.161212	MT_EaHT	3
1	57566428	1-57566428	11.8345	3.6589e-08	0.0669643	7.43665	0.00105756	WT_EaHT	3
1	57566455	1-57566455	11.9413	4.56294e-06	0.0669643	5.34076	0.0493544	WT_FlHT	3
1	57566455	1-57566455	21.599	1.06297e-05	0.0669643	4.97348	0.161212	MT_EaHT	3
1	57566455	1-57566455	11.8345	3.6589e-08	0.0669643	7.43665	0.00105756	WT_EaHT	3
1	57566460	1-57566460	11.9413	4.56294e-06	0.0669643	5.34076	0.0493544	WT_FlHT	3
1	57566460	1-57566460	21.599	1.06297e-05	0.0669643	4.97348	0.161212	MT_EaHT	3
1	57566460	1-57566460	11.8345	3.6589e-08	0.0669643	7.43665	0.00105756	WT_EaHT	3
1	57566478	1-57566478	7.55583	5.60745e-05	0.0848214	4.25123	0.142544	WT_EaHT	1
1	57566938	1-57566938	11.9413	4.56294e-06	0.0669643	5.34076	0.0493544	WT_FlHT	3
1	57566938	1-57566938	21.599	1.06297e-05	0.0669643	4.97348	0.161212	MT_EaHT	3
1	57566938	1-57566938	11.8345	3.6589e-08	0.0669643	7.43665	0.00105756	WT_EaHT	3
1	57566959	1-57566959	11.9413	4.56294e-06	0.0669643	5.34076	0.0493544	WT_FlHT	3
1	57566959	1-57566959	21.599	1.06297e-05	0.0669643	4.97348	0.161212	MT_EaHT	3
1	57566959	1-57566959	11.8345	3.6589e-08	0.0669643	7.43665	0.00105756	WT_EaHT	3
1	57567001	1-57567001	11.9413	4.56294e-06	0.0669643	5.34076	0.0493544	WT_FlHT	3
1	57567001	1-57567001	21.599	1.06297e-05	0.0669643	4.97348	0.161212	MT_EaHT	3
1	57567001	1-57567001	11.8345	3.6589e-08	0.0669643	7.43665	0.00105756	WT_EaHT	3
1	57567008	1-57567008	11.9413	4.56294e-06	0.0669643	5.34076	0.0493544	WT_FlHT	3
1	57567008	1-57567008	21.599	1.06297e-05	0.0669643	4.97348	0.161212	MT_EaHT	3
1	57567008	1-57567008	11.8345	3.6589e-08	0.0669643	7.43665	0.00105756	WT_EaHT	3
1	57567013	1-57567013	11.9413	4.56294e-06	0.0669643	5.34076	0.0493544	WT_FlHT	3
1	57567013	1-57567013	21.599	1.06297e-05	0.0669643	4.97348	0.161212	MT_EaHT	3
1	57567013	1-57567013	11.8345	3.6589e-08	0.0669643	7.43665	0.00105756	WT_EaHT	3
1	57567024	1-57567024	11.9413	4.56294e-06	0.0669643	5.34076	0.0493544	WT_FlHT	3
1	57567024	1-57567024	21.599	1.06297e-05	0.0669643	4.97348	0.161212	MT_EaHT	3
1	57567024	1-57567024	11.8345	3.6589e-08	0.0669643	7.43665	0.00105756	WT_EaHT	3
1	57567063	1-57567063	11.9413	4.56294e-06	0.0669643	5.34076	0.0493544	WT_FlHT	3
1	57567063	1-57567063	21.599	1.06297e-05	0.0669643	4.97348	0.161212	MT_EaHT	3
1	57567063	1-57567063	11.8345	3.6589e-08	0.0669643	7.43665	0.00105756	WT_EaHT	3
1	57567888	1-57567888	11.7723	5.65621e-05	0.0535714	4.24747	0.130218	WT_FlHT	2
1	57567888	1-57567888	11.1551	4.30097e-06	0.0535714	5.36643	0.0350897	WT_EaHT	2
1	57568364	1-57568364	11.9413	4.56294e-06	0.0669643	5.34076	0.0493544	WT_FlHT	3
1	57568364	1-57568364	21.599	1.06297e-05	0.0669643	4.97348	0.161212	MT_EaHT	3
1	57568364	1-57568364	11.8345	3.6589e-08	0.0669643	7.43665	0.00105756	WT_EaHT	3
1	57568366	1-57568366	12.6407	4.80274e-06	0.0535714	5.31851	0.0493544	WT_FlHT	3
1	57568366	1-57568366	20.9098	6.3993e-05	0.0535714	4.19387	0.284894	MT_EaHT	3
1	57568366	1-57568366	12.9296	1.25828e-08	0.0535714	7.90022	0.00105756	WT_EaHT	3
1	57568518	1-57568518	11.9413	4.56294e-06	0.0669643	5.34076	0.0493544	WT_FlHT	3
1	57568518	1-57568518	21.599	1.06297e-05	0.0669643	4.97348	0.161212	MT_EaHT	3
1	57568518	1-57568518	11.8345	3.6589e-08	0.0669643	7.43665	0.00105756	WT_EaHT	3
1	57568520	1-57568520	11.9413	4.56294e-06	0.0669643	5.34076	0.0493544	WT_FlHT	3
1	57568520	1-57568520	21.599	1.06297e-05	0.0669643	4.97348	0.161212	MT_EaHT	3
1	57568520	1-57568520	11.8345	3.6589e-08	0.0669643	7.43665	0.00105756	WT_EaHT	3
1	57568573	1-57568573	11.9413	4.56294e-06	0.0669643	5.34076	0.0493544	WT_FlHT	3
1	57568573	1-57568573	21.599	1.06297e-05	0.0669643	4.97348	0.161212	MT_EaHT	3
1	57568573	1-57568573	11.8345	3.6589e-08	0.0669643	7.43665	0.00105756	WT_EaHT	3
1	57568601	1-57568601	8.58042	1.81425e-05	0.111607	4.7413	0.0942861	WT_FlHT	3
1	57568601	1-57568601	15.9348	1.57651e-05	0.111607	4.8023	0.202725	MT_EaHT	3
1	57568601	1-57568601	8.20732	6.82462e-07	0.111607	6.16592	0.0129775	WT_EaHT	3
1	57568611	1-57568611	11.9413	4.56294e-06	0.0669643	5.34076	0.0493544	WT_FlHT	3
1	57568611	1-57568611	21.599	1.06297e-05	0.0669643	4.97348	0.161212	MT_EaHT	3
1	57568611	1-57568611	11.8345	3.6589e-08	0.0669643	7.43665	0.00105756	WT_EaHT	3
1	57568613	1-57568613	11.9413	4.56294e-06	0.0669643	5.34076	0.0493544	WT_FlHT	3
1	57568613	1-57568613	21.599	1.06297e-05	0.0669643	4.97348	0.161212	MT_EaHT	3
1	57568613	1-57568613	11.8345	3.6589e-08	0.0669643	7.43665	0.00105756	WT_EaHT	3
1	57568772	1-57568772	11.9413	4.56294e-06	0.0669643	5.34076	0.0493544	WT_FlHT	3
1	57568772	1-57568772	21.599	1.06297e-05	0.0669643	4.97348	0.161212	MT_EaHT	3
1	57568772	1-57568772	11.8345	3.6589e-08	0.0669643	7.43665	0.00105756	WT_EaHT	3
1	57568787	1-57568787	11.9413	4.56294e-06	0.0669643	5.34076	0.0493544	WT_FlHT	3
1	57568787	1-57568787	21.599	1.06297e-05	0.0669643	4.97348	0.161212	MT_EaHT	3
1	57568787	1-57568787	11.8345	3.6589e-08	0.0669643	7.43665	0.00105756	WT_EaHT	3
1	57568818	1-57568818	11.9413	4.56294e-06	0.0669643	5.34076	0.0493544	WT_FlHT	3
1	57568818	1-57568818	21.599	1.06297e-05	0.0669643	4.97348	0.161212	MT_EaHT	3
1	57568818	1-57568818	11.8345	3.6589e-08	0.0669643	7.43665	0.00105756	WT_EaHT	3
1	57568821	1-57568821	11.9413	4.56294e-06	0.0669643	5.34076	0.0493544	WT_FlHT	3
1	57568821	1-57568821	21.599	1.06297e-05	0.0669643	4.97348	0.161212	MT_EaHT	3
1	57568821	1-57568821	11.8345	3.6589e-08	0.0669643	7.43665	0.00105756	WT_EaHT	3
1	57568826	1-57568826	11.9413	4.56294e-06	0.0669643	5.34076	0.0493544	WT_FlHT	3
1	57568826	1-57568826	21.599	1.06297e-05	0.0669643	4.97348	0.161212	MT_EaHT	3
1	57568826	1-57568826	11.8345	3.6589e-08	0.0669643	7.43665	0.00105756	WT_EaHT	3
1	57568892	1-57568892	11.9413	4.56294e-06	0.0669643	5.34076	0.0493544	WT_FlHT	3
1	57568892	1-57568892	21.599	1.06297e-05	0.0669643	4.97348	0.161212	MT_EaHT	3
1	57568892	1-57568892	11.8345	3.6589e-08	0.0669643	7.43665	0.00105756	WT_EaHT	3
1	57568908	1-57568908	11.9413	4.56294e-06	0.0669643	5.34076	0.0493544	WT_FlHT	3
1	57568908	1-57568908	21.599	1.06297e-05	0.0669643	4.97348	0.161212	MT_EaHT	3
1	57568908	1-57568908	11.8345	3.6589e-08	0.0669643	7.43665	0.00105756	WT_EaHT	3
1	57568992	1-57568992	11.9413	4.56294e-06	0.0669643	5.34076	0.0493544	WT_FlHT	3
1	57568992	1-57568992	21.599	1.06297e-05	0.0669643	4.97348	0.161212	MT_EaHT	3
1	57568992	1-57568992	11.8345	3.6589e-08	0.0669643	7.43665	0.00105756	WT_EaHT	3
1	57569035	1-57569035	11.9413	4.56294e-06	0.0669643	5.34076	0.0493544	WT_FlHT	3
1	57569035	1-57569035	21.599	1.06297e-05	0.0669643	4.97348	0.161212	MT_EaHT	3
1	57569035	1-57569035	11.8345	3.6589e-08	0.0669643	7.43665	0.00105756	WT_EaHT	3
1	57569043	1-57569043	11.9413	4.56294e-06	0.0669643	5.34076	0.0493544	WT_FlHT	3
1	57569043	1-57569043	21.599	1.06297e-05	0.0669643	4.97348	0.161212	MT_EaHT	3
1	57569043	1-57569043	11.8345	3.6589e-08	0.0669643	7.43665	0.00105756	WT_EaHT	3
1	57569048	1-57569048	11.9413	4.56294e-06	0.0669643	5.34076	0.0493544	WT_FlHT	3
1	57569048	1-57569048	21.599	1.06297e-05	0.0669643	4.97348	0.161212	MT_EaHT	3
1	57569048	1-57569048	11.8345	3.6589e-08	0.0669643	7.43665	0.00105756	WT_EaHT	3
1	57569289	1-57569289	11.9413	4.56294e-06	0.0669643	5.34076	0.0493544	WT_FlHT	3
1	57569289	1-57569289	21.599	1.06297e-05	0.0669643	4.97348	0.161212	MT_EaHT	3
1	57569289	1-57569289	11.8345	3.6589e-08	0.0669643	7.43665	0.00105756	WT_EaHT	3
1	57569445	1-57569445	11.9413	4.56294e-06	0.0669643	5.34076	0.0493544	WT_FlHT	3
1	57569445	1-57569445	21.599	1.06297e-05	0.0669643	4.97348	0.161212	MT_EaHT	3
1	57569445	1-57569445	11.8345	3.6589e-08	0.0669643	7.43665	0.00105756	WT_EaHT	3
1	57569476	1-57569476	11.9413	4.56294e-06	0.0669643	5.34076	0.0493544	WT_FlHT	3
1	57569476	1-57569476	21.599	1.06297e-05	0.0669643	4.97348	0.161212	MT_EaHT	3
1	57569476	1-57569476	11.8345	3.6589e-08	0.0669643	7.43665	0.00105756	WT_EaHT	3
1	57569507	1-57569507	11.9413	4.56294e-06	0.0669643	5.34076	0.0493544	WT_FlHT	3
1	57569507	1-57569507	21.599	1.06297e-05	0.0669643	4.97348	0.161212	MT_EaHT	3
1	57569507	1-57569507	11.8345	3.6589e-08	0.0669643	7.43665	0.00105756	WT_EaHT	3
1	57569583	1-57569583	7.76544	3.06564e-05	0.129464	4.51348	0.115015	WT_FlHT	2
1	57569583	1-57569583	7.40541	1.49094e-06	0.129464	5.82654	0.0194173	WT_EaHT	2
1	57569593	1-57569593	11.9413	4.56294e-06	0.0669643	5.34076	0.0493544	WT_FlHT	3
1	57569593	1-57569593	21.599	1.06297e-05	0.0669643	4.97348	0.161212	MT_EaHT	3
1	57569593	1-57569593	11.8345	3.6589e-08	0.0669643	7.43665	0.00105756	WT_EaHT	3
1	57569615	1-57569615	11.9413	4.56294e-06	0.0669643	5.34076	0.0493544	WT_FlHT	3
1	57569615	1-57569615	21.599	1.06297e-05	0.0669643	4.97348	0.161212	MT_EaHT	3
1	57569615	1-57569615	11.8345	3.6589e-08	0.0669643	7.43665	0.00105756	WT_EaHT	3
1	57569912	1-57569912	11.9413	4.56294e-06	0.0669643	5.34076	0.0493544	WT_FlHT	3
1	57569912	1-57569912	21.599	1.06297e-05	0.0669643	4.97348	0.161212	MT_EaHT	3
1	57569912	1-57569912	11.8345	3.6589e-08	0.0669643	7.43665	0.00105756	WT_EaHT	3
1	57569917	1-57569917	11.9413	4.56294e-06	0.0669643	5.34076	0.0493544	WT_FlHT	3
1	57569917	1-57569917	21.599	1.06297e-05	0.0669643	4.97348	0.161212	MT_EaHT	3
1	57569917	1-57569917	11.8345	3.6589e-08	0.0669643	7.43665	0.00105756	WT_EaHT	3
1	57569947	1-57569947	11.9413	4.56294e-06	0.0669643	5.34076	0.0493544	WT_FlHT	3
1	57569947	1-57569947	21.599	1.06297e-05	0.0669643	4.97348	0.161212	MT_EaHT	3
1	57569947	1-57569947	11.8345	3.6589e-08	0.0669643	7.43665	0.00105756	WT_EaHT	3
1	57570048	1-57570048	11.9413	4.56294e-06	0.0669643	5.34076	0.0493544	WT_FlHT	3
1	57570048	1-57570048	21.599	1.06297e-05	0.0669643	4.97348	0.161212	MT_EaHT	3
1	57570048	1-57570048	11.8345	3.6589e-08	0.0669643	7.43665	0.00105756	WT_EaHT	3
1	57570063	1-57570063	11.9413	4.56294e-06	0.0669643	5.34076	0.0493544	WT_FlHT	3
1	57570063	1-57570063	21.599	1.06297e-05	0.0669643	4.97348	0.161212	MT_EaHT	3
1	57570063	1-57570063	11.8345	3.6589e-08	0.0669643	7.43665	0.00105756	WT_EaHT	3
1	57570120	1-57570120	7.97308	2.63117e-05	0.125	4.57985	0.109036	WT_FlHT	2
1	57570120	1-57570120	7.67151	9.61466e-07	0.125	6.01707	0.0138148	WT_EaHT	2
1	57570121	1-57570121	11.9413	4.56294e-06	0.0669643	5.34076	0.0493544	WT_FlHT	3
1	57570121	1-57570121	21.599	1.06297e-05	0.0669643	4.97348	0.161212	MT_EaHT	3
1	57570121	1-57570121	11.8345	3.6589e-08	0.0669643	7.43665	0.00105756	WT_EaHT	3
1	57570411	1-57570411	9.54637	1.40138e-06	0.0803571	5.85344	0.0184656	WT_EaHT	1
1	57572607	1-57572607	11.9413	4.56294e-06	0.0669643	5.34076	0.0493544	WT_FlHT	3
1	57572607	1-57572607	21.599	1.06297e-05	0.0669643	4.97348	0.161212	MT_EaHT	3
1	57572607	1-57572607	11.8345	3.6589e-08	0.0669643	7.43665	0.00105756	WT_EaHT	3
1	57572633	1-57572633	11.9413	4.56294e-06	0.0669643	5.34076	0.0493544	WT_FlHT	3
1	57572633	1-57572633	21.599	1.06297e-05	0.0669643	4.97348	0.161212	MT_EaHT	3
1	57572633	1-57572633	11.8345	3.6589e-08	0.0669643	7.43665	0.00105756	WT_EaHT	3
1	57572647	1-57572647	11.9413	4.56294e-06	0.0669643	5.34076	0.0493544	WT_FlHT	3
1	57572647	1-57572647	21.599	1.06297e-05	0.0669643	4.97348	0.161212	MT_EaHT	3
1	57572647	1-57572647	11.8345	3.6589e-08	0.0669643	7.43665	0.00105756	WT_EaHT	3
1	57572775	1-57572775	11.9413	4.56294e-06	0.0669643	5.34076	0.0493544	WT_FlHT	3
1	57572775	1-57572775	21.599	1.06297e-05	0.0669643	4.97348	0.161212	MT_EaHT	3
1	57572775	1-57572775	11.8345	3.6589e-08	0.0669643	7.43665	0.00105756	WT_EaHT	3
1	57572799	1-57572799	11.4316	2.26862e-05	0.0625	4.64424	0.102418	WT_FlHT	3
1	57572799	1-57572799	21.599	1.06297e-05	0.0625	4.97348	0.161212	MT_EaHT	3
1	57572799	1-57572799	9.89532	1.04231e-05	0.0625	4.982	0.0648405	WT_EaHT	3
1	57572936	1-57572936	11.4316	2.26862e-05	0.0625	4.64424	0.102418	WT_FlHT	3
1	57572936	1-57572936	21.599	1.06297e-05	0.0625	4.97348	0.161212	MT_EaHT	3
1	57572936	1-57572936	9.89532	1.04231e-05	0.0625	4.982	0.0648405	WT_EaHT	3
1	57573237	1-57573237	11.9413	4.56294e-06	0.0669643	5.34076	0.0493544	WT_FlHT	3
1	57573237	1-57573237	21.599	1.06297e-05	0.0669643	4.97348	0.161212	MT_EaHT	3
1	57573237	1-57573237	11.8345	3.6589e-08	0.0669643	7.43665	0.00105756	WT_EaHT	3
1	57573240	1-57573240	11.9413	4.56294e-06	0.0669643	5.34076	0.0493544	WT_FlHT	3
1	57573240	1-57573240	21.599	1.06297e-05	0.0669643	4.97348	0.161212	MT_EaHT	3
1	57573240	1-57573240	11.8345	3.6589e-08	0.0669643	7.43665	0.00105756	WT_EaHT	3
1	57573244	1-57573244	11.9413	4.56294e-06	0.0669643	5.34076	0.0493544	WT_FlHT	3
1	57573244	1-57573244	21.599	1.06297e-05	0.0669643	4.97348	0.161212	MT_EaHT	3
1	57573244	1-57573244	11.8345	3.6589e-08	0.0669643	7.43665	0.00105756	WT_EaHT	3
1	57573253	1-57573253	11.9413	4.56294e-06	0.0669643	5.34076	0.0493544	WT_FlHT	3
1	57573253	1-57573253	21.599	1.06297e-05	0.0669643	4.97348	0.161212	MT_EaHT	3
1	57573253	1-57573253	11.8345	3.6589e-08	0.0669643	7.43665	0.00105756	WT_EaHT	3
1	57573304	1-57573304	11.9413	4.56294e-06	0.0669643	5.34076	0.0493544	WT_FlHT	3
1	57573304	1-57573304	21.599	1.06297e-05	0.0669643	4.97348	0.161212	MT_EaHT	3
1	57573304	1-57573304	11.8345	3.6589e-08	0.0669643	7.43665	0.00105756	WT_EaHT	3
1	57573364	1-57573364	11.9413	4.56294e-06	0.0669643	5.34076	0.0493544	WT_FlHT	3
1	57573364	1-57573364	21.599	1.06297e-05	0.0669643	4.97348	0.161212	MT_EaHT	3
1	57573364	1-57573364	11.8345	3.6589e-08	0.0669643	7.43665	0.00105756	WT_EaHT	3
1	57573498	1-57573498	11.9413	4.56294e-06	0.0669643	5.34076	0.0493544	WT_FlHT	3
1	57573498	1-57573498	21.599	1.06297e-05	0.0669643	4.97348	0.161212	MT_EaHT	3
1	57573498	1-57573498	11.8345	3.6589e-08	0.0669643	7.43665	0.00105756	WT_EaHT	3
1	57573539	1-57573539	11.9413	4.56294e-06	0.0669643	5.34076	0.0493544	WT_FlHT	3
1	57573539	1-57573539	21.599	1.06297e-05	0.0669643	4.97348	0.161212	MT_EaHT	3
1	57573539	1-57573539	11.8345	3.6589e-08	0.0669643	7.43665	0.00105756	WT_EaHT	3
1	57573688	1-57573688	11.9413	4.56294e-06	0.0669643	5.34076	0.0493544	WT_FlHT	3
1	57573688	1-57573688	21.599	1.06297e-05	0.0669643	4.97348	0.161212	MT_EaHT	3
1	57573688	1-57573688	11.8345	3.6589e-08	0.0669643	7.43665	0.00105756	WT_EaHT	3
1	57573703	1-57573703	11.9413	4.56294e-06	0.0669643	5.34076	0.0493544	WT_FlHT	3
1	57573703	1-57573703	21.599	1.06297e-05	0.0669643	4.97348	0.161212	MT_EaHT	3
1	57573703	1-57573703	11.8345	3.6589e-08	0.0669643	7.43665	0.00105756	WT_EaHT	3
1	57573741	1-57573741	11.9413	4.56294e-06	0.0669643	5.34076	0.0493544	WT_FlHT	3
1	57573741	1-57573741	21.599	1.06297e-05	0.0669643	4.97348	0.161212	MT_EaHT	3
1	57573741	1-57573741	11.8345	3.6589e-08	0.0669643	7.43665	0.00105756	WT_EaHT	3
1	57573813	1-57573813	11.9413	4.56294e-06	0.0669643	5.34076	0.0493544	WT_FlHT	3
1	57573813	1-57573813	21.599	1.06297e-05	0.0669643	4.97348	0.161212	MT_EaHT	3
1	57573813	1-57573813	11.8345	3.6589e-08	0.0669643	7.43665	0.00105756	WT_EaHT	3
1	57573824	1-57573824	8.31507	2.22666e-05	0.116071	4.65235	0.101626	WT_FlHT	3
1	57573824	1-57573824	16.3033	6.00738e-06	0.116071	5.22131	0.161212	MT_EaHT	3
1	57573824	1-57573824	7.88066	1.14735e-06	0.116071	5.94031	0.0156906	WT_EaHT	3
1	57573922	1-57573922	6.10235	6.03308e-05	0.138393	4.21946	0.145598	WT_EaHT	1
1	57573926	1-57573926	11.9413	4.56294e-06	0.0669643	5.34076	0.0493544	WT_FlHT	3
1	57573926	1-57573926	21.599	1.06297e-05	0.0669643	4.97348	0.161212	MT_EaHT	3
1	57573926	1-57573926	11.8345	3.6589e-08	0.0669643	7.43665	0.00105756	WT_EaHT	3
1	57573999	1-57573999	10.9066	3.18803e-06	0.0535714	5.49648	0.0296703	WT_EaHT	1
1	57574076	1-57574076	10.9066	3.18803e-06	0.0535714	5.49648	0.0296703	WT_EaHT	1
1	57574103	1-57574103	10.9066	3.18803e-06	0.0535714	5.49648	0.0296703	WT_EaHT	1
1	57574377	1-57574377	11.9413	4.56294e-06	0.0669643	5.34076	0.0493544	WT_FlHT	3
1	57574377	1-57574377	21.599	1.06297e-05	0.0669643	4.97348	0.161212	MT_EaHT	3
1	57574377	1-57574377	11.8345	3.6589e-08	0.0669643	7.43665	0.00105756	WT_EaHT	3
1	57574394	1-57574394	11.9413	4.56294e-06	0.0669643	5.34076	0.0493544	WT_FlHT	3
1	57574394	1-57574394	21.599	1.06297e-05	0.0669643	4.97348	0.161212	MT_EaHT	3
1	57574394	1-57574394	11.8345	3.6589e-08	0.0669643	7.43665	0.00105756	WT_EaHT	3
1	57574431	1-57574431	10.1866	5.97326e-05	0.0714286	4.22379	0.133166	WT_FlHT	2
1	57574431	1-57574431	11.3517	5.00938e-08	0.0714286	7.30022	0.00141326	WT_EaHT	2
1	57574458	1-57574458	12.3115	8.16522e-06	0.0580357	5.08803	0.0643805	WT_FlHT	3
1	57574458	1-57574458	19.7865	8.04979e-05	0.0580357	4.09422	0.302295	MT_EaHT	3
1	57574458	1-57574458	10.5158	4.53497e-06	0.0580357	5.34343	0.0364498	WT_EaHT	3
1	57574460	1-57574460	12.3115	8.16522e-06	0.0580357	5.08803	0.0643805	WT_FlHT	3
1	57574460	1-57574460	19.7865	8.04979e-05	0.0580357	4.09422	0.302295	MT_EaHT	3
1	57574460	1-57574460	10.5158	4.53497e-06	0.0580357	5.34343	0.0364498	WT_EaHT	3
1	57574483	1-57574483	12.3115	8.16522e-06	0.0580357	5.08803	0.0643805	WT_FlHT	3
1	57574483	1-57574483	19.7865	8.04979e-05	0.0580357	4.09422	0.302295	MT_EaHT	3
1	57574483	1-57574483	10.5158	4.53497e-06	0.0580357	5.34343	0.0364498	WT_EaHT	3
1	57574486	1-57574486	12.3115	8.16522e-06	0.0580357	5.08803	0.0643805	WT_FlHT	3
1	57574486	1-57574486	19.7865	8.04979e-05	0.0580357	4.09422	0.302295	MT_EaHT	3
1	57574486	1-57574486	10.5158	4.53497e-06	0.0580357	5.34343	0.0364498	WT_EaHT	3
1	57574557	1-57574557	11.2746	4.49885e-05	0.0580357	4.3469	0.125384	WT_FlHT	2
1	57574557	1-57574557	9.8028	1.92058e-05	0.0580357	4.71657	0.0936992	WT_EaHT	2
1	57574616	1-57574616	12.3115	8.16522e-06	0.0580357	5.08803	0.0643805	WT_FlHT	3
1	57574616	1-57574616	19.7865	8.04979e-05	0.0580357	4.09422	0.302295	MT_EaHT	3
1	57574616	1-57574616	10.5158	4.53497e-06	0.0580357	5.34343	0.0364498	WT_EaHT	3
1	57574641	1-57574641	11.4316	2.26862e-05	0.0625	4.64424	0.102418	WT_FlHT	3
1	57574641	1-57574641	21.599	1.06297e-05	0.0625	4.97348	0.161212	MT_EaHT	3
1	57574641	1-57574641	9.89532	1.04231e-05	0.0625	4.982	0.0648405	WT_EaHT	3
1	57574832	1-57574832	11.7477	2.08291e-05	0.0580357	4.68133	0.0988972	WT_FlHT	3
1	57574832	1-57574832	23.1931	7.28213e-06	0.0580357	5.13774	0.161212	MT_EaHT	3
1	57574832	1-57574832	11.9819	1.33206e-07	0.0580357	6.87548	0.00349811	WT_EaHT	3
1	57574960	1-57574960	11.9413	4.56294e-06	0.0669643	5.34076	0.0493544	WT_FlHT	3
1	57574960	1-57574960	21.599	1.06297e-05	0.0669643	4.97348	0.161212	MT_EaHT	3
1	57574960	1-57574960	11.8345	3.6589e-08	0.0669643	7.43665	0.00105756	WT_EaHT	3
1	57574969	1-57574969	11.9413	4.56294e-06	0.0669643	5.34076	0.0493544	WT_FlHT	3
1	57574969	1-57574969	21.599	1.06297e-05	0.0669643	4.97348	0.161212	MT_EaHT	3
1	57574969	1-57574969	11.8345	3.6589e-08	0.0669643	7.43665	0.00105756	WT_EaHT	3
1	57574994	1-57574994	11.9413	4.56294e-06	0.0669643	5.34076	0.0493544	WT_FlHT	3
1	57574994	1-57574994	21.599	1.06297e-05	0.0669643	4.97348	0.161212	MT_EaHT	3
1	57574994	1-57574994	11.8345	3.6589e-08	0.0669643	7.43665	0.00105756	WT_EaHT	3
1	57575001	1-57575001	11.9413	4.56294e-06	0.0669643	5.34076	0.0493544	WT_FlHT	3
1	57575001	1-57575001	21.599	1.06297e-05	0.0669643	4.97348	0.161212	MT_EaHT	3
1	57575001	1-57575001	11.8345	3.6589e-08	0.0669643	7.43665	0.00105756	WT_EaHT	3
1	57575135	1-57575135	11.9413	4.56294e-06	0.0669643	5.34076	0.0493544	WT_FlHT	3
1	57575135	1-57575135	21.599	1.06297e-05	0.0669643	4.97348	0.161212	MT_EaHT	3
1	57575135	1-57575135	11.8345	3.6589e-08	0.0669643	7.43665	0.00105756	WT_EaHT	3
1	57575160	1-57575160	11.9413	4.56294e-06	0.0669643	5.34076	0.0493544	WT_FlHT	3
1	57575160	1-57575160	21.599	1.06297e-05	0.0669643	4.97348	0.161212	MT_EaHT	3
1	57575160	1-57575160	11.8345	3.6589e-08	0.0669643	7.43665	0.00105756	WT_EaHT	3
1	57575182	1-57575182	11.9413	4.56294e-06	0.0669643	5.34076	0.0493544	WT_FlHT	3
1	57575182	1-57575182	21.599	1.06297e-05	0.0669643	4.97348	0.161212	MT_EaHT	3
1	57575182	1-57575182	11.8345	3.6589e-08	0.0669643	7.43665	0.00105756	WT_EaHT	3
1	57575200	1-57575200	11.9413	4.56294e-06	0.0669643	5.34076	0.0493544	WT_FlHT	3
1	57575200	1-57575200	21.599	1.06297e-05	0.0669643	4.97348	0.161212	MT_EaHT	3
1	57575200	1-57575200	11.8345	3.6589e-08	0.0669643	7.43665	0.00105756	WT_EaHT	3
1	57575419	1-57575419	11.9413	4.56294e-06	0.0669643	5.34076	0.0493544	WT_FlHT	3
[truncated: 79,022 more rows]
