# Supplementary material for: A maize mutant in the glutamate receptor-like dwarf13 is modified by cis-acting natural variation and a cornichon homolog
Source: PLoS Genet. 2025 Dec 31;21(12):e1012006. doi: 10.1371/journal.pgen.1012006 (PMC12782448; doi:10.1371/journal.pgen.1012006)
Supplement: S6 Table — (XLSX) [file pgen.1012006.s011.xlsx]

## Sheet: Sheet1
Table S6. Candidate genes for SNPs associated with phenotypic traits in D13-1 FOAM population at p-value ≤ 1e-4
SNP	CHR	POS	Associated traits	Candidate genes	v3 Gene ID	Transcript_start	Transcript_end	Strand	Distance_from_SNP	Rank	Gramene Annotation	MaizeGDB_annotation
1-3129360	1	3129360	Diff_EaHT, MT_FlHT, Ratio_EaHT, MT_EaHT	Zm00001d027332	GRMZM2G137329	3095308	3095604	-	-34052	3	Nonspecific lipid-transfer protein
1-3129360	1	3129360	Diff_EaHT, MT_FlHT, Ratio_EaHT, MT_EaHT	Zm00001d027333	GRMZM2G137236	3104159	3122867	+	-25201	2	AP-2 complex subunit alpha-2
1-3129360	1	3129360	Diff_EaHT, MT_FlHT, Ratio_EaHT, MT_EaHT	Zm00001d027334	GRMZM2G436226	3124648	3135817	+	-4712	1	Zinc finger CCCH domain-containing protein 19
1-3129360	1	3129360	Diff_EaHT, MT_FlHT, Ratio_EaHT, MT_EaHT	Zm00001d027335	GRMZM2G314660	3172313	3176736	-	42953	1	Trihelix transcription factor GT-2	Trihelix-transcription factor 18
1-3129360	1	3129360	Diff_EaHT, MT_FlHT, Ratio_EaHT, MT_EaHT	Zm00001d027337	GRMZM2G092232	3224423	3230647	+	95063	2	Di-glucose binding protein with Kinesin motor domain	kinesin heavy chain17
1-3129360	1	3129360	Diff_EaHT, MT_FlHT, Ratio_EaHT, MT_EaHT	Zm00001d027338	GRMZM2G393062	3231117	3231836	+	101757	3
1-3158702	1	3158702	Diff_EaHT, MT_EaHT	Zm00001d027332	GRMZM2G137329	3095308	3095604	-	-63394	3	Nonspecific lipid-transfer protein
1-3158702	1	3158702	Diff_EaHT, MT_EaHT	Zm00001d027333	GRMZM2G137236	3104159	3122867	+	-54543	2	AP-2 complex subunit alpha-2
1-3158702	1	3158702	Diff_EaHT, MT_EaHT	Zm00001d027334	GRMZM2G436226	3124648	3135817	+	-34054	1	Zinc finger CCCH domain-containing protein 19
1-3158702	1	3158702	Diff_EaHT, MT_EaHT	Zm00001d027335	GRMZM2G314660	3172313	3176736	-	13611	1	Trihelix transcription factor GT-2	Trihelix-transcription factor 18
1-3158702	1	3158702	Diff_EaHT, MT_EaHT	Zm00001d027337	GRMZM2G092232	3224423	3230647	+	65721	2	Di-glucose binding protein with Kinesin motor domain	kinesin heavy chain17
1-3158702	1	3158702	Diff_EaHT, MT_EaHT	Zm00001d027338	GRMZM2G393062	3231117	3231836	+	72415	3
1-3297279	1	3297279	Diff_EaHT	Zm00001d027340	GRMZM2G124550	3272230	3288228	+	-25049	3	Protein kinase superfamily protein
1-3297279	1	3297279	Diff_EaHT	Zm00001d027341	GRMZM2G144197	3289535	3291106	-	-7744	2	AAA-ATPase
1-3297279	1	3297279	Diff_EaHT	Zm00001d027342	GRMZM2G144101	3292884	3294726	-	-4395	1	Mitochondrial import inner membrane translocase subunit TIM9
1-3297279	1	3297279	Diff_EaHT	Zm00001d027343	GRMZM2G077615	3368268	3369884	+	70989	1
1-3297279	1	3297279	Diff_EaHT	Zm00001d027344	GRMZM2G077669	3371324	3374866	+	74045	2	Major facilitator superfamily protein
1-3297279	1	3297279	Diff_EaHT	Zm00001d027345	GRMZM2G077760	3377702	3378405	-	80423	3	Mitochondrial import inner membrane translocase subunit TIM23-3
1-3327776	1	3327776	Diff_EaHT, Diff_SFHT, Ratio_SFHT, Diff_FlHT, SFHT, MT_FlHT, Ratio_EaHT	Zm00001d027340	GRMZM2G124550	3272230	3288228	+	-55546	3	Protein kinase superfamily protein
1-3327776	1	3327776	Diff_EaHT, Diff_SFHT, Ratio_SFHT, Diff_FlHT, SFHT, MT_FlHT, Ratio_EaHT	Zm00001d027341	GRMZM2G144197	3289535	3291106	-	-38241	2	AAA-ATPase
1-3327776	1	3327776	Diff_EaHT, Diff_SFHT, Ratio_SFHT, Diff_FlHT, SFHT, MT_FlHT, Ratio_EaHT	Zm00001d027342	GRMZM2G144101	3292884	3294726	-	-34892	1	Mitochondrial import inner membrane translocase subunit TIM9
1-3327776	1	3327776	Diff_EaHT, Diff_SFHT, Ratio_SFHT, Diff_FlHT, SFHT, MT_FlHT, Ratio_EaHT	Zm00001d027343	GRMZM2G077615	3368268	3369884	+	40492	1
1-3327776	1	3327776	Diff_EaHT, Diff_SFHT, Ratio_SFHT, Diff_FlHT, SFHT, MT_FlHT, Ratio_EaHT	Zm00001d027344	GRMZM2G077669	3371324	3374866	+	43548	2	Major facilitator superfamily protein
1-3327776	1	3327776	Diff_EaHT, Diff_SFHT, Ratio_SFHT, Diff_FlHT, SFHT, MT_FlHT, Ratio_EaHT	Zm00001d027345	GRMZM2G077760	3377702	3378405	-	49926	3	Mitochondrial import inner membrane translocase subunit TIM23-3
1-3378444	1	3378444	Diff_EaHT	Zm00001d027343	GRMZM2G077615	3368268	3369884	+	-10176	3
1-3378444	1	3378444	Diff_EaHT	Zm00001d027344	GRMZM2G077669	3371324	3374866	+	-7120	2	Major facilitator superfamily protein
1-3378444	1	3378444	Diff_EaHT	Zm00001d027345	GRMZM2G077760	3377702	3378405	-	-742	1	Mitochondrial import inner membrane translocase subunit TIM23-3
1-3378444	1	3378444	Diff_EaHT	Zm00001d027346	GRMZM2G077769	3379341	3380308	+	897	1	early nodulin-like protein 8
1-3378444	1	3378444	Diff_EaHT	Zm00001d027347	GRMZM2G077780	3380644	3385523	-	2200	2	Bifunctional fucokinase/fucose pyrophosphorylase
1-3378444	1	3378444	Diff_EaHT	Zm00001d027348	GRMZM2G440562	3441886	3443394	+	63442	3
1-3378527	1	3378527	Diff_EaHT	Zm00001d027343	GRMZM2G077615	3368268	3369884	+	-10259	3
1-3378527	1	3378527	Diff_EaHT	Zm00001d027344	GRMZM2G077669	3371324	3374866	+	-7203	2	Major facilitator superfamily protein
1-3378527	1	3378527	Diff_EaHT	Zm00001d027345	GRMZM2G077760	3377702	3378405	-	-825	1	Mitochondrial import inner membrane translocase subunit TIM23-3
1-3378527	1	3378527	Diff_EaHT	Zm00001d027346	GRMZM2G077769	3379341	3380308	+	814	1	early nodulin-like protein 8
1-3378527	1	3378527	Diff_EaHT	Zm00001d027347	GRMZM2G077780	3380644	3385523	-	2117	2	Bifunctional fucokinase/fucose pyrophosphorylase
1-3378527	1	3378527	Diff_EaHT	Zm00001d027348	GRMZM2G440562	3441886	3443394	+	63359	3
1-3378718	1	3378718	Diff_EaHT, Diff_SFHT	Zm00001d027343	GRMZM2G077615	3368268	3369884	+	-10450	3
1-3378718	1	3378718	Diff_EaHT, Diff_SFHT	Zm00001d027344	GRMZM2G077669	3371324	3374866	+	-7394	2	Major facilitator superfamily protein
1-3378718	1	3378718	Diff_EaHT, Diff_SFHT	Zm00001d027345	GRMZM2G077760	3377702	3378405	-	-1016	1	Mitochondrial import inner membrane translocase subunit TIM23-3
1-3378718	1	3378718	Diff_EaHT, Diff_SFHT	Zm00001d027346	GRMZM2G077769	3379341	3380308	+	623	1	early nodulin-like protein 8
1-3378718	1	3378718	Diff_EaHT, Diff_SFHT	Zm00001d027347	GRMZM2G077780	3380644	3385523	-	1926	2	Bifunctional fucokinase/fucose pyrophosphorylase
1-3378718	1	3378718	Diff_EaHT, Diff_SFHT	Zm00001d027348	GRMZM2G440562	3441886	3443394	+	63168	3
1-3433407	1	3433407	Diff_EaHT, Ratio_EaHT, MT_EaHT	Zm00001d027345	GRMZM2G077760	3377702	3378405	-	-55705	3	Mitochondrial import inner membrane translocase subunit TIM23-3
1-3433407	1	3433407	Diff_EaHT, Ratio_EaHT, MT_EaHT	Zm00001d027346	GRMZM2G077769	3379341	3380308	+	-54066	2	early nodulin-like protein 8
1-3433407	1	3433407	Diff_EaHT, Ratio_EaHT, MT_EaHT	Zm00001d027347	GRMZM2G077780	3380644	3385523	-	-52763	1	Bifunctional fucokinase/fucose pyrophosphorylase
1-3433407	1	3433407	Diff_EaHT, Ratio_EaHT, MT_EaHT	Zm00001d027348	GRMZM2G440562	3441886	3443394	+	8479	1
1-3433407	1	3433407	Diff_EaHT, Ratio_EaHT, MT_EaHT	Zm00001d027349	GRMZM2G440537	3443598	3446350	-	10191	2	Tetratricopeptide repeat (TPR)-like superfamily protein
1-3433407	1	3433407	Diff_EaHT, Ratio_EaHT, MT_EaHT	Zm00001d027350		3448500	3452123	-	15093	3
1-3443241	1	3443241	Diff_EaHT	Zm00001d027346	GRMZM2G077769	3379341	3380308	+	-63900	3	early nodulin-like protein 8
1-3443241	1	3443241	Diff_EaHT	Zm00001d027347	GRMZM2G077780	3380644	3385523	-	-62597	2	Bifunctional fucokinase/fucose pyrophosphorylase
1-3443241	1	3443241	Diff_EaHT	Zm00001d027348	GRMZM2G440562	3441886	3443394	+	-1355	1
1-3443241	1	3443241	Diff_EaHT	Zm00001d027349	GRMZM2G440537	3443598	3446350	-	357	1	Tetratricopeptide repeat (TPR)-like superfamily protein
1-3443241	1	3443241	Diff_EaHT	Zm00001d027350		3448500	3452123	-	5259	2
1-3443241	1	3443241	Diff_EaHT	Zm00001d027351	GRMZM2G426802	3482848	3487232	+	39607	3	Signal transducer
1-3443292	1	3443292	Diff_EaHT	Zm00001d027346	GRMZM2G077769	3379341	3380308	+	-63951	3	early nodulin-like protein 8
1-3443292	1	3443292	Diff_EaHT	Zm00001d027347	GRMZM2G077780	3380644	3385523	-	-62648	2	Bifunctional fucokinase/fucose pyrophosphorylase
1-3443292	1	3443292	Diff_EaHT	Zm00001d027348	GRMZM2G440562	3441886	3443394	+	-1406	1
1-3443292	1	3443292	Diff_EaHT	Zm00001d027349	GRMZM2G440537	3443598	3446350	-	306	1	Tetratricopeptide repeat (TPR)-like superfamily protein
1-3443292	1	3443292	Diff_EaHT	Zm00001d027350		3448500	3452123	-	5208	2
1-3443292	1	3443292	Diff_EaHT	Zm00001d027351	GRMZM2G426802	3482848	3487232	+	39556	3	Signal transducer
1-4118973	1	4118973	Diff_EaHT, Diff_FlHT, Ratio_FlHT	Zm00001d027383	GRMZM2G087207	4110011	4114671	+	-8962	3	Hydroxymethylglutaryl-CoA synthase
1-4118973	1	4118973	Diff_EaHT, Diff_FlHT, Ratio_FlHT	Zm00001d027384	GRMZM2G387837	4115013	4117719	+	-3960	2	ARM repeat superfamily protein
1-4118973	1	4118973	Diff_EaHT, Diff_FlHT, Ratio_FlHT	Zm00001d027385	GRMZM2G013634	4118697	4120755	-	-276	1	2-oxoglutarate (2OG) and Fe(II)-dependent oxygenase superfamily protein
1-4118973	1	4118973	Diff_EaHT, Diff_FlHT, Ratio_FlHT	Zm00001d027386	GRMZM2G312438	4121780	4126391	-	2807	1	phospholipase D15	phospholipase D15
1-4118973	1	4118973	Diff_EaHT, Diff_FlHT, Ratio_FlHT	Zm00001d027387	GRMZM2G013986	4133373	4135619	-	14400	2	Subtilisin-like protease SBT1.9
1-4118973	1	4118973	Diff_EaHT, Diff_FlHT, Ratio_FlHT	Zm00001d027388		4143058	4147651	+	24085	3
1-4126180	1	4126180	Diff_EaHT, Diff_FlHT, MT_FlHT, Ratio_EaHT, Ratio_FlHT, MT_EaHT	Zm00001d027384	GRMZM2G387837	4115013	4117719	+	-11167	3	ARM repeat superfamily protein
1-4126180	1	4126180	Diff_EaHT, Diff_FlHT, MT_FlHT, Ratio_EaHT, Ratio_FlHT, MT_EaHT	Zm00001d027385	GRMZM2G013634	4118697	4120755	-	-7483	2	2-oxoglutarate (2OG) and Fe(II)-dependent oxygenase superfamily protein
1-4126180	1	4126180	Diff_EaHT, Diff_FlHT, MT_FlHT, Ratio_EaHT, Ratio_FlHT, MT_EaHT	Zm00001d027386	GRMZM2G312438	4121780	4126391	-	-4400	1	phospholipase D15	phospholipase D15
1-4126180	1	4126180	Diff_EaHT, Diff_FlHT, MT_FlHT, Ratio_EaHT, Ratio_FlHT, MT_EaHT	Zm00001d027387	GRMZM2G013986	4133373	4135619	-	7193	1	Subtilisin-like protease SBT1.9
1-4126180	1	4126180	Diff_EaHT, Diff_FlHT, MT_FlHT, Ratio_EaHT, Ratio_FlHT, MT_EaHT	Zm00001d027388		4143058	4147651	+	16878	2
1-4126180	1	4126180	Diff_EaHT, Diff_FlHT, MT_FlHT, Ratio_EaHT, Ratio_FlHT, MT_EaHT	Zm00001d027389	GRMZM2G014382	4149732	4149992	-	23552	3	NADH ubiquinone oxidoreductase B14 subunit5	NADH ubiquinone oxidoreductase B14 subunit5 (homolog)
1-4126261	1	4126261	Diff_EaHT	Zm00001d027384	GRMZM2G387837	4115013	4117719	+	-11248	3	ARM repeat superfamily protein
1-4126261	1	4126261	Diff_EaHT	Zm00001d027385	GRMZM2G013634	4118697	4120755	-	-7564	2	2-oxoglutarate (2OG) and Fe(II)-dependent oxygenase superfamily protein
1-4126261	1	4126261	Diff_EaHT	Zm00001d027386	GRMZM2G312438	4121780	4126391	-	-4481	1	phospholipase D15	phospholipase D15
1-4126261	1	4126261	Diff_EaHT	Zm00001d027387	GRMZM2G013986	4133373	4135619	-	7112	1	Subtilisin-like protease SBT1.9
1-4126261	1	4126261	Diff_EaHT	Zm00001d027388		4143058	4147651	+	16797	2
1-4126261	1	4126261	Diff_EaHT	Zm00001d027389	GRMZM2G014382	4149732	4149992	-	23471	3	NADH ubiquinone oxidoreductase B14 subunit5	NADH ubiquinone oxidoreductase B14 subunit5 (homolog)
1-4126963	1	4126963	Diff_EaHT, Diff_FlHT, Ratio_EaHT, Ratio_FlHT, MT_EaHT	Zm00001d027384	GRMZM2G387837	4115013	4117719	+	-11950	3	ARM repeat superfamily protein
1-4126963	1	4126963	Diff_EaHT, Diff_FlHT, Ratio_EaHT, Ratio_FlHT, MT_EaHT	Zm00001d027385	GRMZM2G013634	4118697	4120755	-	-8266	2	2-oxoglutarate (2OG) and Fe(II)-dependent oxygenase superfamily protein
1-4126963	1	4126963	Diff_EaHT, Diff_FlHT, Ratio_EaHT, Ratio_FlHT, MT_EaHT	Zm00001d027386	GRMZM2G312438	4121780	4126391	-	-5183	1	phospholipase D15	phospholipase D15
1-4126963	1	4126963	Diff_EaHT, Diff_FlHT, Ratio_EaHT, Ratio_FlHT, MT_EaHT	Zm00001d027387	GRMZM2G013986	4133373	4135619	-	6410	1	Subtilisin-like protease SBT1.9
1-4126963	1	4126963	Diff_EaHT, Diff_FlHT, Ratio_EaHT, Ratio_FlHT, MT_EaHT	Zm00001d027388		4143058	4147651	+	16095	2
1-4126963	1	4126963	Diff_EaHT, Diff_FlHT, Ratio_EaHT, Ratio_FlHT, MT_EaHT	Zm00001d027389	GRMZM2G014382	4149732	4149992	-	22769	3	NADH ubiquinone oxidoreductase B14 subunit5	NADH ubiquinone oxidoreductase B14 subunit5 (homolog)
1-4129126	1	4129126	Diff_EaHT, Diff_SFHT, Ratio_SFHT, Diff_FlHT, MT_FlHT, Ratio_EaHT, Ratio_FlHT	Zm00001d027384	GRMZM2G387837	4115013	4117719	+	-14113	3	ARM repeat superfamily protein
1-4129126	1	4129126	Diff_EaHT, Diff_SFHT, Ratio_SFHT, Diff_FlHT, MT_FlHT, Ratio_EaHT, Ratio_FlHT	Zm00001d027385	GRMZM2G013634	4118697	4120755	-	-10429	2	2-oxoglutarate (2OG) and Fe(II)-dependent oxygenase superfamily protein
1-4129126	1	4129126	Diff_EaHT, Diff_SFHT, Ratio_SFHT, Diff_FlHT, MT_FlHT, Ratio_EaHT, Ratio_FlHT	Zm00001d027386	GRMZM2G312438	4121780	4126391	-	-7346	1	phospholipase D15	phospholipase D15
1-4129126	1	4129126	Diff_EaHT, Diff_SFHT, Ratio_SFHT, Diff_FlHT, MT_FlHT, Ratio_EaHT, Ratio_FlHT	Zm00001d027387	GRMZM2G013986	4133373	4135619	-	4247	1	Subtilisin-like protease SBT1.9
1-4129126	1	4129126	Diff_EaHT, Diff_SFHT, Ratio_SFHT, Diff_FlHT, MT_FlHT, Ratio_EaHT, Ratio_FlHT	Zm00001d027388		4143058	4147651	+	13932	2
1-4129126	1	4129126	Diff_EaHT, Diff_SFHT, Ratio_SFHT, Diff_FlHT, MT_FlHT, Ratio_EaHT, Ratio_FlHT	Zm00001d027389	GRMZM2G014382	4149732	4149992	-	20606	3	NADH ubiquinone oxidoreductase B14 subunit5	NADH ubiquinone oxidoreductase B14 subunit5 (homolog)
1-4129144	1	4129144	Diff_EaHT, Diff_SFHT, Ratio_SFHT, Diff_FlHT, SFHT, MT_FlHT, Ratio_EaHT, Ratio_FlHT, MT_EaHT	Zm00001d027384	GRMZM2G387837	4115013	4117719	+	-14131	3	ARM repeat superfamily protein
1-4129144	1	4129144	Diff_EaHT, Diff_SFHT, Ratio_SFHT, Diff_FlHT, SFHT, MT_FlHT, Ratio_EaHT, Ratio_FlHT, MT_EaHT	Zm00001d027385	GRMZM2G013634	4118697	4120755	-	-10447	2	2-oxoglutarate (2OG) and Fe(II)-dependent oxygenase superfamily protein
1-4129144	1	4129144	Diff_EaHT, Diff_SFHT, Ratio_SFHT, Diff_FlHT, SFHT, MT_FlHT, Ratio_EaHT, Ratio_FlHT, MT_EaHT	Zm00001d027386	GRMZM2G312438	4121780	4126391	-	-7364	1	phospholipase D15	phospholipase D15
1-4129144	1	4129144	Diff_EaHT, Diff_SFHT, Ratio_SFHT, Diff_FlHT, SFHT, MT_FlHT, Ratio_EaHT, Ratio_FlHT, MT_EaHT	Zm00001d027387	GRMZM2G013986	4133373	4135619	-	4229	1	Subtilisin-like protease SBT1.9
1-4129144	1	4129144	Diff_EaHT, Diff_SFHT, Ratio_SFHT, Diff_FlHT, SFHT, MT_FlHT, Ratio_EaHT, Ratio_FlHT, MT_EaHT	Zm00001d027388		4143058	4147651	+	13914	2
1-4129144	1	4129144	Diff_EaHT, Diff_SFHT, Ratio_SFHT, Diff_FlHT, SFHT, MT_FlHT, Ratio_EaHT, Ratio_FlHT, MT_EaHT	Zm00001d027389	GRMZM2G014382	4149732	4149992	-	20588	3	NADH ubiquinone oxidoreductase B14 subunit5	NADH ubiquinone oxidoreductase B14 subunit5 (homolog)
1-4129203	1	4129203	Diff_EaHT, Diff_SFHT, Ratio_SFHT, Diff_FlHT, SFHT, MT_FlHT, Ratio_EaHT, Ratio_FlHT, MT_EaHT	Zm00001d027384	GRMZM2G387837	4115013	4117719	+	-14190	3	ARM repeat superfamily protein
1-4129203	1	4129203	Diff_EaHT, Diff_SFHT, Ratio_SFHT, Diff_FlHT, SFHT, MT_FlHT, Ratio_EaHT, Ratio_FlHT, MT_EaHT	Zm00001d027385	GRMZM2G013634	4118697	4120755	-	-10506	2	2-oxoglutarate (2OG) and Fe(II)-dependent oxygenase superfamily protein
1-4129203	1	4129203	Diff_EaHT, Diff_SFHT, Ratio_SFHT, Diff_FlHT, SFHT, MT_FlHT, Ratio_EaHT, Ratio_FlHT, MT_EaHT	Zm00001d027386	GRMZM2G312438	4121780	4126391	-	-7423	1	phospholipase D15	phospholipase D15
1-4129203	1	4129203	Diff_EaHT, Diff_SFHT, Ratio_SFHT, Diff_FlHT, SFHT, MT_FlHT, Ratio_EaHT, Ratio_FlHT, MT_EaHT	Zm00001d027387	GRMZM2G013986	4133373	4135619	-	4170	1	Subtilisin-like protease SBT1.9
1-4129203	1	4129203	Diff_EaHT, Diff_SFHT, Ratio_SFHT, Diff_FlHT, SFHT, MT_FlHT, Ratio_EaHT, Ratio_FlHT, MT_EaHT	Zm00001d027388		4143058	4147651	+	13855	2
1-4129203	1	4129203	Diff_EaHT, Diff_SFHT, Ratio_SFHT, Diff_FlHT, SFHT, MT_FlHT, Ratio_EaHT, Ratio_FlHT, MT_EaHT	Zm00001d027389	GRMZM2G014382	4149732	4149992	-	20529	3	NADH ubiquinone oxidoreductase B14 subunit5	NADH ubiquinone oxidoreductase B14 subunit5 (homolog)
1-4129224	1	4129224	Diff_EaHT, Diff_SFHT, Diff_FlHT, MT_FlHT, Ratio_EaHT, Ratio_FlHT, MT_EaHT	Zm00001d027384	GRMZM2G387837	4115013	4117719	+	-14211	3	ARM repeat superfamily protein
1-4129224	1	4129224	Diff_EaHT, Diff_SFHT, Diff_FlHT, MT_FlHT, Ratio_EaHT, Ratio_FlHT, MT_EaHT	Zm00001d027385	GRMZM2G013634	4118697	4120755	-	-10527	2	2-oxoglutarate (2OG) and Fe(II)-dependent oxygenase superfamily protein
1-4129224	1	4129224	Diff_EaHT, Diff_SFHT, Diff_FlHT, MT_FlHT, Ratio_EaHT, Ratio_FlHT, MT_EaHT	Zm00001d027386	GRMZM2G312438	4121780	4126391	-	-7444	1	phospholipase D15	phospholipase D15
1-4129224	1	4129224	Diff_EaHT, Diff_SFHT, Diff_FlHT, MT_FlHT, Ratio_EaHT, Ratio_FlHT, MT_EaHT	Zm00001d027387	GRMZM2G013986	4133373	4135619	-	4149	1	Subtilisin-like protease SBT1.9
1-4129224	1	4129224	Diff_EaHT, Diff_SFHT, Diff_FlHT, MT_FlHT, Ratio_EaHT, Ratio_FlHT, MT_EaHT	Zm00001d027388		4143058	4147651	+	13834	2
1-4129224	1	4129224	Diff_EaHT, Diff_SFHT, Diff_FlHT, MT_FlHT, Ratio_EaHT, Ratio_FlHT, MT_EaHT	Zm00001d027389	GRMZM2G014382	4149732	4149992	-	20508	3	NADH ubiquinone oxidoreductase B14 subunit5	NADH ubiquinone oxidoreductase B14 subunit5 (homolog)
1-4129225	1	4129225	Diff_EaHT, Diff_SFHT, Diff_FlHT, MT_FlHT, Ratio_EaHT, Ratio_FlHT, MT_EaHT	Zm00001d027384	GRMZM2G387837	4115013	4117719	+	-14212	3	ARM repeat superfamily protein
1-4129225	1	4129225	Diff_EaHT, Diff_SFHT, Diff_FlHT, MT_FlHT, Ratio_EaHT, Ratio_FlHT, MT_EaHT	Zm00001d027385	GRMZM2G013634	4118697	4120755	-	-10528	2	2-oxoglutarate (2OG) and Fe(II)-dependent oxygenase superfamily protein
1-4129225	1	4129225	Diff_EaHT, Diff_SFHT, Diff_FlHT, MT_FlHT, Ratio_EaHT, Ratio_FlHT, MT_EaHT	Zm00001d027386	GRMZM2G312438	4121780	4126391	-	-7445	1	phospholipase D15	phospholipase D15
1-4129225	1	4129225	Diff_EaHT, Diff_SFHT, Diff_FlHT, MT_FlHT, Ratio_EaHT, Ratio_FlHT, MT_EaHT	Zm00001d027387	GRMZM2G013986	4133373	4135619	-	4148	1	Subtilisin-like protease SBT1.9
1-4129225	1	4129225	Diff_EaHT, Diff_SFHT, Diff_FlHT, MT_FlHT, Ratio_EaHT, Ratio_FlHT, MT_EaHT	Zm00001d027388		4143058	4147651	+	13833	2
1-4129225	1	4129225	Diff_EaHT, Diff_SFHT, Diff_FlHT, MT_FlHT, Ratio_EaHT, Ratio_FlHT, MT_EaHT	Zm00001d027389	GRMZM2G014382	4149732	4149992	-	20507	3	NADH ubiquinone oxidoreductase B14 subunit5	NADH ubiquinone oxidoreductase B14 subunit5 (homolog)
1-4129362	1	4129362	Diff_EaHT, Diff_SFHT, Ratio_SFHT, Diff_FlHT, MT_FlHT, Ratio_EaHT, Ratio_FlHT	Zm00001d027384	GRMZM2G387837	4115013	4117719	+	-14349	3	ARM repeat superfamily protein
1-4129362	1	4129362	Diff_EaHT, Diff_SFHT, Ratio_SFHT, Diff_FlHT, MT_FlHT, Ratio_EaHT, Ratio_FlHT	Zm00001d027385	GRMZM2G013634	4118697	4120755	-	-10665	2	2-oxoglutarate (2OG) and Fe(II)-dependent oxygenase superfamily protein
1-4129362	1	4129362	Diff_EaHT, Diff_SFHT, Ratio_SFHT, Diff_FlHT, MT_FlHT, Ratio_EaHT, Ratio_FlHT	Zm00001d027386	GRMZM2G312438	4121780	4126391	-	-7582	1	phospholipase D15	phospholipase D15
1-4129362	1	4129362	Diff_EaHT, Diff_SFHT, Ratio_SFHT, Diff_FlHT, MT_FlHT, Ratio_EaHT, Ratio_FlHT	Zm00001d027387	GRMZM2G013986	4133373	4135619	-	4011	1	Subtilisin-like protease SBT1.9
1-4129362	1	4129362	Diff_EaHT, Diff_SFHT, Ratio_SFHT, Diff_FlHT, MT_FlHT, Ratio_EaHT, Ratio_FlHT	Zm00001d027388		4143058	4147651	+	13696	2
1-4129362	1	4129362	Diff_EaHT, Diff_SFHT, Ratio_SFHT, Diff_FlHT, MT_FlHT, Ratio_EaHT, Ratio_FlHT	Zm00001d027389	GRMZM2G014382	4149732	4149992	-	20370	3	NADH ubiquinone oxidoreductase B14 subunit5	NADH ubiquinone oxidoreductase B14 subunit5 (homolog)
1-4129864	1	4129864	Diff_EaHT, MT_FlHT, MT_EaHT	Zm00001d027384	GRMZM2G387837	4115013	4117719	+	-14851	3	ARM repeat superfamily protein
1-4129864	1	4129864	Diff_EaHT, MT_FlHT, MT_EaHT	Zm00001d027385	GRMZM2G013634	4118697	4120755	-	-11167	2	2-oxoglutarate (2OG) and Fe(II)-dependent oxygenase superfamily protein
1-4129864	1	4129864	Diff_EaHT, MT_FlHT, MT_EaHT	Zm00001d027386	GRMZM2G312438	4121780	4126391	-	-8084	1	phospholipase D15	phospholipase D15
1-4129864	1	4129864	Diff_EaHT, MT_FlHT, MT_EaHT	Zm00001d027387	GRMZM2G013986	4133373	4135619	-	3509	1	Subtilisin-like protease SBT1.9
1-4129864	1	4129864	Diff_EaHT, MT_FlHT, MT_EaHT	Zm00001d027388		4143058	4147651	+	13194	2
1-4129864	1	4129864	Diff_EaHT, MT_FlHT, MT_EaHT	Zm00001d027389	GRMZM2G014382	4149732	4149992	-	19868	3	NADH ubiquinone oxidoreductase B14 subunit5	NADH ubiquinone oxidoreductase B14 subunit5 (homolog)
1-4130448	1	4130448	Diff_EaHT	Zm00001d027384	GRMZM2G387837	4115013	4117719	+	-15435	3	ARM repeat superfamily protein
1-4130448	1	4130448	Diff_EaHT	Zm00001d027385	GRMZM2G013634	4118697	4120755	-	-11751	2	2-oxoglutarate (2OG) and Fe(II)-dependent oxygenase superfamily protein
1-4130448	1	4130448	Diff_EaHT	Zm00001d027386	GRMZM2G312438	4121780	4126391	-	-8668	1	phospholipase D15	phospholipase D15
1-4130448	1	4130448	Diff_EaHT	Zm00001d027387	GRMZM2G013986	4133373	4135619	-	2925	1	Subtilisin-like protease SBT1.9
1-4130448	1	4130448	Diff_EaHT	Zm00001d027388		4143058	4147651	+	12610	2
1-4130448	1	4130448	Diff_EaHT	Zm00001d027389	GRMZM2G014382	4149732	4149992	-	19284	3	NADH ubiquinone oxidoreductase B14 subunit5	NADH ubiquinone oxidoreductase B14 subunit5 (homolog)
1-4130635	1	4130635	Diff_EaHT, Diff_SFHT, Diff_FlHT, Ratio_FlHT	Zm00001d027384	GRMZM2G387837	4115013	4117719	+	-15622	3	ARM repeat superfamily protein
1-4130635	1	4130635	Diff_EaHT, Diff_SFHT, Diff_FlHT, Ratio_FlHT	Zm00001d027385	GRMZM2G013634	4118697	4120755	-	-11938	2	2-oxoglutarate (2OG) and Fe(II)-dependent oxygenase superfamily protein
1-4130635	1	4130635	Diff_EaHT, Diff_SFHT, Diff_FlHT, Ratio_FlHT	Zm00001d027386	GRMZM2G312438	4121780	4126391	-	-8855	1	phospholipase D15	phospholipase D15
1-4130635	1	4130635	Diff_EaHT, Diff_SFHT, Diff_FlHT, Ratio_FlHT	Zm00001d027387	GRMZM2G013986	4133373	4135619	-	2738	1	Subtilisin-like protease SBT1.9
1-4130635	1	4130635	Diff_EaHT, Diff_SFHT, Diff_FlHT, Ratio_FlHT	Zm00001d027388		4143058	4147651	+	12423	2
1-4130635	1	4130635	Diff_EaHT, Diff_SFHT, Diff_FlHT, Ratio_FlHT	Zm00001d027389	GRMZM2G014382	4149732	4149992	-	19097	3	NADH ubiquinone oxidoreductase B14 subunit5	NADH ubiquinone oxidoreductase B14 subunit5 (homolog)
1-4130892	1	4130892	Diff_EaHT, Diff_SFHT, Ratio_SFHT, Diff_FlHT, SFHT, MT_FlHT, Ratio_EaHT, Ratio_FlHT, MT_EaHT	Zm00001d027384	GRMZM2G387837	4115013	4117719	+	-15879	3	ARM repeat superfamily protein
1-4130892	1	4130892	Diff_EaHT, Diff_SFHT, Ratio_SFHT, Diff_FlHT, SFHT, MT_FlHT, Ratio_EaHT, Ratio_FlHT, MT_EaHT	Zm00001d027385	GRMZM2G013634	4118697	4120755	-	-12195	2	2-oxoglutarate (2OG) and Fe(II)-dependent oxygenase superfamily protein
1-4130892	1	4130892	Diff_EaHT, Diff_SFHT, Ratio_SFHT, Diff_FlHT, SFHT, MT_FlHT, Ratio_EaHT, Ratio_FlHT, MT_EaHT	Zm00001d027386	GRMZM2G312438	4121780	4126391	-	-9112	1	phospholipase D15	phospholipase D15
1-4130892	1	4130892	Diff_EaHT, Diff_SFHT, Ratio_SFHT, Diff_FlHT, SFHT, MT_FlHT, Ratio_EaHT, Ratio_FlHT, MT_EaHT	Zm00001d027387	GRMZM2G013986	4133373	4135619	-	2481	1	Subtilisin-like protease SBT1.9
1-4130892	1	4130892	Diff_EaHT, Diff_SFHT, Ratio_SFHT, Diff_FlHT, SFHT, MT_FlHT, Ratio_EaHT, Ratio_FlHT, MT_EaHT	Zm00001d027388		4143058	4147651	+	12166	2
1-4130892	1	4130892	Diff_EaHT, Diff_SFHT, Ratio_SFHT, Diff_FlHT, SFHT, MT_FlHT, Ratio_EaHT, Ratio_FlHT, MT_EaHT	Zm00001d027389	GRMZM2G014382	4149732	4149992	-	18840	3	NADH ubiquinone oxidoreductase B14 subunit5	NADH ubiquinone oxidoreductase B14 subunit5 (homolog)
1-4130897	1	4130897	Diff_EaHT, Diff_SFHT, Ratio_SFHT, Diff_FlHT, SFHT, MT_FlHT, Ratio_EaHT, Ratio_FlHT, MT_EaHT	Zm00001d027384	GRMZM2G387837	4115013	4117719	+	-15884	3	ARM repeat superfamily protein
1-4130897	1	4130897	Diff_EaHT, Diff_SFHT, Ratio_SFHT, Diff_FlHT, SFHT, MT_FlHT, Ratio_EaHT, Ratio_FlHT, MT_EaHT	Zm00001d027385	GRMZM2G013634	4118697	4120755	-	-12200	2	2-oxoglutarate (2OG) and Fe(II)-dependent oxygenase superfamily protein
1-4130897	1	4130897	Diff_EaHT, Diff_SFHT, Ratio_SFHT, Diff_FlHT, SFHT, MT_FlHT, Ratio_EaHT, Ratio_FlHT, MT_EaHT	Zm00001d027386	GRMZM2G312438	4121780	4126391	-	-9117	1	phospholipase D15	phospholipase D15
1-4130897	1	4130897	Diff_EaHT, Diff_SFHT, Ratio_SFHT, Diff_FlHT, SFHT, MT_FlHT, Ratio_EaHT, Ratio_FlHT, MT_EaHT	Zm00001d027387	GRMZM2G013986	4133373	4135619	-	2476	1	Subtilisin-like protease SBT1.9
1-4130897	1	4130897	Diff_EaHT, Diff_SFHT, Ratio_SFHT, Diff_FlHT, SFHT, MT_FlHT, Ratio_EaHT, Ratio_FlHT, MT_EaHT	Zm00001d027388		4143058	4147651	+	12161	2
1-4130897	1	4130897	Diff_EaHT, Diff_SFHT, Ratio_SFHT, Diff_FlHT, SFHT, MT_FlHT, Ratio_EaHT, Ratio_FlHT, MT_EaHT	Zm00001d027389	GRMZM2G014382	4149732	4149992	-	18835	3	NADH ubiquinone oxidoreductase B14 subunit5	NADH ubiquinone oxidoreductase B14 subunit5 (homolog)
1-4130907	1	4130907	Diff_EaHT, Diff_SFHT, Ratio_SFHT, Diff_FlHT, SFHT, MT_FlHT, Ratio_EaHT, Ratio_FlHT, MT_EaHT	Zm00001d027384	GRMZM2G387837	4115013	4117719	+	-15894	3	ARM repeat superfamily protein
1-4130907	1	4130907	Diff_EaHT, Diff_SFHT, Ratio_SFHT, Diff_FlHT, SFHT, MT_FlHT, Ratio_EaHT, Ratio_FlHT, MT_EaHT	Zm00001d027385	GRMZM2G013634	4118697	4120755	-	-12210	2	2-oxoglutarate (2OG) and Fe(II)-dependent oxygenase superfamily protein
1-4130907	1	4130907	Diff_EaHT, Diff_SFHT, Ratio_SFHT, Diff_FlHT, SFHT, MT_FlHT, Ratio_EaHT, Ratio_FlHT, MT_EaHT	Zm00001d027386	GRMZM2G312438	4121780	4126391	-	-9127	1	phospholipase D15	phospholipase D15
1-4130907	1	4130907	Diff_EaHT, Diff_SFHT, Ratio_SFHT, Diff_FlHT, SFHT, MT_FlHT, Ratio_EaHT, Ratio_FlHT, MT_EaHT	Zm00001d027387	GRMZM2G013986	4133373	4135619	-	2466	1	Subtilisin-like protease SBT1.9
1-4130907	1	4130907	Diff_EaHT, Diff_SFHT, Ratio_SFHT, Diff_FlHT, SFHT, MT_FlHT, Ratio_EaHT, Ratio_FlHT, MT_EaHT	Zm00001d027388		4143058	4147651	+	12151	2
1-4130907	1	4130907	Diff_EaHT, Diff_SFHT, Ratio_SFHT, Diff_FlHT, SFHT, MT_FlHT, Ratio_EaHT, Ratio_FlHT, MT_EaHT	Zm00001d027389	GRMZM2G014382	4149732	4149992	-	18825	3	NADH ubiquinone oxidoreductase B14 subunit5	NADH ubiquinone oxidoreductase B14 subunit5 (homolog)
1-4130911	1	4130911	Diff_EaHT, Diff_SFHT, Ratio_SFHT, Diff_FlHT, SFHT, MT_FlHT, Ratio_EaHT, Ratio_FlHT, MT_EaHT	Zm00001d027384	GRMZM2G387837	4115013	4117719	+	-15898	3	ARM repeat superfamily protein
1-4130911	1	4130911	Diff_EaHT, Diff_SFHT, Ratio_SFHT, Diff_FlHT, SFHT, MT_FlHT, Ratio_EaHT, Ratio_FlHT, MT_EaHT	Zm00001d027385	GRMZM2G013634	4118697	4120755	-	-12214	2	2-oxoglutarate (2OG) and Fe(II)-dependent oxygenase superfamily protein
1-4130911	1	4130911	Diff_EaHT, Diff_SFHT, Ratio_SFHT, Diff_FlHT, SFHT, MT_FlHT, Ratio_EaHT, Ratio_FlHT, MT_EaHT	Zm00001d027386	GRMZM2G312438	4121780	4126391	-	-9131	1	phospholipase D15	phospholipase D15
1-4130911	1	4130911	Diff_EaHT, Diff_SFHT, Ratio_SFHT, Diff_FlHT, SFHT, MT_FlHT, Ratio_EaHT, Ratio_FlHT, MT_EaHT	Zm00001d027387	GRMZM2G013986	4133373	4135619	-	2462	1	Subtilisin-like protease SBT1.9
1-4130911	1	4130911	Diff_EaHT, Diff_SFHT, Ratio_SFHT, Diff_FlHT, SFHT, MT_FlHT, Ratio_EaHT, Ratio_FlHT, MT_EaHT	Zm00001d027388		4143058	4147651	+	12147	2
1-4130911	1	4130911	Diff_EaHT, Diff_SFHT, Ratio_SFHT, Diff_FlHT, SFHT, MT_FlHT, Ratio_EaHT, Ratio_FlHT, MT_EaHT	Zm00001d027389	GRMZM2G014382	4149732	4149992	-	18821	3	NADH ubiquinone oxidoreductase B14 subunit5	NADH ubiquinone oxidoreductase B14 subunit5 (homolog)
1-4130917	1	4130917	Diff_EaHT, Diff_SFHT, Ratio_SFHT, Diff_FlHT, Ratio_EaHT, Ratio_FlHT	Zm00001d027384	GRMZM2G387837	4115013	4117719	+	-15904	3	ARM repeat superfamily protein
1-4130917	1	4130917	Diff_EaHT, Diff_SFHT, Ratio_SFHT, Diff_FlHT, Ratio_EaHT, Ratio_FlHT	Zm00001d027385	GRMZM2G013634	4118697	4120755	-	-12220	2	2-oxoglutarate (2OG) and Fe(II)-dependent oxygenase superfamily protein
1-4130917	1	4130917	Diff_EaHT, Diff_SFHT, Ratio_SFHT, Diff_FlHT, Ratio_EaHT, Ratio_FlHT	Zm00001d027386	GRMZM2G312438	4121780	4126391	-	-9137	1	phospholipase D15	phospholipase D15
1-4130917	1	4130917	Diff_EaHT, Diff_SFHT, Ratio_SFHT, Diff_FlHT, Ratio_EaHT, Ratio_FlHT	Zm00001d027387	GRMZM2G013986	4133373	4135619	-	2456	1	Subtilisin-like protease SBT1.9
1-4130917	1	4130917	Diff_EaHT, Diff_SFHT, Ratio_SFHT, Diff_FlHT, Ratio_EaHT, Ratio_FlHT	Zm00001d027388		4143058	4147651	+	12141	2
1-4130917	1	4130917	Diff_EaHT, Diff_SFHT, Ratio_SFHT, Diff_FlHT, Ratio_EaHT, Ratio_FlHT	Zm00001d027389	GRMZM2G014382	4149732	4149992	-	18815	3	NADH ubiquinone oxidoreductase B14 subunit5	NADH ubiquinone oxidoreductase B14 subunit5 (homolog)
1-4130921	1	4130921	Diff_EaHT, Diff_SFHT, Ratio_SFHT, Diff_FlHT, SFHT, MT_FlHT, Ratio_EaHT, Ratio_FlHT, MT_EaHT	Zm00001d027384	GRMZM2G387837	4115013	4117719	+	-15908	3	ARM repeat superfamily protein
1-4130921	1	4130921	Diff_EaHT, Diff_SFHT, Ratio_SFHT, Diff_FlHT, SFHT, MT_FlHT, Ratio_EaHT, Ratio_FlHT, MT_EaHT	Zm00001d027385	GRMZM2G013634	4118697	4120755	-	-12224	2	2-oxoglutarate (2OG) and Fe(II)-dependent oxygenase superfamily protein
1-4130921	1	4130921	Diff_EaHT, Diff_SFHT, Ratio_SFHT, Diff_FlHT, SFHT, MT_FlHT, Ratio_EaHT, Ratio_FlHT, MT_EaHT	Zm00001d027386	GRMZM2G312438	4121780	4126391	-	-9141	1	phospholipase D15	phospholipase D15
1-4130921	1	4130921	Diff_EaHT, Diff_SFHT, Ratio_SFHT, Diff_FlHT, SFHT, MT_FlHT, Ratio_EaHT, Ratio_FlHT, MT_EaHT	Zm00001d027387	GRMZM2G013986	4133373	4135619	-	2452	1	Subtilisin-like protease SBT1.9
1-4130921	1	4130921	Diff_EaHT, Diff_SFHT, Ratio_SFHT, Diff_FlHT, SFHT, MT_FlHT, Ratio_EaHT, Ratio_FlHT, MT_EaHT	Zm00001d027388		4143058	4147651	+	12137	2
1-4130921	1	4130921	Diff_EaHT, Diff_SFHT, Ratio_SFHT, Diff_FlHT, SFHT, MT_FlHT, Ratio_EaHT, Ratio_FlHT, MT_EaHT	Zm00001d027389	GRMZM2G014382	4149732	4149992	-	18811	3	NADH ubiquinone oxidoreductase B14 subunit5	NADH ubiquinone oxidoreductase B14 subunit5 (homolog)
1-4130954	1	4130954	Diff_EaHT, Diff_SFHT, Ratio_SFHT, Diff_FlHT, SFHT, MT_FlHT, Ratio_EaHT, Ratio_FlHT, MT_EaHT	Zm00001d027384	GRMZM2G387837	4115013	4117719	+	-15941	3	ARM repeat superfamily protein
1-4130954	1	4130954	Diff_EaHT, Diff_SFHT, Ratio_SFHT, Diff_FlHT, SFHT, MT_FlHT, Ratio_EaHT, Ratio_FlHT, MT_EaHT	Zm00001d027385	GRMZM2G013634	4118697	4120755	-	-12257	2	2-oxoglutarate (2OG) and Fe(II)-dependent oxygenase superfamily protein
1-4130954	1	4130954	Diff_EaHT, Diff_SFHT, Ratio_SFHT, Diff_FlHT, SFHT, MT_FlHT, Ratio_EaHT, Ratio_FlHT, MT_EaHT	Zm00001d027386	GRMZM2G312438	4121780	4126391	-	-9174	1	phospholipase D15	phospholipase D15
1-4130954	1	4130954	Diff_EaHT, Diff_SFHT, Ratio_SFHT, Diff_FlHT, SFHT, MT_FlHT, Ratio_EaHT, Ratio_FlHT, MT_EaHT	Zm00001d027387	GRMZM2G013986	4133373	4135619	-	2419	1	Subtilisin-like protease SBT1.9
1-4130954	1	4130954	Diff_EaHT, Diff_SFHT, Ratio_SFHT, Diff_FlHT, SFHT, MT_FlHT, Ratio_EaHT, Ratio_FlHT, MT_EaHT	Zm00001d027388		4143058	4147651	+	12104	2
1-4130954	1	4130954	Diff_EaHT, Diff_SFHT, Ratio_SFHT, Diff_FlHT, SFHT, MT_FlHT, Ratio_EaHT, Ratio_FlHT, MT_EaHT	Zm00001d027389	GRMZM2G014382	4149732	4149992	-	18778	3	NADH ubiquinone oxidoreductase B14 subunit5	NADH ubiquinone oxidoreductase B14 subunit5 (homolog)
1-4131011	1	4131011	Diff_EaHT	Zm00001d027384	GRMZM2G387837	4115013	4117719	+	-15998	3	ARM repeat superfamily protein
1-4131011	1	4131011	Diff_EaHT	Zm00001d027385	GRMZM2G013634	4118697	4120755	-	-12314	2	2-oxoglutarate (2OG) and Fe(II)-dependent oxygenase superfamily protein
1-4131011	1	4131011	Diff_EaHT	Zm00001d027386	GRMZM2G312438	4121780	4126391	-	-9231	1	phospholipase D15	phospholipase D15
1-4131011	1	4131011	Diff_EaHT	Zm00001d027387	GRMZM2G013986	4133373	4135619	-	2362	1	Subtilisin-like protease SBT1.9
1-4131011	1	4131011	Diff_EaHT	Zm00001d027388		4143058	4147651	+	12047	2
1-4131011	1	4131011	Diff_EaHT	Zm00001d027389	GRMZM2G014382	4149732	4149992	-	18721	3	NADH ubiquinone oxidoreductase B14 subunit5	NADH ubiquinone oxidoreductase B14 subunit5 (homolog)
1-4131028	1	4131028	Diff_EaHT	Zm00001d027384	GRMZM2G387837	4115013	4117719	+	-16015	3	ARM repeat superfamily protein
1-4131028	1	4131028	Diff_EaHT	Zm00001d027385	GRMZM2G013634	4118697	4120755	-	-12331	2	2-oxoglutarate (2OG) and Fe(II)-dependent oxygenase superfamily protein
1-4131028	1	4131028	Diff_EaHT	Zm00001d027386	GRMZM2G312438	4121780	4126391	-	-9248	1	phospholipase D15	phospholipase D15
1-4131028	1	4131028	Diff_EaHT	Zm00001d027387	GRMZM2G013986	4133373	4135619	-	2345	1	Subtilisin-like protease SBT1.9
1-4131028	1	4131028	Diff_EaHT	Zm00001d027388		4143058	4147651	+	12030	2
1-4131028	1	4131028	Diff_EaHT	Zm00001d027389	GRMZM2G014382	4149732	4149992	-	18704	3	NADH ubiquinone oxidoreductase B14 subunit5	NADH ubiquinone oxidoreductase B14 subunit5 (homolog)
1-4131033	1	4131033	Diff_EaHT	Zm00001d027384	GRMZM2G387837	4115013	4117719	+	-16020	3	ARM repeat superfamily protein
1-4131033	1	4131033	Diff_EaHT	Zm00001d027385	GRMZM2G013634	4118697	4120755	-	-12336	2	2-oxoglutarate (2OG) and Fe(II)-dependent oxygenase superfamily protein
1-4131033	1	4131033	Diff_EaHT	Zm00001d027386	GRMZM2G312438	4121780	4126391	-	-9253	1	phospholipase D15	phospholipase D15
1-4131033	1	4131033	Diff_EaHT	Zm00001d027387	GRMZM2G013986	4133373	4135619	-	2340	1	Subtilisin-like protease SBT1.9
1-4131033	1	4131033	Diff_EaHT	Zm00001d027388		4143058	4147651	+	12025	2
1-4131033	1	4131033	Diff_EaHT	Zm00001d027389	GRMZM2G014382	4149732	4149992	-	18699	3	NADH ubiquinone oxidoreductase B14 subunit5	NADH ubiquinone oxidoreductase B14 subunit5 (homolog)
1-4131046	1	4131046	Diff_EaHT, Diff_SFHT, Ratio_SFHT, Diff_FlHT, SFHT, MT_FlHT, Ratio_EaHT, Ratio_FlHT, MT_EaHT	Zm00001d027384	GRMZM2G387837	4115013	4117719	+	-16033	3	ARM repeat superfamily protein
1-4131046	1	4131046	Diff_EaHT, Diff_SFHT, Ratio_SFHT, Diff_FlHT, SFHT, MT_FlHT, Ratio_EaHT, Ratio_FlHT, MT_EaHT	Zm00001d027385	GRMZM2G013634	4118697	4120755	-	-12349	2	2-oxoglutarate (2OG) and Fe(II)-dependent oxygenase superfamily protein
1-4131046	1	4131046	Diff_EaHT, Diff_SFHT, Ratio_SFHT, Diff_FlHT, SFHT, MT_FlHT, Ratio_EaHT, Ratio_FlHT, MT_EaHT	Zm00001d027386	GRMZM2G312438	4121780	4126391	-	-9266	1	phospholipase D15	phospholipase D15
1-4131046	1	4131046	Diff_EaHT, Diff_SFHT, Ratio_SFHT, Diff_FlHT, SFHT, MT_FlHT, Ratio_EaHT, Ratio_FlHT, MT_EaHT	Zm00001d027387	GRMZM2G013986	4133373	4135619	-	2327	1	Subtilisin-like protease SBT1.9
1-4131046	1	4131046	Diff_EaHT, Diff_SFHT, Ratio_SFHT, Diff_FlHT, SFHT, MT_FlHT, Ratio_EaHT, Ratio_FlHT, MT_EaHT	Zm00001d027388		4143058	4147651	+	12012	2
1-4131046	1	4131046	Diff_EaHT, Diff_SFHT, Ratio_SFHT, Diff_FlHT, SFHT, MT_FlHT, Ratio_EaHT, Ratio_FlHT, MT_EaHT	Zm00001d027389	GRMZM2G014382	4149732	4149992	-	18686	3	NADH ubiquinone oxidoreductase B14 subunit5	NADH ubiquinone oxidoreductase B14 subunit5 (homolog)
1-4131052	1	4131052	Diff_EaHT, Diff_SFHT, Ratio_SFHT, Diff_FlHT, SFHT, MT_FlHT, Ratio_EaHT, Ratio_FlHT	Zm00001d027384	GRMZM2G387837	4115013	4117719	+	-16039	3	ARM repeat superfamily protein
1-4131052	1	4131052	Diff_EaHT, Diff_SFHT, Ratio_SFHT, Diff_FlHT, SFHT, MT_FlHT, Ratio_EaHT, Ratio_FlHT	Zm00001d027385	GRMZM2G013634	4118697	4120755	-	-12355	2	2-oxoglutarate (2OG) and Fe(II)-dependent oxygenase superfamily protein
1-4131052	1	4131052	Diff_EaHT, Diff_SFHT, Ratio_SFHT, Diff_FlHT, SFHT, MT_FlHT, Ratio_EaHT, Ratio_FlHT	Zm00001d027386	GRMZM2G312438	4121780	4126391	-	-9272	1	phospholipase D15	phospholipase D15
1-4131052	1	4131052	Diff_EaHT, Diff_SFHT, Ratio_SFHT, Diff_FlHT, SFHT, MT_FlHT, Ratio_EaHT, Ratio_FlHT	Zm00001d027387	GRMZM2G013986	4133373	4135619	-	2321	1	Subtilisin-like protease SBT1.9
1-4131052	1	4131052	Diff_EaHT, Diff_SFHT, Ratio_SFHT, Diff_FlHT, SFHT, MT_FlHT, Ratio_EaHT, Ratio_FlHT	Zm00001d027388		4143058	4147651	+	12006	2
1-4131052	1	4131052	Diff_EaHT, Diff_SFHT, Ratio_SFHT, Diff_FlHT, SFHT, MT_FlHT, Ratio_EaHT, Ratio_FlHT	Zm00001d027389	GRMZM2G014382	4149732	4149992	-	18680	3	NADH ubiquinone oxidoreductase B14 subunit5	NADH ubiquinone oxidoreductase B14 subunit5 (homolog)
1-4131057	1	4131057	Diff_EaHT, Diff_SFHT, Ratio_SFHT, Diff_FlHT, SFHT, MT_FlHT, Ratio_EaHT, Ratio_FlHT, MT_EaHT	Zm00001d027384	GRMZM2G387837	4115013	4117719	+	-16044	3	ARM repeat superfamily protein
1-4131057	1	4131057	Diff_EaHT, Diff_SFHT, Ratio_SFHT, Diff_FlHT, SFHT, MT_FlHT, Ratio_EaHT, Ratio_FlHT, MT_EaHT	Zm00001d027385	GRMZM2G013634	4118697	4120755	-	-12360	2	2-oxoglutarate (2OG) and Fe(II)-dependent oxygenase superfamily protein
1-4131057	1	4131057	Diff_EaHT, Diff_SFHT, Ratio_SFHT, Diff_FlHT, SFHT, MT_FlHT, Ratio_EaHT, Ratio_FlHT, MT_EaHT	Zm00001d027386	GRMZM2G312438	4121780	4126391	-	-9277	1	phospholipase D15	phospholipase D15
1-4131057	1	4131057	Diff_EaHT, Diff_SFHT, Ratio_SFHT, Diff_FlHT, SFHT, MT_FlHT, Ratio_EaHT, Ratio_FlHT, MT_EaHT	Zm00001d027387	GRMZM2G013986	4133373	4135619	-	2316	1	Subtilisin-like protease SBT1.9
1-4131057	1	4131057	Diff_EaHT, Diff_SFHT, Ratio_SFHT, Diff_FlHT, SFHT, MT_FlHT, Ratio_EaHT, Ratio_FlHT, MT_EaHT	Zm00001d027388		4143058	4147651	+	12001	2
1-4131057	1	4131057	Diff_EaHT, Diff_SFHT, Ratio_SFHT, Diff_FlHT, SFHT, MT_FlHT, Ratio_EaHT, Ratio_FlHT, MT_EaHT	Zm00001d027389	GRMZM2G014382	4149732	4149992	-	18675	3	NADH ubiquinone oxidoreductase B14 subunit5	NADH ubiquinone oxidoreductase B14 subunit5 (homolog)
1-4131061	1	4131061	Diff_EaHT, Diff_SFHT, Ratio_SFHT, Diff_FlHT, SFHT, MT_FlHT, Ratio_EaHT, Ratio_FlHT, MT_EaHT	Zm00001d027384	GRMZM2G387837	4115013	4117719	+	-16048	3	ARM repeat superfamily protein
1-4131061	1	4131061	Diff_EaHT, Diff_SFHT, Ratio_SFHT, Diff_FlHT, SFHT, MT_FlHT, Ratio_EaHT, Ratio_FlHT, MT_EaHT	Zm00001d027385	GRMZM2G013634	4118697	4120755	-	-12364	2	2-oxoglutarate (2OG) and Fe(II)-dependent oxygenase superfamily protein
1-4131061	1	4131061	Diff_EaHT, Diff_SFHT, Ratio_SFHT, Diff_FlHT, SFHT, MT_FlHT, Ratio_EaHT, Ratio_FlHT, MT_EaHT	Zm00001d027386	GRMZM2G312438	4121780	4126391	-	-9281	1	phospholipase D15	phospholipase D15
1-4131061	1	4131061	Diff_EaHT, Diff_SFHT, Ratio_SFHT, Diff_FlHT, SFHT, MT_FlHT, Ratio_EaHT, Ratio_FlHT, MT_EaHT	Zm00001d027387	GRMZM2G013986	4133373	4135619	-	2312	1	Subtilisin-like protease SBT1.9
1-4131061	1	4131061	Diff_EaHT, Diff_SFHT, Ratio_SFHT, Diff_FlHT, SFHT, MT_FlHT, Ratio_EaHT, Ratio_FlHT, MT_EaHT	Zm00001d027388		4143058	4147651	+	11997	2
1-4131061	1	4131061	Diff_EaHT, Diff_SFHT, Ratio_SFHT, Diff_FlHT, SFHT, MT_FlHT, Ratio_EaHT, Ratio_FlHT, MT_EaHT	Zm00001d027389	GRMZM2G014382	4149732	4149992	-	18671	3	NADH ubiquinone oxidoreductase B14 subunit5	NADH ubiquinone oxidoreductase B14 subunit5 (homolog)
1-4131068	1	4131068	Diff_EaHT, Diff_SFHT, Ratio_SFHT, Diff_FlHT, SFHT, MT_FlHT, Ratio_EaHT, Ratio_FlHT, MT_EaHT	Zm00001d027384	GRMZM2G387837	4115013	4117719	+	-16055	3	ARM repeat superfamily protein
1-4131068	1	4131068	Diff_EaHT, Diff_SFHT, Ratio_SFHT, Diff_FlHT, SFHT, MT_FlHT, Ratio_EaHT, Ratio_FlHT, MT_EaHT	Zm00001d027385	GRMZM2G013634	4118697	4120755	-	-12371	2	2-oxoglutarate (2OG) and Fe(II)-dependent oxygenase superfamily protein
1-4131068	1	4131068	Diff_EaHT, Diff_SFHT, Ratio_SFHT, Diff_FlHT, SFHT, MT_FlHT, Ratio_EaHT, Ratio_FlHT, MT_EaHT	Zm00001d027386	GRMZM2G312438	4121780	4126391	-	-9288	1	phospholipase D15	phospholipase D15
1-4131068	1	4131068	Diff_EaHT, Diff_SFHT, Ratio_SFHT, Diff_FlHT, SFHT, MT_FlHT, Ratio_EaHT, Ratio_FlHT, MT_EaHT	Zm00001d027387	GRMZM2G013986	4133373	4135619	-	2305	1	Subtilisin-like protease SBT1.9
1-4131068	1	4131068	Diff_EaHT, Diff_SFHT, Ratio_SFHT, Diff_FlHT, SFHT, MT_FlHT, Ratio_EaHT, Ratio_FlHT, MT_EaHT	Zm00001d027388		4143058	4147651	+	11990	2
1-4131068	1	4131068	Diff_EaHT, Diff_SFHT, Ratio_SFHT, Diff_FlHT, SFHT, MT_FlHT, Ratio_EaHT, Ratio_FlHT, MT_EaHT	Zm00001d027389	GRMZM2G014382	4149732	4149992	-	18664	3	NADH ubiquinone oxidoreductase B14 subunit5	NADH ubiquinone oxidoreductase B14 subunit5 (homolog)
1-4131101	1	4131101	Diff_EaHT, Diff_SFHT, Ratio_SFHT, Diff_FlHT, SFHT, MT_FlHT, Ratio_EaHT, Ratio_FlHT	Zm00001d027384	GRMZM2G387837	4115013	4117719	+	-16088	3	ARM repeat superfamily protein
1-4131101	1	4131101	Diff_EaHT, Diff_SFHT, Ratio_SFHT, Diff_FlHT, SFHT, MT_FlHT, Ratio_EaHT, Ratio_FlHT	Zm00001d027385	GRMZM2G013634	4118697	4120755	-	-12404	2	2-oxoglutarate (2OG) and Fe(II)-dependent oxygenase superfamily protein
1-4131101	1	4131101	Diff_EaHT, Diff_SFHT, Ratio_SFHT, Diff_FlHT, SFHT, MT_FlHT, Ratio_EaHT, Ratio_FlHT	Zm00001d027386	GRMZM2G312438	4121780	4126391	-	-9321	1	phospholipase D15	phospholipase D15
1-4131101	1	4131101	Diff_EaHT, Diff_SFHT, Ratio_SFHT, Diff_FlHT, SFHT, MT_FlHT, Ratio_EaHT, Ratio_FlHT	Zm00001d027387	GRMZM2G013986	4133373	4135619	-	2272	1	Subtilisin-like protease SBT1.9
1-4131101	1	4131101	Diff_EaHT, Diff_SFHT, Ratio_SFHT, Diff_FlHT, SFHT, MT_FlHT, Ratio_EaHT, Ratio_FlHT	Zm00001d027388		4143058	4147651	+	11957	2
1-4131101	1	4131101	Diff_EaHT, Diff_SFHT, Ratio_SFHT, Diff_FlHT, SFHT, MT_FlHT, Ratio_EaHT, Ratio_FlHT	Zm00001d027389	GRMZM2G014382	4149732	4149992	-	18631	3	NADH ubiquinone oxidoreductase B14 subunit5	NADH ubiquinone oxidoreductase B14 subunit5 (homolog)
1-4131134	1	4131134	Diff_EaHT, Diff_SFHT, Ratio_SFHT, Diff_FlHT, SFHT, MT_FlHT, Ratio_EaHT, Ratio_FlHT, MT_EaHT	Zm00001d027384	GRMZM2G387837	4115013	4117719	+	-16121	3	ARM repeat superfamily protein
1-4131134	1	4131134	Diff_EaHT, Diff_SFHT, Ratio_SFHT, Diff_FlHT, SFHT, MT_FlHT, Ratio_EaHT, Ratio_FlHT, MT_EaHT	Zm00001d027385	GRMZM2G013634	4118697	4120755	-	-12437	2	2-oxoglutarate (2OG) and Fe(II)-dependent oxygenase superfamily protein
1-4131134	1	4131134	Diff_EaHT, Diff_SFHT, Ratio_SFHT, Diff_FlHT, SFHT, MT_FlHT, Ratio_EaHT, Ratio_FlHT, MT_EaHT	Zm00001d027386	GRMZM2G312438	4121780	4126391	-	-9354	1	phospholipase D15	phospholipase D15
1-4131134	1	4131134	Diff_EaHT, Diff_SFHT, Ratio_SFHT, Diff_FlHT, SFHT, MT_FlHT, Ratio_EaHT, Ratio_FlHT, MT_EaHT	Zm00001d027387	GRMZM2G013986	4133373	4135619	-	2239	1	Subtilisin-like protease SBT1.9
1-4131134	1	4131134	Diff_EaHT, Diff_SFHT, Ratio_SFHT, Diff_FlHT, SFHT, MT_FlHT, Ratio_EaHT, Ratio_FlHT, MT_EaHT	Zm00001d027388		4143058	4147651	+	11924	2
1-4131134	1	4131134	Diff_EaHT, Diff_SFHT, Ratio_SFHT, Diff_FlHT, SFHT, MT_FlHT, Ratio_EaHT, Ratio_FlHT, MT_EaHT	Zm00001d027389	GRMZM2G014382	4149732	4149992	-	18598	3	NADH ubiquinone oxidoreductase B14 subunit5	NADH ubiquinone oxidoreductase B14 subunit5 (homolog)
1-4131146	1	4131146	Diff_EaHT, Diff_SFHT, Ratio_SFHT, Diff_FlHT, SFHT, MT_FlHT, Ratio_EaHT, Ratio_FlHT, MT_EaHT	Zm00001d027384	GRMZM2G387837	4115013	4117719	+	-16133	3	ARM repeat superfamily protein
1-4131146	1	4131146	Diff_EaHT, Diff_SFHT, Ratio_SFHT, Diff_FlHT, SFHT, MT_FlHT, Ratio_EaHT, Ratio_FlHT, MT_EaHT	Zm00001d027385	GRMZM2G013634	4118697	4120755	-	-12449	2	2-oxoglutarate (2OG) and Fe(II)-dependent oxygenase superfamily protein
1-4131146	1	4131146	Diff_EaHT, Diff_SFHT, Ratio_SFHT, Diff_FlHT, SFHT, MT_FlHT, Ratio_EaHT, Ratio_FlHT, MT_EaHT	Zm00001d027386	GRMZM2G312438	4121780	4126391	-	-9366	1	phospholipase D15	phospholipase D15
1-4131146	1	4131146	Diff_EaHT, Diff_SFHT, Ratio_SFHT, Diff_FlHT, SFHT, MT_FlHT, Ratio_EaHT, Ratio_FlHT, MT_EaHT	Zm00001d027387	GRMZM2G013986	4133373	4135619	-	2227	1	Subtilisin-like protease SBT1.9
1-4131146	1	4131146	Diff_EaHT, Diff_SFHT, Ratio_SFHT, Diff_FlHT, SFHT, MT_FlHT, Ratio_EaHT, Ratio_FlHT, MT_EaHT	Zm00001d027388		4143058	4147651	+	11912	2
1-4131146	1	4131146	Diff_EaHT, Diff_SFHT, Ratio_SFHT, Diff_FlHT, SFHT, MT_FlHT, Ratio_EaHT, Ratio_FlHT, MT_EaHT	Zm00001d027389	GRMZM2G014382	4149732	4149992	-	18586	3	NADH ubiquinone oxidoreductase B14 subunit5	NADH ubiquinone oxidoreductase B14 subunit5 (homolog)
1-4131168	1	4131168	Diff_EaHT, Diff_SFHT, Ratio_SFHT, Diff_FlHT, SFHT, MT_FlHT, Ratio_EaHT, Ratio_FlHT, MT_EaHT	Zm00001d027384	GRMZM2G387837	4115013	4117719	+	-16155	3	ARM repeat superfamily protein
1-4131168	1	4131168	Diff_EaHT, Diff_SFHT, Ratio_SFHT, Diff_FlHT, SFHT, MT_FlHT, Ratio_EaHT, Ratio_FlHT, MT_EaHT	Zm00001d027385	GRMZM2G013634	4118697	4120755	-	-12471	2	2-oxoglutarate (2OG) and Fe(II)-dependent oxygenase superfamily protein
1-4131168	1	4131168	Diff_EaHT, Diff_SFHT, Ratio_SFHT, Diff_FlHT, SFHT, MT_FlHT, Ratio_EaHT, Ratio_FlHT, MT_EaHT	Zm00001d027386	GRMZM2G312438	4121780	4126391	-	-9388	1	phospholipase D15	phospholipase D15
1-4131168	1	4131168	Diff_EaHT, Diff_SFHT, Ratio_SFHT, Diff_FlHT, SFHT, MT_FlHT, Ratio_EaHT, Ratio_FlHT, MT_EaHT	Zm00001d027387	GRMZM2G013986	4133373	4135619	-	2205	1	Subtilisin-like protease SBT1.9
1-4131168	1	4131168	Diff_EaHT, Diff_SFHT, Ratio_SFHT, Diff_FlHT, SFHT, MT_FlHT, Ratio_EaHT, Ratio_FlHT, MT_EaHT	Zm00001d027388		4143058	4147651	+	11890	2
1-4131168	1	4131168	Diff_EaHT, Diff_SFHT, Ratio_SFHT, Diff_FlHT, SFHT, MT_FlHT, Ratio_EaHT, Ratio_FlHT, MT_EaHT	Zm00001d027389	GRMZM2G014382	4149732	4149992	-	18564	3	NADH ubiquinone oxidoreductase B14 subunit5	NADH ubiquinone oxidoreductase B14 subunit5 (homolog)
1-4131243	1	4131243	Diff_EaHT, MT_FlHT, Ratio_EaHT, MT_EaHT	Zm00001d027384	GRMZM2G387837	4115013	4117719	+	-16230	3	ARM repeat superfamily protein
1-4131243	1	4131243	Diff_EaHT, MT_FlHT, Ratio_EaHT, MT_EaHT	Zm00001d027385	GRMZM2G013634	4118697	4120755	-	-12546	2	2-oxoglutarate (2OG) and Fe(II)-dependent oxygenase superfamily protein
1-4131243	1	4131243	Diff_EaHT, MT_FlHT, Ratio_EaHT, MT_EaHT	Zm00001d027386	GRMZM2G312438	4121780	4126391	-	-9463	1	phospholipase D15	phospholipase D15
1-4131243	1	4131243	Diff_EaHT, MT_FlHT, Ratio_EaHT, MT_EaHT	Zm00001d027387	GRMZM2G013986	4133373	4135619	-	2130	1	Subtilisin-like protease SBT1.9
1-4131243	1	4131243	Diff_EaHT, MT_FlHT, Ratio_EaHT, MT_EaHT	Zm00001d027388		4143058	4147651	+	11815	2
1-4131243	1	4131243	Diff_EaHT, MT_FlHT, Ratio_EaHT, MT_EaHT	Zm00001d027389	GRMZM2G014382	4149732	4149992	-	18489	3	NADH ubiquinone oxidoreductase B14 subunit5	NADH ubiquinone oxidoreductase B14 subunit5 (homolog)
1-4131455	1	4131455	Diff_EaHT, Diff_SFHT, Diff_FlHT, MT_FlHT, Ratio_EaHT, Ratio_FlHT, MT_EaHT	Zm00001d027384	GRMZM2G387837	4115013	4117719	+	-16442	3	ARM repeat superfamily protein
1-4131455	1	4131455	Diff_EaHT, Diff_SFHT, Diff_FlHT, MT_FlHT, Ratio_EaHT, Ratio_FlHT, MT_EaHT	Zm00001d027385	GRMZM2G013634	4118697	4120755	-	-12758	2	2-oxoglutarate (2OG) and Fe(II)-dependent oxygenase superfamily protein
1-4131455	1	4131455	Diff_EaHT, Diff_SFHT, Diff_FlHT, MT_FlHT, Ratio_EaHT, Ratio_FlHT, MT_EaHT	Zm00001d027386	GRMZM2G312438	4121780	4126391	-	-9675	1	phospholipase D15	phospholipase D15
1-4131455	1	4131455	Diff_EaHT, Diff_SFHT, Diff_FlHT, MT_FlHT, Ratio_EaHT, Ratio_FlHT, MT_EaHT	Zm00001d027387	GRMZM2G013986	4133373	4135619	-	1918	1	Subtilisin-like protease SBT1.9
1-4131455	1	4131455	Diff_EaHT, Diff_SFHT, Diff_FlHT, MT_FlHT, Ratio_EaHT, Ratio_FlHT, MT_EaHT	Zm00001d027388		4143058	4147651	+	11603	2
1-4131455	1	4131455	Diff_EaHT, Diff_SFHT, Diff_FlHT, MT_FlHT, Ratio_EaHT, Ratio_FlHT, MT_EaHT	Zm00001d027389	GRMZM2G014382	4149732	4149992	-	18277	3	NADH ubiquinone oxidoreductase B14 subunit5	NADH ubiquinone oxidoreductase B14 subunit5 (homolog)
1-4131475	1	4131475	Diff_EaHT, Diff_SFHT, Diff_FlHT, MT_FlHT, Ratio_EaHT, Ratio_FlHT, MT_EaHT	Zm00001d027384	GRMZM2G387837	4115013	4117719	+	-16462	3	ARM repeat superfamily protein
1-4131475	1	4131475	Diff_EaHT, Diff_SFHT, Diff_FlHT, MT_FlHT, Ratio_EaHT, Ratio_FlHT, MT_EaHT	Zm00001d027385	GRMZM2G013634	4118697	4120755	-	-12778	2	2-oxoglutarate (2OG) and Fe(II)-dependent oxygenase superfamily protein
1-4131475	1	4131475	Diff_EaHT, Diff_SFHT, Diff_FlHT, MT_FlHT, Ratio_EaHT, Ratio_FlHT, MT_EaHT	Zm00001d027386	GRMZM2G312438	4121780	4126391	-	-9695	1	phospholipase D15	phospholipase D15
1-4131475	1	4131475	Diff_EaHT, Diff_SFHT, Diff_FlHT, MT_FlHT, Ratio_EaHT, Ratio_FlHT, MT_EaHT	Zm00001d027387	GRMZM2G013986	4133373	4135619	-	1898	1	Subtilisin-like protease SBT1.9
1-4131475	1	4131475	Diff_EaHT, Diff_SFHT, Diff_FlHT, MT_FlHT, Ratio_EaHT, Ratio_FlHT, MT_EaHT	Zm00001d027388		4143058	4147651	+	11583	2
1-4131475	1	4131475	Diff_EaHT, Diff_SFHT, Diff_FlHT, MT_FlHT, Ratio_EaHT, Ratio_FlHT, MT_EaHT	Zm00001d027389	GRMZM2G014382	4149732	4149992	-	18257	3	NADH ubiquinone oxidoreductase B14 subunit5	NADH ubiquinone oxidoreductase B14 subunit5 (homolog)
1-4131488	1	4131488	Diff_EaHT, Diff_SFHT, Diff_FlHT, MT_FlHT, Ratio_EaHT, Ratio_FlHT, MT_EaHT	Zm00001d027384	GRMZM2G387837	4115013	4117719	+	-16475	3	ARM repeat superfamily protein
1-4131488	1	4131488	Diff_EaHT, Diff_SFHT, Diff_FlHT, MT_FlHT, Ratio_EaHT, Ratio_FlHT, MT_EaHT	Zm00001d027385	GRMZM2G013634	4118697	4120755	-	-12791	2	2-oxoglutarate (2OG) and Fe(II)-dependent oxygenase superfamily protein
1-4131488	1	4131488	Diff_EaHT, Diff_SFHT, Diff_FlHT, MT_FlHT, Ratio_EaHT, Ratio_FlHT, MT_EaHT	Zm00001d027386	GRMZM2G312438	4121780	4126391	-	-9708	1	phospholipase D15	phospholipase D15
1-4131488	1	4131488	Diff_EaHT, Diff_SFHT, Diff_FlHT, MT_FlHT, Ratio_EaHT, Ratio_FlHT, MT_EaHT	Zm00001d027387	GRMZM2G013986	4133373	4135619	-	1885	1	Subtilisin-like protease SBT1.9
1-4131488	1	4131488	Diff_EaHT, Diff_SFHT, Diff_FlHT, MT_FlHT, Ratio_EaHT, Ratio_FlHT, MT_EaHT	Zm00001d027388		4143058	4147651	+	11570	2
1-4131488	1	4131488	Diff_EaHT, Diff_SFHT, Diff_FlHT, MT_FlHT, Ratio_EaHT, Ratio_FlHT, MT_EaHT	Zm00001d027389	GRMZM2G014382	4149732	4149992	-	18244	3	NADH ubiquinone oxidoreductase B14 subunit5	NADH ubiquinone oxidoreductase B14 subunit5 (homolog)
1-4132112	1	4132112	Diff_EaHT, Diff_FlHT, Ratio_FlHT	Zm00001d027384	GRMZM2G387837	4115013	4117719	+	-17099	3	ARM repeat superfamily protein
1-4132112	1	4132112	Diff_EaHT, Diff_FlHT, Ratio_FlHT	Zm00001d027385	GRMZM2G013634	4118697	4120755	-	-13415	2	2-oxoglutarate (2OG) and Fe(II)-dependent oxygenase superfamily protein
1-4132112	1	4132112	Diff_EaHT, Diff_FlHT, Ratio_FlHT	Zm00001d027386	GRMZM2G312438	4121780	4126391	-	-10332	1	phospholipase D15	phospholipase D15
1-4132112	1	4132112	Diff_EaHT, Diff_FlHT, Ratio_FlHT	Zm00001d027387	GRMZM2G013986	4133373	4135619	-	1261	1	Subtilisin-like protease SBT1.9
1-4132112	1	4132112	Diff_EaHT, Diff_FlHT, Ratio_FlHT	Zm00001d027388		4143058	4147651	+	10946	2
1-4132112	1	4132112	Diff_EaHT, Diff_FlHT, Ratio_FlHT	Zm00001d027389	GRMZM2G014382	4149732	4149992	-	17620	3	NADH ubiquinone oxidoreductase B14 subunit5	NADH ubiquinone oxidoreductase B14 subunit5 (homolog)
1-4603919	1	4603919	Diff_EaHT	Zm00001d027405	GRMZM2G136859	4536701	4538190	-	-67218	3	heavy metal associated1	metal ion binding1
1-4603919	1	4603919	Diff_EaHT	Zm00001d027406		4586019	4588240	-	-17900	2	General transcription factor 2-related zinc finger protein
1-4603919	1	4603919	Diff_EaHT	Zm00001d027407		4600214	4601914	-	-3705	1	ATPase 2 plasma membrane-type
1-4603919	1	4603919	Diff_EaHT	Zm00001d027408		4604071	4604541	-	152	1
1-4603919	1	4603919	Diff_EaHT	Zm00001d027409	GRMZM2G082227	4661492	4662475	+	57573	2	B3 domain-containing transcription factor NGA2	ABI3-VP1-transcription factor 8
1-4603919	1	4603919	Diff_EaHT	Zm00001d027411	GRMZM2G341934	4718946	4722343	-	115027	3	Peroxidase 64
1-5622910	1	5622910	Diff_EaHT, Diff_SFHT, Ratio_SFHT, Diff_FlHT, SFHT, MT_FlHT, Ratio_EaHT, Ratio_FlHT, MT_EaHT, Score	Zm00001d027453	GRMZM2G055737	5589770	5590513	-	-33140	3	Plant-specific domain TIGR01568 family protein	OVATE-transcription factor 1
1-5622910	1	5622910	Diff_EaHT, Diff_SFHT, Ratio_SFHT, Diff_FlHT, SFHT, MT_FlHT, Ratio_EaHT, Ratio_FlHT, MT_EaHT, Score	Zm00001d027454	GRMZM2G055704	5603127	5604467	+	-19783	2	Heavy metal transport/detoxification superfamily protein
1-5622910	1	5622910	Diff_EaHT, Diff_SFHT, Ratio_SFHT, Diff_FlHT, SFHT, MT_FlHT, Ratio_EaHT, Ratio_FlHT, MT_EaHT, Score	Zm00001d027455	GRMZM2G055575	5610415	5614949	-	-12495	1	CBL-interacting serine/threonine-protein kinase 9	calcineurin B-like-interacting protein kinase9
1-5622910	1	5622910	Diff_EaHT, Diff_SFHT, Ratio_SFHT, Diff_FlHT, SFHT, MT_FlHT, Ratio_EaHT, Ratio_FlHT, MT_EaHT, Score	Zm00001d027456	GRMZM2G177508	5661737	5663089	-	38827	1	PBA1 homolog1	PBA1 homolog1
1-5622910	1	5622910	Diff_EaHT, Diff_SFHT, Ratio_SFHT, Diff_FlHT, SFHT, MT_FlHT, Ratio_EaHT, Ratio_FlHT, MT_EaHT, Score	Zm00001d027457	GRMZM2G325462	5698898	5699272	-	75988	2
1-5622910	1	5622910	Diff_EaHT, Diff_SFHT, Ratio_SFHT, Diff_FlHT, SFHT, MT_FlHT, Ratio_EaHT, Ratio_FlHT, MT_EaHT, Score	Zm00001d027458	GRMZM2G025552	5701680	5704055	-	78770	3	Cell growth defect factor 2
1-7614643	1	7614643	Diff_EaHT, Diff_SFHT, Ratio_SFHT, Diff_FlHT, SFHT, MT_FlHT, Ratio_EaHT, Ratio_FlHT, MT_EaHT	Zm00001d027533	GRMZM2G410991	7564459	7567651	+	-50184	3	LysM domain-containing GPI-anchored protein 2
1-7614643	1	7614643	Diff_EaHT, Diff_SFHT, Ratio_SFHT, Diff_FlHT, SFHT, MT_FlHT, Ratio_EaHT, Ratio_FlHT, MT_EaHT	Zm00001d027534	GRMZM2G110616	7566776	7568986	-	-47867	2	Probable acyl-activating enzyme 1 peroxisomal
1-7614643	1	7614643	Diff_EaHT, Diff_SFHT, Ratio_SFHT, Diff_FlHT, SFHT, MT_FlHT, Ratio_EaHT, Ratio_FlHT, MT_EaHT	Zm00001d027535	GRMZM2G465806	7598105	7602501	-	-16538	1	Probable acyl-activating enzyme 1 peroxisomal
1-7614643	1	7614643	Diff_EaHT, Diff_SFHT, Ratio_SFHT, Diff_FlHT, SFHT, MT_FlHT, Ratio_EaHT, Ratio_FlHT, MT_EaHT	Zm00001d027536	GRMZM2G048740	7686285	7701265	-	71642	1	Serine acetyltransferase 4	serine acetyltransferase4
1-7614643	1	7614643	Diff_EaHT, Diff_SFHT, Ratio_SFHT, Diff_FlHT, SFHT, MT_FlHT, Ratio_EaHT, Ratio_FlHT, MT_EaHT	Zm00001d027537	GRMZM2G093286	7714226	7716606	-	99583	2	Cytochrome P450 CYP78A55
1-8420091	1	8420091	Diff_EaHT, Diff_FlHT	Zm00001d027581	GRMZM2G018579	8372150	8373610	+	-47941	3	GATA zinc finger domain-containing protein 10
1-8420091	1	8420091	Diff_EaHT, Diff_FlHT	Zm00001d027582	GRMZM2G018706	8373817	8376354	-	-46274	2	magnesium transporter10	magnesium transporter10
1-8420091	1	8420091	Diff_EaHT, Diff_FlHT	Zm00001d027583		8414357	8418081	-	-5734	1	Probable protein phosphatase 2C 12
1-8420091	1	8420091	Diff_EaHT, Diff_FlHT	Zm00001d027585	GRMZM2G157510	8485866	8489268	+	65775	1	Cyclin-dependent kinase inhibitor 5	cyclin-dependent kinase inhibitor3
1-8420091	1	8420091	Diff_EaHT, Diff_FlHT	Zm00001d027587	GRMZM2G152172	8496660	8498315	+	76569	2	Protein BRASSINAZOLE-RESISTANT 1	BZR-transcription factor 9
1-21845422	1	21845422	Diff_EaHT, Ratio_EaHT	Zm00001d028060	GRMZM2G307084	21796091	21796914	-	-49331	3
1-21845422	1	21845422	Diff_EaHT, Ratio_EaHT	Zm00001d028061		21798184	21802261	+	-47238	2	Replication protein A 14 kDa subunit B
1-21845422	1	21845422	Diff_EaHT, Ratio_EaHT	Zm00001d028062	GRMZM2G086604	21842237	21860574	-	-3185	1	CASP-like protein 5A2
1-21845422	1	21845422	Diff_EaHT, Ratio_EaHT	Zm00001d028063		21859906	21860232	-	14484	1
1-21845422	1	21845422	Diff_EaHT, Ratio_EaHT	Zm00001d028064	GRMZM2G162535	21883821	21884689	+	38399	2
1-21845422	1	21845422	Diff_EaHT, Ratio_EaHT	Zm00001d028066	AC200038.4_FG011	21903337	21911942	-	57915	3		AP2-EREBP-transcription factor 120
1-21846361	1	21846361	Diff_EaHT	Zm00001d028060	GRMZM2G307084	21796091	21796914	-	-50270	3
1-21846361	1	21846361	Diff_EaHT	Zm00001d028061		21798184	21802261	+	-48177	2	Replication protein A 14 kDa subunit B
1-21846361	1	21846361	Diff_EaHT	Zm00001d028062	GRMZM2G086604	21842237	21860574	-	-4124	1	CASP-like protein 5A2
1-21846361	1	21846361	Diff_EaHT	Zm00001d028063		21859906	21860232	-	13545	1
1-21846361	1	21846361	Diff_EaHT	Zm00001d028064	GRMZM2G162535	21883821	21884689	+	37460	2
1-21846361	1	21846361	Diff_EaHT	Zm00001d028066	AC200038.4_FG011	21903337	21911942	-	56976	3		AP2-EREBP-transcription factor 120
1-21857130	1	21857130	Diff_EaHT	Zm00001d028060	GRMZM2G307084	21796091	21796914	-	-61039	3
1-21857130	1	21857130	Diff_EaHT	Zm00001d028061		21798184	21802261	+	-58946	2	Replication protein A 14 kDa subunit B
1-21857130	1	21857130	Diff_EaHT	Zm00001d028062	GRMZM2G086604	21842237	21860574	-	-14893	1	CASP-like protein 5A2
1-21857130	1	21857130	Diff_EaHT	Zm00001d028063		21859906	21860232	-	2776	1
1-21857130	1	21857130	Diff_EaHT	Zm00001d028064	GRMZM2G162535	21883821	21884689	+	26691	2
1-21857130	1	21857130	Diff_EaHT	Zm00001d028066	AC200038.4_FG011	21903337	21911942	-	46207	3		AP2-EREBP-transcription factor 120
1-25639934	1	25639934	Diff_EaHT, Ratio_EaHT, MT_EaHT	Zm00001d028178	GRMZM2G077045	25566760	25575059	+	-73174	3	NAC domain-containing protein 8	NAC-transcription factor 64
1-25639934	1	25639934	Diff_EaHT, Ratio_EaHT, MT_EaHT	Zm00001d028179		25577402	25578107	+	-62532	2
1-25639934	1	25639934	Diff_EaHT, Ratio_EaHT, MT_EaHT	Zm00001d028180	GRMZM2G155242	25632515	25636718	+	-7419	1	low phytic acid1	myo-inositol phosphate synthase1
1-25639934	1	25639934	Diff_EaHT, Ratio_EaHT, MT_EaHT	Zm00001d028181	GRMZM2G070716	25715085	25717227	+	75151	1	NADH dehydrogenase [ubiquinone] 1 alpha subcomplex subunit 13-A
1-25639934	1	25639934	Diff_EaHT, Ratio_EaHT, MT_EaHT	Zm00001d028182	GRMZM2G070442	25720877	25723883	+	80943	2	Protein UPSTREAM OF FLC
1-25639934	1	25639934	Diff_EaHT, Ratio_EaHT, MT_EaHT	Zm00001d028183	GRMZM2G069765	25725534	25732327	-	85600	3	T-complex protein 1 subunit gamma
1-25639935	1	25639935	Diff_EaHT, Ratio_EaHT, MT_EaHT	Zm00001d028178	GRMZM2G077045	25566760	25575059	+	-73175	3	NAC domain-containing protein 8	NAC-transcription factor 64
1-25639935	1	25639935	Diff_EaHT, Ratio_EaHT, MT_EaHT	Zm00001d028179		25577402	25578107	+	-62533	2
1-25639935	1	25639935	Diff_EaHT, Ratio_EaHT, MT_EaHT	Zm00001d028180	GRMZM2G155242	25632515	25636718	+	-7420	1	low phytic acid1	myo-inositol phosphate synthase1
1-25639935	1	25639935	Diff_EaHT, Ratio_EaHT, MT_EaHT	Zm00001d028181	GRMZM2G070716	25715085	25717227	+	75150	1	NADH dehydrogenase [ubiquinone] 1 alpha subcomplex subunit 13-A
1-25639935	1	25639935	Diff_EaHT, Ratio_EaHT, MT_EaHT	Zm00001d028182	GRMZM2G070442	25720877	25723883	+	80942	2	Protein UPSTREAM OF FLC
1-25639935	1	25639935	Diff_EaHT, Ratio_EaHT, MT_EaHT	Zm00001d028183	GRMZM2G069765	25725534	25732327	-	85599	3	T-complex protein 1 subunit gamma
1-25667052	1	25667052	Diff_EaHT, Ratio_EaHT, MT_EaHT	Zm00001d028178	GRMZM2G077045	25566760	25575059	+	-100292	3	NAC domain-containing protein 8	NAC-transcription factor 64
1-25667052	1	25667052	Diff_EaHT, Ratio_EaHT, MT_EaHT	Zm00001d028179		25577402	25578107	+	-89650	2
1-25667052	1	25667052	Diff_EaHT, Ratio_EaHT, MT_EaHT	Zm00001d028180	GRMZM2G155242	25632515	25636718	+	-34537	1	low phytic acid1	myo-inositol phosphate synthase1
1-25667052	1	25667052	Diff_EaHT, Ratio_EaHT, MT_EaHT	Zm00001d028181	GRMZM2G070716	25715085	25717227	+	48033	1	NADH dehydrogenase [ubiquinone] 1 alpha subcomplex subunit 13-A
1-25667052	1	25667052	Diff_EaHT, Ratio_EaHT, MT_EaHT	Zm00001d028182	GRMZM2G070442	25720877	25723883	+	53825	2	Protein UPSTREAM OF FLC
1-25667052	1	25667052	Diff_EaHT, Ratio_EaHT, MT_EaHT	Zm00001d028183	GRMZM2G069765	25725534	25732327	-	58482	3	T-complex protein 1 subunit gamma
1-25713160	1	25713160	Diff_EaHT, MT_EaHT	Zm00001d028180	GRMZM2G155242	25632515	25636718	+	-80645	1	low phytic acid1	myo-inositol phosphate synthase1
1-25713160	1	25713160	Diff_EaHT, MT_EaHT	Zm00001d028181	GRMZM2G070716	25715085	25717227	+	1925	1	NADH dehydrogenase [ubiquinone] 1 alpha subcomplex subunit 13-A
1-25713160	1	25713160	Diff_EaHT, MT_EaHT	Zm00001d028182	GRMZM2G070442	25720877	25723883	+	7717	2	Protein UPSTREAM OF FLC
1-25713160	1	25713160	Diff_EaHT, MT_EaHT	Zm00001d028183	GRMZM2G069765	25725534	25732327	-	12374	3	T-complex protein 1 subunit gamma
1-29575661	1	29575661	Diff_EaHT, Ratio_EaHT	Zm00001d028295	GRMZM2G180478	29497242	29504081	+	-78419	3	Protein LOW PSII ACCUMULATION 3 chloroplastic
1-29575661	1	29575661	Diff_EaHT, Ratio_EaHT	Zm00001d028296	GRMZM2G180458	29508943	29510385	+	-66718	2	F-box protein SKIP22
1-29575661	1	29575661	Diff_EaHT, Ratio_EaHT	Zm00001d028297	GRMZM2G180452	29513368	29517917	+	-62293	1	Transcription factor bHLH62	bHLH-transcription factor 3
1-29575661	1	29575661	Diff_EaHT, Ratio_EaHT	Zm00001d028298	GRMZM2G012126	29611603	29617384	+	35942	1	short hypocotyl in white light1
1-29575661	1	29575661	Diff_EaHT, Ratio_EaHT	Zm00001d028299	GRMZM2G091456	29671337	29676427	+	95676	2	Squalene epoxidase 1
1-29810084	1	29810084	Diff_EaHT, Ratio_EaHT	Zm00001d028302		29770419	29781683	+	-39665	2
1-29810084	1	29810084	Diff_EaHT, Ratio_EaHT	Zm00001d028303	GRMZM2G153536	29785411	29788053	-	-24673	1	Branched-chain-amino-acid aminotransferase
1-29810084	1	29810084	Diff_EaHT, Ratio_EaHT	Zm00001d028304	GRMZM2G126808	29830012	29832203	-	19928	1	Homeobox-leucine zipper protein HAT3	Homeobox-transcription factor 45
1-29810084	1	29810084	Diff_EaHT, Ratio_EaHT	Zm00001d028305		29833586	29835464	-	23502	2	Condensin-2 complex subunit H2
1-31492455	1	31492455	Diff_EaHT, Diff_SFHT, Ratio_SFHT, Diff_FlHT, SFHT, MT_FlHT, Ratio_EaHT, Ratio_FlHT, MT_EaHT	Zm00001d028347	GRMZM2G116823	31513628	31515158	+	21173	1	Peroxidase 53
1-31492455	1	31492455	Diff_EaHT, Diff_SFHT, Ratio_SFHT, Diff_FlHT, SFHT, MT_FlHT, Ratio_EaHT, Ratio_FlHT, MT_EaHT	Zm00001d028348	GRMZM2G116846	31548999	31551114	-	56544	2	Peroxidase 53
1-31492455	1	31492455	Diff_EaHT, Diff_SFHT, Ratio_SFHT, Diff_FlHT, SFHT, MT_FlHT, Ratio_EaHT, Ratio_FlHT, MT_EaHT	Zm00001d028349	GRMZM2G116902	31555841	31557666	-	63386	3	Peroxidase 59
1-31521763	1	31521763	Diff_EaHT, Diff_SFHT, Ratio_SFHT, Diff_FlHT, SFHT, MT_FlHT, Ratio_EaHT, Ratio_FlHT, MT_EaHT	Zm00001d028347	GRMZM2G116823	31513628	31515158	+	-8135	1	Peroxidase 53
1-31521763	1	31521763	Diff_EaHT, Diff_SFHT, Ratio_SFHT, Diff_FlHT, SFHT, MT_FlHT, Ratio_EaHT, Ratio_FlHT, MT_EaHT	Zm00001d028348	GRMZM2G116846	31548999	31551114	-	27236	1	Peroxidase 53
1-31521763	1	31521763	Diff_EaHT, Diff_SFHT, Ratio_SFHT, Diff_FlHT, SFHT, MT_FlHT, Ratio_EaHT, Ratio_FlHT, MT_EaHT	Zm00001d028349	GRMZM2G116902	31555841	31557666	-	34078	2	Peroxidase 59
1-31546724	1	31546724	Diff_EaHT, Diff_SFHT, Ratio_SFHT, Diff_FlHT, SFHT, MT_FlHT, Ratio_EaHT, Ratio_FlHT, MT_EaHT	Zm00001d028347	GRMZM2G116823	31513628	31515158	+	-33096	1	Peroxidase 53
1-31546724	1	31546724	Diff_EaHT, Diff_SFHT, Ratio_SFHT, Diff_FlHT, SFHT, MT_FlHT, Ratio_EaHT, Ratio_FlHT, MT_EaHT	Zm00001d028348	GRMZM2G116846	31548999	31551114	-	2275	1	Peroxidase 53
1-31546724	1	31546724	Diff_EaHT, Diff_SFHT, Ratio_SFHT, Diff_FlHT, SFHT, MT_FlHT, Ratio_EaHT, Ratio_FlHT, MT_EaHT	Zm00001d028349	GRMZM2G116902	31555841	31557666	-	9117	2	Peroxidase 59
1-31546724	1	31546724	Diff_EaHT, Diff_SFHT, Ratio_SFHT, Diff_FlHT, SFHT, MT_FlHT, Ratio_EaHT, Ratio_FlHT, MT_EaHT	Zm00001d028351	GRMZM2G101841	31656065	31659891	-	109341	3	Pectinesterase [Source:UniProtKB/TrEMBL%3BAcc:A0A1D6JVC7]
1-33562811	1	33562811	Diff_EaHT, Diff_SFHT, Ratio_SFHT, Ratio_EaHT	Zm00001d028397	GRMZM2G108138	33440965	33448136	+	-121846	3	Acyl-CoA-binding domain-containing protein 3	Acyl-CoA-binding protein5
1-33562811	1	33562811	Diff_EaHT, Diff_SFHT, Ratio_SFHT, Ratio_EaHT	Zm00001d028398	GRMZM2G108032	33451482	33454805	+	-111329	2	Glycosyl hydrolase family 10 protein	xylanase5
1-33562811	1	33562811	Diff_EaHT, Diff_SFHT, Ratio_SFHT, Ratio_EaHT	Zm00001d028399	GRMZM2G346861	33544073	33546571	-	-18738	1	Thaumatin-like protein 1
1-33562811	1	33562811	Diff_EaHT, Diff_SFHT, Ratio_SFHT, Ratio_EaHT	Zm00001d028400	GRMZM2G159110	33597142	33600523	+	34331	1	Pathogenesis-related thaumatin superfamily protein
1-33562811	1	33562811	Diff_EaHT, Diff_SFHT, Ratio_SFHT, Ratio_EaHT	Zm00001d028401	GRMZM2G149481	33647427	33651594	+	84616	2	Auxin transporter-like protein 3	auxin import carrier3
1-33562811	1	33562811	Diff_EaHT, Diff_SFHT, Ratio_SFHT, Ratio_EaHT	Zm00001d028402		33654729	33656741	-	91918	3	Gamma-glutamyl hydrolase 1
1-35872807	1	35872807	Diff_EaHT	Zm00001d028465	GRMZM2G174615	35816377	35817554	+	-56430	2
1-35872807	1	35872807	Diff_EaHT	Zm00001d028467	GRMZM2G474407	35871818	35874297	+	-989	1
1-35872807	1	35872807	Diff_EaHT	Zm00001d028469	GRMZM2G341309	35933885	35934520	-	61078	1
1-35872807	1	35872807	Diff_EaHT	Zm00001d028470	GRMZM2G001814	35940305	35941354	+	67498	2	Phosphatidylserine decarboxylase proenzyme 3
1-35872807	1	35872807	Diff_EaHT	Zm00001d028471	GRMZM2G001696	35960441	35964750	+	87634	3	phosphoenolpyruvate carboxykinase1	phosphoenolpyruvate carboxykinase1
1-35889840	1	35889840	Diff_EaHT	Zm00001d028465	GRMZM2G174615	35816377	35817554	+	-73463	2
1-35889840	1	35889840	Diff_EaHT	Zm00001d028467	GRMZM2G474407	35871818	35874297	+	-18022	1
1-35889840	1	35889840	Diff_EaHT	Zm00001d028469	GRMZM2G341309	35933885	35934520	-	44045	1
1-35889840	1	35889840	Diff_EaHT	Zm00001d028470	GRMZM2G001814	35940305	35941354	+	50465	2	Phosphatidylserine decarboxylase proenzyme 3
1-35889840	1	35889840	Diff_EaHT	Zm00001d028471	GRMZM2G001696	35960441	35964750	+	70601	3	phosphoenolpyruvate carboxykinase1	phosphoenolpyruvate carboxykinase1
1-35899120	1	35899120	Diff_EaHT	Zm00001d028465	GRMZM2G174615	35816377	35817554	+	-82743	2
1-35899120	1	35899120	Diff_EaHT	Zm00001d028467	GRMZM2G474407	35871818	35874297	+	-27302	1
1-35899120	1	35899120	Diff_EaHT	Zm00001d028469	GRMZM2G341309	35933885	35934520	-	34765	1
1-35899120	1	35899120	Diff_EaHT	Zm00001d028470	GRMZM2G001814	35940305	35941354	+	41185	2	Phosphatidylserine decarboxylase proenzyme 3
1-35899120	1	35899120	Diff_EaHT	Zm00001d028471	GRMZM2G001696	35960441	35964750	+	61321	3	phosphoenolpyruvate carboxykinase1	phosphoenolpyruvate carboxykinase1
1-39672875	1	39672875	Diff_EaHT, Diff_SFHT, Ratio_SFHT, Diff_FlHT, SFHT, MT_FlHT, Ratio_EaHT, Ratio_FlHT, MT_EaHT	Zm00001d028575	GRMZM2G141799	39563411	39569231	-	-109464	2	Tropinone reductase
1-39672875	1	39672875	Diff_EaHT, Diff_SFHT, Ratio_SFHT, Diff_FlHT, SFHT, MT_FlHT, Ratio_EaHT, Ratio_FlHT, MT_EaHT	Zm00001d028576	GRMZM2G061202	39587411	39593209	+	-85464	1	fringe-related protein
1-39672875	1	39672875	Diff_EaHT, Diff_SFHT, Ratio_SFHT, Diff_FlHT, SFHT, MT_FlHT, Ratio_EaHT, Ratio_FlHT, MT_EaHT	Zm00001d028577	GRMZM2G119168	39677011	39677832	+	4136	1	DNA-binding protein
1-39672875	1	39672875	Diff_EaHT, Diff_SFHT, Ratio_SFHT, Diff_FlHT, SFHT, MT_FlHT, Ratio_EaHT, Ratio_FlHT, MT_EaHT	Zm00001d028579	GRMZM2G057646	39746224	39755459	-	73349	2	splicing factor PWI domain-containing protein
1-39672875	1	39672875	Diff_EaHT, Diff_SFHT, Ratio_SFHT, Diff_FlHT, SFHT, MT_FlHT, Ratio_EaHT, Ratio_FlHT, MT_EaHT	Zm00001d028580		39750336	39750830	+	77461	3
1-41690085	1	41690085	Diff_EaHT, Diff_SFHT, Ratio_SFHT, SFHT, MT_FlHT, Ratio_EaHT, MT_EaHT	Zm00001d028640		41576807	41578649	-	-113278	3
1-41690085	1	41690085	Diff_EaHT, Diff_SFHT, Ratio_SFHT, SFHT, MT_FlHT, Ratio_EaHT, MT_EaHT	Zm00001d028641	GRMZM2G096261	41589278	41590864	-	-100807	2
1-41690085	1	41690085	Diff_EaHT, Diff_SFHT, Ratio_SFHT, SFHT, MT_FlHT, Ratio_EaHT, MT_EaHT	Zm00001d028642	GRMZM2G096231	41591107	41596895	-	-98978	1	Beta-glucuronosyltransferase GlcAT14C
1-41690085	1	41690085	Diff_EaHT, Diff_SFHT, Ratio_SFHT, SFHT, MT_FlHT, Ratio_EaHT, MT_EaHT	Zm00001d028643	GRMZM2G048482	41696883	41698484	+	6798	1	HSP20-like chaperones superfamily protein
1-41690085	1	41690085	Diff_EaHT, Diff_SFHT, Ratio_SFHT, SFHT, MT_FlHT, Ratio_EaHT, MT_EaHT	Zm00001d028645		41716530	41717715	-	26445	2
1-41690085	1	41690085	Diff_EaHT, Diff_SFHT, Ratio_SFHT, SFHT, MT_FlHT, Ratio_EaHT, MT_EaHT	Zm00001d028646		41719545	41721606	-	29460	3	DExH-box ATP-dependent RNA helicase DExH12
1-42791758	1	42791758	Diff_EaHT, Diff_SFHT, Diff_FlHT, Ratio_EaHT	Zm00001d028678		42769094	42770249	+	-22664	3	Tryptophan synthase alpha chain chloroplastic
1-42791758	1	42791758	Diff_EaHT, Diff_SFHT, Diff_FlHT, Ratio_EaHT	Zm00001d028679	GRMZM2G338333	42783762	42786862	+	-7996	2	Protein binding protein
1-42791758	1	42791758	Diff_EaHT, Diff_SFHT, Diff_FlHT, Ratio_EaHT	Zm00001d028680	GRMZM2G042107	42788600	42791622	+	-3158	1	Ankyrin repeat-containing protein
1-43651572	1	43651572	Diff_EaHT	Zm00001d028699	GRMZM2G154883	43566683	43581725	+	-84889	3	Ypt/Rab-GAP domain of gyp1p superfamily protein
1-43651572	1	43651572	Diff_EaHT	Zm00001d028701	AC217300.3_FG004	43615021	43621153	-	-36551	2	Probable serine/threonine-protein kinase RLCKVII
1-43651572	1	43651572	Diff_EaHT	Zm00001d028702	AC217300.3_FG005	43646003	43646671	-	-5569	1	50S ribosomal protein L10 chloroplastic
1-43651572	1	43651572	Diff_EaHT	Zm00001d028704	GRMZM2G052479	43713184	43724218	+	61612	1	Thioredoxin-like protein AAED1 chloroplastic
1-43651572	1	43651572	Diff_EaHT	Zm00001d028705	GRMZM2G052581	43725600	43726910	+	74028	2	topoisomerase-like enzyme3	topoisomerase-like enzyme3
1-43729524	1	43729524	Diff_EaHT	Zm00001d028702	AC217300.3_FG005	43646003	43646671	-	-83521	3	50S ribosomal protein L10 chloroplastic
1-43729524	1	43729524	Diff_EaHT	Zm00001d028704	GRMZM2G052479	43713184	43724218	+	-16340	2	Thioredoxin-like protein AAED1 chloroplastic
1-43729524	1	43729524	Diff_EaHT	Zm00001d028705	GRMZM2G052581	43725600	43726910	+	-3924	1	topoisomerase-like enzyme3	topoisomerase-like enzyme3
1-43729524	1	43729524	Diff_EaHT	Zm00001d028707	GRMZM2G030880	43825133	43832815	+	95609	1
1-43746446	1	43746446	Diff_EaHT	Zm00001d028702	AC217300.3_FG005	43646003	43646671	-	-100443	3	50S ribosomal protein L10 chloroplastic
1-43746446	1	43746446	Diff_EaHT	Zm00001d028704	GRMZM2G052479	43713184	43724218	+	-33262	2	Thioredoxin-like protein AAED1 chloroplastic
1-43746446	1	43746446	Diff_EaHT	Zm00001d028705	GRMZM2G052581	43725600	43726910	+	-20846	1	topoisomerase-like enzyme3	topoisomerase-like enzyme3
1-43746446	1	43746446	Diff_EaHT	Zm00001d028707	GRMZM2G030880	43825133	43832815	+	78687	1
1-43782718	1	43782718	Diff_EaHT	Zm00001d028704	GRMZM2G052479	43713184	43724218	+	-69534	2	Thioredoxin-like protein AAED1 chloroplastic
1-43782718	1	43782718	Diff_EaHT	Zm00001d028705	GRMZM2G052581	43725600	43726910	+	-57118	1	topoisomerase-like enzyme3	topoisomerase-like enzyme3
1-43782718	1	43782718	Diff_EaHT	Zm00001d028707	GRMZM2G030880	43825133	43832815	+	42415	1
1-43782718	1	43782718	Diff_EaHT	Zm00001d028708		43891995	43892168	+	109277	2	Putative uncharacterized protein [Source:UniProtKB/TrEMBL%3BAcc:B6SR48]
1-43782718	1	43782718	Diff_EaHT	Zm00001d028709	GRMZM2G137839	43901180	43904278	+	118462	3	ascorbate peroxidase homolog3	ascorbate peroxidase homolog3
1-43783185	1	43783185	Diff_EaHT	Zm00001d028704	GRMZM2G052479	43713184	43724218	+	-70001	2	Thioredoxin-like protein AAED1 chloroplastic
1-43783185	1	43783185	Diff_EaHT	Zm00001d028705	GRMZM2G052581	43725600	43726910	+	-57585	1	topoisomerase-like enzyme3	topoisomerase-like enzyme3
1-43783185	1	43783185	Diff_EaHT	Zm00001d028707	GRMZM2G030880	43825133	43832815	+	41948	1
1-43783185	1	43783185	Diff_EaHT	Zm00001d028708		43891995	43892168	+	108810	2	Putative uncharacterized protein [Source:UniProtKB/TrEMBL%3BAcc:B6SR48]
1-43783185	1	43783185	Diff_EaHT	Zm00001d028709	GRMZM2G137839	43901180	43904278	+	117995	3	ascorbate peroxidase homolog3	ascorbate peroxidase homolog3
1-43783236	1	43783236	Diff_EaHT	Zm00001d028704	GRMZM2G052479	43713184	43724218	+	-70052	2	Thioredoxin-like protein AAED1 chloroplastic
1-43783236	1	43783236	Diff_EaHT	Zm00001d028705	GRMZM2G052581	43725600	43726910	+	-57636	1	topoisomerase-like enzyme3	topoisomerase-like enzyme3
1-43783236	1	43783236	Diff_EaHT	Zm00001d028707	GRMZM2G030880	43825133	43832815	+	41897	1
1-43783236	1	43783236	Diff_EaHT	Zm00001d028708		43891995	43892168	+	108759	2	Putative uncharacterized protein [Source:UniProtKB/TrEMBL%3BAcc:B6SR48]
1-43783236	1	43783236	Diff_EaHT	Zm00001d028709	GRMZM2G137839	43901180	43904278	+	117944	3	ascorbate peroxidase homolog3	ascorbate peroxidase homolog3
1-43783305	1	43783305	Diff_EaHT	Zm00001d028704	GRMZM2G052479	43713184	43724218	+	-70121	2	Thioredoxin-like protein AAED1 chloroplastic
1-43783305	1	43783305	Diff_EaHT	Zm00001d028705	GRMZM2G052581	43725600	43726910	+	-57705	1	topoisomerase-like enzyme3	topoisomerase-like enzyme3
1-43783305	1	43783305	Diff_EaHT	Zm00001d028707	GRMZM2G030880	43825133	43832815	+	41828	1
1-43783305	1	43783305	Diff_EaHT	Zm00001d028708		43891995	43892168	+	108690	2	Putative uncharacterized protein [Source:UniProtKB/TrEMBL%3BAcc:B6SR48]
1-43783305	1	43783305	Diff_EaHT	Zm00001d028709	GRMZM2G137839	43901180	43904278	+	117875	3	ascorbate peroxidase homolog3	ascorbate peroxidase homolog3
1-43783386	1	43783386	Diff_EaHT	Zm00001d028704	GRMZM2G052479	43713184	43724218	+	-70202	2	Thioredoxin-like protein AAED1 chloroplastic
1-43783386	1	43783386	Diff_EaHT	Zm00001d028705	GRMZM2G052581	43725600	43726910	+	-57786	1	topoisomerase-like enzyme3	topoisomerase-like enzyme3
1-43783386	1	43783386	Diff_EaHT	Zm00001d028707	GRMZM2G030880	43825133	43832815	+	41747	1
1-43783386	1	43783386	Diff_EaHT	Zm00001d028708		43891995	43892168	+	108609	2	Putative uncharacterized protein [Source:UniProtKB/TrEMBL%3BAcc:B6SR48]
1-43783386	1	43783386	Diff_EaHT	Zm00001d028709	GRMZM2G137839	43901180	43904278	+	117794	3	ascorbate peroxidase homolog3	ascorbate peroxidase homolog3
1-43783985	1	43783985	Diff_EaHT	Zm00001d028704	GRMZM2G052479	43713184	43724218	+	-70801	2	Thioredoxin-like protein AAED1 chloroplastic
1-43783985	1	43783985	Diff_EaHT	Zm00001d028705	GRMZM2G052581	43725600	43726910	+	-58385	1	topoisomerase-like enzyme3	topoisomerase-like enzyme3
1-43783985	1	43783985	Diff_EaHT	Zm00001d028707	GRMZM2G030880	43825133	43832815	+	41148	1
1-43783985	1	43783985	Diff_EaHT	Zm00001d028708		43891995	43892168	+	108010	2	Putative uncharacterized protein [Source:UniProtKB/TrEMBL%3BAcc:B6SR48]
1-43783985	1	43783985	Diff_EaHT	Zm00001d028709	GRMZM2G137839	43901180	43904278	+	117195	3	ascorbate peroxidase homolog3	ascorbate peroxidase homolog3
1-43784326	1	43784326	Diff_EaHT	Zm00001d028704	GRMZM2G052479	43713184	43724218	+	-71142	2	Thioredoxin-like protein AAED1 chloroplastic
1-43784326	1	43784326	Diff_EaHT	Zm00001d028705	GRMZM2G052581	43725600	43726910	+	-58726	1	topoisomerase-like enzyme3	topoisomerase-like enzyme3
1-43784326	1	43784326	Diff_EaHT	Zm00001d028707	GRMZM2G030880	43825133	43832815	+	40807	1
1-43784326	1	43784326	Diff_EaHT	Zm00001d028708		43891995	43892168	+	107669	2	Putative uncharacterized protein [Source:UniProtKB/TrEMBL%3BAcc:B6SR48]
1-43784326	1	43784326	Diff_EaHT	Zm00001d028709	GRMZM2G137839	43901180	43904278	+	116854	3	ascorbate peroxidase homolog3	ascorbate peroxidase homolog3
1-44784696	1	44784696	Diff_EaHT, Ratio_EaHT, MT_EaHT	Zm00001d028736	GRMZM2G024159	44721407	44722183	+	-63289	3	Integral membrane Yip1 family protein
1-44784696	1	44784696	Diff_EaHT, Ratio_EaHT, MT_EaHT	Zm00001d028737	GRMZM2G024440	44733389	44733898	-	-51307	2	Glucuronoxylan 4-O-methyltransferase 2
1-44784696	1	44784696	Diff_EaHT, Ratio_EaHT, MT_EaHT	Zm00001d028738		44765885	44768411	+	-18811	1
1-44784696	1	44784696	Diff_EaHT, Ratio_EaHT, MT_EaHT	Zm00001d028739		44836475	44837783	+	51779	1	Sialyltransferase-like protein 2
1-44784696	1	44784696	Diff_EaHT, Ratio_EaHT, MT_EaHT	Zm00001d028740	GRMZM5G876389	44843630	44844552	-	58934	2
1-44784696	1	44784696	Diff_EaHT, Ratio_EaHT, MT_EaHT	Zm00001d028741	GRMZM5G847302	44865682	44866604	-	80986	3
1-49454594	1	49454594	Diff_EaHT	Zm00001d028875	GRMZM2G003984	49355748	49389986	-	-98846	1	Lon protease homolog 2 peroxisomal
1-49454594	1	49454594	Diff_EaHT	Zm00001d028876	GRMZM2G439819	49474188	49475858	+	19594	1	agenet domain-containing protein / bromo-adjacent homology (BAH) domain-containing protein
1-49454594	1	49454594	Diff_EaHT	Zm00001d028877		49476900	49477390	+	22306	2	Cyclin-dependent kinase B1-1
1-49454594	1	49454594	Diff_EaHT	Zm00001d028878		49478393	49479415	+	23799	3	protein serine/threonine kinases%3BATP binding%3Bcatalytics
1-49748656	1	49748656	Diff_EaHT	Zm00001d028887	GRMZM2G124785	49660780	49662585	+	-87876	2	nicotianamine synthase9	nicotianamine synthase9
1-49748656	1	49748656	Diff_EaHT	Zm00001d028888	GRMZM2G030036	49731260	49733065	+	-17396	1	nicotianamine synthase2	nicotianamine synthase2
1-49748656	1	49748656	Diff_EaHT	Zm00001d028889	GRMZM2G092442	49802519	49804621	+	53863	1	Calcium-dependent phosphotriesterase superfamily protein
1-49748656	1	49748656	Diff_EaHT	Zm00001d028890	GRMZM2G043484	49809777	49823368	-	61121	2	enhancer of zeste3	enhancer of zeste3
1-51441889	1	51441889	Diff_EaHT, Diff_FlHT, Score	Zm00001d028916	GRMZM5G851485	51361873	51362499	+	-80016	1	Transcription factor bHLH148
1-51441889	1	51441889	Diff_EaHT, Diff_FlHT, Score	Zm00001d028917	GRMZM2G550861	51458918	51459163	+	17029	1
1-51441889	1	51441889	Diff_EaHT, Diff_FlHT, Score	Zm00001d028918	GRMZM2G018941	51462257	51464279	+	20368	2	NADH ubiquinone oxidoreductase1	NADH ubiquinone oxidoreductase1
1-51441889	1	51441889	Diff_EaHT, Diff_FlHT, Score	Zm00001d028919	GRMZM2G317160	51465066	51470982	-	23177	3	AP2-like ethylene-responsive transcription factor AIL5	AP2-EREBP-transcription factor 26
1-51453806	1	51453806	Diff_EaHT, Diff_FlHT, Ratio_FlHT	Zm00001d028916	GRMZM5G851485	51361873	51362499	+	-91933	1	Transcription factor bHLH148
1-51453806	1	51453806	Diff_EaHT, Diff_FlHT, Ratio_FlHT	Zm00001d028917	GRMZM2G550861	51458918	51459163	+	5112	1
1-51453806	1	51453806	Diff_EaHT, Diff_FlHT, Ratio_FlHT	Zm00001d028918	GRMZM2G018941	51462257	51464279	+	8451	2	NADH ubiquinone oxidoreductase1	NADH ubiquinone oxidoreductase1
1-51453806	1	51453806	Diff_EaHT, Diff_FlHT, Ratio_FlHT	Zm00001d028919	GRMZM2G317160	51465066	51470982	-	11260	3	AP2-like ethylene-responsive transcription factor AIL5	AP2-EREBP-transcription factor 26
1-51453847	1	51453847	Diff_EaHT, Diff_FlHT	Zm00001d028916	GRMZM5G851485	51361873	51362499	+	-91974	1	Transcription factor bHLH148
1-51453847	1	51453847	Diff_EaHT, Diff_FlHT	Zm00001d028917	GRMZM2G550861	51458918	51459163	+	5071	1
1-51453847	1	51453847	Diff_EaHT, Diff_FlHT	Zm00001d028918	GRMZM2G018941	51462257	51464279	+	8410	2	NADH ubiquinone oxidoreductase1	NADH ubiquinone oxidoreductase1
1-51453847	1	51453847	Diff_EaHT, Diff_FlHT	Zm00001d028919	GRMZM2G317160	51465066	51470982	-	11219	3	AP2-like ethylene-responsive transcription factor AIL5	AP2-EREBP-transcription factor 26
1-51453870	1	51453870	Diff_EaHT, Diff_FlHT	Zm00001d028916	GRMZM5G851485	51361873	51362499	+	-91997	1	Transcription factor bHLH148
1-51453870	1	51453870	Diff_EaHT, Diff_FlHT	Zm00001d028917	GRMZM2G550861	51458918	51459163	+	5048	1
1-51453870	1	51453870	Diff_EaHT, Diff_FlHT	Zm00001d028918	GRMZM2G018941	51462257	51464279	+	8387	2	NADH ubiquinone oxidoreductase1	NADH ubiquinone oxidoreductase1
1-51453870	1	51453870	Diff_EaHT, Diff_FlHT	Zm00001d028919	GRMZM2G317160	51465066	51470982	-	11196	3	AP2-like ethylene-responsive transcription factor AIL5	AP2-EREBP-transcription factor 26
1-51833719	1	51833719	Diff_EaHT	Zm00001d028926	GRMZM2G084940	51754552	51764566	-	-79167	3	Alkaline/neutral invertase A mitochondrial	invertase alkaline neutral7
1-51833719	1	51833719	Diff_EaHT	Zm00001d028928		51814805	51816926	-	-18914	2	HIT zinc finger %3BPAPA-1-like conserved region
1-51833719	1	51833719	Diff_EaHT	Zm00001d028929		51817955	51820623	+	-15764	1
1-51833719	1	51833719	Diff_EaHT	Zm00001d028930	GRMZM2G070849	51839504	51841800	-	5785	1	myb domain protein 112	MYB-transcription factor 75
1-53330624	1	53330624	Diff_EaHT, Diff_SFHT, Diff_FlHT	Zm00001d028971	GRMZM2G174696	53292747	53300706	+	-37877	3	Mitochondrial import receptor subunit TOM40-1
1-53330624	1	53330624	Diff_EaHT, Diff_SFHT, Diff_FlHT	Zm00001d028972		53302218	53303096	-	-28406	2
1-53330624	1	53330624	Diff_EaHT, Diff_SFHT, Diff_FlHT	Zm00001d028973	GRMZM2G174680	53309064	53309600	+	-21560	1	Lipid binding protein	phospholipid transfer protein homolog4
1-53330624	1	53330624	Diff_EaHT, Diff_SFHT, Diff_FlHT	Zm00001d028974	GRMZM2G033570	53368438	53370381	+	37814	1	ethylene insensitive-like3	ethylene insensitive-like3
1-53330624	1	53330624	Diff_EaHT, Diff_SFHT, Diff_FlHT	Zm00001d028975	GRMZM2G033519	53393407	53405238	-	62783	2	NB-ARC domain containing protein expressed%3B protein
1-53330624	1	53330624	Diff_EaHT, Diff_SFHT, Diff_FlHT	Zm00001d028976	GRMZM2G421779	53415528	53416657	-	84904	3
1-53330638	1	53330638	Diff_EaHT, Diff_SFHT, Diff_FlHT	Zm00001d028971	GRMZM2G174696	53292747	53300706	+	-37891	3	Mitochondrial import receptor subunit TOM40-1
1-53330638	1	53330638	Diff_EaHT, Diff_SFHT, Diff_FlHT	Zm00001d028972		53302218	53303096	-	-28420	2
1-53330638	1	53330638	Diff_EaHT, Diff_SFHT, Diff_FlHT	Zm00001d028973	GRMZM2G174680	53309064	53309600	+	-21574	1	Lipid binding protein	phospholipid transfer protein homolog4
1-53330638	1	53330638	Diff_EaHT, Diff_SFHT, Diff_FlHT	Zm00001d028974	GRMZM2G033570	53368438	53370381	+	37800	1	ethylene insensitive-like3	ethylene insensitive-like3
1-53330638	1	53330638	Diff_EaHT, Diff_SFHT, Diff_FlHT	Zm00001d028975	GRMZM2G033519	53393407	53405238	-	62769	2	NB-ARC domain containing protein expressed%3B protein
1-53330638	1	53330638	Diff_EaHT, Diff_SFHT, Diff_FlHT	Zm00001d028976	GRMZM2G421779	53415528	53416657	-	84890	3
1-53330697	1	53330697	Diff_EaHT, Diff_SFHT, Diff_FlHT	Zm00001d028971	GRMZM2G174696	53292747	53300706	+	-37950	3	Mitochondrial import receptor subunit TOM40-1
1-53330697	1	53330697	Diff_EaHT, Diff_SFHT, Diff_FlHT	Zm00001d028972		53302218	53303096	-	-28479	2
1-53330697	1	53330697	Diff_EaHT, Diff_SFHT, Diff_FlHT	Zm00001d028973	GRMZM2G174680	53309064	53309600	+	-21633	1	Lipid binding protein	phospholipid transfer protein homolog4
1-53330697	1	53330697	Diff_EaHT, Diff_SFHT, Diff_FlHT	Zm00001d028974	GRMZM2G033570	53368438	53370381	+	37741	1	ethylene insensitive-like3	ethylene insensitive-like3
1-53330697	1	53330697	Diff_EaHT, Diff_SFHT, Diff_FlHT	Zm00001d028975	GRMZM2G033519	53393407	53405238	-	62710	2	NB-ARC domain containing protein expressed%3B protein
1-53330697	1	53330697	Diff_EaHT, Diff_SFHT, Diff_FlHT	Zm00001d028976	GRMZM2G421779	53415528	53416657	-	84831	3
1-53330707	1	53330707	Diff_EaHT	Zm00001d028971	GRMZM2G174696	53292747	53300706	+	-37960	3	Mitochondrial import receptor subunit TOM40-1
1-53330707	1	53330707	Diff_EaHT	Zm00001d028972		53302218	53303096	-	-28489	2
1-53330707	1	53330707	Diff_EaHT	Zm00001d028973	GRMZM2G174680	53309064	53309600	+	-21643	1	Lipid binding protein	phospholipid transfer protein homolog4
1-53330707	1	53330707	Diff_EaHT	Zm00001d028974	GRMZM2G033570	53368438	53370381	+	37731	1	ethylene insensitive-like3	ethylene insensitive-like3
1-53330707	1	53330707	Diff_EaHT	Zm00001d028975	GRMZM2G033519	53393407	53405238	-	62700	2	NB-ARC domain containing protein expressed%3B protein
1-53330707	1	53330707	Diff_EaHT	Zm00001d028976	GRMZM2G421779	53415528	53416657	-	84821	3
1-53330876	1	53330876	Diff_EaHT	Zm00001d028971	GRMZM2G174696	53292747	53300706	+	-38129	3	Mitochondrial import receptor subunit TOM40-1
1-53330876	1	53330876	Diff_EaHT	Zm00001d028972		53302218	53303096	-	-28658	2
1-53330876	1	53330876	Diff_EaHT	Zm00001d028973	GRMZM2G174680	53309064	53309600	+	-21812	1	Lipid binding protein	phospholipid transfer protein homolog4
1-53330876	1	53330876	Diff_EaHT	Zm00001d028974	GRMZM2G033570	53368438	53370381	+	37562	1	ethylene insensitive-like3	ethylene insensitive-like3
1-53330876	1	53330876	Diff_EaHT	Zm00001d028975	GRMZM2G033519	53393407	53405238	-	62531	2	NB-ARC domain containing protein expressed%3B protein
1-53330876	1	53330876	Diff_EaHT	Zm00001d028976	GRMZM2G421779	53415528	53416657	-	84652	3
1-53330882	1	53330882	Diff_EaHT, Diff_SFHT, Ratio_SFHT, Diff_FlHT, Ratio_EaHT, Ratio_FlHT	Zm00001d028971	GRMZM2G174696	53292747	53300706	+	-38135	3	Mitochondrial import receptor subunit TOM40-1
1-53330882	1	53330882	Diff_EaHT, Diff_SFHT, Ratio_SFHT, Diff_FlHT, Ratio_EaHT, Ratio_FlHT	Zm00001d028972		53302218	53303096	-	-28664	2
1-53330882	1	53330882	Diff_EaHT, Diff_SFHT, Ratio_SFHT, Diff_FlHT, Ratio_EaHT, Ratio_FlHT	Zm00001d028973	GRMZM2G174680	53309064	53309600	+	-21818	1	Lipid binding protein	phospholipid transfer protein homolog4
1-53330882	1	53330882	Diff_EaHT, Diff_SFHT, Ratio_SFHT, Diff_FlHT, Ratio_EaHT, Ratio_FlHT	Zm00001d028974	GRMZM2G033570	53368438	53370381	+	37556	1	ethylene insensitive-like3	ethylene insensitive-like3
1-53330882	1	53330882	Diff_EaHT, Diff_SFHT, Ratio_SFHT, Diff_FlHT, Ratio_EaHT, Ratio_FlHT	Zm00001d028975	GRMZM2G033519	53393407	53405238	-	62525	2	NB-ARC domain containing protein expressed%3B protein
1-53330882	1	53330882	Diff_EaHT, Diff_SFHT, Ratio_SFHT, Diff_FlHT, Ratio_EaHT, Ratio_FlHT	Zm00001d028976	GRMZM2G421779	53415528	53416657	-	84646	3
1-53330886	1	53330886	Diff_EaHT, Diff_SFHT, Ratio_SFHT, Diff_FlHT, Ratio_EaHT, Ratio_FlHT	Zm00001d028971	GRMZM2G174696	53292747	53300706	+	-38139	3	Mitochondrial import receptor subunit TOM40-1
1-53330886	1	53330886	Diff_EaHT, Diff_SFHT, Ratio_SFHT, Diff_FlHT, Ratio_EaHT, Ratio_FlHT	Zm00001d028972		53302218	53303096	-	-28668	2
1-53330886	1	53330886	Diff_EaHT, Diff_SFHT, Ratio_SFHT, Diff_FlHT, Ratio_EaHT, Ratio_FlHT	Zm00001d028973	GRMZM2G174680	53309064	53309600	+	-21822	1	Lipid binding protein	phospholipid transfer protein homolog4
1-53330886	1	53330886	Diff_EaHT, Diff_SFHT, Ratio_SFHT, Diff_FlHT, Ratio_EaHT, Ratio_FlHT	Zm00001d028974	GRMZM2G033570	53368438	53370381	+	37552	1	ethylene insensitive-like3	ethylene insensitive-like3
1-53330886	1	53330886	Diff_EaHT, Diff_SFHT, Ratio_SFHT, Diff_FlHT, Ratio_EaHT, Ratio_FlHT	Zm00001d028975	GRMZM2G033519	53393407	53405238	-	62521	2	NB-ARC domain containing protein expressed%3B protein
1-53330886	1	53330886	Diff_EaHT, Diff_SFHT, Ratio_SFHT, Diff_FlHT, Ratio_EaHT, Ratio_FlHT	Zm00001d028976	GRMZM2G421779	53415528	53416657	-	84642	3
1-53330894	1	53330894	Diff_EaHT, Diff_SFHT, Ratio_SFHT, Diff_FlHT, Ratio_EaHT, Ratio_FlHT	Zm00001d028971	GRMZM2G174696	53292747	53300706	+	-38147	3	Mitochondrial import receptor subunit TOM40-1
1-53330894	1	53330894	Diff_EaHT, Diff_SFHT, Ratio_SFHT, Diff_FlHT, Ratio_EaHT, Ratio_FlHT	Zm00001d028972		53302218	53303096	-	-28676	2
1-53330894	1	53330894	Diff_EaHT, Diff_SFHT, Ratio_SFHT, Diff_FlHT, Ratio_EaHT, Ratio_FlHT	Zm00001d028973	GRMZM2G174680	53309064	53309600	+	-21830	1	Lipid binding protein	phospholipid transfer protein homolog4
1-53330894	1	53330894	Diff_EaHT, Diff_SFHT, Ratio_SFHT, Diff_FlHT, Ratio_EaHT, Ratio_FlHT	Zm00001d028974	GRMZM2G033570	53368438	53370381	+	37544	1	ethylene insensitive-like3	ethylene insensitive-like3
1-53330894	1	53330894	Diff_EaHT, Diff_SFHT, Ratio_SFHT, Diff_FlHT, Ratio_EaHT, Ratio_FlHT	Zm00001d028975	GRMZM2G033519	53393407	53405238	-	62513	2	NB-ARC domain containing protein expressed%3B protein
1-53330894	1	53330894	Diff_EaHT, Diff_SFHT, Ratio_SFHT, Diff_FlHT, Ratio_EaHT, Ratio_FlHT	Zm00001d028976	GRMZM2G421779	53415528	53416657	-	84634	3
1-53330953	1	53330953	Diff_EaHT, Diff_SFHT, Ratio_SFHT, Diff_FlHT, Ratio_EaHT, Ratio_FlHT	Zm00001d028971	GRMZM2G174696	53292747	53300706	+	-38206	3	Mitochondrial import receptor subunit TOM40-1
1-53330953	1	53330953	Diff_EaHT, Diff_SFHT, Ratio_SFHT, Diff_FlHT, Ratio_EaHT, Ratio_FlHT	Zm00001d028972		53302218	53303096	-	-28735	2
1-53330953	1	53330953	Diff_EaHT, Diff_SFHT, Ratio_SFHT, Diff_FlHT, Ratio_EaHT, Ratio_FlHT	Zm00001d028973	GRMZM2G174680	53309064	53309600	+	-21889	1	Lipid binding protein	phospholipid transfer protein homolog4
1-53330953	1	53330953	Diff_EaHT, Diff_SFHT, Ratio_SFHT, Diff_FlHT, Ratio_EaHT, Ratio_FlHT	Zm00001d028974	GRMZM2G033570	53368438	53370381	+	37485	1	ethylene insensitive-like3	ethylene insensitive-like3
1-53330953	1	53330953	Diff_EaHT, Diff_SFHT, Ratio_SFHT, Diff_FlHT, Ratio_EaHT, Ratio_FlHT	Zm00001d028975	GRMZM2G033519	53393407	53405238	-	62454	2	NB-ARC domain containing protein expressed%3B protein
1-53330953	1	53330953	Diff_EaHT, Diff_SFHT, Ratio_SFHT, Diff_FlHT, Ratio_EaHT, Ratio_FlHT	Zm00001d028976	GRMZM2G421779	53415528	53416657	-	84575	3
1-53330969	1	53330969	Diff_EaHT, Diff_SFHT, Ratio_SFHT, Diff_FlHT, Ratio_EaHT, Ratio_FlHT	Zm00001d028971	GRMZM2G174696	53292747	53300706	+	-38222	3	Mitochondrial import receptor subunit TOM40-1
1-53330969	1	53330969	Diff_EaHT, Diff_SFHT, Ratio_SFHT, Diff_FlHT, Ratio_EaHT, Ratio_FlHT	Zm00001d028972		53302218	53303096	-	-28751	2
1-53330969	1	53330969	Diff_EaHT, Diff_SFHT, Ratio_SFHT, Diff_FlHT, Ratio_EaHT, Ratio_FlHT	Zm00001d028973	GRMZM2G174680	53309064	53309600	+	-21905	1	Lipid binding protein	phospholipid transfer protein homolog4
1-53330969	1	53330969	Diff_EaHT, Diff_SFHT, Ratio_SFHT, Diff_FlHT, Ratio_EaHT, Ratio_FlHT	Zm00001d028974	GRMZM2G033570	53368438	53370381	+	37469	1	ethylene insensitive-like3	ethylene insensitive-like3
1-53330969	1	53330969	Diff_EaHT, Diff_SFHT, Ratio_SFHT, Diff_FlHT, Ratio_EaHT, Ratio_FlHT	Zm00001d028975	GRMZM2G033519	53393407	53405238	-	62438	2	NB-ARC domain containing protein expressed%3B protein
1-53330969	1	53330969	Diff_EaHT, Diff_SFHT, Ratio_SFHT, Diff_FlHT, Ratio_EaHT, Ratio_FlHT	Zm00001d028976	GRMZM2G421779	53415528	53416657	-	84559	3
1-53330975	1	53330975	Diff_EaHT, Diff_SFHT, Ratio_SFHT, Diff_FlHT, Ratio_EaHT, Ratio_FlHT	Zm00001d028971	GRMZM2G174696	53292747	53300706	+	-38228	3	Mitochondrial import receptor subunit TOM40-1
1-53330975	1	53330975	Diff_EaHT, Diff_SFHT, Ratio_SFHT, Diff_FlHT, Ratio_EaHT, Ratio_FlHT	Zm00001d028972		53302218	53303096	-	-28757	2
1-53330975	1	53330975	Diff_EaHT, Diff_SFHT, Ratio_SFHT, Diff_FlHT, Ratio_EaHT, Ratio_FlHT	Zm00001d028973	GRMZM2G174680	53309064	53309600	+	-21911	1	Lipid binding protein	phospholipid transfer protein homolog4
1-53330975	1	53330975	Diff_EaHT, Diff_SFHT, Ratio_SFHT, Diff_FlHT, Ratio_EaHT, Ratio_FlHT	Zm00001d028974	GRMZM2G033570	53368438	53370381	+	37463	1	ethylene insensitive-like3	ethylene insensitive-like3
1-53330975	1	53330975	Diff_EaHT, Diff_SFHT, Ratio_SFHT, Diff_FlHT, Ratio_EaHT, Ratio_FlHT	Zm00001d028975	GRMZM2G033519	53393407	53405238	-	62432	2	NB-ARC domain containing protein expressed%3B protein
1-53330975	1	53330975	Diff_EaHT, Diff_SFHT, Ratio_SFHT, Diff_FlHT, Ratio_EaHT, Ratio_FlHT	Zm00001d028976	GRMZM2G421779	53415528	53416657	-	84553	3
1-53872804	1	53872804	Diff_EaHT	Zm00001d028987	GRMZM2G407825	53748822	53754082	-	-123982	3	Phospholipid-transporting ATPase 1
1-53872804	1	53872804	Diff_EaHT	Zm00001d028988	GRMZM2G107481	53759429	53763250	-	-113375	2	Phospholipid-transporting ATPase 1
1-53872804	1	53872804	Diff_EaHT	Zm00001d028989	GRMZM2G107463	53771917	53776759	-	-100887	1	RING/U-box superfamily protein
1-53872804	1	53872804	Diff_EaHT	Zm00001d028992	GRMZM2G102365	53883358	53885907	-	10554	1	Thioredoxin-like 1-1 chloroplastic
1-53872804	1	53872804	Diff_EaHT	Zm00001d028994	GRMZM2G042615	53953064	53959267	-	80260	2	U11/U12 small nuclear ribonucleoprotein 65 kDa protein
1-54730833	1	54730833	Diff_EaHT, Ratio_EaHT	Zm00001d029009	GRMZM2G124209	54624061	54639249	-	-106772	1	Apyrase 1
1-54730833	1	54730833	Diff_EaHT, Ratio_EaHT	Zm00001d029010	GRMZM2G003424	54753176	54756798	+	22343	1	Zinc finger CCCH domain-containing protein 46	C3H-transcription factor 345
1-54730833	1	54730833	Diff_EaHT, Ratio_EaHT	Zm00001d029011	GRMZM2G003379	54822256	54826599	-	91423	2	Endoglucanase 25
1-54796879	1	54796879	Diff_EaHT, SFHT, Ratio_EaHT, MT_EaHT	Zm00001d029010	GRMZM2G003424	54753176	54756798	+	-43703	1	Zinc finger CCCH domain-containing protein 46	C3H-transcription factor 345
1-54796879	1	54796879	Diff_EaHT, SFHT, Ratio_EaHT, MT_EaHT	Zm00001d029011	GRMZM2G003379	54822256	54826599	-	25377	1	Endoglucanase 25
1-54817080	1	54817080	Diff_EaHT	Zm00001d029010	GRMZM2G003424	54753176	54756798	+	-63904	1	Zinc finger CCCH domain-containing protein 46	C3H-transcription factor 345
1-54817080	1	54817080	Diff_EaHT	Zm00001d029011	GRMZM2G003379	54822256	54826599	-	5176	1	Endoglucanase 25
1-54817080	1	54817080	Diff_EaHT	Zm00001d029012	GRMZM2G023715	54928187	54933748	+	111107	2	Leucine-rich repeat protein kinase family protein
1-54817080	1	54817080	Diff_EaHT	Zm00001d029014	GRMZM2G023884	54937514	54940747	-	120434	3	Probable dolichyl pyrophosphate Man9GlcNAc2 alpha-13-glucosyltransferase
1-54932496	1	54932496	Diff_EaHT	Zm00001d029011	GRMZM2G003379	54822256	54826599	-	-110240	2	Endoglucanase 25
1-54932496	1	54932496	Diff_EaHT	Zm00001d029012	GRMZM2G023715	54928187	54933748	+	-4309	1	Leucine-rich repeat protein kinase family protein
1-54932496	1	54932496	Diff_EaHT	Zm00001d029014	GRMZM2G023884	54937514	54940747	-	5018	1	Probable dolichyl pyrophosphate Man9GlcNAc2 alpha-13-glucosyltransferase
1-54932496	1	54932496	Diff_EaHT	Zm00001d029015	GRMZM2G326335	54941440	54943661	+	8944	2	Phenylalanine ammonia-lyase 1	phenylalanine ammonia lyase homolog10
1-54932496	1	54932496	Diff_EaHT	Zm00001d029017		55037495	55038870	-	104999	3	ABC transporter B family member 27
1-54932875	1	54932875	Diff_EaHT	Zm00001d029011	GRMZM2G003379	54822256	54826599	-	-110619	2	Endoglucanase 25
1-54932875	1	54932875	Diff_EaHT	Zm00001d029012	GRMZM2G023715	54928187	54933748	+	-4688	1	Leucine-rich repeat protein kinase family protein
1-54932875	1	54932875	Diff_EaHT	Zm00001d029014	GRMZM2G023884	54937514	54940747	-	4639	1	Probable dolichyl pyrophosphate Man9GlcNAc2 alpha-13-glucosyltransferase
1-54932875	1	54932875	Diff_EaHT	Zm00001d029015	GRMZM2G326335	54941440	54943661	+	8565	2	Phenylalanine ammonia-lyase 1	phenylalanine ammonia lyase homolog10
1-54932875	1	54932875	Diff_EaHT	Zm00001d029017		55037495	55038870	-	104620	3	ABC transporter B family member 27
1-55879551	1	55879551	Diff_EaHT, Diff_SFHT, Ratio_SFHT, Diff_FlHT, Ratio_EaHT, Ratio_FlHT, Score	Zm00001d029041	GRMZM2G019991	55779845	55785436	-	-99706	2	Mitochondrial ATP synthase D chain-related protein
1-55879551	1	55879551	Diff_EaHT, Diff_SFHT, Ratio_SFHT, Diff_FlHT, Ratio_EaHT, Ratio_FlHT, Score	Zm00001d029042	GRMZM2G369884	55793069	55793605	+	-86482	1
1-55879551	1	55879551	Diff_EaHT, Diff_SFHT, Ratio_SFHT, Diff_FlHT, Ratio_EaHT, Ratio_FlHT, Score	Zm00001d029044	GRMZM2G109121	55927611	55936044	+	48060	1	ABC transporter E family member 2
1-56135860	1	56135860	Diff_EaHT	Zm00001d029048	GRMZM2G056462	56094245	56104240	+	-41615	3	Eukaryotic translation initiation factor 2 beta subunit
1-56135860	1	56135860	Diff_EaHT	Zm00001d029049	GRMZM2G056424	56106212	56106724	+	-29648	2	Photosystem II repair protein PSB27-H1 chloroplastic
1-56135860	1	56135860	Diff_EaHT	Zm00001d029050	GRMZM2G056355	56107554	56110129	-	-28306	1	Serine/threonine-protein kinase AtPK1/AtPK6
1-56135860	1	56135860	Diff_EaHT	Zm00001d029051	GRMZM2G075262	56143995	56146719	+	8135	1	Expressed protein%3B protein	sympathy for the ligule1
1-56135860	1	56135860	Diff_EaHT	Zm00001d029052	GRMZM2G075245	56147717	56148196	-	11857	2
1-56135860	1	56135860	Diff_EaHT	Zm00001d029053	GRMZM2G072892	56214309	56220473	-	78449	3	Lung seven transmembrane receptor family protein
1-56146005	1	56146005	Diff_EaHT, Diff_FlHT, SFHT, MT_FlHT, MT_EaHT, Score	Zm00001d029049	GRMZM2G056424	56106212	56106724	+	-39793	3	Photosystem II repair protein PSB27-H1 chloroplastic
1-56146005	1	56146005	Diff_EaHT, Diff_FlHT, SFHT, MT_FlHT, MT_EaHT, Score	Zm00001d029050	GRMZM2G056355	56107554	56110129	-	-38451	2	Serine/threonine-protein kinase AtPK1/AtPK6
1-56146005	1	56146005	Diff_EaHT, Diff_FlHT, SFHT, MT_FlHT, MT_EaHT, Score	Zm00001d029051	GRMZM2G075262	56143995	56146719	+	-2010	1	Expressed protein%3B protein	sympathy for the ligule1
1-56146005	1	56146005	Diff_EaHT, Diff_FlHT, SFHT, MT_FlHT, MT_EaHT, Score	Zm00001d029052	GRMZM2G075245	56147717	56148196	-	1712	1
1-56146005	1	56146005	Diff_EaHT, Diff_FlHT, SFHT, MT_FlHT, MT_EaHT, Score	Zm00001d029053	GRMZM2G072892	56214309	56220473	-	68304	2	Lung seven transmembrane receptor family protein
1-60045602	1	60045602	Diff_EaHT, Diff_SFHT, Ratio_SFHT, SFHT, MT_FlHT, Ratio_EaHT	Zm00001d029135	GRMZM2G133322	59948045	59951123	-	-97557	1	sugars will eventually be exported transporter12a	sugars will eventually be exported transporter12a
1-60045602	1	60045602	Diff_EaHT, Diff_SFHT, Ratio_SFHT, SFHT, MT_FlHT, Ratio_EaHT	Zm00001d029136	GRMZM2G400352	60086049	60093428	-	40447	1	Triacylglycerol lipase SDP1
1-60045602	1	60045602	Diff_EaHT, Diff_SFHT, Ratio_SFHT, SFHT, MT_FlHT, Ratio_EaHT	Zm00001d029137		60112886	60116740	-	67284	2	protein kinase family protein / WD-40 repeat family protein
1-61639975	1	61639975	Diff_EaHT, Diff_SFHT, Ratio_SFHT, Diff_FlHT, SFHT, MT_FlHT, Ratio_EaHT, MT_EaHT, Score	Zm00001d029188	GRMZM2G101689	61566224	61570528	+	-73751	3	COMPASS-like H3K4 histone methylase component WDR5B
1-61639975	1	61639975	Diff_EaHT, Diff_SFHT, Ratio_SFHT, Diff_FlHT, SFHT, MT_FlHT, Ratio_EaHT, MT_EaHT, Score	Zm00001d029189	GRMZM2G101744	61571718	61574795	-	-68257	2	R3H domain protein
1-61639975	1	61639975	Diff_EaHT, Diff_SFHT, Ratio_SFHT, Diff_FlHT, SFHT, MT_FlHT, Ratio_EaHT, MT_EaHT, Score	Zm00001d029190	GRMZM2G090733	61638930	61642292	+	-1045	1	Very-long-chain 3-oxoacyl-CoA reductase-like protein
1-61639975	1	61639975	Diff_EaHT, Diff_SFHT, Ratio_SFHT, Diff_FlHT, SFHT, MT_FlHT, Ratio_EaHT, MT_EaHT, Score	Zm00001d029191	GRMZM2G090788	61642456	61663754	-	2481	1	Monocopper oxidase-like protein SKU5
1-61639975	1	61639975	Diff_EaHT, Diff_SFHT, Ratio_SFHT, Diff_FlHT, SFHT, MT_FlHT, Ratio_EaHT, MT_EaHT, Score	Zm00001d029192		61646122	61648831	+	6147	2
1-61639975	1	61639975	Diff_EaHT, Diff_SFHT, Ratio_SFHT, Diff_FlHT, SFHT, MT_FlHT, Ratio_EaHT, MT_EaHT, Score	Zm00001d029193	GRMZM2G402584	61664668	61668706	-	24693	3	SKU5 similar 3	skewed root growth similar11
1-61640001	1	61640001	Diff_EaHT, Diff_SFHT, Ratio_SFHT, Diff_FlHT, SFHT, MT_FlHT, Ratio_EaHT, MT_EaHT, Score	Zm00001d029188	GRMZM2G101689	61566224	61570528	+	-73777	3	COMPASS-like H3K4 histone methylase component WDR5B
1-61640001	1	61640001	Diff_EaHT, Diff_SFHT, Ratio_SFHT, Diff_FlHT, SFHT, MT_FlHT, Ratio_EaHT, MT_EaHT, Score	Zm00001d029189	GRMZM2G101744	61571718	61574795	-	-68283	2	R3H domain protein
1-61640001	1	61640001	Diff_EaHT, Diff_SFHT, Ratio_SFHT, Diff_FlHT, SFHT, MT_FlHT, Ratio_EaHT, MT_EaHT, Score	Zm00001d029190	GRMZM2G090733	61638930	61642292	+	-1071	1	Very-long-chain 3-oxoacyl-CoA reductase-like protein
1-61640001	1	61640001	Diff_EaHT, Diff_SFHT, Ratio_SFHT, Diff_FlHT, SFHT, MT_FlHT, Ratio_EaHT, MT_EaHT, Score	Zm00001d029191	GRMZM2G090788	61642456	61663754	-	2455	1	Monocopper oxidase-like protein SKU5
1-61640001	1	61640001	Diff_EaHT, Diff_SFHT, Ratio_SFHT, Diff_FlHT, SFHT, MT_FlHT, Ratio_EaHT, MT_EaHT, Score	Zm00001d029192		61646122	61648831	+	6121	2
1-61640001	1	61640001	Diff_EaHT, Diff_SFHT, Ratio_SFHT, Diff_FlHT, SFHT, MT_FlHT, Ratio_EaHT, MT_EaHT, Score	Zm00001d029193	GRMZM2G402584	61664668	61668706	-	24667	3	SKU5 similar 3	skewed root growth similar11
1-63441695	1	63441695	Diff_EaHT, Diff_FlHT, Ratio_EaHT, Ratio_FlHT	Zm00001d029237	GRMZM5G871471	63318026	63324928	+	-123669	3	Probable low-specificity L-threonine aldolase 1
1-63441695	1	63441695	Diff_EaHT, Diff_FlHT, Ratio_EaHT, Ratio_FlHT	Zm00001d029238	GRMZM2G577677	63325315	63328026	+	-116380	2	Peptide methionine sulfoxide reductase B5	methionine sulfoxide reductase6
1-63441695	1	63441695	Diff_EaHT, Diff_FlHT, Ratio_EaHT, Ratio_FlHT	Zm00001d029241	GRMZM5G822100	63372703	63375212	+	-68992	1	Flavonoid 3-monooxygenase
1-63441695	1	63441695	Diff_EaHT, Diff_FlHT, Ratio_EaHT, Ratio_FlHT	Zm00001d029242	GRMZM2G168665	63479560	63480471	+	37865	1	Mitochondrial transcription termination factor family protein	mTERF-domain protein1
1-63872946	1	63872946	Diff_EaHT	Zm00001d029254	GRMZM2G109201	63859845	63864152	-	-13101	3	Solute carrier family 2%252C facilitated glucose transporter member 8
1-63872946	1	63872946	Diff_EaHT	Zm00001d029255	AC226368.2_FG006	63865739	63867379	-	-7207	2	Transferase%252C transferring glycosyl groups
1-63872946	1	63872946	Diff_EaHT	Zm00001d029256		63867544	63873593	+	-5402	1	Serine/arginine-rich SC35-like splicing factor SCL28
1-63872946	1	63872946	Diff_EaHT	Zm00001d029257	GRMZM2G109126	63916533	63917166	+	43587	1
1-63872946	1	63872946	Diff_EaHT	Zm00001d029258	GRMZM2G046297	63928318	63930254	+	55372	2	Protein kinase superfamily protein
1-63872946	1	63872946	Diff_EaHT	Zm00001d029260	GRMZM2G043346	63980014	63987394	-	107068	3	Stomatal closure-related actin-binding protein 1
1-63873129	1	63873129	Diff_EaHT	Zm00001d029254	GRMZM2G109201	63859845	63864152	-	-13284	3	Solute carrier family 2%252C facilitated glucose transporter member 8
1-63873129	1	63873129	Diff_EaHT	Zm00001d029255	AC226368.2_FG006	63865739	63867379	-	-7390	2	Transferase%252C transferring glycosyl groups
1-63873129	1	63873129	Diff_EaHT	Zm00001d029256		63867544	63873593	+	-5585	1	Serine/arginine-rich SC35-like splicing factor SCL28
1-63873129	1	63873129	Diff_EaHT	Zm00001d029257	GRMZM2G109126	63916533	63917166	+	43404	1
1-63873129	1	63873129	Diff_EaHT	Zm00001d029258	GRMZM2G046297	63928318	63930254	+	55189	2	Protein kinase superfamily protein
1-63873129	1	63873129	Diff_EaHT	Zm00001d029260	GRMZM2G043346	63980014	63987394	-	106885	3	Stomatal closure-related actin-binding protein 1
1-63873134	1	63873134	Diff_EaHT	Zm00001d029254	GRMZM2G109201	63859845	63864152	-	-13289	3	Solute carrier family 2%252C facilitated glucose transporter member 8
1-63873134	1	63873134	Diff_EaHT	Zm00001d029255	AC226368.2_FG006	63865739	63867379	-	-7395	2	Transferase%252C transferring glycosyl groups
1-63873134	1	63873134	Diff_EaHT	Zm00001d029256		63867544	63873593	+	-5590	1	Serine/arginine-rich SC35-like splicing factor SCL28
1-63873134	1	63873134	Diff_EaHT	Zm00001d029257	GRMZM2G109126	63916533	63917166	+	43399	1
1-63873134	1	63873134	Diff_EaHT	Zm00001d029258	GRMZM2G046297	63928318	63930254	+	55184	2	Protein kinase superfamily protein
1-63873134	1	63873134	Diff_EaHT	Zm00001d029260	GRMZM2G043346	63980014	63987394	-	106880	3	Stomatal closure-related actin-binding protein 1
1-63873142	1	63873142	Diff_EaHT	Zm00001d029254	GRMZM2G109201	63859845	63864152	-	-13297	3	Solute carrier family 2%252C facilitated glucose transporter member 8
1-63873142	1	63873142	Diff_EaHT	Zm00001d029255	AC226368.2_FG006	63865739	63867379	-	-7403	2	Transferase%252C transferring glycosyl groups
1-63873142	1	63873142	Diff_EaHT	Zm00001d029256		63867544	63873593	+	-5598	1	Serine/arginine-rich SC35-like splicing factor SCL28
1-63873142	1	63873142	Diff_EaHT	Zm00001d029257	GRMZM2G109126	63916533	63917166	+	43391	1
1-63873142	1	63873142	Diff_EaHT	Zm00001d029258	GRMZM2G046297	63928318	63930254	+	55176	2	Protein kinase superfamily protein
1-63873142	1	63873142	Diff_EaHT	Zm00001d029260	GRMZM2G043346	63980014	63987394	-	106872	3	Stomatal closure-related actin-binding protein 1
1-63873150	1	63873150	Diff_EaHT	Zm00001d029254	GRMZM2G109201	63859845	63864152	-	-13305	3	Solute carrier family 2%252C facilitated glucose transporter member 8
1-63873150	1	63873150	Diff_EaHT	Zm00001d029255	AC226368.2_FG006	63865739	63867379	-	-7411	2	Transferase%252C transferring glycosyl groups
1-63873150	1	63873150	Diff_EaHT	Zm00001d029256		63867544	63873593	+	-5606	1	Serine/arginine-rich SC35-like splicing factor SCL28
1-63873150	1	63873150	Diff_EaHT	Zm00001d029257	GRMZM2G109126	63916533	63917166	+	43383	1
1-63873150	1	63873150	Diff_EaHT	Zm00001d029258	GRMZM2G046297	63928318	63930254	+	55168	2	Protein kinase superfamily protein
1-63873150	1	63873150	Diff_EaHT	Zm00001d029260	GRMZM2G043346	63980014	63987394	-	106864	3	Stomatal closure-related actin-binding protein 1
1-63873201	1	63873201	Diff_EaHT	Zm00001d029254	GRMZM2G109201	63859845	63864152	-	-13356	3	Solute carrier family 2%252C facilitated glucose transporter member 8
1-63873201	1	63873201	Diff_EaHT	Zm00001d029255	AC226368.2_FG006	63865739	63867379	-	-7462	2	Transferase%252C transferring glycosyl groups
1-63873201	1	63873201	Diff_EaHT	Zm00001d029256		63867544	63873593	+	-5657	1	Serine/arginine-rich SC35-like splicing factor SCL28
1-63873201	1	63873201	Diff_EaHT	Zm00001d029257	GRMZM2G109126	63916533	63917166	+	43332	1
1-63873201	1	63873201	Diff_EaHT	Zm00001d029258	GRMZM2G046297	63928318	63930254	+	55117	2	Protein kinase superfamily protein
1-63873201	1	63873201	Diff_EaHT	Zm00001d029260	GRMZM2G043346	63980014	63987394	-	106813	3	Stomatal closure-related actin-binding protein 1
1-63876479	1	63876479	Diff_EaHT	Zm00001d029254	GRMZM2G109201	63859845	63864152	-	-16634	3	Solute carrier family 2%252C facilitated glucose transporter member 8
1-63876479	1	63876479	Diff_EaHT	Zm00001d029255	AC226368.2_FG006	63865739	63867379	-	-10740	2	Transferase%252C transferring glycosyl groups
1-63876479	1	63876479	Diff_EaHT	Zm00001d029256		63867544	63873593	+	-8935	1	Serine/arginine-rich SC35-like splicing factor SCL28
1-63876479	1	63876479	Diff_EaHT	Zm00001d029257	GRMZM2G109126	63916533	63917166	+	40054	1
1-63876479	1	63876479	Diff_EaHT	Zm00001d029258	GRMZM2G046297	63928318	63930254	+	51839	2	Protein kinase superfamily protein
1-63876479	1	63876479	Diff_EaHT	Zm00001d029260	GRMZM2G043346	63980014	63987394	-	103535	3	Stomatal closure-related actin-binding protein 1
1-63876874	1	63876874	Diff_EaHT	Zm00001d029254	GRMZM2G109201	63859845	63864152	-	-17029	3	Solute carrier family 2%252C facilitated glucose transporter member 8
1-63876874	1	63876874	Diff_EaHT	Zm00001d029255	AC226368.2_FG006	63865739	63867379	-	-11135	2	Transferase%252C transferring glycosyl groups
1-63876874	1	63876874	Diff_EaHT	Zm00001d029256		63867544	63873593	+	-9330	1	Serine/arginine-rich SC35-like splicing factor SCL28
1-63876874	1	63876874	Diff_EaHT	Zm00001d029257	GRMZM2G109126	63916533	63917166	+	39659	1
1-63876874	1	63876874	Diff_EaHT	Zm00001d029258	GRMZM2G046297	63928318	63930254	+	51444	2	Protein kinase superfamily protein
1-63876874	1	63876874	Diff_EaHT	Zm00001d029260	GRMZM2G043346	63980014	63987394	-	103140	3	Stomatal closure-related actin-binding protein 1
1-63876931	1	63876931	Diff_EaHT	Zm00001d029254	GRMZM2G109201	63859845	63864152	-	-17086	3	Solute carrier family 2%252C facilitated glucose transporter member 8
1-63876931	1	63876931	Diff_EaHT	Zm00001d029255	AC226368.2_FG006	63865739	63867379	-	-11192	2	Transferase%252C transferring glycosyl groups
1-63876931	1	63876931	Diff_EaHT	Zm00001d029256		63867544	63873593	+	-9387	1	Serine/arginine-rich SC35-like splicing factor SCL28
1-63876931	1	63876931	Diff_EaHT	Zm00001d029257	GRMZM2G109126	63916533	63917166	+	39602	1
1-63876931	1	63876931	Diff_EaHT	Zm00001d029258	GRMZM2G046297	63928318	63930254	+	51387	2	Protein kinase superfamily protein
1-63876931	1	63876931	Diff_EaHT	Zm00001d029260	GRMZM2G043346	63980014	63987394	-	103083	3	Stomatal closure-related actin-binding protein 1
1-63876961	1	63876961	Diff_EaHT	Zm00001d029254	GRMZM2G109201	63859845	63864152	-	-17116	3	Solute carrier family 2%252C facilitated glucose transporter member 8
1-63876961	1	63876961	Diff_EaHT	Zm00001d029255	AC226368.2_FG006	63865739	63867379	-	-11222	2	Transferase%252C transferring glycosyl groups
1-63876961	1	63876961	Diff_EaHT	Zm00001d029256		63867544	63873593	+	-9417	1	Serine/arginine-rich SC35-like splicing factor SCL28
1-63876961	1	63876961	Diff_EaHT	Zm00001d029257	GRMZM2G109126	63916533	63917166	+	39572	1
1-63876961	1	63876961	Diff_EaHT	Zm00001d029258	GRMZM2G046297	63928318	63930254	+	51357	2	Protein kinase superfamily protein
1-63876961	1	63876961	Diff_EaHT	Zm00001d029260	GRMZM2G043346	63980014	63987394	-	103053	3	Stomatal closure-related actin-binding protein 1
1-63876992	1	63876992	Diff_EaHT	Zm00001d029254	GRMZM2G109201	63859845	63864152	-	-17147	3	Solute carrier family 2%252C facilitated glucose transporter member 8
1-63876992	1	63876992	Diff_EaHT	Zm00001d029255	AC226368.2_FG006	63865739	63867379	-	-11253	2	Transferase%252C transferring glycosyl groups
1-63876992	1	63876992	Diff_EaHT	Zm00001d029256		63867544	63873593	+	-9448	1	Serine/arginine-rich SC35-like splicing factor SCL28
1-63876992	1	63876992	Diff_EaHT	Zm00001d029257	GRMZM2G109126	63916533	63917166	+	39541	1
1-63876992	1	63876992	Diff_EaHT	Zm00001d029258	GRMZM2G046297	63928318	63930254	+	51326	2	Protein kinase superfamily protein
1-63876992	1	63876992	Diff_EaHT	Zm00001d029260	GRMZM2G043346	63980014	63987394	-	103022	3	Stomatal closure-related actin-binding protein 1
1-63877002	1	63877002	Diff_EaHT	Zm00001d029254	GRMZM2G109201	63859845	63864152	-	-17157	3	Solute carrier family 2%252C facilitated glucose transporter member 8
1-63877002	1	63877002	Diff_EaHT	Zm00001d029255	AC226368.2_FG006	63865739	63867379	-	-11263	2	Transferase%252C transferring glycosyl groups
1-63877002	1	63877002	Diff_EaHT	Zm00001d029256		63867544	63873593	+	-9458	1	Serine/arginine-rich SC35-like splicing factor SCL28
1-63877002	1	63877002	Diff_EaHT	Zm00001d029257	GRMZM2G109126	63916533	63917166	+	39531	1
1-63877002	1	63877002	Diff_EaHT	Zm00001d029258	GRMZM2G046297	63928318	63930254	+	51316	2	Protein kinase superfamily protein
1-63877002	1	63877002	Diff_EaHT	Zm00001d029260	GRMZM2G043346	63980014	63987394	-	103012	3	Stomatal closure-related actin-binding protein 1
1-63877037	1	63877037	Diff_EaHT	Zm00001d029254	GRMZM2G109201	63859845	63864152	-	-17192	3	Solute carrier family 2%252C facilitated glucose transporter member 8
1-63877037	1	63877037	Diff_EaHT	Zm00001d029255	AC226368.2_FG006	63865739	63867379	-	-11298	2	Transferase%252C transferring glycosyl groups
1-63877037	1	63877037	Diff_EaHT	Zm00001d029256		63867544	63873593	+	-9493	1	Serine/arginine-rich SC35-like splicing factor SCL28
1-63877037	1	63877037	Diff_EaHT	Zm00001d029257	GRMZM2G109126	63916533	63917166	+	39496	1
1-63877037	1	63877037	Diff_EaHT	Zm00001d029258	GRMZM2G046297	63928318	63930254	+	51281	2	Protein kinase superfamily protein
1-63877037	1	63877037	Diff_EaHT	Zm00001d029260	GRMZM2G043346	63980014	63987394	-	102977	3	Stomatal closure-related actin-binding protein 1
1-63877051	1	63877051	Diff_EaHT	Zm00001d029254	GRMZM2G109201	63859845	63864152	-	-17206	3	Solute carrier family 2%252C facilitated glucose transporter member 8
1-63877051	1	63877051	Diff_EaHT	Zm00001d029255	AC226368.2_FG006	63865739	63867379	-	-11312	2	Transferase%252C transferring glycosyl groups
1-63877051	1	63877051	Diff_EaHT	Zm00001d029256		63867544	63873593	+	-9507	1	Serine/arginine-rich SC35-like splicing factor SCL28
1-63877051	1	63877051	Diff_EaHT	Zm00001d029257	GRMZM2G109126	63916533	63917166	+	39482	1
1-63877051	1	63877051	Diff_EaHT	Zm00001d029258	GRMZM2G046297	63928318	63930254	+	51267	2	Protein kinase superfamily protein
1-63877051	1	63877051	Diff_EaHT	Zm00001d029260	GRMZM2G043346	63980014	63987394	-	102963	3	Stomatal closure-related actin-binding protein 1
1-63877073	1	63877073	Diff_EaHT	Zm00001d029254	GRMZM2G109201	63859845	63864152	-	-17228	3	Solute carrier family 2%252C facilitated glucose transporter member 8
1-63877073	1	63877073	Diff_EaHT	Zm00001d029255	AC226368.2_FG006	63865739	63867379	-	-11334	2	Transferase%252C transferring glycosyl groups
1-63877073	1	63877073	Diff_EaHT	Zm00001d029256		63867544	63873593	+	-9529	1	Serine/arginine-rich SC35-like splicing factor SCL28
1-63877073	1	63877073	Diff_EaHT	Zm00001d029257	GRMZM2G109126	63916533	63917166	+	39460	1
1-63877073	1	63877073	Diff_EaHT	Zm00001d029258	GRMZM2G046297	63928318	63930254	+	51245	2	Protein kinase superfamily protein
1-63877073	1	63877073	Diff_EaHT	Zm00001d029260	GRMZM2G043346	63980014	63987394	-	102941	3	Stomatal closure-related actin-binding protein 1
1-63877194	1	63877194	Diff_EaHT	Zm00001d029254	GRMZM2G109201	63859845	63864152	-	-17349	3	Solute carrier family 2%252C facilitated glucose transporter member 8
1-63877194	1	63877194	Diff_EaHT	Zm00001d029255	AC226368.2_FG006	63865739	63867379	-	-11455	2	Transferase%252C transferring glycosyl groups
1-63877194	1	63877194	Diff_EaHT	Zm00001d029256		63867544	63873593	+	-9650	1	Serine/arginine-rich SC35-like splicing factor SCL28
1-63877194	1	63877194	Diff_EaHT	Zm00001d029257	GRMZM2G109126	63916533	63917166	+	39339	1
1-63877194	1	63877194	Diff_EaHT	Zm00001d029258	GRMZM2G046297	63928318	63930254	+	51124	2	Protein kinase superfamily protein
1-63877194	1	63877194	Diff_EaHT	Zm00001d029260	GRMZM2G043346	63980014	63987394	-	102820	3	Stomatal closure-related actin-binding protein 1
1-63877262	1	63877262	Diff_EaHT	Zm00001d029254	GRMZM2G109201	63859845	63864152	-	-17417	3	Solute carrier family 2%252C facilitated glucose transporter member 8
1-63877262	1	63877262	Diff_EaHT	Zm00001d029255	AC226368.2_FG006	63865739	63867379	-	-11523	2	Transferase%252C transferring glycosyl groups
1-63877262	1	63877262	Diff_EaHT	Zm00001d029256		63867544	63873593	+	-9718	1	Serine/arginine-rich SC35-like splicing factor SCL28
1-63877262	1	63877262	Diff_EaHT	Zm00001d029257	GRMZM2G109126	63916533	63917166	+	39271	1
1-63877262	1	63877262	Diff_EaHT	Zm00001d029258	GRMZM2G046297	63928318	63930254	+	51056	2	Protein kinase superfamily protein
1-63877262	1	63877262	Diff_EaHT	Zm00001d029260	GRMZM2G043346	63980014	63987394	-	102752	3	Stomatal closure-related actin-binding protein 1
1-63877537	1	63877537	Diff_EaHT	Zm00001d029254	GRMZM2G109201	63859845	63864152	-	-17692	3	Solute carrier family 2%252C facilitated glucose transporter member 8
1-63877537	1	63877537	Diff_EaHT	Zm00001d029255	AC226368.2_FG006	63865739	63867379	-	-11798	2	Transferase%252C transferring glycosyl groups
1-63877537	1	63877537	Diff_EaHT	Zm00001d029256		63867544	63873593	+	-9993	1	Serine/arginine-rich SC35-like splicing factor SCL28
1-63877537	1	63877537	Diff_EaHT	Zm00001d029257	GRMZM2G109126	63916533	63917166	+	38996	1
1-63877537	1	63877537	Diff_EaHT	Zm00001d029258	GRMZM2G046297	63928318	63930254	+	50781	2	Protein kinase superfamily protein
1-63877537	1	63877537	Diff_EaHT	Zm00001d029260	GRMZM2G043346	63980014	63987394	-	102477	3	Stomatal closure-related actin-binding protein 1
1-63877610	1	63877610	Diff_EaHT	Zm00001d029254	GRMZM2G109201	63859845	63864152	-	-17765	3	Solute carrier family 2%252C facilitated glucose transporter member 8
1-63877610	1	63877610	Diff_EaHT	Zm00001d029255	AC226368.2_FG006	63865739	63867379	-	-11871	2	Transferase%252C transferring glycosyl groups
1-63877610	1	63877610	Diff_EaHT	Zm00001d029256		63867544	63873593	+	-10066	1	Serine/arginine-rich SC35-like splicing factor SCL28
1-63877610	1	63877610	Diff_EaHT	Zm00001d029257	GRMZM2G109126	63916533	63917166	+	38923	1
1-63877610	1	63877610	Diff_EaHT	Zm00001d029258	GRMZM2G046297	63928318	63930254	+	50708	2	Protein kinase superfamily protein
1-63877610	1	63877610	Diff_EaHT	Zm00001d029260	GRMZM2G043346	63980014	63987394	-	102404	3	Stomatal closure-related actin-binding protein 1
1-63927657	1	63927657	Diff_EaHT	Zm00001d029255	AC226368.2_FG006	63865739	63867379	-	-61918	3	Transferase%252C transferring glycosyl groups
1-63927657	1	63927657	Diff_EaHT	Zm00001d029256		63867544	63873593	+	-60113	2	Serine/arginine-rich SC35-like splicing factor SCL28
1-63927657	1	63927657	Diff_EaHT	Zm00001d029257	GRMZM2G109126	63916533	63917166	+	-11124	1
1-63927657	1	63927657	Diff_EaHT	Zm00001d029258	GRMZM2G046297	63928318	63930254	+	661	1	Protein kinase superfamily protein
1-63927657	1	63927657	Diff_EaHT	Zm00001d029260	GRMZM2G043346	63980014	63987394	-	52357	2	Stomatal closure-related actin-binding protein 1
1-63927657	1	63927657	Diff_EaHT	Zm00001d029261		63991060	63992707	-	63403	3
1-64604078	1	64604078	Diff_EaHT, Ratio_SFHT, Diff_FlHT, SFHT, MT_FlHT, Ratio_EaHT, Ratio_FlHT, MT_EaHT	Zm00001d029274	GRMZM2G040638	64514340	64515829	+	-89738	2	guaiacol peroxidase2	guaiacol peroxidase2
1-64604078	1	64604078	Diff_EaHT, Ratio_SFHT, Diff_FlHT, SFHT, MT_FlHT, Ratio_EaHT, Ratio_FlHT, MT_EaHT	Zm00001d029275	GRMZM2G004984	64547788	64549191	+	-56290	1
1-64604078	1	64604078	Diff_EaHT, Ratio_SFHT, Diff_FlHT, SFHT, MT_FlHT, Ratio_EaHT, Ratio_FlHT, MT_EaHT	Zm00001d029279	GRMZM2G168073	64616235	64617629	+	12157	1	Peroxidase 64
1-64604078	1	64604078	Diff_EaHT, Ratio_SFHT, Diff_FlHT, SFHT, MT_FlHT, Ratio_EaHT, Ratio_FlHT, MT_EaHT	Zm00001d029280	GRMZM2G024234	64685464	64686836	+	81386	2	Peroxidase 64
1-64604078	1	64604078	Diff_EaHT, Ratio_SFHT, Diff_FlHT, SFHT, MT_FlHT, Ratio_EaHT, Ratio_FlHT, MT_EaHT	Zm00001d029281	GRMZM2G330650	64728727	64735149	-	124649	3	Novel plant SNARE 13
1-66955577	1	66955577	Diff_EaHT	Zm00001d029348	AC190740.2_FG004	66840608	66841749	-	-114969	3	Thioredoxin superfamily protein
1-66955577	1	66955577	Diff_EaHT	Zm00001d029349	GRMZM2G017670	66851917	66852891	-	-103660	2
1-66955577	1	66955577	Diff_EaHT	Zm00001d029350	GRMZM2G003138	66934947	66936356	+	-20630	1	3-ketoacyl-CoA synthase
1-66955577	1	66955577	Diff_EaHT	Zm00001d029352	GRMZM2G113139	67038607	67043886	-	83030	1	SAP domain-containing protein
1-71439066	1	71439066	Diff_EaHT, Diff_SFHT, Ratio_SFHT, Diff_FlHT, SFHT, MT_FlHT, Ratio_FlHT	Zm00001d029449	GRMZM2G009435	71317055	71317901	+	-122011	3	3beta-hydroxysteroid-dehydrogenase/decarboxylase isoform 2
1-71439066	1	71439066	Diff_EaHT, Diff_SFHT, Ratio_SFHT, Diff_FlHT, SFHT, MT_FlHT, Ratio_FlHT	Zm00001d029451		71323058	71331632	+	-116008	2	3beta-hydroxysteroid-dehydrogenase/decarboxylase isoform 2
1-71439066	1	71439066	Diff_EaHT, Diff_SFHT, Ratio_SFHT, Diff_FlHT, SFHT, MT_FlHT, Ratio_FlHT	Zm00001d029454	GRMZM2G149224	71428751	71437172	+	-10315	1	Sterol-4-alpha-carboxylate 3-dehydrogenase%252C decarboxylating
1-71439066	1	71439066	Diff_EaHT, Diff_SFHT, Ratio_SFHT, Diff_FlHT, SFHT, MT_FlHT, Ratio_FlHT	Zm00001d029455	GRMZM2G117222	71518886	71523950	+	79820	1	Ubiquinone biosynthesis protein COQ9 mitochondrial
1-73587734	1	73587734	Diff_EaHT, MT_FlHT, Ratio_EaHT, MT_EaHT, Score	Zm00001d029503		73480268	73483679	-	-107466	3
1-73587734	1	73587734	Diff_EaHT, MT_FlHT, Ratio_EaHT, MT_EaHT, Score	Zm00001d029504	GRMZM2G135834	73565439	73575651	+	-22295	2
1-73587734	1	73587734	Diff_EaHT, MT_FlHT, Ratio_EaHT, MT_EaHT, Score	Zm00001d029505		73576189	73576857	+	-11545	1	Nuclear transcription factor Y subunit B-2
1-73587734	1	73587734	Diff_EaHT, MT_FlHT, Ratio_EaHT, MT_EaHT, Score	Zm00001d029506	GRMZM2G060544	73706673	73707614	-	118939	1	LOB domain-containing protein 42	LBD-transcription factor 5
1-81379476	1	81379476	Diff_EaHT	Zm00001d029650	GRMZM2G044908	81321642	81337174	-	-57834	3	HIT zinc finger family protein
1-81379476	1	81379476	Diff_EaHT	Zm00001d029651	GRMZM2G045067	81338597	81343775	+	-40879	2	binding
1-81379476	1	81379476	Diff_EaHT	Zm00001d029652	GRMZM2G045090	81357683	81361453	-	-21793	1	5-oxoprolinase
1-81379476	1	81379476	Diff_EaHT	Zm00001d029653	GRMZM2G179220	81455004	81458989	-	75528	1	methyltransferases%3Bcopper ion binding
1-81546322	1	81546322	Diff_EaHT, Diff_SFHT, Diff_FlHT, Ratio_FlHT	Zm00001d029653	GRMZM2G179220	81455004	81458989	-	-91318	1	methyltransferases%3Bcopper ion binding
1-81546322	1	81546322	Diff_EaHT, Diff_SFHT, Diff_FlHT, Ratio_FlHT	Zm00001d029654	GRMZM2G162690	81612748	81617458	-	66426	1	trehalase1	trehalase1
1-81623048	1	81623048	Diff_EaHT, Diff_FlHT, Ratio_FlHT	Zm00001d029654	GRMZM2G162690	81612748	81617458	-	-10300	1	trehalase1	trehalase1
1-81623048	1	81623048	Diff_EaHT, Diff_FlHT, Ratio_FlHT	Zm00001d029656	GRMZM2G064875	81672414	81676391	-	49366	1	Actin-depolymerizing factor	actin depolymerizing factor11
1-81623048	1	81623048	Diff_EaHT, Diff_FlHT, Ratio_FlHT	Zm00001d029657	GRMZM2G064804	81675775	81704357	+	52727	2	Mitochondrial inner membrane protein OXA1
1-81623048	1	81623048	Diff_EaHT, Diff_FlHT, Ratio_FlHT	Zm00001d029658		81677345	81678423	-	54297	3
1-82100997	1	82100997	Diff_EaHT	Zm00001d029669	GRMZM2G395950	82029990	82030379	-	-71007	3
1-82100997	1	82100997	Diff_EaHT	Zm00001d029671	AC211513.3_FG002	82079259	82080705	-	-21738	2
1-82100997	1	82100997	Diff_EaHT	Zm00001d029672		82097005	82099710	-	-3992	1	Chaperone protein ClpC1 chloroplastic
1-82100997	1	82100997	Diff_EaHT	Zm00001d029673	GRMZM2G060257	82101246	82103796	+	249	1	F-box protein PP2-A13
1-95992677	1	95992677	Diff_EaHT	Zm00001d029946	GRMZM2G163189	95962495	95966999	+	-30182	1
1-95992677	1	95992677	Diff_EaHT	Zm00001d029947	GRMZM2G392524	96083307	96084227	+	90630	1	Protein BRANCHLESS TRICHOME
1-95992677	1	95992677	Diff_EaHT	Zm00001d029948	GRMZM2G392477	96084382	96087383	-	91705	2	Serine/threonine-protein kinase D6PKL1
1-109907423	1	109907423	Diff_EaHT, Ratio_EaHT	Zm00001d030164	GRMZM2G380777	109844576	109871086	+	-62847	1
1-109907423	1	109907423	Diff_EaHT, Ratio_EaHT	Zm00001d030165	GRMZM2G143625	109910640	109911650	-	3217	1	Stearoyl-[acyl-carrier-protein] 9-desaturase 7 chloroplastic	stearoyl-acyl-carrier-protein desaturase3
1-109907423	1	109907423	Diff_EaHT, Ratio_EaHT	Zm00001d030166	GRMZM2G321940	110002061	110007926	-	94638	2	Glycosyltransferase-like KOBITO 1
1-109907423	1	109907423	Diff_EaHT, Ratio_EaHT	Zm00001d030167	GRMZM2G020620	110010761	110013627	-	103338	3	Ankyrin repeat family protein
1-140957584	1	140957584	Diff_EaHT, Diff_FlHT, SFHT, MT_FlHT	Zm00001d030516	GRMZM2G077488	140848955	140851172	-	-108629	3
1-140957584	1	140957584	Diff_EaHT, Diff_FlHT, SFHT, MT_FlHT	Zm00001d030517	GRMZM2G379375	140850112	140850990	+	-107472	2
1-140957584	1	140957584	Diff_EaHT, Diff_FlHT, SFHT, MT_FlHT	Zm00001d030518	GRMZM2G153594	140875083	140886542	-	-82501	1	Calmodulin-binding transcription activator 2
1-146406817	1	146406817	Diff_EaHT, Diff_SFHT, Ratio_SFHT, Diff_FlHT, SFHT, MT_FlHT, Ratio_EaHT, Ratio_FlHT, MT_EaHT, Score	Zm00001d030584	GRMZM5G817651	146389914	146397654	+	-16903	1	DROUGHT SENSITIVE 1
1-158266816	1	158266816	Diff_EaHT, Diff_SFHT, Ratio_SFHT, Diff_FlHT, SFHT, MT_FlHT, Ratio_EaHT, Ratio_FlHT, MT_EaHT, Score	Zm00001d030752		158196864	158205171	-	-69952	3
1-158266816	1	158266816	Diff_EaHT, Diff_SFHT, Ratio_SFHT, Diff_FlHT, SFHT, MT_FlHT, Ratio_EaHT, Ratio_FlHT, MT_EaHT, Score	Zm00001d030753		158207701	158208153	+	-59115	2
1-158266816	1	158266816	Diff_EaHT, Diff_SFHT, Ratio_SFHT, Diff_FlHT, SFHT, MT_FlHT, Ratio_EaHT, Ratio_FlHT, MT_EaHT, Score	Zm00001d030754		158242145	158244917	-	-24671	1
1-158266816	1	158266816	Diff_EaHT, Diff_SFHT, Ratio_SFHT, Diff_FlHT, SFHT, MT_FlHT, Ratio_EaHT, Ratio_FlHT, MT_EaHT, Score	Zm00001d030755	GRMZM2G153426	158275893	158278516	-	9077	1
1-158266816	1	158266816	Diff_EaHT, Diff_SFHT, Ratio_SFHT, Diff_FlHT, SFHT, MT_FlHT, Ratio_EaHT, Ratio_FlHT, MT_EaHT, Score	Zm00001d030756		158277587	158277919	+	10771	2
1-158266816	1	158266816	Diff_EaHT, Diff_SFHT, Ratio_SFHT, Diff_FlHT, SFHT, MT_FlHT, Ratio_EaHT, Ratio_FlHT, MT_EaHT, Score	Zm00001d030757		158368321	158370329	-	101505	3	cobalt ion binding
1-158266889	1	158266889	Diff_EaHT, SFHT, MT_FlHT, Ratio_EaHT, MT_EaHT, Score	Zm00001d030752		158196864	158205171	-	-70025	3
1-158266889	1	158266889	Diff_EaHT, SFHT, MT_FlHT, Ratio_EaHT, MT_EaHT, Score	Zm00001d030753		158207701	158208153	+	-59188	2
1-158266889	1	158266889	Diff_EaHT, SFHT, MT_FlHT, Ratio_EaHT, MT_EaHT, Score	Zm00001d030754		158242145	158244917	-	-24744	1
1-158266889	1	158266889	Diff_EaHT, SFHT, MT_FlHT, Ratio_EaHT, MT_EaHT, Score	Zm00001d030755	GRMZM2G153426	158275893	158278516	-	9004	1
1-158266889	1	158266889	Diff_EaHT, SFHT, MT_FlHT, Ratio_EaHT, MT_EaHT, Score	Zm00001d030756		158277587	158277919	+	10698	2
1-158266889	1	158266889	Diff_EaHT, SFHT, MT_FlHT, Ratio_EaHT, MT_EaHT, Score	Zm00001d030757		158368321	158370329	-	101432	3	cobalt ion binding
1-158693760	1	158693760	Diff_EaHT, Diff_FlHT, Ratio_FlHT	Zm00001d030761		158663738	158666141	-	-30022	1	Cytochrome P450 97B3 chloroplastic
1-158766695	1	158766695	Diff_EaHT	Zm00001d030761		158663738	158666141	-	-102957	1	Cytochrome P450 97B3 chloroplastic
1-162101465	1	162101465	Diff_EaHT, Ratio_EaHT, MT_EaHT	Zm00001d030827	GRMZM2G010685	162050269	162052045	+	-51196	3	MMS19 nucleotide excision repair protein homolog
1-162101465	1	162101465	Diff_EaHT, Ratio_EaHT, MT_EaHT	Zm00001d030828	AC205336.3_FG003	162055365	162056000	+	-46100	2
1-162101465	1	162101465	Diff_EaHT, Ratio_EaHT, MT_EaHT	Zm00001d030829		162069077	162071012	+	-32388	1	DNA-directed RNA polymerase 3 chloroplastic
1-162101465	1	162101465	Diff_EaHT, Ratio_EaHT, MT_EaHT	Zm00001d030830	GRMZM2G104494	162118114	162118647	-	16649	1	Lipid transfer protein
1-162101465	1	162101465	Diff_EaHT, Ratio_EaHT, MT_EaHT	Zm00001d030831		162193981	162196080	+	92516	2	hydroxy methylglutaryl CoA reductase 1
1-162281312	1	162281312	Diff_EaHT, Diff_SFHT, Ratio_SFHT, Diff_FlHT, SFHT, MT_FlHT, Ratio_EaHT, Ratio_FlHT, MT_EaHT	Zm00001d030832	GRMZM2G331902	162231719	162233777	+	-49593	3	Probable polyamine transporter
1-162281312	1	162281312	Diff_EaHT, Diff_SFHT, Ratio_SFHT, Diff_FlHT, SFHT, MT_FlHT, Ratio_EaHT, Ratio_FlHT, MT_EaHT	Zm00001d030833	GRMZM2G139328	162240102	162241109	+	-41210	2	transcriptional regulator of RNA polII SAGA subunit
1-162281312	1	162281312	Diff_EaHT, Diff_SFHT, Ratio_SFHT, Diff_FlHT, SFHT, MT_FlHT, Ratio_EaHT, Ratio_FlHT, MT_EaHT	Zm00001d030834	GRMZM2G139324	162279664	162280982	+	-1648	1
1-162282004	1	162282004	Diff_EaHT, Diff_SFHT, Ratio_SFHT, Diff_FlHT, SFHT, MT_FlHT, Ratio_FlHT, MT_EaHT	Zm00001d030832	GRMZM2G331902	162231719	162233777	+	-50285	3	Probable polyamine transporter
1-162282004	1	162282004	Diff_EaHT, Diff_SFHT, Ratio_SFHT, Diff_FlHT, SFHT, MT_FlHT, Ratio_FlHT, MT_EaHT	Zm00001d030833	GRMZM2G139328	162240102	162241109	+	-41902	2	transcriptional regulator of RNA polII SAGA subunit
1-162282004	1	162282004	Diff_EaHT, Diff_SFHT, Ratio_SFHT, Diff_FlHT, SFHT, MT_FlHT, Ratio_FlHT, MT_EaHT	Zm00001d030834	GRMZM2G139324	162279664	162280982	+	-2340	1
1-162282079	1	162282079	Diff_EaHT, Diff_SFHT, Ratio_SFHT, Diff_FlHT, SFHT, MT_FlHT, Ratio_EaHT, Ratio_FlHT, MT_EaHT	Zm00001d030832	GRMZM2G331902	162231719	162233777	+	-50360	3	Probable polyamine transporter
1-162282079	1	162282079	Diff_EaHT, Diff_SFHT, Ratio_SFHT, Diff_FlHT, SFHT, MT_FlHT, Ratio_EaHT, Ratio_FlHT, MT_EaHT	Zm00001d030833	GRMZM2G139328	162240102	162241109	+	-41977	2	transcriptional regulator of RNA polII SAGA subunit
1-162282079	1	162282079	Diff_EaHT, Diff_SFHT, Ratio_SFHT, Diff_FlHT, SFHT, MT_FlHT, Ratio_EaHT, Ratio_FlHT, MT_EaHT	Zm00001d030834	GRMZM2G139324	162279664	162280982	+	-2415	1
1-162334071	1	162334071	Diff_EaHT, Diff_SFHT, Ratio_SFHT, Diff_FlHT, SFHT, MT_FlHT, Ratio_EaHT, Ratio_FlHT, MT_EaHT	Zm00001d030832	GRMZM2G331902	162231719	162233777	+	-102352	3	Probable polyamine transporter
1-162334071	1	162334071	Diff_EaHT, Diff_SFHT, Ratio_SFHT, Diff_FlHT, SFHT, MT_FlHT, Ratio_EaHT, Ratio_FlHT, MT_EaHT	Zm00001d030833	GRMZM2G139328	162240102	162241109	+	-93969	2	transcriptional regulator of RNA polII SAGA subunit
1-162334071	1	162334071	Diff_EaHT, Diff_SFHT, Ratio_SFHT, Diff_FlHT, SFHT, MT_FlHT, Ratio_EaHT, Ratio_FlHT, MT_EaHT	Zm00001d030834	GRMZM2G139324	162279664	162280982	+	-54407	1
1-162334071	1	162334071	Diff_EaHT, Diff_SFHT, Ratio_SFHT, Diff_FlHT, SFHT, MT_FlHT, Ratio_EaHT, Ratio_FlHT, MT_EaHT	Zm00001d030837	GRMZM2G048140	162455095	162458202	+	121024	1
1-162334099	1	162334099	Diff_EaHT, Diff_SFHT, Ratio_SFHT, Diff_FlHT, SFHT, MT_FlHT, Ratio_EaHT, Ratio_FlHT, MT_EaHT	Zm00001d030832	GRMZM2G331902	162231719	162233777	+	-102380	3	Probable polyamine transporter
1-162334099	1	162334099	Diff_EaHT, Diff_SFHT, Ratio_SFHT, Diff_FlHT, SFHT, MT_FlHT, Ratio_EaHT, Ratio_FlHT, MT_EaHT	Zm00001d030833	GRMZM2G139328	162240102	162241109	+	-93997	2	transcriptional regulator of RNA polII SAGA subunit
1-162334099	1	162334099	Diff_EaHT, Diff_SFHT, Ratio_SFHT, Diff_FlHT, SFHT, MT_FlHT, Ratio_EaHT, Ratio_FlHT, MT_EaHT	Zm00001d030834	GRMZM2G139324	162279664	162280982	+	-54435	1
1-162334099	1	162334099	Diff_EaHT, Diff_SFHT, Ratio_SFHT, Diff_FlHT, SFHT, MT_FlHT, Ratio_EaHT, Ratio_FlHT, MT_EaHT	Zm00001d030837	GRMZM2G048140	162455095	162458202	+	120996	1
1-162334890	1	162334890	Diff_EaHT, Diff_SFHT, Ratio_SFHT, Diff_FlHT, SFHT, MT_FlHT, Ratio_EaHT, Ratio_FlHT, MT_EaHT	Zm00001d030832	GRMZM2G331902	162231719	162233777	+	-103171	3	Probable polyamine transporter
1-162334890	1	162334890	Diff_EaHT, Diff_SFHT, Ratio_SFHT, Diff_FlHT, SFHT, MT_FlHT, Ratio_EaHT, Ratio_FlHT, MT_EaHT	Zm00001d030833	GRMZM2G139328	162240102	162241109	+	-94788	2	transcriptional regulator of RNA polII SAGA subunit
1-162334890	1	162334890	Diff_EaHT, Diff_SFHT, Ratio_SFHT, Diff_FlHT, SFHT, MT_FlHT, Ratio_EaHT, Ratio_FlHT, MT_EaHT	Zm00001d030834	GRMZM2G139324	162279664	162280982	+	-55226	1
1-162334890	1	162334890	Diff_EaHT, Diff_SFHT, Ratio_SFHT, Diff_FlHT, SFHT, MT_FlHT, Ratio_EaHT, Ratio_FlHT, MT_EaHT	Zm00001d030837	GRMZM2G048140	162455095	162458202	+	120205	1
1-162336292	1	162336292	Diff_EaHT, Diff_SFHT, Ratio_SFHT, Diff_FlHT, SFHT, MT_FlHT, Ratio_EaHT, Ratio_FlHT, MT_EaHT	Zm00001d030832	GRMZM2G331902	162231719	162233777	+	-104573	3	Probable polyamine transporter
1-162336292	1	162336292	Diff_EaHT, Diff_SFHT, Ratio_SFHT, Diff_FlHT, SFHT, MT_FlHT, Ratio_EaHT, Ratio_FlHT, MT_EaHT	Zm00001d030833	GRMZM2G139328	162240102	162241109	+	-96190	2	transcriptional regulator of RNA polII SAGA subunit
1-162336292	1	162336292	Diff_EaHT, Diff_SFHT, Ratio_SFHT, Diff_FlHT, SFHT, MT_FlHT, Ratio_EaHT, Ratio_FlHT, MT_EaHT	Zm00001d030834	GRMZM2G139324	162279664	162280982	+	-56628	1
1-162336292	1	162336292	Diff_EaHT, Diff_SFHT, Ratio_SFHT, Diff_FlHT, SFHT, MT_FlHT, Ratio_EaHT, Ratio_FlHT, MT_EaHT	Zm00001d030837	GRMZM2G048140	162455095	162458202	+	118803	1
1-162337859	1	162337859	Diff_EaHT, Diff_SFHT, Ratio_SFHT, Diff_FlHT, SFHT, MT_FlHT, Ratio_EaHT, Ratio_FlHT, MT_EaHT	Zm00001d030832	GRMZM2G331902	162231719	162233777	+	-106140	3	Probable polyamine transporter
1-162337859	1	162337859	Diff_EaHT, Diff_SFHT, Ratio_SFHT, Diff_FlHT, SFHT, MT_FlHT, Ratio_EaHT, Ratio_FlHT, MT_EaHT	Zm00001d030833	GRMZM2G139328	162240102	162241109	+	-97757	2	transcriptional regulator of RNA polII SAGA subunit
1-162337859	1	162337859	Diff_EaHT, Diff_SFHT, Ratio_SFHT, Diff_FlHT, SFHT, MT_FlHT, Ratio_EaHT, Ratio_FlHT, MT_EaHT	Zm00001d030834	GRMZM2G139324	162279664	162280982	+	-58195	1
1-162337859	1	162337859	Diff_EaHT, Diff_SFHT, Ratio_SFHT, Diff_FlHT, SFHT, MT_FlHT, Ratio_EaHT, Ratio_FlHT, MT_EaHT	Zm00001d030837	GRMZM2G048140	162455095	162458202	+	117236	1
1-162337859	1	162337859	Diff_EaHT, Diff_SFHT, Ratio_SFHT, Diff_FlHT, SFHT, MT_FlHT, Ratio_EaHT, Ratio_FlHT, MT_EaHT	Zm00001d030838	GRMZM2G348780	162461903	162463566	+	124044	2		GRAS-transcription factor 36
1-162370063	1	162370063	Diff_EaHT, Diff_SFHT, Ratio_SFHT, SFHT, MT_FlHT, Ratio_EaHT, MT_EaHT	Zm00001d030834	GRMZM2G139324	162279664	162280982	+	-90399	1
1-162370063	1	162370063	Diff_EaHT, Diff_SFHT, Ratio_SFHT, SFHT, MT_FlHT, Ratio_EaHT, MT_EaHT	Zm00001d030837	GRMZM2G048140	162455095	162458202	+	85032	1
1-162370063	1	162370063	Diff_EaHT, Diff_SFHT, Ratio_SFHT, SFHT, MT_FlHT, Ratio_EaHT, MT_EaHT	Zm00001d030838	GRMZM2G348780	162461903	162463566	+	91840	2		GRAS-transcription factor 36
1-162370651	1	162370651	Diff_EaHT, Diff_SFHT, Ratio_SFHT, Diff_FlHT, SFHT, MT_FlHT, Ratio_EaHT, Ratio_FlHT, MT_EaHT	Zm00001d030834	GRMZM2G139324	162279664	162280982	+	-90987	1
1-162370651	1	162370651	Diff_EaHT, Diff_SFHT, Ratio_SFHT, Diff_FlHT, SFHT, MT_FlHT, Ratio_EaHT, Ratio_FlHT, MT_EaHT	Zm00001d030837	GRMZM2G048140	162455095	162458202	+	84444	1
1-162370651	1	162370651	Diff_EaHT, Diff_SFHT, Ratio_SFHT, Diff_FlHT, SFHT, MT_FlHT, Ratio_EaHT, Ratio_FlHT, MT_EaHT	Zm00001d030838	GRMZM2G348780	162461903	162463566	+	91252	2		GRAS-transcription factor 36
1-162371281	1	162371281	Diff_EaHT, Diff_SFHT, Ratio_SFHT, Diff_FlHT, SFHT, MT_FlHT, Ratio_EaHT, Ratio_FlHT, MT_EaHT, Score	Zm00001d030834	GRMZM2G139324	162279664	162280982	+	-91617	1
1-162371281	1	162371281	Diff_EaHT, Diff_SFHT, Ratio_SFHT, Diff_FlHT, SFHT, MT_FlHT, Ratio_EaHT, Ratio_FlHT, MT_EaHT, Score	Zm00001d030837	GRMZM2G048140	162455095	162458202	+	83814	1
1-162371281	1	162371281	Diff_EaHT, Diff_SFHT, Ratio_SFHT, Diff_FlHT, SFHT, MT_FlHT, Ratio_EaHT, Ratio_FlHT, MT_EaHT, Score	Zm00001d030838	GRMZM2G348780	162461903	162463566	+	90622	2		GRAS-transcription factor 36
1-162475719	1	162475719	Diff_EaHT, Diff_SFHT, Ratio_SFHT, Diff_FlHT, MT_FlHT, Ratio_EaHT, Ratio_FlHT	Zm00001d030837	GRMZM2G048140	162455095	162458202	+	-20624	2
1-162475719	1	162475719	Diff_EaHT, Diff_SFHT, Ratio_SFHT, Diff_FlHT, MT_FlHT, Ratio_EaHT, Ratio_FlHT	Zm00001d030838	GRMZM2G348780	162461903	162463566	+	-13816	1		GRAS-transcription factor 36
1-162586500	1	162586500	Diff_EaHT, Ratio_EaHT, MT_EaHT	Zm00001d030838	GRMZM2G348780	162461903	162463566	+	-124597	1		GRAS-transcription factor 36
1-162586500	1	162586500	Diff_EaHT, Ratio_EaHT, MT_EaHT	Zm00001d030841		162684142	162686159	+	97642	1
1-162586500	1	162586500	Diff_EaHT, Ratio_EaHT, MT_EaHT	Zm00001d030842	GRMZM2G304926	162684497	162685108	-	97997	2
1-162586549	1	162586549	Diff_EaHT, Ratio_EaHT, MT_EaHT	Zm00001d030838	GRMZM2G348780	162461903	162463566	+	-124646	1		GRAS-transcription factor 36
1-162586549	1	162586549	Diff_EaHT, Ratio_EaHT, MT_EaHT	Zm00001d030841		162684142	162686159	+	97593	1
1-162586549	1	162586549	Diff_EaHT, Ratio_EaHT, MT_EaHT	Zm00001d030842	GRMZM2G304926	162684497	162685108	-	97948	2
1-168627842	1	168627842	Diff_EaHT, MT_EaHT	Zm00001d030945	GRMZM2G124423	168549311	168550507	+	-78531	2	RING-H2 finger protein ATL65
1-168627842	1	168627842	Diff_EaHT, MT_EaHT	Zm00001d030947	GRMZM2G017584	168612673	168630489	+	-15169	1	BTB/POZ domain-containing protein
1-168627842	1	168627842	Diff_EaHT, MT_EaHT	Zm00001d030950	GRMZM2G017486	168632484	168634076	+	4642	1	BTB/POZ domain-containing protein
1-168627842	1	168627842	Diff_EaHT, MT_EaHT	Zm00001d030951	GRMZM2G017405	168634818	168645497	-	6976	2	Probable tetraacyldisaccharide 4'-kinase mitochondrial
1-168627842	1	168627842	Diff_EaHT, MT_EaHT	Zm00001d030952		168646071	168649959	+	18229	3
1-168627898	1	168627898	Diff_EaHT, MT_EaHT	Zm00001d030945	GRMZM2G124423	168549311	168550507	+	-78587	2	RING-H2 finger protein ATL65
1-168627898	1	168627898	Diff_EaHT, MT_EaHT	Zm00001d030947	GRMZM2G017584	168612673	168630489	+	-15225	1	BTB/POZ domain-containing protein
1-168627898	1	168627898	Diff_EaHT, MT_EaHT	Zm00001d030950	GRMZM2G017486	168632484	168634076	+	4586	1	BTB/POZ domain-containing protein
1-168627898	1	168627898	Diff_EaHT, MT_EaHT	Zm00001d030951	GRMZM2G017405	168634818	168645497	-	6920	2	Probable tetraacyldisaccharide 4'-kinase mitochondrial
1-168627898	1	168627898	Diff_EaHT, MT_EaHT	Zm00001d030952		168646071	168649959	+	18173	3
1-168631610	1	168631610	Diff_EaHT, MT_EaHT	Zm00001d030945	GRMZM2G124423	168549311	168550507	+	-82299	2	RING-H2 finger protein ATL65
1-168631610	1	168631610	Diff_EaHT, MT_EaHT	Zm00001d030947	GRMZM2G017584	168612673	168630489	+	-18937	1	BTB/POZ domain-containing protein
1-168631610	1	168631610	Diff_EaHT, MT_EaHT	Zm00001d030950	GRMZM2G017486	168632484	168634076	+	874	1	BTB/POZ domain-containing protein
1-168631610	1	168631610	Diff_EaHT, MT_EaHT	Zm00001d030951	GRMZM2G017405	168634818	168645497	-	3208	2	Probable tetraacyldisaccharide 4'-kinase mitochondrial
1-168631610	1	168631610	Diff_EaHT, MT_EaHT	Zm00001d030952		168646071	168649959	+	14461	3
1-168956016	1	168956016	Diff_EaHT, Ratio_EaHT, MT_EaHT	Zm00001d030955	GRMZM2G007555	168915204	168928386	+	-40812	1	calcineurin B-like11	calcineurin B-like11
1-168956016	1	168956016	Diff_EaHT, Ratio_EaHT, MT_EaHT	Zm00001d030958	GRMZM2G039094	169037521	169044042	+	81505	1	TRAF-like superfamily protein
1-169168212	1	169168212	Diff_EaHT, SFHT, MT_FlHT, Ratio_EaHT, MT_EaHT	Zm00001d030959	GRMZM5G845076	169192699	169193565	-	24487	1	Iron-sulfur cluster assembly protein 1
1-169168212	1	169168212	Diff_EaHT, SFHT, MT_FlHT, Ratio_EaHT, MT_EaHT	Zm00001d030960	GRMZM2G012156	169229481	169239762	+	61269	2	TRAF-like superfamily protein
1-169218187	1	169218187	Diff_EaHT, Ratio_EaHT, MT_EaHT	Zm00001d030959	GRMZM5G845076	169192699	169193565	-	-25488	1	Iron-sulfur cluster assembly protein 1
1-169218187	1	169218187	Diff_EaHT, Ratio_EaHT, MT_EaHT	Zm00001d030960	GRMZM2G012156	169229481	169239762	+	11294	1	TRAF-like superfamily protein
1-169218187	1	169218187	Diff_EaHT, Ratio_EaHT, MT_EaHT	Zm00001d030962	GRMZM5G831313	169327810	169330606	-	109623	2	FAD/NAD(P)-binding oxidoreductase family protein
1-171886617	1	171886617	Diff_EaHT, Diff_FlHT, SFHT, MT_FlHT, Ratio_FlHT, MT_EaHT	Zm00001d030982	GRMZM2G155314	171818548	171823296	+	-68069	1	ankyrin repeat family protein
1-174977728	1	174977728	Diff_EaHT	Zm00001d031050	GRMZM2G107984	174872589	174876413	-	-105139	3	DEAD-box ATP-dependent RNA helicase 53
1-174977728	1	174977728	Diff_EaHT	Zm00001d031051		174877395	174881197	-	-100333	2
1-174977728	1	174977728	Diff_EaHT	Zm00001d031053	GRMZM5G836977	174882516	174885087	-	-95212	1	Patatin-like protein 6
1-174977728	1	174977728	Diff_EaHT	Zm00001d031054	GRMZM2G459512	174980588	174982311	-	2860	1	General transcription factor 2-related zinc finger protein
1-174977728	1	174977728	Diff_EaHT	Zm00001d031055		175030663	175031673	-	52935	2	glutamate-ammonia ligases%3Bcatalytics%3Bglutamate-ammonia ligases
1-174977728	1	174977728	Diff_EaHT	Zm00001d031056		175036078	175037888	-	58350	3	DNA-directed RNA polymerase II protein
1-175508420	1	175508420	Diff_EaHT, Diff_SFHT, Ratio_SFHT, Diff_FlHT, SFHT, Ratio_EaHT, Ratio_FlHT, MT_EaHT, Score	Zm00001d031065	GRMZM2G119339	175602323	175609344	+	93903	1	Probable mediator of RNA polymerase II transcription subunit 19b
1-175508420	1	175508420	Diff_EaHT, Diff_SFHT, Ratio_SFHT, Diff_FlHT, SFHT, Ratio_EaHT, Ratio_FlHT, MT_EaHT, Score	Zm00001d031066	GRMZM5G818213	175632203	175633203	-	123783	2	alpha/beta-Hydrolases superfamily protein
1-176352832	1	176352832	Diff_EaHT, Diff_SFHT, Ratio_SFHT, Diff_FlHT, SFHT, MT_FlHT, Ratio_EaHT, Ratio_FlHT, MT_EaHT, Score	Zm00001d031079	GRMZM2G013960	176344673	176345218	-	-8159	1	Os12g0617001 protein
1-176352832	1	176352832	Diff_EaHT, Diff_SFHT, Ratio_SFHT, Diff_FlHT, SFHT, MT_FlHT, Ratio_EaHT, Ratio_FlHT, MT_EaHT, Score	Zm00001d031081	GRMZM2G099542	176353803	176359878	-	971	1	NagB/RpiA/CoA transferase-like superfamily protein
1-176352832	1	176352832	Diff_EaHT, Diff_SFHT, Ratio_SFHT, Diff_FlHT, SFHT, MT_FlHT, Ratio_EaHT, Ratio_FlHT, MT_EaHT, Score	Zm00001d031082		176367093	176368044	-	14261	2
1-176352832	1	176352832	Diff_EaHT, Diff_SFHT, Ratio_SFHT, Diff_FlHT, SFHT, MT_FlHT, Ratio_EaHT, Ratio_FlHT, MT_EaHT, Score	Zm00001d031083	AC205972.3_FG002	176410642	176422181	-	57810	3
1-176354705	1	176354705	Diff_EaHT, Diff_SFHT, Ratio_SFHT, Diff_FlHT, SFHT, MT_FlHT, Ratio_EaHT, Ratio_FlHT, MT_EaHT, Score	Zm00001d031079	GRMZM2G013960	176344673	176345218	-	-10032	2	Os12g0617001 protein
1-176354705	1	176354705	Diff_EaHT, Diff_SFHT, Ratio_SFHT, Diff_FlHT, SFHT, MT_FlHT, Ratio_EaHT, Ratio_FlHT, MT_EaHT, Score	Zm00001d031081	GRMZM2G099542	176353803	176359878	-	-902	1	NagB/RpiA/CoA transferase-like superfamily protein
1-176354705	1	176354705	Diff_EaHT, Diff_SFHT, Ratio_SFHT, Diff_FlHT, SFHT, MT_FlHT, Ratio_EaHT, Ratio_FlHT, MT_EaHT, Score	Zm00001d031082		176367093	176368044	-	12388	1
1-176354705	1	176354705	Diff_EaHT, Diff_SFHT, Ratio_SFHT, Diff_FlHT, SFHT, MT_FlHT, Ratio_EaHT, Ratio_FlHT, MT_EaHT, Score	Zm00001d031083	AC205972.3_FG002	176410642	176422181	-	55937	2
1-176354705	1	176354705	Diff_EaHT, Diff_SFHT, Ratio_SFHT, Diff_FlHT, SFHT, MT_FlHT, Ratio_EaHT, Ratio_FlHT, MT_EaHT, Score	Zm00001d031085	GRMZM2G017116	176430042	176430541	-	75337	3	Gamma-glutamyl peptidase 1
1-176354708	1	176354708	Diff_EaHT, Diff_SFHT, Ratio_SFHT, Diff_FlHT, SFHT, MT_FlHT, Ratio_EaHT, Ratio_FlHT, MT_EaHT, Score	Zm00001d031079	GRMZM2G013960	176344673	176345218	-	-10035	2	Os12g0617001 protein
1-176354708	1	176354708	Diff_EaHT, Diff_SFHT, Ratio_SFHT, Diff_FlHT, SFHT, MT_FlHT, Ratio_EaHT, Ratio_FlHT, MT_EaHT, Score	Zm00001d031081	GRMZM2G099542	176353803	176359878	-	-905	1	NagB/RpiA/CoA transferase-like superfamily protein
1-176354708	1	176354708	Diff_EaHT, Diff_SFHT, Ratio_SFHT, Diff_FlHT, SFHT, MT_FlHT, Ratio_EaHT, Ratio_FlHT, MT_EaHT, Score	Zm00001d031082		176367093	176368044	-	12385	1
1-176354708	1	176354708	Diff_EaHT, Diff_SFHT, Ratio_SFHT, Diff_FlHT, SFHT, MT_FlHT, Ratio_EaHT, Ratio_FlHT, MT_EaHT, Score	Zm00001d031083	AC205972.3_FG002	176410642	176422181	-	55934	2
1-176354708	1	176354708	Diff_EaHT, Diff_SFHT, Ratio_SFHT, Diff_FlHT, SFHT, MT_FlHT, Ratio_EaHT, Ratio_FlHT, MT_EaHT, Score	Zm00001d031085	GRMZM2G017116	176430042	176430541	-	75334	3	Gamma-glutamyl peptidase 1
1-176354921	1	176354921	Diff_EaHT, Diff_SFHT, Ratio_SFHT, Diff_FlHT, SFHT, MT_FlHT, Ratio_EaHT, Ratio_FlHT, MT_EaHT	Zm00001d031079	GRMZM2G013960	176344673	176345218	-	-10248	2	Os12g0617001 protein
1-176354921	1	176354921	Diff_EaHT, Diff_SFHT, Ratio_SFHT, Diff_FlHT, SFHT, MT_FlHT, Ratio_EaHT, Ratio_FlHT, MT_EaHT	Zm00001d031081	GRMZM2G099542	176353803	176359878	-	-1118	1	NagB/RpiA/CoA transferase-like superfamily protein
1-176354921	1	176354921	Diff_EaHT, Diff_SFHT, Ratio_SFHT, Diff_FlHT, SFHT, MT_FlHT, Ratio_EaHT, Ratio_FlHT, MT_EaHT	Zm00001d031082		176367093	176368044	-	12172	1
1-176354921	1	176354921	Diff_EaHT, Diff_SFHT, Ratio_SFHT, Diff_FlHT, SFHT, MT_FlHT, Ratio_EaHT, Ratio_FlHT, MT_EaHT	Zm00001d031083	AC205972.3_FG002	176410642	176422181	-	55721	2
1-176354921	1	176354921	Diff_EaHT, Diff_SFHT, Ratio_SFHT, Diff_FlHT, SFHT, MT_FlHT, Ratio_EaHT, Ratio_FlHT, MT_EaHT	Zm00001d031085	GRMZM2G017116	176430042	176430541	-	75121	3	Gamma-glutamyl peptidase 1
1-176354985	1	176354985	Diff_EaHT, Diff_SFHT, Ratio_SFHT, Diff_FlHT, SFHT, MT_FlHT, Ratio_EaHT, Ratio_FlHT, MT_EaHT, Score	Zm00001d031079	GRMZM2G013960	176344673	176345218	-	-10312	2	Os12g0617001 protein
1-176354985	1	176354985	Diff_EaHT, Diff_SFHT, Ratio_SFHT, Diff_FlHT, SFHT, MT_FlHT, Ratio_EaHT, Ratio_FlHT, MT_EaHT, Score	Zm00001d031081	GRMZM2G099542	176353803	176359878	-	-1182	1	NagB/RpiA/CoA transferase-like superfamily protein
1-176354985	1	176354985	Diff_EaHT, Diff_SFHT, Ratio_SFHT, Diff_FlHT, SFHT, MT_FlHT, Ratio_EaHT, Ratio_FlHT, MT_EaHT, Score	Zm00001d031082		176367093	176368044	-	12108	1
1-176354985	1	176354985	Diff_EaHT, Diff_SFHT, Ratio_SFHT, Diff_FlHT, SFHT, MT_FlHT, Ratio_EaHT, Ratio_FlHT, MT_EaHT, Score	Zm00001d031083	AC205972.3_FG002	176410642	176422181	-	55657	2
1-176354985	1	176354985	Diff_EaHT, Diff_SFHT, Ratio_SFHT, Diff_FlHT, SFHT, MT_FlHT, Ratio_EaHT, Ratio_FlHT, MT_EaHT, Score	Zm00001d031085	GRMZM2G017116	176430042	176430541	-	75057	3	Gamma-glutamyl peptidase 1
1-176355135	1	176355135	Diff_EaHT, Diff_SFHT, Ratio_SFHT, Diff_FlHT, SFHT, MT_FlHT, Ratio_EaHT, Ratio_FlHT, MT_EaHT	Zm00001d031079	GRMZM2G013960	176344673	176345218	-	-10462	2	Os12g0617001 protein
1-176355135	1	176355135	Diff_EaHT, Diff_SFHT, Ratio_SFHT, Diff_FlHT, SFHT, MT_FlHT, Ratio_EaHT, Ratio_FlHT, MT_EaHT	Zm00001d031081	GRMZM2G099542	176353803	176359878	-	-1332	1	NagB/RpiA/CoA transferase-like superfamily protein
1-176355135	1	176355135	Diff_EaHT, Diff_SFHT, Ratio_SFHT, Diff_FlHT, SFHT, MT_FlHT, Ratio_EaHT, Ratio_FlHT, MT_EaHT	Zm00001d031082		176367093	176368044	-	11958	1
1-176355135	1	176355135	Diff_EaHT, Diff_SFHT, Ratio_SFHT, Diff_FlHT, SFHT, MT_FlHT, Ratio_EaHT, Ratio_FlHT, MT_EaHT	Zm00001d031083	AC205972.3_FG002	176410642	176422181	-	55507	2
1-176355135	1	176355135	Diff_EaHT, Diff_SFHT, Ratio_SFHT, Diff_FlHT, SFHT, MT_FlHT, Ratio_EaHT, Ratio_FlHT, MT_EaHT	Zm00001d031085	GRMZM2G017116	176430042	176430541	-	74907	3	Gamma-glutamyl peptidase 1
1-176355157	1	176355157	Diff_EaHT, Diff_SFHT, Ratio_SFHT, Diff_FlHT, SFHT, MT_FlHT, Ratio_EaHT, Ratio_FlHT, MT_EaHT	Zm00001d031079	GRMZM2G013960	176344673	176345218	-	-10484	2	Os12g0617001 protein
1-176355157	1	176355157	Diff_EaHT, Diff_SFHT, Ratio_SFHT, Diff_FlHT, SFHT, MT_FlHT, Ratio_EaHT, Ratio_FlHT, MT_EaHT	Zm00001d031081	GRMZM2G099542	176353803	176359878	-	-1354	1	NagB/RpiA/CoA transferase-like superfamily protein
1-176355157	1	176355157	Diff_EaHT, Diff_SFHT, Ratio_SFHT, Diff_FlHT, SFHT, MT_FlHT, Ratio_EaHT, Ratio_FlHT, MT_EaHT	Zm00001d031082		176367093	176368044	-	11936	1
1-176355157	1	176355157	Diff_EaHT, Diff_SFHT, Ratio_SFHT, Diff_FlHT, SFHT, MT_FlHT, Ratio_EaHT, Ratio_FlHT, MT_EaHT	Zm00001d031083	AC205972.3_FG002	176410642	176422181	-	55485	2
1-176355157	1	176355157	Diff_EaHT, Diff_SFHT, Ratio_SFHT, Diff_FlHT, SFHT, MT_FlHT, Ratio_EaHT, Ratio_FlHT, MT_EaHT	Zm00001d031085	GRMZM2G017116	176430042	176430541	-	74885	3	Gamma-glutamyl peptidase 1
1-176355172	1	176355172	Diff_EaHT, Diff_SFHT, Ratio_SFHT, Diff_FlHT, SFHT, MT_FlHT, Ratio_EaHT, Ratio_FlHT, MT_EaHT	Zm00001d031079	GRMZM2G013960	176344673	176345218	-	-10499	2	Os12g0617001 protein
1-176355172	1	176355172	Diff_EaHT, Diff_SFHT, Ratio_SFHT, Diff_FlHT, SFHT, MT_FlHT, Ratio_EaHT, Ratio_FlHT, MT_EaHT	Zm00001d031081	GRMZM2G099542	176353803	176359878	-	-1369	1	NagB/RpiA/CoA transferase-like superfamily protein
1-176355172	1	176355172	Diff_EaHT, Diff_SFHT, Ratio_SFHT, Diff_FlHT, SFHT, MT_FlHT, Ratio_EaHT, Ratio_FlHT, MT_EaHT	Zm00001d031082		176367093	176368044	-	11921	1
1-176355172	1	176355172	Diff_EaHT, Diff_SFHT, Ratio_SFHT, Diff_FlHT, SFHT, MT_FlHT, Ratio_EaHT, Ratio_FlHT, MT_EaHT	Zm00001d031083	AC205972.3_FG002	176410642	176422181	-	55470	2
1-176355172	1	176355172	Diff_EaHT, Diff_SFHT, Ratio_SFHT, Diff_FlHT, SFHT, MT_FlHT, Ratio_EaHT, Ratio_FlHT, MT_EaHT	Zm00001d031085	GRMZM2G017116	176430042	176430541	-	74870	3	Gamma-glutamyl peptidase 1
1-176355186	1	176355186	Diff_EaHT, Diff_SFHT, Ratio_SFHT, Diff_FlHT, SFHT, MT_FlHT, Ratio_EaHT, Ratio_FlHT, MT_EaHT	Zm00001d031079	GRMZM2G013960	176344673	176345218	-	-10513	2	Os12g0617001 protein
1-176355186	1	176355186	Diff_EaHT, Diff_SFHT, Ratio_SFHT, Diff_FlHT, SFHT, MT_FlHT, Ratio_EaHT, Ratio_FlHT, MT_EaHT	Zm00001d031081	GRMZM2G099542	176353803	176359878	-	-1383	1	NagB/RpiA/CoA transferase-like superfamily protein
1-176355186	1	176355186	Diff_EaHT, Diff_SFHT, Ratio_SFHT, Diff_FlHT, SFHT, MT_FlHT, Ratio_EaHT, Ratio_FlHT, MT_EaHT	Zm00001d031082		176367093	176368044	-	11907	1
1-176355186	1	176355186	Diff_EaHT, Diff_SFHT, Ratio_SFHT, Diff_FlHT, SFHT, MT_FlHT, Ratio_EaHT, Ratio_FlHT, MT_EaHT	Zm00001d031083	AC205972.3_FG002	176410642	176422181	-	55456	2
1-176355186	1	176355186	Diff_EaHT, Diff_SFHT, Ratio_SFHT, Diff_FlHT, SFHT, MT_FlHT, Ratio_EaHT, Ratio_FlHT, MT_EaHT	Zm00001d031085	GRMZM2G017116	176430042	176430541	-	74856	3	Gamma-glutamyl peptidase 1
1-176355384	1	176355384	Diff_EaHT, Diff_SFHT, Ratio_SFHT, Diff_FlHT, SFHT, MT_FlHT, Ratio_EaHT, Ratio_FlHT, MT_EaHT	Zm00001d031079	GRMZM2G013960	176344673	176345218	-	-10711	2	Os12g0617001 protein
1-176355384	1	176355384	Diff_EaHT, Diff_SFHT, Ratio_SFHT, Diff_FlHT, SFHT, MT_FlHT, Ratio_EaHT, Ratio_FlHT, MT_EaHT	Zm00001d031081	GRMZM2G099542	176353803	176359878	-	-1581	1	NagB/RpiA/CoA transferase-like superfamily protein
1-176355384	1	176355384	Diff_EaHT, Diff_SFHT, Ratio_SFHT, Diff_FlHT, SFHT, MT_FlHT, Ratio_EaHT, Ratio_FlHT, MT_EaHT	Zm00001d031082		176367093	176368044	-	11709	1
1-176355384	1	176355384	Diff_EaHT, Diff_SFHT, Ratio_SFHT, Diff_FlHT, SFHT, MT_FlHT, Ratio_EaHT, Ratio_FlHT, MT_EaHT	Zm00001d031083	AC205972.3_FG002	176410642	176422181	-	55258	2
1-176355384	1	176355384	Diff_EaHT, Diff_SFHT, Ratio_SFHT, Diff_FlHT, SFHT, MT_FlHT, Ratio_EaHT, Ratio_FlHT, MT_EaHT	Zm00001d031085	GRMZM2G017116	176430042	176430541	-	74658	3	Gamma-glutamyl peptidase 1
1-176355502	1	176355502	Diff_EaHT, Diff_SFHT, Ratio_SFHT, Diff_FlHT, SFHT, MT_FlHT, Ratio_EaHT, Ratio_FlHT, MT_EaHT	Zm00001d031079	GRMZM2G013960	176344673	176345218	-	-10829	2	Os12g0617001 protein
1-176355502	1	176355502	Diff_EaHT, Diff_SFHT, Ratio_SFHT, Diff_FlHT, SFHT, MT_FlHT, Ratio_EaHT, Ratio_FlHT, MT_EaHT	Zm00001d031081	GRMZM2G099542	176353803	176359878	-	-1699	1	NagB/RpiA/CoA transferase-like superfamily protein
1-176355502	1	176355502	Diff_EaHT, Diff_SFHT, Ratio_SFHT, Diff_FlHT, SFHT, MT_FlHT, Ratio_EaHT, Ratio_FlHT, MT_EaHT	Zm00001d031082		176367093	176368044	-	11591	1
1-176355502	1	176355502	Diff_EaHT, Diff_SFHT, Ratio_SFHT, Diff_FlHT, SFHT, MT_FlHT, Ratio_EaHT, Ratio_FlHT, MT_EaHT	Zm00001d031083	AC205972.3_FG002	176410642	176422181	-	55140	2
1-176355502	1	176355502	Diff_EaHT, Diff_SFHT, Ratio_SFHT, Diff_FlHT, SFHT, MT_FlHT, Ratio_EaHT, Ratio_FlHT, MT_EaHT	Zm00001d031085	GRMZM2G017116	176430042	176430541	-	74540	3	Gamma-glutamyl peptidase 1
1-176361898	1	176361898	Diff_EaHT, MT_FlHT, MT_EaHT	Zm00001d031079	GRMZM2G013960	176344673	176345218	-	-17225	2	Os12g0617001 protein
1-176361898	1	176361898	Diff_EaHT, MT_FlHT, MT_EaHT	Zm00001d031081	GRMZM2G099542	176353803	176359878	-	-8095	1	NagB/RpiA/CoA transferase-like superfamily protein
1-176361898	1	176361898	Diff_EaHT, MT_FlHT, MT_EaHT	Zm00001d031082		176367093	176368044	-	5195	1
1-176361898	1	176361898	Diff_EaHT, MT_FlHT, MT_EaHT	Zm00001d031083	AC205972.3_FG002	176410642	176422181	-	48744	2
1-176361898	1	176361898	Diff_EaHT, MT_FlHT, MT_EaHT	Zm00001d031085	GRMZM2G017116	176430042	176430541	-	68144	3	Gamma-glutamyl peptidase 1
1-176395780	1	176395780	Diff_EaHT, Diff_SFHT, Ratio_SFHT, SFHT, MT_FlHT, Ratio_EaHT, MT_EaHT	Zm00001d031079	GRMZM2G013960	176344673	176345218	-	-51107	3	Os12g0617001 protein
1-176395780	1	176395780	Diff_EaHT, Diff_SFHT, Ratio_SFHT, SFHT, MT_FlHT, Ratio_EaHT, MT_EaHT	Zm00001d031081	GRMZM2G099542	176353803	176359878	-	-41977	2	NagB/RpiA/CoA transferase-like superfamily protein
1-176395780	1	176395780	Diff_EaHT, Diff_SFHT, Ratio_SFHT, SFHT, MT_FlHT, Ratio_EaHT, MT_EaHT	Zm00001d031082		176367093	176368044	-	-28687	1
1-176395780	1	176395780	Diff_EaHT, Diff_SFHT, Ratio_SFHT, SFHT, MT_FlHT, Ratio_EaHT, MT_EaHT	Zm00001d031083	AC205972.3_FG002	176410642	176422181	-	14862	1
1-176395780	1	176395780	Diff_EaHT, Diff_SFHT, Ratio_SFHT, SFHT, MT_FlHT, Ratio_EaHT, MT_EaHT	Zm00001d031085	GRMZM2G017116	176430042	176430541	-	34262	2	Gamma-glutamyl peptidase 1
1-176395780	1	176395780	Diff_EaHT, Diff_SFHT, Ratio_SFHT, SFHT, MT_FlHT, Ratio_EaHT, MT_EaHT	Zm00001d031086	GRMZM2G407181	176495793	176506822	+	100013	3	nine-cis-epoxycarotenoid dioxygenase2	nine-cis-epoxycarotenoid dioxygenase2
1-176422164	1	176422164	Diff_EaHT, Diff_SFHT, Ratio_SFHT, Diff_FlHT, SFHT, MT_FlHT, Ratio_FlHT	Zm00001d031081	GRMZM2G099542	176353803	176359878	-	-68361	3	NagB/RpiA/CoA transferase-like superfamily protein
1-176422164	1	176422164	Diff_EaHT, Diff_SFHT, Ratio_SFHT, Diff_FlHT, SFHT, MT_FlHT, Ratio_FlHT	Zm00001d031082		176367093	176368044	-	-55071	2
1-176422164	1	176422164	Diff_EaHT, Diff_SFHT, Ratio_SFHT, Diff_FlHT, SFHT, MT_FlHT, Ratio_FlHT	Zm00001d031083	AC205972.3_FG002	176410642	176422181	-	-11522	1
1-176422164	1	176422164	Diff_EaHT, Diff_SFHT, Ratio_SFHT, Diff_FlHT, SFHT, MT_FlHT, Ratio_FlHT	Zm00001d031085	GRMZM2G017116	176430042	176430541	-	7878	1	Gamma-glutamyl peptidase 1
1-176422164	1	176422164	Diff_EaHT, Diff_SFHT, Ratio_SFHT, Diff_FlHT, SFHT, MT_FlHT, Ratio_FlHT	Zm00001d031086	GRMZM2G407181	176495793	176506822	+	73629	2	nine-cis-epoxycarotenoid dioxygenase2	nine-cis-epoxycarotenoid dioxygenase2
1-176458419	1	176458419	Diff_EaHT, Diff_SFHT, Ratio_SFHT, SFHT, MT_FlHT, Ratio_EaHT, MT_EaHT	Zm00001d031082		176367093	176368044	-	-91326	3
1-176458419	1	176458419	Diff_EaHT, Diff_SFHT, Ratio_SFHT, SFHT, MT_FlHT, Ratio_EaHT, MT_EaHT	Zm00001d031083	AC205972.3_FG002	176410642	176422181	-	-47777	2
1-176458419	1	176458419	Diff_EaHT, Diff_SFHT, Ratio_SFHT, SFHT, MT_FlHT, Ratio_EaHT, MT_EaHT	Zm00001d031085	GRMZM2G017116	176430042	176430541	-	-28377	1	Gamma-glutamyl peptidase 1
1-176458419	1	176458419	Diff_EaHT, Diff_SFHT, Ratio_SFHT, SFHT, MT_FlHT, Ratio_EaHT, MT_EaHT	Zm00001d031086	GRMZM2G407181	176495793	176506822	+	37374	1	nine-cis-epoxycarotenoid dioxygenase2	nine-cis-epoxycarotenoid dioxygenase2
1-176471812	1	176471812	Diff_EaHT, Diff_SFHT, Ratio_SFHT, SFHT, MT_FlHT, Ratio_EaHT, MT_EaHT	Zm00001d031082		176367093	176368044	-	-104719	3
1-176471812	1	176471812	Diff_EaHT, Diff_SFHT, Ratio_SFHT, SFHT, MT_FlHT, Ratio_EaHT, MT_EaHT	Zm00001d031083	AC205972.3_FG002	176410642	176422181	-	-61170	2
1-176471812	1	176471812	Diff_EaHT, Diff_SFHT, Ratio_SFHT, SFHT, MT_FlHT, Ratio_EaHT, MT_EaHT	Zm00001d031085	GRMZM2G017116	176430042	176430541	-	-41770	1	Gamma-glutamyl peptidase 1
1-176471812	1	176471812	Diff_EaHT, Diff_SFHT, Ratio_SFHT, SFHT, MT_FlHT, Ratio_EaHT, MT_EaHT	Zm00001d031086	GRMZM2G407181	176495793	176506822	+	23981	1	nine-cis-epoxycarotenoid dioxygenase2	nine-cis-epoxycarotenoid dioxygenase2
1-176486077	1	176486077	Diff_EaHT, MT_FlHT, Ratio_EaHT, MT_EaHT	Zm00001d031082		176367093	176368044	-	-118984	3
1-176486077	1	176486077	Diff_EaHT, MT_FlHT, Ratio_EaHT, MT_EaHT	Zm00001d031083	AC205972.3_FG002	176410642	176422181	-	-75435	2
1-176486077	1	176486077	Diff_EaHT, MT_FlHT, Ratio_EaHT, MT_EaHT	Zm00001d031085	GRMZM2G017116	176430042	176430541	-	-56035	1	Gamma-glutamyl peptidase 1
1-176486077	1	176486077	Diff_EaHT, MT_FlHT, Ratio_EaHT, MT_EaHT	Zm00001d031086	GRMZM2G407181	176495793	176506822	+	9716	1	nine-cis-epoxycarotenoid dioxygenase2	nine-cis-epoxycarotenoid dioxygenase2
1-176506929	1	176506929	Diff_EaHT, Diff_SFHT, Ratio_SFHT, Diff_FlHT, SFHT, MT_FlHT, Ratio_EaHT, Ratio_FlHT, MT_EaHT	Zm00001d031083	AC205972.3_FG002	176410642	176422181	-	-96287	3
1-176506929	1	176506929	Diff_EaHT, Diff_SFHT, Ratio_SFHT, Diff_FlHT, SFHT, MT_FlHT, Ratio_EaHT, Ratio_FlHT, MT_EaHT	Zm00001d031085	GRMZM2G017116	176430042	176430541	-	-76887	2	Gamma-glutamyl peptidase 1
1-176506929	1	176506929	Diff_EaHT, Diff_SFHT, Ratio_SFHT, Diff_FlHT, SFHT, MT_FlHT, Ratio_EaHT, Ratio_FlHT, MT_EaHT	Zm00001d031086	GRMZM2G407181	176495793	176506822	+	-11136	1	nine-cis-epoxycarotenoid dioxygenase2	nine-cis-epoxycarotenoid dioxygenase2
1-176506929	1	176506929	Diff_EaHT, Diff_SFHT, Ratio_SFHT, Diff_FlHT, SFHT, MT_FlHT, Ratio_EaHT, Ratio_FlHT, MT_EaHT	Zm00001d031088	GRMZM2G028700	176622337	176632882	-	115408	1	Serine/threonine-protein phosphatase	brassinosteroid insensitive suppressor protein1
1-176507268	1	176507268	Diff_EaHT, Diff_SFHT, Ratio_SFHT, Diff_FlHT, SFHT, MT_FlHT, Ratio_EaHT, Ratio_FlHT, MT_EaHT	Zm00001d031083	AC205972.3_FG002	176410642	176422181	-	-96626	3
1-176507268	1	176507268	Diff_EaHT, Diff_SFHT, Ratio_SFHT, Diff_FlHT, SFHT, MT_FlHT, Ratio_EaHT, Ratio_FlHT, MT_EaHT	Zm00001d031085	GRMZM2G017116	176430042	176430541	-	-77226	2	Gamma-glutamyl peptidase 1
1-176507268	1	176507268	Diff_EaHT, Diff_SFHT, Ratio_SFHT, Diff_FlHT, SFHT, MT_FlHT, Ratio_EaHT, Ratio_FlHT, MT_EaHT	Zm00001d031086	GRMZM2G407181	176495793	176506822	+	-11475	1	nine-cis-epoxycarotenoid dioxygenase2	nine-cis-epoxycarotenoid dioxygenase2
1-176507268	1	176507268	Diff_EaHT, Diff_SFHT, Ratio_SFHT, Diff_FlHT, SFHT, MT_FlHT, Ratio_EaHT, Ratio_FlHT, MT_EaHT	Zm00001d031088	GRMZM2G028700	176622337	176632882	-	115069	1	Serine/threonine-protein phosphatase	brassinosteroid insensitive suppressor protein1
1-176782949	1	176782949	Diff_EaHT, MT_FlHT, Ratio_EaHT, MT_EaHT	Zm00001d031091	GRMZM2G488692	176782700	176787696	-	-249	1
1-176782949	1	176782949	Diff_EaHT, MT_FlHT, Ratio_EaHT, MT_EaHT	Zm00001d031092	GRMZM2G008250	176869959	176875893	-	87010	1	Nuclear transcription factor Y subunit A-10	CCAAT-HAP2-transcription factor 25
1-176867758	1	176867758	Diff_EaHT, Diff_SFHT, Ratio_SFHT, Diff_FlHT, SFHT, MT_FlHT, Ratio_EaHT, Ratio_FlHT, MT_EaHT, Score	Zm00001d031091	GRMZM2G488692	176782700	176787696	-	-85058	1
1-176867758	1	176867758	Diff_EaHT, Diff_SFHT, Ratio_SFHT, Diff_FlHT, SFHT, MT_FlHT, Ratio_EaHT, Ratio_FlHT, MT_EaHT, Score	Zm00001d031092	GRMZM2G008250	176869959	176875893	-	2201	1	Nuclear transcription factor Y subunit A-10	CCAAT-HAP2-transcription factor 25
1-176867758	1	176867758	Diff_EaHT, Diff_SFHT, Ratio_SFHT, Diff_FlHT, SFHT, MT_FlHT, Ratio_EaHT, Ratio_FlHT, MT_EaHT, Score	Zm00001d031093	GRMZM2G090379	176923146	176926098	+	55388	2
1-176867758	1	176867758	Diff_EaHT, Diff_SFHT, Ratio_SFHT, Diff_FlHT, SFHT, MT_FlHT, Ratio_EaHT, Ratio_FlHT, MT_EaHT, Score	Zm00001d031094	GRMZM2G091278	176987913	176988938	-	120155	3	Core-2/I-branching beta-16-N-acetylglucosaminyltransferase family protein
1-182186521	1	182186521	Diff_EaHT	Zm00001d031208		182119199	182120549	+	-67322	1	cytochrome P450 family protein
1-182186521	1	182186521	Diff_EaHT	Zm00001d031209	GRMZM2G161335	182293107	182294953	+	106586	1	benzoxazinone synthesis9	benzoxazinone synthesis9
1-198489676	1	198489676	Diff_EaHT, Diff_FlHT, Ratio_EaHT, Ratio_FlHT	Zm00001d031677	GRMZM2G048129	198453958	198455760	+	-35718	1	MtN19-like protein
1-198489676	1	198489676	Diff_EaHT, Diff_FlHT, Ratio_EaHT, Ratio_FlHT	Zm00001d031678	GRMZM2G033828	198531549	198538490	-	41873	1	retinoblastoma family3	retinoblastoma family3
1-198489676	1	198489676	Diff_EaHT, Diff_FlHT, Ratio_EaHT, Ratio_FlHT	Zm00001d031680		198550125	198551165	-	60449	2	Nuclear pore complex protein NUP96
1-198489676	1	198489676	Diff_EaHT, Diff_FlHT, Ratio_EaHT, Ratio_FlHT	Zm00001d031682	GRMZM2G353483	198599007	198601825	+	109331	3	Exocyst complex component 7
1-202830547	1	202830547	Diff_EaHT	Zm00001d031816	GRMZM5G889620	202751686	202757066	-	-78861	1
1-202830547	1	202830547	Diff_EaHT	Zm00001d031817	GRMZM2G082640	202884656	202896386	+	54109	1	PWWP domain protein
1-202830547	1	202830547	Diff_EaHT	Zm00001d031818	GRMZM2G082630	202899615	202900464	+	69068	2	Transcription factor bHLH51	bHLH-transcription factor 170
1-202830547	1	202830547	Diff_EaHT	Zm00001d031819		202907478	202908879	-	76931	3	zinc finger (MYND type) family protein / programmed cell death 2 C-terminal domain-containing protein
1-206647563	1	206647563	Diff_EaHT	Zm00001d031911	GRMZM2G086123	206533163	206537215	+	-114400	2	Protein UPSTREAM OF FLC
1-206647563	1	206647563	Diff_EaHT	Zm00001d031913	GRMZM5G804575	206640378	206642606	-	-7185	1	Nodulin-like protein 5NG4
1-206647563	1	206647563	Diff_EaHT	Zm00001d031915		206651968	206653716	+	4405	1
1-206647563	1	206647563	Diff_EaHT	Zm00001d031918	GRMZM5G840852	206664320	206665664	-	16757	2	Alba DNA/RNA-binding protein
1-206647563	1	206647563	Diff_EaHT	Zm00001d031920		206693436	206694737	-	45873	3
1-208050565	1	208050565	Diff_EaHT	Zm00001d031958	GRMZM2G015344	208010722	208014853	+	-39843	3	Pyrimidine-specific ribonucleoside hydrolase rihA	nucleoside N-ribohydrolase5
1-208050565	1	208050565	Diff_EaHT	Zm00001d031959	GRMZM2G319345	208016871	208019338	-	-33694	2	Fatty acyl-CoA reductase 1
1-208050565	1	208050565	Diff_EaHT	Zm00001d031961	GRMZM2G016439	208050358	208053463	-	-207	1	Histidine-containing phosphotransfer protein 1	histidine-containing phosphotransfer protein1
1-208050565	1	208050565	Diff_EaHT	Zm00001d031962	AC212244.4_FG004	208072495	208073445	+	21930	1
1-208050565	1	208050565	Diff_EaHT	Zm00001d031963	GRMZM2G319357	208073597	208078429	-	23032	2	Low molecular weight protein-tyrosine-phosphatase slr0328
1-211515849	1	211515849	Diff_EaHT, MT_EaHT	Zm00001d032073	GRMZM2G050583	211494652	211497588	-	-21197	2	F14D16.29
1-211515849	1	211515849	Diff_EaHT, MT_EaHT	Zm00001d032074		211498019	211501551	-	-17830	1	DNA helicase homolog
1-211515849	1	211515849	Diff_EaHT, MT_EaHT	Zm00001d032075	GRMZM2G029527	211566333	211568228	-	50484	1	exocyst subunit exo70 family protein D1
1-211521503	1	211521503	Diff_EaHT	Zm00001d032073	GRMZM2G050583	211494652	211497588	-	-26851	2	F14D16.29
1-211521503	1	211521503	Diff_EaHT	Zm00001d032074		211498019	211501551	-	-23484	1	DNA helicase homolog
1-211521503	1	211521503	Diff_EaHT	Zm00001d032075	GRMZM2G029527	211566333	211568228	-	44830	1	exocyst subunit exo70 family protein D1
1-211706508	1	211706508	Diff_EaHT	Zm00001d032076	GRMZM2G470452	211709321	211711127	-	2813	1	Serine/threonine-protein phosphatase
1-211706508	1	211706508	Diff_EaHT	Zm00001d032077	GRMZM2G163745	211750252	211750944	+	43744	2	Ethylene-responsive transcription factor ERF018	AP2-EREBP-transcription factor 199
1-211706508	1	211706508	Diff_EaHT	Zm00001d032078	GRMZM2G448258	211772301	211796592	+	65793	3	Cell division cycle 2-related protein kinase 7
1-211706517	1	211706517	Diff_EaHT, Diff_FlHT, Ratio_EaHT	Zm00001d032076	GRMZM2G470452	211709321	211711127	-	2804	1	Serine/threonine-protein phosphatase
1-211706517	1	211706517	Diff_EaHT, Diff_FlHT, Ratio_EaHT	Zm00001d032077	GRMZM2G163745	211750252	211750944	+	43735	2	Ethylene-responsive transcription factor ERF018	AP2-EREBP-transcription factor 199
1-211706517	1	211706517	Diff_EaHT, Diff_FlHT, Ratio_EaHT	Zm00001d032078	GRMZM2G448258	211772301	211796592	+	65784	3	Cell division cycle 2-related protein kinase 7
1-211877926	1	211877926	Diff_EaHT, Ratio_EaHT, MT_EaHT	Zm00001d032078	GRMZM2G448258	211772301	211796592	+	-105625	2	Cell division cycle 2-related protein kinase 7
1-211877926	1	211877926	Diff_EaHT, Ratio_EaHT, MT_EaHT	Zm00001d032079	GRMZM2G448185	211796761	211802432	-	-81165	1	Riboflavin synthase-like superfamily protein
1-211877926	1	211877926	Diff_EaHT, Ratio_EaHT, MT_EaHT	Zm00001d032081	GRMZM2G125557	211943365	211946180	-	65439	1	Dormancy-associated protein homolog 3
1-212148181	1	212148181	Diff_EaHT	Zm00001d032084	GRMZM2G059502	212111364	212112423	-	-36817	3	Chaperone DnaJ-domain superfamily protein
1-212148181	1	212148181	Diff_EaHT	Zm00001d032085		212120273	212124691	-	-27908	2
1-212148181	1	212148181	Diff_EaHT	Zm00001d032086	GRMZM2G454170	212145441	212149052	-	-2740	1
1-212148181	1	212148181	Diff_EaHT	Zm00001d032087	GRMZM2G307892	212175809	212176186	+	27628	1	60S ribosomal protein L26-1
1-212148181	1	212148181	Diff_EaHT	Zm00001d032088	GRMZM2G460861	212207299	212207712	-	59118	2	SAUR33-auxin-responsive SAUR family member	small auxin up RNA4
1-212148181	1	212148181	Diff_EaHT	Zm00001d032089	GRMZM2G053037	212234251	212236528	+	86070	3	Maltose excess protein 1 chloroplastic
1-212495379	1	212495379	Diff_EaHT, Ratio_EaHT, MT_EaHT	Zm00001d032096	GRMZM2G110306	212544489	212560643	+	49110	1	AT-rich interactive domain-containing protein 4	ARID-transcription factor 9
1-212495379	1	212495379	Diff_EaHT, Ratio_EaHT, MT_EaHT	Zm00001d032098	GRMZM2G129879	212613867	212614897	-	118488	2	DUF581 family protein	FCS-like zinc finger3
1-218502600	1	218502600	Diff_EaHT, Diff_SFHT, Ratio_SFHT, SFHT, MT_FlHT, Ratio_EaHT, MT_EaHT	Zm00001d032239	GRMZM2G106133	218500155	218501623	+	-2445	1	high mobility group family A 102	high mobility group family A 102
1-218502600	1	218502600	Diff_EaHT, Diff_SFHT, Ratio_SFHT, SFHT, MT_FlHT, Ratio_EaHT, MT_EaHT	Zm00001d032240	GRMZM2G106558	218510675	218511967	-	8075	1	myb domain protein 85	MYB-transcription factor 146
1-218502600	1	218502600	Diff_EaHT, Diff_SFHT, Ratio_SFHT, SFHT, MT_FlHT, Ratio_EaHT, MT_EaHT	Zm00001d032242		218581174	218582804	+	78574	2
1-218502600	1	218502600	Diff_EaHT, Diff_SFHT, Ratio_SFHT, SFHT, MT_FlHT, Ratio_EaHT, MT_EaHT	Zm00001d032244	GRMZM2G395348	218617548	218619858	+	114948	3	Probable inactive receptor kinase
1-219695320	1	219695320	Diff_EaHT	Zm00001d032263	GRMZM2G119357	219629525	219630314	-	-65795	2	Chromatin remodeling protein EBS	PHD-transcription factor 2
1-219695320	1	219695320	Diff_EaHT	Zm00001d032264	GRMZM5G893055	219659820	219661541	+	-35500	1	U-box domain-containing protein 40
1-219695320	1	219695320	Diff_EaHT	Zm00001d032265	GRMZM2G324999	219763429	219764430	+	68109	1	WRKY69-superfamily of TFs having WRKY and zinc finger domains	WRKY-transcription factor 25
1-219695320	1	219695320	Diff_EaHT	Zm00001d032266	GRMZM2G325026	219764889	219772132	-	69569	2	Cytochrome b5
1-221064437	1	221064437	Diff_EaHT	Zm00001d032298	GRMZM2G347280	220971335	220973749	+	-93102	1	trehalose-6-phosphate phosphatase1	trehalose-6-phosphate phosphatase1
1-221064437	1	221064437	Diff_EaHT	Zm00001d032299		221079602	221082180	+	15165	1	programmed cell death 2 C-terminal domain-containing protein	amidase2
1-221064437	1	221064437	Diff_EaHT	Zm00001d032300	GRMZM2G149553	221083224	221085513	+	18787	2	Major facilitator superfamily protein
1-221064437	1	221064437	Diff_EaHT	Zm00001d032301	GRMZM2G093666	221117789	221131935	-	53352	3	S-adenosyl-L-methionine-dependent methyltransferases superfamily protein
1-221068244	1	221068244	Diff_EaHT, Ratio_EaHT	Zm00001d032298	GRMZM2G347280	220971335	220973749	+	-96909	1	trehalose-6-phosphate phosphatase1	trehalose-6-phosphate phosphatase1
1-221068244	1	221068244	Diff_EaHT, Ratio_EaHT	Zm00001d032299		221079602	221082180	+	11358	1	programmed cell death 2 C-terminal domain-containing protein	amidase2
1-221068244	1	221068244	Diff_EaHT, Ratio_EaHT	Zm00001d032300	GRMZM2G149553	221083224	221085513	+	14980	2	Major facilitator superfamily protein
1-221068244	1	221068244	Diff_EaHT, Ratio_EaHT	Zm00001d032301	GRMZM2G093666	221117789	221131935	-	49545	3	S-adenosyl-L-methionine-dependent methyltransferases superfamily protein
1-221424289	1	221424289	Diff_EaHT	Zm00001d032304	GRMZM2G152408	221392194	221397307	+	-32095	1	zinc finger (C3HC4-type RING finger) family protein / BRCT domain-containing protein
1-221424289	1	221424289	Diff_EaHT	Zm00001d032306	GRMZM2G059985	221455582	221459775	+	31293	1
1-221424289	1	221424289	Diff_EaHT	Zm00001d032307	GRMZM2G047124	221499275	221499553	-	74986	2
1-221604084	1	221604084	Diff_EaHT, Diff_SFHT, Ratio_SFHT, SFHT, MT_FlHT, Ratio_EaHT, MT_EaHT	Zm00001d032307	GRMZM2G047124	221499275	221499553	-	-104809	2
1-221604084	1	221604084	Diff_EaHT, Diff_SFHT, Ratio_SFHT, SFHT, MT_FlHT, Ratio_EaHT, MT_EaHT	Zm00001d032308	GRMZM2G138475	221568089	221571245	+	-35995	1	NHL domain-containing protein
1-221604084	1	221604084	Diff_EaHT, Diff_SFHT, Ratio_SFHT, SFHT, MT_FlHT, Ratio_EaHT, MT_EaHT	Zm00001d032310	GRMZM2G114093	221630345	221634888	-	26261	1	Protein kinase superfamily protein
1-222395307	1	222395307	Diff_EaHT	Zm00001d032324	GRMZM2G097342	222454489	222455606	+	59182	1
1-222824780	1	222824780	Diff_EaHT	Zm00001d032332	GRMZM2G127361	222796870	222798578	+	-27910	3	Quinone oxidoreductase-like protein At1g23740
1-222824780	1	222824780	Diff_EaHT	Zm00001d032333	GRMZM2G127374	222798470	222804025	-	-26310	2	Phosphoglucan phosphatase LSF1 chloroplastic
1-222824780	1	222824780	Diff_EaHT	Zm00001d032334	GRMZM2G127396	222824114	222841357	-	-666	1	Probable phospholipid-transporting ATPase 8
1-222840398	1	222840398	Diff_EaHT	Zm00001d032332	GRMZM2G127361	222796870	222798578	+	-43528	3	Quinone oxidoreductase-like protein At1g23740
1-222840398	1	222840398	Diff_EaHT	Zm00001d032333	GRMZM2G127374	222798470	222804025	-	-41928	2	Phosphoglucan phosphatase LSF1 chloroplastic
1-222840398	1	222840398	Diff_EaHT	Zm00001d032334	GRMZM2G127396	222824114	222841357	-	-16284	1	Probable phospholipid-transporting ATPase 8
1-222840398	1	222840398	Diff_EaHT	Zm00001d032335		222953664	222955145	+	113266	1	Tetratricopeptide repeat (TPR)-like superfamily protein
1-223059305	1	223059305	Diff_EaHT	Zm00001d032335		222953664	222955145	+	-105641	3	Tetratricopeptide repeat (TPR)-like superfamily protein
1-223059305	1	223059305	Diff_EaHT	Zm00001d032336	GRMZM2G008663	222976163	223002067	+	-83142	2	Tetratricopeptide repeat (TPR)-like superfamily protein
1-223059305	1	223059305	Diff_EaHT	Zm00001d032337	GRMZM2G141707	223035489	223037623	+	-23816	1	Thioredoxin-like protein CITRX chloroplastic
1-223059305	1	223059305	Diff_EaHT	Zm00001d032338	GRMZM2G015925	223125105	223134194	+	65800	1	Polynucleotidyl transferase ribonuclease H-like superfamily protein
1-223059305	1	223059305	Diff_EaHT	Zm00001d032339	GRMZM2G321010	223133048	223133824	-	73743	2
1-223081241	1	223081241	Diff_EaHT	Zm00001d032336	GRMZM2G008663	222976163	223002067	+	-105078	2	Tetratricopeptide repeat (TPR)-like superfamily protein
1-223081241	1	223081241	Diff_EaHT	Zm00001d032337	GRMZM2G141707	223035489	223037623	+	-45752	1	Thioredoxin-like protein CITRX chloroplastic
1-223081241	1	223081241	Diff_EaHT	Zm00001d032338	GRMZM2G015925	223125105	223134194	+	43864	1	Polynucleotidyl transferase ribonuclease H-like superfamily protein
1-223081241	1	223081241	Diff_EaHT	Zm00001d032339	GRMZM2G321010	223133048	223133824	-	51807	2
1-223157044	1	223157044	Diff_EaHT	Zm00001d032337	GRMZM2G141707	223035489	223037623	+	-121555	3	Thioredoxin-like protein CITRX chloroplastic
1-223157044	1	223157044	Diff_EaHT	Zm00001d032338	GRMZM2G015925	223125105	223134194	+	-31939	2	Polynucleotidyl transferase ribonuclease H-like superfamily protein
1-223157044	1	223157044	Diff_EaHT	Zm00001d032339	GRMZM2G321010	223133048	223133824	-	-23996	1
1-223157044	1	223157044	Diff_EaHT	Zm00001d032342	GRMZM2G154114	223207069	223208214	-	50025	1	Protein kinase superfamily protein
1-223157044	1	223157044	Diff_EaHT	Zm00001d032343	GRMZM2G074094	223237080	223240559	-	80036	2	Histone-lysine N-methyltransferase H3 lysine-9 specific SUVH5	SET domain group 103
1-223353348	1	223353348	Diff_EaHT, Ratio_EaHT	Zm00001d032345	GRMZM2G136426	223305606	223306777	-	-47742	3	Nudix hydrolase 15 mitochondrial
1-223353348	1	223353348	Diff_EaHT, Ratio_EaHT	Zm00001d032346	GRMZM2G469523	223326874	223334279	+	-26474	2	UDP-glucose 4-epimerase 4
1-223353348	1	223353348	Diff_EaHT, Ratio_EaHT	Zm00001d032347	GRMZM2G047153	223350470	223352163	+	-2878	1	DNAJ heat shock family protein
1-223353348	1	223353348	Diff_EaHT, Ratio_EaHT	Zm00001d032348		223363214	223365428	+	9866	1
1-223353348	1	223353348	Diff_EaHT, Ratio_EaHT	Zm00001d032350	GRMZM2G045688	223440445	223444783	-	87097	2
1-223353555	1	223353555	Diff_EaHT	Zm00001d032345	GRMZM2G136426	223305606	223306777	-	-47949	3	Nudix hydrolase 15 mitochondrial
1-223353555	1	223353555	Diff_EaHT	Zm00001d032346	GRMZM2G469523	223326874	223334279	+	-26681	2	UDP-glucose 4-epimerase 4
1-223353555	1	223353555	Diff_EaHT	Zm00001d032347	GRMZM2G047153	223350470	223352163	+	-3085	1	DNAJ heat shock family protein
1-223353555	1	223353555	Diff_EaHT	Zm00001d032348		223363214	223365428	+	9659	1
1-223353555	1	223353555	Diff_EaHT	Zm00001d032350	GRMZM2G045688	223440445	223444783	-	86890	2
1-223355120	1	223355120	Diff_EaHT, Ratio_EaHT	Zm00001d032345	GRMZM2G136426	223305606	223306777	-	-49514	3	Nudix hydrolase 15 mitochondrial
1-223355120	1	223355120	Diff_EaHT, Ratio_EaHT	Zm00001d032346	GRMZM2G469523	223326874	223334279	+	-28246	2	UDP-glucose 4-epimerase 4
1-223355120	1	223355120	Diff_EaHT, Ratio_EaHT	Zm00001d032347	GRMZM2G047153	223350470	223352163	+	-4650	1	DNAJ heat shock family protein
1-223355120	1	223355120	Diff_EaHT, Ratio_EaHT	Zm00001d032348		223363214	223365428	+	8094	1
1-223355120	1	223355120	Diff_EaHT, Ratio_EaHT	Zm00001d032350	GRMZM2G045688	223440445	223444783	-	85325	2
1-223361780	1	223361780	Diff_EaHT	Zm00001d032345	GRMZM2G136426	223305606	223306777	-	-56174	3	Nudix hydrolase 15 mitochondrial
1-223361780	1	223361780	Diff_EaHT	Zm00001d032346	GRMZM2G469523	223326874	223334279	+	-34906	2	UDP-glucose 4-epimerase 4
1-223361780	1	223361780	Diff_EaHT	Zm00001d032347	GRMZM2G047153	223350470	223352163	+	-11310	1	DNAJ heat shock family protein
1-223361780	1	223361780	Diff_EaHT	Zm00001d032348		223363214	223365428	+	1434	1
1-223361780	1	223361780	Diff_EaHT	Zm00001d032350	GRMZM2G045688	223440445	223444783	-	78665	2
1-223361974	1	223361974	Diff_EaHT, Ratio_EaHT	Zm00001d032345	GRMZM2G136426	223305606	223306777	-	-56368	3	Nudix hydrolase 15 mitochondrial
1-223361974	1	223361974	Diff_EaHT, Ratio_EaHT	Zm00001d032346	GRMZM2G469523	223326874	223334279	+	-35100	2	UDP-glucose 4-epimerase 4
1-223361974	1	223361974	Diff_EaHT, Ratio_EaHT	Zm00001d032347	GRMZM2G047153	223350470	223352163	+	-11504	1	DNAJ heat shock family protein
1-223361974	1	223361974	Diff_EaHT, Ratio_EaHT	Zm00001d032348		223363214	223365428	+	1240	1
1-223361974	1	223361974	Diff_EaHT, Ratio_EaHT	Zm00001d032350	GRMZM2G045688	223440445	223444783	-	78471	2
1-223362108	1	223362108	Diff_EaHT, Ratio_EaHT	Zm00001d032345	GRMZM2G136426	223305606	223306777	-	-56502	3	Nudix hydrolase 15 mitochondrial
1-223362108	1	223362108	Diff_EaHT, Ratio_EaHT	Zm00001d032346	GRMZM2G469523	223326874	223334279	+	-35234	2	UDP-glucose 4-epimerase 4
1-223362108	1	223362108	Diff_EaHT, Ratio_EaHT	Zm00001d032347	GRMZM2G047153	223350470	223352163	+	-11638	1	DNAJ heat shock family protein
1-223362108	1	223362108	Diff_EaHT, Ratio_EaHT	Zm00001d032348		223363214	223365428	+	1106	1
1-223362108	1	223362108	Diff_EaHT, Ratio_EaHT	Zm00001d032350	GRMZM2G045688	223440445	223444783	-	78337	2
1-223362125	1	223362125	Diff_EaHT, Ratio_EaHT	Zm00001d032345	GRMZM2G136426	223305606	223306777	-	-56519	3	Nudix hydrolase 15 mitochondrial
1-223362125	1	223362125	Diff_EaHT, Ratio_EaHT	Zm00001d032346	GRMZM2G469523	223326874	223334279	+	-35251	2	UDP-glucose 4-epimerase 4
1-223362125	1	223362125	Diff_EaHT, Ratio_EaHT	Zm00001d032347	GRMZM2G047153	223350470	223352163	+	-11655	1	DNAJ heat shock family protein
1-223362125	1	223362125	Diff_EaHT, Ratio_EaHT	Zm00001d032348		223363214	223365428	+	1089	1
1-223362125	1	223362125	Diff_EaHT, Ratio_EaHT	Zm00001d032350	GRMZM2G045688	223440445	223444783	-	78320	2
1-223369457	1	223369457	Diff_EaHT	Zm00001d032346	GRMZM2G469523	223326874	223334279	+	-42583	3	UDP-glucose 4-epimerase 4
1-223369457	1	223369457	Diff_EaHT	Zm00001d032347	GRMZM2G047153	223350470	223352163	+	-18987	2	DNAJ heat shock family protein
1-223369457	1	223369457	Diff_EaHT	Zm00001d032348		223363214	223365428	+	-6243	1
1-223369457	1	223369457	Diff_EaHT	Zm00001d032350	GRMZM2G045688	223440445	223444783	-	70988	1
1-223369466	1	223369466	Diff_EaHT	Zm00001d032346	GRMZM2G469523	223326874	223334279	+	-42592	3	UDP-glucose 4-epimerase 4
1-223369466	1	223369466	Diff_EaHT	Zm00001d032347	GRMZM2G047153	223350470	223352163	+	-18996	2	DNAJ heat shock family protein
1-223369466	1	223369466	Diff_EaHT	Zm00001d032348		223363214	223365428	+	-6252	1
1-223369466	1	223369466	Diff_EaHT	Zm00001d032350	GRMZM2G045688	223440445	223444783	-	70979	1
1-223369959	1	223369959	Diff_EaHT	Zm00001d032346	GRMZM2G469523	223326874	223334279	+	-43085	3	UDP-glucose 4-epimerase 4
1-223369959	1	223369959	Diff_EaHT	Zm00001d032347	GRMZM2G047153	223350470	223352163	+	-19489	2	DNAJ heat shock family protein
1-223369959	1	223369959	Diff_EaHT	Zm00001d032348		223363214	223365428	+	-6745	1
1-223369959	1	223369959	Diff_EaHT	Zm00001d032350	GRMZM2G045688	223440445	223444783	-	70486	1
1-223370316	1	223370316	Diff_EaHT, Ratio_EaHT, MT_EaHT	Zm00001d032346	GRMZM2G469523	223326874	223334279	+	-43442	3	UDP-glucose 4-epimerase 4
1-223370316	1	223370316	Diff_EaHT, Ratio_EaHT, MT_EaHT	Zm00001d032347	GRMZM2G047153	223350470	223352163	+	-19846	2	DNAJ heat shock family protein
1-223370316	1	223370316	Diff_EaHT, Ratio_EaHT, MT_EaHT	Zm00001d032348		223363214	223365428	+	-7102	1
1-223370316	1	223370316	Diff_EaHT, Ratio_EaHT, MT_EaHT	Zm00001d032350	GRMZM2G045688	223440445	223444783	-	70129	1
1-223370801	1	223370801	Diff_EaHT, Ratio_EaHT	Zm00001d032346	GRMZM2G469523	223326874	223334279	+	-43927	3	UDP-glucose 4-epimerase 4
1-223370801	1	223370801	Diff_EaHT, Ratio_EaHT	Zm00001d032347	GRMZM2G047153	223350470	223352163	+	-20331	2	DNAJ heat shock family protein
1-223370801	1	223370801	Diff_EaHT, Ratio_EaHT	Zm00001d032348		223363214	223365428	+	-7587	1
1-223370801	1	223370801	Diff_EaHT, Ratio_EaHT	Zm00001d032350	GRMZM2G045688	223440445	223444783	-	69644	1
1-223370898	1	223370898	Diff_EaHT, Ratio_EaHT	Zm00001d032346	GRMZM2G469523	223326874	223334279	+	-44024	3	UDP-glucose 4-epimerase 4
1-223370898	1	223370898	Diff_EaHT, Ratio_EaHT	Zm00001d032347	GRMZM2G047153	223350470	223352163	+	-20428	2	DNAJ heat shock family protein
1-223370898	1	223370898	Diff_EaHT, Ratio_EaHT	Zm00001d032348		223363214	223365428	+	-7684	1
1-223370898	1	223370898	Diff_EaHT, Ratio_EaHT	Zm00001d032350	GRMZM2G045688	223440445	223444783	-	69547	1
1-223371596	1	223371596	Diff_EaHT, Ratio_EaHT	Zm00001d032346	GRMZM2G469523	223326874	223334279	+	-44722	3	UDP-glucose 4-epimerase 4
1-223371596	1	223371596	Diff_EaHT, Ratio_EaHT	Zm00001d032347	GRMZM2G047153	223350470	223352163	+	-21126	2	DNAJ heat shock family protein
1-223371596	1	223371596	Diff_EaHT, Ratio_EaHT	Zm00001d032348		223363214	223365428	+	-8382	1
1-223371596	1	223371596	Diff_EaHT, Ratio_EaHT	Zm00001d032350	GRMZM2G045688	223440445	223444783	-	68849	1
1-223371801	1	223371801	Diff_EaHT, Ratio_EaHT	Zm00001d032346	GRMZM2G469523	223326874	223334279	+	-44927	3	UDP-glucose 4-epimerase 4
1-223371801	1	223371801	Diff_EaHT, Ratio_EaHT	Zm00001d032347	GRMZM2G047153	223350470	223352163	+	-21331	2	DNAJ heat shock family protein
1-223371801	1	223371801	Diff_EaHT, Ratio_EaHT	Zm00001d032348		223363214	223365428	+	-8587	1
1-223371801	1	223371801	Diff_EaHT, Ratio_EaHT	Zm00001d032350	GRMZM2G045688	223440445	223444783	-	68644	1
1-223373952	1	223373952	Diff_EaHT	Zm00001d032346	GRMZM2G469523	223326874	223334279	+	-47078	3	UDP-glucose 4-epimerase 4
1-223373952	1	223373952	Diff_EaHT	Zm00001d032347	GRMZM2G047153	223350470	223352163	+	-23482	2	DNAJ heat shock family protein
1-223373952	1	223373952	Diff_EaHT	Zm00001d032348		223363214	223365428	+	-10738	1
1-223373952	1	223373952	Diff_EaHT	Zm00001d032350	GRMZM2G045688	223440445	223444783	-	66493	1
1-223374131	1	223374131	Diff_EaHT, Diff_FlHT, Ratio_EaHT, MT_EaHT	Zm00001d032346	GRMZM2G469523	223326874	223334279	+	-47257	3	UDP-glucose 4-epimerase 4
1-223374131	1	223374131	Diff_EaHT, Diff_FlHT, Ratio_EaHT, MT_EaHT	Zm00001d032347	GRMZM2G047153	223350470	223352163	+	-23661	2	DNAJ heat shock family protein
1-223374131	1	223374131	Diff_EaHT, Diff_FlHT, Ratio_EaHT, MT_EaHT	Zm00001d032348		223363214	223365428	+	-10917	1
1-223374131	1	223374131	Diff_EaHT, Diff_FlHT, Ratio_EaHT, MT_EaHT	Zm00001d032350	GRMZM2G045688	223440445	223444783	-	66314	1
1-223374344	1	223374344	Diff_EaHT, Ratio_EaHT	Zm00001d032346	GRMZM2G469523	223326874	223334279	+	-47470	3	UDP-glucose 4-epimerase 4
1-223374344	1	223374344	Diff_EaHT, Ratio_EaHT	Zm00001d032347	GRMZM2G047153	223350470	223352163	+	-23874	2	DNAJ heat shock family protein
1-223374344	1	223374344	Diff_EaHT, Ratio_EaHT	Zm00001d032348		223363214	223365428	+	-11130	1
1-223374344	1	223374344	Diff_EaHT, Ratio_EaHT	Zm00001d032350	GRMZM2G045688	223440445	223444783	-	66101	1
1-223374397	1	223374397	Diff_EaHT, Ratio_EaHT	Zm00001d032346	GRMZM2G469523	223326874	223334279	+	-47523	3	UDP-glucose 4-epimerase 4
1-223374397	1	223374397	Diff_EaHT, Ratio_EaHT	Zm00001d032347	GRMZM2G047153	223350470	223352163	+	-23927	2	DNAJ heat shock family protein
1-223374397	1	223374397	Diff_EaHT, Ratio_EaHT	Zm00001d032348		223363214	223365428	+	-11183	1
1-223374397	1	223374397	Diff_EaHT, Ratio_EaHT	Zm00001d032350	GRMZM2G045688	223440445	223444783	-	66048	1
1-223374879	1	223374879	Diff_EaHT, Ratio_EaHT	Zm00001d032346	GRMZM2G469523	223326874	223334279	+	-48005	3	UDP-glucose 4-epimerase 4
1-223374879	1	223374879	Diff_EaHT, Ratio_EaHT	Zm00001d032347	GRMZM2G047153	223350470	223352163	+	-24409	2	DNAJ heat shock family protein
1-223374879	1	223374879	Diff_EaHT, Ratio_EaHT	Zm00001d032348		223363214	223365428	+	-11665	1
1-223374879	1	223374879	Diff_EaHT, Ratio_EaHT	Zm00001d032350	GRMZM2G045688	223440445	223444783	-	65566	1
1-223375003	1	223375003	Diff_EaHT	Zm00001d032346	GRMZM2G469523	223326874	223334279	+	-48129	3	UDP-glucose 4-epimerase 4
1-223375003	1	223375003	Diff_EaHT	Zm00001d032347	GRMZM2G047153	223350470	223352163	+	-24533	2	DNAJ heat shock family protein
1-223375003	1	223375003	Diff_EaHT	Zm00001d032348		223363214	223365428	+	-11789	1
1-223375003	1	223375003	Diff_EaHT	Zm00001d032350	GRMZM2G045688	223440445	223444783	-	65442	1
1-223375254	1	223375254	Diff_EaHT, Ratio_EaHT	Zm00001d032346	GRMZM2G469523	223326874	223334279	+	-48380	3	UDP-glucose 4-epimerase 4
1-223375254	1	223375254	Diff_EaHT, Ratio_EaHT	Zm00001d032347	GRMZM2G047153	223350470	223352163	+	-24784	2	DNAJ heat shock family protein
1-223375254	1	223375254	Diff_EaHT, Ratio_EaHT	Zm00001d032348		223363214	223365428	+	-12040	1
1-223375254	1	223375254	Diff_EaHT, Ratio_EaHT	Zm00001d032350	GRMZM2G045688	223440445	223444783	-	65191	1
1-223375347	1	223375347	Diff_EaHT	Zm00001d032346	GRMZM2G469523	223326874	223334279	+	-48473	3	UDP-glucose 4-epimerase 4
1-223375347	1	223375347	Diff_EaHT	Zm00001d032347	GRMZM2G047153	223350470	223352163	+	-24877	2	DNAJ heat shock family protein
1-223375347	1	223375347	Diff_EaHT	Zm00001d032348		223363214	223365428	+	-12133	1
1-223375347	1	223375347	Diff_EaHT	Zm00001d032350	GRMZM2G045688	223440445	223444783	-	65098	1
1-223375354	1	223375354	Diff_EaHT	Zm00001d032346	GRMZM2G469523	223326874	223334279	+	-48480	3	UDP-glucose 4-epimerase 4
1-223375354	1	223375354	Diff_EaHT	Zm00001d032347	GRMZM2G047153	223350470	223352163	+	-24884	2	DNAJ heat shock family protein
1-223375354	1	223375354	Diff_EaHT	Zm00001d032348		223363214	223365428	+	-12140	1
1-223375354	1	223375354	Diff_EaHT	Zm00001d032350	GRMZM2G045688	223440445	223444783	-	65091	1
1-223375404	1	223375404	Diff_EaHT	Zm00001d032346	GRMZM2G469523	223326874	223334279	+	-48530	3	UDP-glucose 4-epimerase 4
1-223375404	1	223375404	Diff_EaHT	Zm00001d032347	GRMZM2G047153	223350470	223352163	+	-24934	2	DNAJ heat shock family protein
1-223375404	1	223375404	Diff_EaHT	Zm00001d032348		223363214	223365428	+	-12190	1
1-223375404	1	223375404	Diff_EaHT	Zm00001d032350	GRMZM2G045688	223440445	223444783	-	65041	1
1-223375420	1	223375420	Diff_EaHT, Ratio_EaHT	Zm00001d032346	GRMZM2G469523	223326874	223334279	+	-48546	3	UDP-glucose 4-epimerase 4
1-223375420	1	223375420	Diff_EaHT, Ratio_EaHT	Zm00001d032347	GRMZM2G047153	223350470	223352163	+	-24950	2	DNAJ heat shock family protein
1-223375420	1	223375420	Diff_EaHT, Ratio_EaHT	Zm00001d032348		223363214	223365428	+	-12206	1
1-223375420	1	223375420	Diff_EaHT, Ratio_EaHT	Zm00001d032350	GRMZM2G045688	223440445	223444783	-	65025	1
1-223375874	1	223375874	Diff_EaHT, Ratio_EaHT	Zm00001d032346	GRMZM2G469523	223326874	223334279	+	-49000	3	UDP-glucose 4-epimerase 4
1-223375874	1	223375874	Diff_EaHT, Ratio_EaHT	Zm00001d032347	GRMZM2G047153	223350470	223352163	+	-25404	2	DNAJ heat shock family protein
1-223375874	1	223375874	Diff_EaHT, Ratio_EaHT	Zm00001d032348		223363214	223365428	+	-12660	1
1-223375874	1	223375874	Diff_EaHT, Ratio_EaHT	Zm00001d032350	GRMZM2G045688	223440445	223444783	-	64571	1
1-223376056	1	223376056	Diff_EaHT, Diff_FlHT, Ratio_EaHT	Zm00001d032346	GRMZM2G469523	223326874	223334279	+	-49182	3	UDP-glucose 4-epimerase 4
1-223376056	1	223376056	Diff_EaHT, Diff_FlHT, Ratio_EaHT	Zm00001d032347	GRMZM2G047153	223350470	223352163	+	-25586	2	DNAJ heat shock family protein
1-223376056	1	223376056	Diff_EaHT, Diff_FlHT, Ratio_EaHT	Zm00001d032348		223363214	223365428	+	-12842	1
1-223376056	1	223376056	Diff_EaHT, Diff_FlHT, Ratio_EaHT	Zm00001d032350	GRMZM2G045688	223440445	223444783	-	64389	1
1-223376127	1	223376127	Diff_EaHT, Ratio_EaHT, MT_EaHT	Zm00001d032346	GRMZM2G469523	223326874	223334279	+	-49253	3	UDP-glucose 4-epimerase 4
1-223376127	1	223376127	Diff_EaHT, Ratio_EaHT, MT_EaHT	Zm00001d032347	GRMZM2G047153	223350470	223352163	+	-25657	2	DNAJ heat shock family protein
1-223376127	1	223376127	Diff_EaHT, Ratio_EaHT, MT_EaHT	Zm00001d032348		223363214	223365428	+	-12913	1
1-223376127	1	223376127	Diff_EaHT, Ratio_EaHT, MT_EaHT	Zm00001d032350	GRMZM2G045688	223440445	223444783	-	64318	1
1-223376305	1	223376305	Diff_EaHT, Diff_FlHT, Ratio_EaHT, MT_EaHT	Zm00001d032346	GRMZM2G469523	223326874	223334279	+	-49431	3	UDP-glucose 4-epimerase 4
1-223376305	1	223376305	Diff_EaHT, Diff_FlHT, Ratio_EaHT, MT_EaHT	Zm00001d032347	GRMZM2G047153	223350470	223352163	+	-25835	2	DNAJ heat shock family protein
1-223376305	1	223376305	Diff_EaHT, Diff_FlHT, Ratio_EaHT, MT_EaHT	Zm00001d032348		223363214	223365428	+	-13091	1
1-223376305	1	223376305	Diff_EaHT, Diff_FlHT, Ratio_EaHT, MT_EaHT	Zm00001d032350	GRMZM2G045688	223440445	223444783	-	64140	1
1-223376380	1	223376380	Diff_EaHT, Ratio_EaHT	Zm00001d032346	GRMZM2G469523	223326874	223334279	+	-49506	3	UDP-glucose 4-epimerase 4
1-223376380	1	223376380	Diff_EaHT, Ratio_EaHT	Zm00001d032347	GRMZM2G047153	223350470	223352163	+	-25910	2	DNAJ heat shock family protein
1-223376380	1	223376380	Diff_EaHT, Ratio_EaHT	Zm00001d032348		223363214	223365428	+	-13166	1
1-223376380	1	223376380	Diff_EaHT, Ratio_EaHT	Zm00001d032350	GRMZM2G045688	223440445	223444783	-	64065	1
1-223376432	1	223376432	Diff_EaHT, Ratio_EaHT	Zm00001d032346	GRMZM2G469523	223326874	223334279	+	-49558	3	UDP-glucose 4-epimerase 4
1-223376432	1	223376432	Diff_EaHT, Ratio_EaHT	Zm00001d032347	GRMZM2G047153	223350470	223352163	+	-25962	2	DNAJ heat shock family protein
1-223376432	1	223376432	Diff_EaHT, Ratio_EaHT	Zm00001d032348		223363214	223365428	+	-13218	1
1-223376432	1	223376432	Diff_EaHT, Ratio_EaHT	Zm00001d032350	GRMZM2G045688	223440445	223444783	-	64013	1
1-223376434	1	223376434	Diff_EaHT, Diff_FlHT, Ratio_EaHT, MT_EaHT	Zm00001d032346	GRMZM2G469523	223326874	223334279	+	-49560	3	UDP-glucose 4-epimerase 4
1-223376434	1	223376434	Diff_EaHT, Diff_FlHT, Ratio_EaHT, MT_EaHT	Zm00001d032347	GRMZM2G047153	223350470	223352163	+	-25964	2	DNAJ heat shock family protein
1-223376434	1	223376434	Diff_EaHT, Diff_FlHT, Ratio_EaHT, MT_EaHT	Zm00001d032348		223363214	223365428	+	-13220	1
1-223376434	1	223376434	Diff_EaHT, Diff_FlHT, Ratio_EaHT, MT_EaHT	Zm00001d032350	GRMZM2G045688	223440445	223444783	-	64011	1
1-223376452	1	223376452	Diff_EaHT, Diff_SFHT, Diff_FlHT, Ratio_EaHT, MT_EaHT	Zm00001d032346	GRMZM2G469523	223326874	223334279	+	-49578	3	UDP-glucose 4-epimerase 4
1-223376452	1	223376452	Diff_EaHT, Diff_SFHT, Diff_FlHT, Ratio_EaHT, MT_EaHT	Zm00001d032347	GRMZM2G047153	223350470	223352163	+	-25982	2	DNAJ heat shock family protein
1-223376452	1	223376452	Diff_EaHT, Diff_SFHT, Diff_FlHT, Ratio_EaHT, MT_EaHT	Zm00001d032348		223363214	223365428	+	-13238	1
1-223376452	1	223376452	Diff_EaHT, Diff_SFHT, Diff_FlHT, Ratio_EaHT, MT_EaHT	Zm00001d032350	GRMZM2G045688	223440445	223444783	-	63993	1
1-223376464	1	223376464	Diff_EaHT, SFHT, MT_FlHT, Ratio_EaHT, MT_EaHT	Zm00001d032346	GRMZM2G469523	223326874	223334279	+	-49590	3	UDP-glucose 4-epimerase 4
1-223376464	1	223376464	Diff_EaHT, SFHT, MT_FlHT, Ratio_EaHT, MT_EaHT	Zm00001d032347	GRMZM2G047153	223350470	223352163	+	-25994	2	DNAJ heat shock family protein
1-223376464	1	223376464	Diff_EaHT, SFHT, MT_FlHT, Ratio_EaHT, MT_EaHT	Zm00001d032348		223363214	223365428	+	-13250	1
1-223376464	1	223376464	Diff_EaHT, SFHT, MT_FlHT, Ratio_EaHT, MT_EaHT	Zm00001d032350	GRMZM2G045688	223440445	223444783	-	63981	1
1-223376514	1	223376514	Diff_EaHT, Ratio_EaHT	Zm00001d032346	GRMZM2G469523	223326874	223334279	+	-49640	3	UDP-glucose 4-epimerase 4
1-223376514	1	223376514	Diff_EaHT, Ratio_EaHT	Zm00001d032347	GRMZM2G047153	223350470	223352163	+	-26044	2	DNAJ heat shock family protein
1-223376514	1	223376514	Diff_EaHT, Ratio_EaHT	Zm00001d032348		223363214	223365428	+	-13300	1
1-223376514	1	223376514	Diff_EaHT, Ratio_EaHT	Zm00001d032350	GRMZM2G045688	223440445	223444783	-	63931	1
1-223376515	1	223376515	Diff_EaHT, Ratio_EaHT	Zm00001d032346	GRMZM2G469523	223326874	223334279	+	-49641	3	UDP-glucose 4-epimerase 4
1-223376515	1	223376515	Diff_EaHT, Ratio_EaHT	Zm00001d032347	GRMZM2G047153	223350470	223352163	+	-26045	2	DNAJ heat shock family protein
1-223376515	1	223376515	Diff_EaHT, Ratio_EaHT	Zm00001d032348		223363214	223365428	+	-13301	1
1-223376515	1	223376515	Diff_EaHT, Ratio_EaHT	Zm00001d032350	GRMZM2G045688	223440445	223444783	-	63930	1
1-223377138	1	223377138	Diff_EaHT, Ratio_EaHT	Zm00001d032346	GRMZM2G469523	223326874	223334279	+	-50264	3	UDP-glucose 4-epimerase 4
1-223377138	1	223377138	Diff_EaHT, Ratio_EaHT	Zm00001d032347	GRMZM2G047153	223350470	223352163	+	-26668	2	DNAJ heat shock family protein
1-223377138	1	223377138	Diff_EaHT, Ratio_EaHT	Zm00001d032348		223363214	223365428	+	-13924	1
1-223377138	1	223377138	Diff_EaHT, Ratio_EaHT	Zm00001d032350	GRMZM2G045688	223440445	223444783	-	63307	1
1-223377288	1	223377288	Diff_EaHT, Ratio_EaHT	Zm00001d032346	GRMZM2G469523	223326874	223334279	+	-50414	3	UDP-glucose 4-epimerase 4
1-223377288	1	223377288	Diff_EaHT, Ratio_EaHT	Zm00001d032347	GRMZM2G047153	223350470	223352163	+	-26818	2	DNAJ heat shock family protein
1-223377288	1	223377288	Diff_EaHT, Ratio_EaHT	Zm00001d032348		223363214	223365428	+	-14074	1
1-223377288	1	223377288	Diff_EaHT, Ratio_EaHT	Zm00001d032350	GRMZM2G045688	223440445	223444783	-	63157	1
1-223377478	1	223377478	Diff_EaHT, Ratio_EaHT	Zm00001d032346	GRMZM2G469523	223326874	223334279	+	-50604	3	UDP-glucose 4-epimerase 4
1-223377478	1	223377478	Diff_EaHT, Ratio_EaHT	Zm00001d032347	GRMZM2G047153	223350470	223352163	+	-27008	2	DNAJ heat shock family protein
1-223377478	1	223377478	Diff_EaHT, Ratio_EaHT	Zm00001d032348		223363214	223365428	+	-14264	1
1-223377478	1	223377478	Diff_EaHT, Ratio_EaHT	Zm00001d032350	GRMZM2G045688	223440445	223444783	-	62967	1
1-223377481	1	223377481	Diff_EaHT, Diff_SFHT, Diff_FlHT, Ratio_EaHT	Zm00001d032346	GRMZM2G469523	223326874	223334279	+	-50607	3	UDP-glucose 4-epimerase 4
1-223377481	1	223377481	Diff_EaHT, Diff_SFHT, Diff_FlHT, Ratio_EaHT	Zm00001d032347	GRMZM2G047153	223350470	223352163	+	-27011	2	DNAJ heat shock family protein
1-223377481	1	223377481	Diff_EaHT, Diff_SFHT, Diff_FlHT, Ratio_EaHT	Zm00001d032348		223363214	223365428	+	-14267	1
1-223377481	1	223377481	Diff_EaHT, Diff_SFHT, Diff_FlHT, Ratio_EaHT	Zm00001d032350	GRMZM2G045688	223440445	223444783	-	62964	1
1-223378105	1	223378105	Diff_EaHT	Zm00001d032346	GRMZM2G469523	223326874	223334279	+	-51231	3	UDP-glucose 4-epimerase 4
1-223378105	1	223378105	Diff_EaHT	Zm00001d032347	GRMZM2G047153	223350470	223352163	+	-27635	2	DNAJ heat shock family protein
1-223378105	1	223378105	Diff_EaHT	Zm00001d032348		223363214	223365428	+	-14891	1
1-223378105	1	223378105	Diff_EaHT	Zm00001d032350	GRMZM2G045688	223440445	223444783	-	62340	1
1-223379153	1	223379153	Diff_EaHT, Ratio_EaHT	Zm00001d032346	GRMZM2G469523	223326874	223334279	+	-52279	3	UDP-glucose 4-epimerase 4
1-223379153	1	223379153	Diff_EaHT, Ratio_EaHT	Zm00001d032347	GRMZM2G047153	223350470	223352163	+	-28683	2	DNAJ heat shock family protein
1-223379153	1	223379153	Diff_EaHT, Ratio_EaHT	Zm00001d032348		223363214	223365428	+	-15939	1
1-223379153	1	223379153	Diff_EaHT, Ratio_EaHT	Zm00001d032350	GRMZM2G045688	223440445	223444783	-	61292	1
1-223379228	1	223379228	Diff_EaHT, Ratio_EaHT	Zm00001d032346	GRMZM2G469523	223326874	223334279	+	-52354	3	UDP-glucose 4-epimerase 4
1-223379228	1	223379228	Diff_EaHT, Ratio_EaHT	Zm00001d032347	GRMZM2G047153	223350470	223352163	+	-28758	2	DNAJ heat shock family protein
1-223379228	1	223379228	Diff_EaHT, Ratio_EaHT	Zm00001d032348		223363214	223365428	+	-16014	1
1-223379228	1	223379228	Diff_EaHT, Ratio_EaHT	Zm00001d032350	GRMZM2G045688	223440445	223444783	-	61217	1
1-223379821	1	223379821	Diff_EaHT, Ratio_EaHT	Zm00001d032346	GRMZM2G469523	223326874	223334279	+	-52947	3	UDP-glucose 4-epimerase 4
1-223379821	1	223379821	Diff_EaHT, Ratio_EaHT	Zm00001d032347	GRMZM2G047153	223350470	223352163	+	-29351	2	DNAJ heat shock family protein
1-223379821	1	223379821	Diff_EaHT, Ratio_EaHT	Zm00001d032348		223363214	223365428	+	-16607	1
1-223379821	1	223379821	Diff_EaHT, Ratio_EaHT	Zm00001d032350	GRMZM2G045688	223440445	223444783	-	60624	1
1-223383934	1	223383934	Diff_EaHT, Ratio_EaHT	Zm00001d032346	GRMZM2G469523	223326874	223334279	+	-57060	3	UDP-glucose 4-epimerase 4
1-223383934	1	223383934	Diff_EaHT, Ratio_EaHT	Zm00001d032347	GRMZM2G047153	223350470	223352163	+	-33464	2	DNAJ heat shock family protein
1-223383934	1	223383934	Diff_EaHT, Ratio_EaHT	Zm00001d032348		223363214	223365428	+	-20720	1
1-223383934	1	223383934	Diff_EaHT, Ratio_EaHT	Zm00001d032350	GRMZM2G045688	223440445	223444783	-	56511	1
1-223384470	1	223384470	Diff_EaHT, Ratio_EaHT	Zm00001d032346	GRMZM2G469523	223326874	223334279	+	-57596	3	UDP-glucose 4-epimerase 4
1-223384470	1	223384470	Diff_EaHT, Ratio_EaHT	Zm00001d032347	GRMZM2G047153	223350470	223352163	+	-34000	2	DNAJ heat shock family protein
1-223384470	1	223384470	Diff_EaHT, Ratio_EaHT	Zm00001d032348		223363214	223365428	+	-21256	1
1-223384470	1	223384470	Diff_EaHT, Ratio_EaHT	Zm00001d032350	GRMZM2G045688	223440445	223444783	-	55975	1
1-223386588	1	223386588	Diff_EaHT, Ratio_EaHT	Zm00001d032346	GRMZM2G469523	223326874	223334279	+	-59714	3	UDP-glucose 4-epimerase 4
1-223386588	1	223386588	Diff_EaHT, Ratio_EaHT	Zm00001d032347	GRMZM2G047153	223350470	223352163	+	-36118	2	DNAJ heat shock family protein
1-223386588	1	223386588	Diff_EaHT, Ratio_EaHT	Zm00001d032348		223363214	223365428	+	-23374	1
1-223386588	1	223386588	Diff_EaHT, Ratio_EaHT	Zm00001d032350	GRMZM2G045688	223440445	223444783	-	53857	1
1-223387263	1	223387263	Diff_EaHT, Ratio_EaHT	Zm00001d032346	GRMZM2G469523	223326874	223334279	+	-60389	3	UDP-glucose 4-epimerase 4
1-223387263	1	223387263	Diff_EaHT, Ratio_EaHT	Zm00001d032347	GRMZM2G047153	223350470	223352163	+	-36793	2	DNAJ heat shock family protein
1-223387263	1	223387263	Diff_EaHT, Ratio_EaHT	Zm00001d032348		223363214	223365428	+	-24049	1
1-223387263	1	223387263	Diff_EaHT, Ratio_EaHT	Zm00001d032350	GRMZM2G045688	223440445	223444783	-	53182	1
1-223391130	1	223391130	Diff_EaHT, Diff_SFHT, Diff_FlHT, Ratio_EaHT, MT_EaHT	Zm00001d032346	GRMZM2G469523	223326874	223334279	+	-64256	3	UDP-glucose 4-epimerase 4
1-223391130	1	223391130	Diff_EaHT, Diff_SFHT, Diff_FlHT, Ratio_EaHT, MT_EaHT	Zm00001d032347	GRMZM2G047153	223350470	223352163	+	-40660	2	DNAJ heat shock family protein
1-223391130	1	223391130	Diff_EaHT, Diff_SFHT, Diff_FlHT, Ratio_EaHT, MT_EaHT	Zm00001d032348		223363214	223365428	+	-27916	1
1-223391130	1	223391130	Diff_EaHT, Diff_SFHT, Diff_FlHT, Ratio_EaHT, MT_EaHT	Zm00001d032350	GRMZM2G045688	223440445	223444783	-	49315	1
1-223392099	1	223392099	Diff_EaHT	Zm00001d032346	GRMZM2G469523	223326874	223334279	+	-65225	3	UDP-glucose 4-epimerase 4
1-223392099	1	223392099	Diff_EaHT	Zm00001d032347	GRMZM2G047153	223350470	223352163	+	-41629	2	DNAJ heat shock family protein
1-223392099	1	223392099	Diff_EaHT	Zm00001d032348		223363214	223365428	+	-28885	1
1-223392099	1	223392099	Diff_EaHT	Zm00001d032350	GRMZM2G045688	223440445	223444783	-	48346	1
1-223392418	1	223392418	Diff_EaHT	Zm00001d032346	GRMZM2G469523	223326874	223334279	+	-65544	3	UDP-glucose 4-epimerase 4
1-223392418	1	223392418	Diff_EaHT	Zm00001d032347	GRMZM2G047153	223350470	223352163	+	-41948	2	DNAJ heat shock family protein
1-223392418	1	223392418	Diff_EaHT	Zm00001d032348		223363214	223365428	+	-29204	1
1-223392418	1	223392418	Diff_EaHT	Zm00001d032350	GRMZM2G045688	223440445	223444783	-	48027	1
1-223392705	1	223392705	Diff_EaHT, Ratio_EaHT	Zm00001d032346	GRMZM2G469523	223326874	223334279	+	-65831	3	UDP-glucose 4-epimerase 4
1-223392705	1	223392705	Diff_EaHT, Ratio_EaHT	Zm00001d032347	GRMZM2G047153	223350470	223352163	+	-42235	2	DNAJ heat shock family protein
1-223392705	1	223392705	Diff_EaHT, Ratio_EaHT	Zm00001d032348		223363214	223365428	+	-29491	1
1-223392705	1	223392705	Diff_EaHT, Ratio_EaHT	Zm00001d032350	GRMZM2G045688	223440445	223444783	-	47740	1
1-223392860	1	223392860	Diff_EaHT	Zm00001d032346	GRMZM2G469523	223326874	223334279	+	-65986	3	UDP-glucose 4-epimerase 4
1-223392860	1	223392860	Diff_EaHT	Zm00001d032347	GRMZM2G047153	223350470	223352163	+	-42390	2	DNAJ heat shock family protein
1-223392860	1	223392860	Diff_EaHT	Zm00001d032348		223363214	223365428	+	-29646	1
1-223392860	1	223392860	Diff_EaHT	Zm00001d032350	GRMZM2G045688	223440445	223444783	-	47585	1
1-223392867	1	223392867	Diff_EaHT	Zm00001d032346	GRMZM2G469523	223326874	223334279	+	-65993	3	UDP-glucose 4-epimerase 4
1-223392867	1	223392867	Diff_EaHT	Zm00001d032347	GRMZM2G047153	223350470	223352163	+	-42397	2	DNAJ heat shock family protein
1-223392867	1	223392867	Diff_EaHT	Zm00001d032348		223363214	223365428	+	-29653	1
1-223392867	1	223392867	Diff_EaHT	Zm00001d032350	GRMZM2G045688	223440445	223444783	-	47578	1
1-223392912	1	223392912	Diff_EaHT	Zm00001d032346	GRMZM2G469523	223326874	223334279	+	-66038	3	UDP-glucose 4-epimerase 4
1-223392912	1	223392912	Diff_EaHT	Zm00001d032347	GRMZM2G047153	223350470	223352163	+	-42442	2	DNAJ heat shock family protein
1-223392912	1	223392912	Diff_EaHT	Zm00001d032348		223363214	223365428	+	-29698	1
1-223392912	1	223392912	Diff_EaHT	Zm00001d032350	GRMZM2G045688	223440445	223444783	-	47533	1
1-223395536	1	223395536	Diff_EaHT	Zm00001d032346	GRMZM2G469523	223326874	223334279	+	-68662	3	UDP-glucose 4-epimerase 4
1-223395536	1	223395536	Diff_EaHT	Zm00001d032347	GRMZM2G047153	223350470	223352163	+	-45066	2	DNAJ heat shock family protein
1-223395536	1	223395536	Diff_EaHT	Zm00001d032348		223363214	223365428	+	-32322	1
1-223395536	1	223395536	Diff_EaHT	Zm00001d032350	GRMZM2G045688	223440445	223444783	-	44909	1
1-223396045	1	223396045	Diff_EaHT, Ratio_EaHT	Zm00001d032346	GRMZM2G469523	223326874	223334279	+	-69171	3	UDP-glucose 4-epimerase 4
1-223396045	1	223396045	Diff_EaHT, Ratio_EaHT	Zm00001d032347	GRMZM2G047153	223350470	223352163	+	-45575	2	DNAJ heat shock family protein
1-223396045	1	223396045	Diff_EaHT, Ratio_EaHT	Zm00001d032348		223363214	223365428	+	-32831	1
1-223396045	1	223396045	Diff_EaHT, Ratio_EaHT	Zm00001d032350	GRMZM2G045688	223440445	223444783	-	44400	1
1-223397609	1	223397609	Diff_EaHT	Zm00001d032346	GRMZM2G469523	223326874	223334279	+	-70735	3	UDP-glucose 4-epimerase 4
1-223397609	1	223397609	Diff_EaHT	Zm00001d032347	GRMZM2G047153	223350470	223352163	+	-47139	2	DNAJ heat shock family protein
1-223397609	1	223397609	Diff_EaHT	Zm00001d032348		223363214	223365428	+	-34395	1
1-223397609	1	223397609	Diff_EaHT	Zm00001d032350	GRMZM2G045688	223440445	223444783	-	42836	1
1-223399123	1	223399123	Diff_EaHT	Zm00001d032346	GRMZM2G469523	223326874	223334279	+	-72249	3	UDP-glucose 4-epimerase 4
1-223399123	1	223399123	Diff_EaHT	Zm00001d032347	GRMZM2G047153	223350470	223352163	+	-48653	2	DNAJ heat shock family protein
1-223399123	1	223399123	Diff_EaHT	Zm00001d032348		223363214	223365428	+	-35909	1
1-223399123	1	223399123	Diff_EaHT	Zm00001d032350	GRMZM2G045688	223440445	223444783	-	41322	1
1-223399887	1	223399887	Diff_EaHT	Zm00001d032346	GRMZM2G469523	223326874	223334279	+	-73013	3	UDP-glucose 4-epimerase 4
1-223399887	1	223399887	Diff_EaHT	Zm00001d032347	GRMZM2G047153	223350470	223352163	+	-49417	2	DNAJ heat shock family protein
1-223399887	1	223399887	Diff_EaHT	Zm00001d032348		223363214	223365428	+	-36673	1
1-223399887	1	223399887	Diff_EaHT	Zm00001d032350	GRMZM2G045688	223440445	223444783	-	40558	1
1-223400893	1	223400893	Diff_EaHT, Ratio_EaHT	Zm00001d032346	GRMZM2G469523	223326874	223334279	+	-74019	3	UDP-glucose 4-epimerase 4
1-223400893	1	223400893	Diff_EaHT, Ratio_EaHT	Zm00001d032347	GRMZM2G047153	223350470	223352163	+	-50423	2	DNAJ heat shock family protein
1-223400893	1	223400893	Diff_EaHT, Ratio_EaHT	Zm00001d032348		223363214	223365428	+	-37679	1
1-223400893	1	223400893	Diff_EaHT, Ratio_EaHT	Zm00001d032350	GRMZM2G045688	223440445	223444783	-	39552	1
1-223401120	1	223401120	Diff_EaHT	Zm00001d032346	GRMZM2G469523	223326874	223334279	+	-74246	3	UDP-glucose 4-epimerase 4
1-223401120	1	223401120	Diff_EaHT	Zm00001d032347	GRMZM2G047153	223350470	223352163	+	-50650	2	DNAJ heat shock family protein
1-223401120	1	223401120	Diff_EaHT	Zm00001d032348		223363214	223365428	+	-37906	1
1-223401120	1	223401120	Diff_EaHT	Zm00001d032350	GRMZM2G045688	223440445	223444783	-	39325	1
1-223401565	1	223401565	Diff_EaHT	Zm00001d032346	GRMZM2G469523	223326874	223334279	+	-74691	3	UDP-glucose 4-epimerase 4
1-223401565	1	223401565	Diff_EaHT	Zm00001d032347	GRMZM2G047153	223350470	223352163	+	-51095	2	DNAJ heat shock family protein
1-223401565	1	223401565	Diff_EaHT	Zm00001d032348		223363214	223365428	+	-38351	1
1-223401565	1	223401565	Diff_EaHT	Zm00001d032350	GRMZM2G045688	223440445	223444783	-	38880	1
1-223402305	1	223402305	Diff_EaHT, Ratio_EaHT	Zm00001d032346	GRMZM2G469523	223326874	223334279	+	-75431	3	UDP-glucose 4-epimerase 4
1-223402305	1	223402305	Diff_EaHT, Ratio_EaHT	Zm00001d032347	GRMZM2G047153	223350470	223352163	+	-51835	2	DNAJ heat shock family protein
1-223402305	1	223402305	Diff_EaHT, Ratio_EaHT	Zm00001d032348		223363214	223365428	+	-39091	1
1-223402305	1	223402305	Diff_EaHT, Ratio_EaHT	Zm00001d032350	GRMZM2G045688	223440445	223444783	-	38140	1
1-223402358	1	223402358	Diff_EaHT, Ratio_EaHT	Zm00001d032346	GRMZM2G469523	223326874	223334279	+	-75484	3	UDP-glucose 4-epimerase 4
1-223402358	1	223402358	Diff_EaHT, Ratio_EaHT	Zm00001d032347	GRMZM2G047153	223350470	223352163	+	-51888	2	DNAJ heat shock family protein
1-223402358	1	223402358	Diff_EaHT, Ratio_EaHT	Zm00001d032348		223363214	223365428	+	-39144	1
1-223402358	1	223402358	Diff_EaHT, Ratio_EaHT	Zm00001d032350	GRMZM2G045688	223440445	223444783	-	38087	1
1-223404380	1	223404380	Diff_EaHT, Ratio_EaHT	Zm00001d032346	GRMZM2G469523	223326874	223334279	+	-77506	3	UDP-glucose 4-epimerase 4
1-223404380	1	223404380	Diff_EaHT, Ratio_EaHT	Zm00001d032347	GRMZM2G047153	223350470	223352163	+	-53910	2	DNAJ heat shock family protein
1-223404380	1	223404380	Diff_EaHT, Ratio_EaHT	Zm00001d032348		223363214	223365428	+	-41166	1
1-223404380	1	223404380	Diff_EaHT, Ratio_EaHT	Zm00001d032350	GRMZM2G045688	223440445	223444783	-	36065	1
1-223418492	1	223418492	Diff_EaHT	Zm00001d032346	GRMZM2G469523	223326874	223334279	+	-91618	3	UDP-glucose 4-epimerase 4
1-223418492	1	223418492	Diff_EaHT	Zm00001d032347	GRMZM2G047153	223350470	223352163	+	-68022	2	DNAJ heat shock family protein
1-223418492	1	223418492	Diff_EaHT	Zm00001d032348		223363214	223365428	+	-55278	1
1-223418492	1	223418492	Diff_EaHT	Zm00001d032350	GRMZM2G045688	223440445	223444783	-	21953	1
1-223418509	1	223418509	Diff_EaHT	Zm00001d032346	GRMZM2G469523	223326874	223334279	+	-91635	3	UDP-glucose 4-epimerase 4
1-223418509	1	223418509	Diff_EaHT	Zm00001d032347	GRMZM2G047153	223350470	223352163	+	-68039	2	DNAJ heat shock family protein
1-223418509	1	223418509	Diff_EaHT	Zm00001d032348		223363214	223365428	+	-55295	1
1-223418509	1	223418509	Diff_EaHT	Zm00001d032350	GRMZM2G045688	223440445	223444783	-	21936	1
1-223418832	1	223418832	Diff_EaHT, Ratio_EaHT	Zm00001d032346	GRMZM2G469523	223326874	223334279	+	-91958	3	UDP-glucose 4-epimerase 4
1-223418832	1	223418832	Diff_EaHT, Ratio_EaHT	Zm00001d032347	GRMZM2G047153	223350470	223352163	+	-68362	2	DNAJ heat shock family protein
1-223418832	1	223418832	Diff_EaHT, Ratio_EaHT	Zm00001d032348		223363214	223365428	+	-55618	1
1-223418832	1	223418832	Diff_EaHT, Ratio_EaHT	Zm00001d032350	GRMZM2G045688	223440445	223444783	-	21613	1
1-223418854	1	223418854	Diff_EaHT, Ratio_EaHT	Zm00001d032346	GRMZM2G469523	223326874	223334279	+	-91980	3	UDP-glucose 4-epimerase 4
1-223418854	1	223418854	Diff_EaHT, Ratio_EaHT	Zm00001d032347	GRMZM2G047153	223350470	223352163	+	-68384	2	DNAJ heat shock family protein
1-223418854	1	223418854	Diff_EaHT, Ratio_EaHT	Zm00001d032348		223363214	223365428	+	-55640	1
1-223418854	1	223418854	Diff_EaHT, Ratio_EaHT	Zm00001d032350	GRMZM2G045688	223440445	223444783	-	21591	1
1-223419510	1	223419510	Diff_EaHT	Zm00001d032346	GRMZM2G469523	223326874	223334279	+	-92636	3	UDP-glucose 4-epimerase 4
1-223419510	1	223419510	Diff_EaHT	Zm00001d032347	GRMZM2G047153	223350470	223352163	+	-69040	2	DNAJ heat shock family protein
1-223419510	1	223419510	Diff_EaHT	Zm00001d032348		223363214	223365428	+	-56296	1
1-223419510	1	223419510	Diff_EaHT	Zm00001d032350	GRMZM2G045688	223440445	223444783	-	20935	1
1-223420808	1	223420808	Diff_EaHT	Zm00001d032346	GRMZM2G469523	223326874	223334279	+	-93934	3	UDP-glucose 4-epimerase 4
1-223420808	1	223420808	Diff_EaHT	Zm00001d032347	GRMZM2G047153	223350470	223352163	+	-70338	2	DNAJ heat shock family protein
1-223420808	1	223420808	Diff_EaHT	Zm00001d032348		223363214	223365428	+	-57594	1
1-223420808	1	223420808	Diff_EaHT	Zm00001d032350	GRMZM2G045688	223440445	223444783	-	19637	1
1-223420808	1	223420808	Diff_EaHT	Zm00001d032353	GRMZM2G032351	223545282	223577431	-	124474	2	blue-light receptor phototropin 2	blue-light receptor phototropin 2
1-223426902	1	223426902	Diff_EaHT, Ratio_EaHT	Zm00001d032346	GRMZM2G469523	223326874	223334279	+	-100028	3	UDP-glucose 4-epimerase 4
1-223426902	1	223426902	Diff_EaHT, Ratio_EaHT	Zm00001d032347	GRMZM2G047153	223350470	223352163	+	-76432	2	DNAJ heat shock family protein
1-223426902	1	223426902	Diff_EaHT, Ratio_EaHT	Zm00001d032348		223363214	223365428	+	-63688	1
1-223426902	1	223426902	Diff_EaHT, Ratio_EaHT	Zm00001d032350	GRMZM2G045688	223440445	223444783	-	13543	1
1-223426902	1	223426902	Diff_EaHT, Ratio_EaHT	Zm00001d032353	GRMZM2G032351	223545282	223577431	-	118380	2	blue-light receptor phototropin 2	blue-light receptor phototropin 2
1-223434546	1	223434546	Diff_EaHT, Ratio_EaHT	Zm00001d032346	GRMZM2G469523	223326874	223334279	+	-107672	3	UDP-glucose 4-epimerase 4
1-223434546	1	223434546	Diff_EaHT, Ratio_EaHT	Zm00001d032347	GRMZM2G047153	223350470	223352163	+	-84076	2	DNAJ heat shock family protein
1-223434546	1	223434546	Diff_EaHT, Ratio_EaHT	Zm00001d032348		223363214	223365428	+	-71332	1
1-223434546	1	223434546	Diff_EaHT, Ratio_EaHT	Zm00001d032350	GRMZM2G045688	223440445	223444783	-	5899	1
1-223434546	1	223434546	Diff_EaHT, Ratio_EaHT	Zm00001d032353	GRMZM2G032351	223545282	223577431	-	110736	2	blue-light receptor phototropin 2	blue-light receptor phototropin 2
1-223434799	1	223434799	Diff_EaHT	Zm00001d032346	GRMZM2G469523	223326874	223334279	+	-107925	3	UDP-glucose 4-epimerase 4
1-223434799	1	223434799	Diff_EaHT	Zm00001d032347	GRMZM2G047153	223350470	223352163	+	-84329	2	DNAJ heat shock family protein
1-223434799	1	223434799	Diff_EaHT	Zm00001d032348		223363214	223365428	+	-71585	1
1-223434799	1	223434799	Diff_EaHT	Zm00001d032350	GRMZM2G045688	223440445	223444783	-	5646	1
1-223434799	1	223434799	Diff_EaHT	Zm00001d032353	GRMZM2G032351	223545282	223577431	-	110483	2	blue-light receptor phototropin 2	blue-light receptor phototropin 2
1-223434800	1	223434800	Diff_EaHT, Diff_FlHT, Ratio_EaHT, MT_EaHT	Zm00001d032346	GRMZM2G469523	223326874	223334279	+	-107926	3	UDP-glucose 4-epimerase 4
1-223434800	1	223434800	Diff_EaHT, Diff_FlHT, Ratio_EaHT, MT_EaHT	Zm00001d032347	GRMZM2G047153	223350470	223352163	+	-84330	2	DNAJ heat shock family protein
1-223434800	1	223434800	Diff_EaHT, Diff_FlHT, Ratio_EaHT, MT_EaHT	Zm00001d032348		223363214	223365428	+	-71586	1
1-223434800	1	223434800	Diff_EaHT, Diff_FlHT, Ratio_EaHT, MT_EaHT	Zm00001d032350	GRMZM2G045688	223440445	223444783	-	5645	1
1-223434800	1	223434800	Diff_EaHT, Diff_FlHT, Ratio_EaHT, MT_EaHT	Zm00001d032353	GRMZM2G032351	223545282	223577431	-	110482	2	blue-light receptor phototropin 2	blue-light receptor phototropin 2
1-223435692	1	223435692	Diff_EaHT, Ratio_EaHT, MT_EaHT	Zm00001d032346	GRMZM2G469523	223326874	223334279	+	-108818	3	UDP-glucose 4-epimerase 4
1-223435692	1	223435692	Diff_EaHT, Ratio_EaHT, MT_EaHT	Zm00001d032347	GRMZM2G047153	223350470	223352163	+	-85222	2	DNAJ heat shock family protein
1-223435692	1	223435692	Diff_EaHT, Ratio_EaHT, MT_EaHT	Zm00001d032348		223363214	223365428	+	-72478	1
1-223435692	1	223435692	Diff_EaHT, Ratio_EaHT, MT_EaHT	Zm00001d032350	GRMZM2G045688	223440445	223444783	-	4753	1
1-223435692	1	223435692	Diff_EaHT, Ratio_EaHT, MT_EaHT	Zm00001d032353	GRMZM2G032351	223545282	223577431	-	109590	2	blue-light receptor phototropin 2	blue-light receptor phototropin 2
1-223435749	1	223435749	Diff_EaHT	Zm00001d032346	GRMZM2G469523	223326874	223334279	+	-108875	3	UDP-glucose 4-epimerase 4
1-223435749	1	223435749	Diff_EaHT	Zm00001d032347	GRMZM2G047153	223350470	223352163	+	-85279	2	DNAJ heat shock family protein
1-223435749	1	223435749	Diff_EaHT	Zm00001d032348		223363214	223365428	+	-72535	1
1-223435749	1	223435749	Diff_EaHT	Zm00001d032350	GRMZM2G045688	223440445	223444783	-	4696	1
1-223435749	1	223435749	Diff_EaHT	Zm00001d032353	GRMZM2G032351	223545282	223577431	-	109533	2	blue-light receptor phototropin 2	blue-light receptor phototropin 2
1-223436721	1	223436721	Diff_EaHT, Ratio_EaHT	Zm00001d032346	GRMZM2G469523	223326874	223334279	+	-109847	3	UDP-glucose 4-epimerase 4
1-223436721	1	223436721	Diff_EaHT, Ratio_EaHT	Zm00001d032347	GRMZM2G047153	223350470	223352163	+	-86251	2	DNAJ heat shock family protein
1-223436721	1	223436721	Diff_EaHT, Ratio_EaHT	Zm00001d032348		223363214	223365428	+	-73507	1
1-223436721	1	223436721	Diff_EaHT, Ratio_EaHT	Zm00001d032350	GRMZM2G045688	223440445	223444783	-	3724	1
1-223436721	1	223436721	Diff_EaHT, Ratio_EaHT	Zm00001d032353	GRMZM2G032351	223545282	223577431	-	108561	2	blue-light receptor phototropin 2	blue-light receptor phototropin 2
1-223439150	1	223439150	Diff_EaHT	Zm00001d032346	GRMZM2G469523	223326874	223334279	+	-112276	3	UDP-glucose 4-epimerase 4
1-223439150	1	223439150	Diff_EaHT	Zm00001d032347	GRMZM2G047153	223350470	223352163	+	-88680	2	DNAJ heat shock family protein
1-223439150	1	223439150	Diff_EaHT	Zm00001d032348		223363214	223365428	+	-75936	1
1-223439150	1	223439150	Diff_EaHT	Zm00001d032350	GRMZM2G045688	223440445	223444783	-	1295	1
1-223439150	1	223439150	Diff_EaHT	Zm00001d032353	GRMZM2G032351	223545282	223577431	-	106132	2	blue-light receptor phototropin 2	blue-light receptor phototropin 2
1-223439739	1	223439739	Diff_EaHT, Ratio_EaHT	Zm00001d032346	GRMZM2G469523	223326874	223334279	+	-112865	3	UDP-glucose 4-epimerase 4
1-223439739	1	223439739	Diff_EaHT, Ratio_EaHT	Zm00001d032347	GRMZM2G047153	223350470	223352163	+	-89269	2	DNAJ heat shock family protein
1-223439739	1	223439739	Diff_EaHT, Ratio_EaHT	Zm00001d032348		223363214	223365428	+	-76525	1
1-223439739	1	223439739	Diff_EaHT, Ratio_EaHT	Zm00001d032350	GRMZM2G045688	223440445	223444783	-	706	1
1-223439739	1	223439739	Diff_EaHT, Ratio_EaHT	Zm00001d032353	GRMZM2G032351	223545282	223577431	-	105543	2	blue-light receptor phototropin 2	blue-light receptor phototropin 2
1-223440659	1	223440659	Diff_EaHT, Ratio_EaHT	Zm00001d032347	GRMZM2G047153	223350470	223352163	+	-90189	3	DNAJ heat shock family protein
1-223440659	1	223440659	Diff_EaHT, Ratio_EaHT	Zm00001d032348		223363214	223365428	+	-77445	2
1-223440659	1	223440659	Diff_EaHT, Ratio_EaHT	Zm00001d032350	GRMZM2G045688	223440445	223444783	-	-214	1
1-223440659	1	223440659	Diff_EaHT, Ratio_EaHT	Zm00001d032353	GRMZM2G032351	223545282	223577431	-	104623	1	blue-light receptor phototropin 2	blue-light receptor phototropin 2
1-223440860	1	223440860	Diff_EaHT, Ratio_EaHT	Zm00001d032347	GRMZM2G047153	223350470	223352163	+	-90390	3	DNAJ heat shock family protein
1-223440860	1	223440860	Diff_EaHT, Ratio_EaHT	Zm00001d032348		223363214	223365428	+	-77646	2
1-223440860	1	223440860	Diff_EaHT, Ratio_EaHT	Zm00001d032350	GRMZM2G045688	223440445	223444783	-	-415	1
1-223440860	1	223440860	Diff_EaHT, Ratio_EaHT	Zm00001d032353	GRMZM2G032351	223545282	223577431	-	104422	1	blue-light receptor phototropin 2	blue-light receptor phototropin 2
1-223441229	1	223441229	Diff_EaHT, Ratio_EaHT	Zm00001d032347	GRMZM2G047153	223350470	223352163	+	-90759	3	DNAJ heat shock family protein
1-223441229	1	223441229	Diff_EaHT, Ratio_EaHT	Zm00001d032348		223363214	223365428	+	-78015	2
1-223441229	1	223441229	Diff_EaHT, Ratio_EaHT	Zm00001d032350	GRMZM2G045688	223440445	223444783	-	-784	1
1-223441229	1	223441229	Diff_EaHT, Ratio_EaHT	Zm00001d032353	GRMZM2G032351	223545282	223577431	-	104053	1	blue-light receptor phototropin 2	blue-light receptor phototropin 2
1-223444248	1	223444248	Diff_EaHT, Ratio_EaHT	Zm00001d032347	GRMZM2G047153	223350470	223352163	+	-93778	3	DNAJ heat shock family protein
1-223444248	1	223444248	Diff_EaHT, Ratio_EaHT	Zm00001d032348		223363214	223365428	+	-81034	2
1-223444248	1	223444248	Diff_EaHT, Ratio_EaHT	Zm00001d032350	GRMZM2G045688	223440445	223444783	-	-3803	1
1-223444248	1	223444248	Diff_EaHT, Ratio_EaHT	Zm00001d032353	GRMZM2G032351	223545282	223577431	-	101034	1	blue-light receptor phototropin 2	blue-light receptor phototropin 2
1-223444339	1	223444339	Diff_EaHT, Ratio_EaHT	Zm00001d032347	GRMZM2G047153	223350470	223352163	+	-93869	3	DNAJ heat shock family protein
1-223444339	1	223444339	Diff_EaHT, Ratio_EaHT	Zm00001d032348		223363214	223365428	+	-81125	2
1-223444339	1	223444339	Diff_EaHT, Ratio_EaHT	Zm00001d032350	GRMZM2G045688	223440445	223444783	-	-3894	1
1-223444339	1	223444339	Diff_EaHT, Ratio_EaHT	Zm00001d032353	GRMZM2G032351	223545282	223577431	-	100943	1	blue-light receptor phototropin 2	blue-light receptor phototropin 2
1-223444538	1	223444538	Diff_EaHT	Zm00001d032347	GRMZM2G047153	223350470	223352163	+	-94068	3	DNAJ heat shock family protein
1-223444538	1	223444538	Diff_EaHT	Zm00001d032348		223363214	223365428	+	-81324	2
1-223444538	1	223444538	Diff_EaHT	Zm00001d032350	GRMZM2G045688	223440445	223444783	-	-4093	1
1-223444538	1	223444538	Diff_EaHT	Zm00001d032353	GRMZM2G032351	223545282	223577431	-	100744	1	blue-light receptor phototropin 2	blue-light receptor phototropin 2
1-223444757	1	223444757	Diff_EaHT, Ratio_EaHT	Zm00001d032347	GRMZM2G047153	223350470	223352163	+	-94287	3	DNAJ heat shock family protein
1-223444757	1	223444757	Diff_EaHT, Ratio_EaHT	Zm00001d032348		223363214	223365428	+	-81543	2
1-223444757	1	223444757	Diff_EaHT, Ratio_EaHT	Zm00001d032350	GRMZM2G045688	223440445	223444783	-	-4312	1
1-223444757	1	223444757	Diff_EaHT, Ratio_EaHT	Zm00001d032353	GRMZM2G032351	223545282	223577431	-	100525	1	blue-light receptor phototropin 2	blue-light receptor phototropin 2
1-223444826	1	223444826	Diff_EaHT, Ratio_EaHT	Zm00001d032347	GRMZM2G047153	223350470	223352163	+	-94356	3	DNAJ heat shock family protein
1-223444826	1	223444826	Diff_EaHT, Ratio_EaHT	Zm00001d032348		223363214	223365428	+	-81612	2
1-223444826	1	223444826	Diff_EaHT, Ratio_EaHT	Zm00001d032350	GRMZM2G045688	223440445	223444783	-	-4381	1
1-223444826	1	223444826	Diff_EaHT, Ratio_EaHT	Zm00001d032353	GRMZM2G032351	223545282	223577431	-	100456	1	blue-light receptor phototropin 2	blue-light receptor phototropin 2
1-223444904	1	223444904	Diff_EaHT, Ratio_EaHT	Zm00001d032347	GRMZM2G047153	223350470	223352163	+	-94434	3	DNAJ heat shock family protein
1-223444904	1	223444904	Diff_EaHT, Ratio_EaHT	Zm00001d032348		223363214	223365428	+	-81690	2
1-223444904	1	223444904	Diff_EaHT, Ratio_EaHT	Zm00001d032350	GRMZM2G045688	223440445	223444783	-	-4459	1
1-223444904	1	223444904	Diff_EaHT, Ratio_EaHT	Zm00001d032353	GRMZM2G032351	223545282	223577431	-	100378	1	blue-light receptor phototropin 2	blue-light receptor phototropin 2
1-223444920	1	223444920	Diff_EaHT, Ratio_EaHT	Zm00001d032347	GRMZM2G047153	223350470	223352163	+	-94450	3	DNAJ heat shock family protein
1-223444920	1	223444920	Diff_EaHT, Ratio_EaHT	Zm00001d032348		223363214	223365428	+	-81706	2
1-223444920	1	223444920	Diff_EaHT, Ratio_EaHT	Zm00001d032350	GRMZM2G045688	223440445	223444783	-	-4475	1
1-223444920	1	223444920	Diff_EaHT, Ratio_EaHT	Zm00001d032353	GRMZM2G032351	223545282	223577431	-	100362	1	blue-light receptor phototropin 2	blue-light receptor phototropin 2
1-223444976	1	223444976	Diff_EaHT, Ratio_EaHT	Zm00001d032347	GRMZM2G047153	223350470	223352163	+	-94506	3	DNAJ heat shock family protein
1-223444976	1	223444976	Diff_EaHT, Ratio_EaHT	Zm00001d032348		223363214	223365428	+	-81762	2
1-223444976	1	223444976	Diff_EaHT, Ratio_EaHT	Zm00001d032350	GRMZM2G045688	223440445	223444783	-	-4531	1
1-223444976	1	223444976	Diff_EaHT, Ratio_EaHT	Zm00001d032353	GRMZM2G032351	223545282	223577431	-	100306	1	blue-light receptor phototropin 2	blue-light receptor phototropin 2
1-223445018	1	223445018	Diff_EaHT	Zm00001d032347	GRMZM2G047153	223350470	223352163	+	-94548	3	DNAJ heat shock family protein
1-223445018	1	223445018	Diff_EaHT	Zm00001d032348		223363214	223365428	+	-81804	2
1-223445018	1	223445018	Diff_EaHT	Zm00001d032350	GRMZM2G045688	223440445	223444783	-	-4573	1
1-223445018	1	223445018	Diff_EaHT	Zm00001d032353	GRMZM2G032351	223545282	223577431	-	100264	1	blue-light receptor phototropin 2	blue-light receptor phototropin 2
1-223445071	1	223445071	Diff_EaHT, Ratio_EaHT	Zm00001d032347	GRMZM2G047153	223350470	223352163	+	-94601	3	DNAJ heat shock family protein
1-223445071	1	223445071	Diff_EaHT, Ratio_EaHT	Zm00001d032348		223363214	223365428	+	-81857	2
1-223445071	1	223445071	Diff_EaHT, Ratio_EaHT	Zm00001d032350	GRMZM2G045688	223440445	223444783	-	-4626	1
1-223445071	1	223445071	Diff_EaHT, Ratio_EaHT	Zm00001d032353	GRMZM2G032351	223545282	223577431	-	100211	1	blue-light receptor phototropin 2	blue-light receptor phototropin 2
1-223445087	1	223445087	Diff_EaHT, Ratio_EaHT	Zm00001d032347	GRMZM2G047153	223350470	223352163	+	-94617	3	DNAJ heat shock family protein
1-223445087	1	223445087	Diff_EaHT, Ratio_EaHT	Zm00001d032348		223363214	223365428	+	-81873	2
1-223445087	1	223445087	Diff_EaHT, Ratio_EaHT	Zm00001d032350	GRMZM2G045688	223440445	223444783	-	-4642	1
1-223445087	1	223445087	Diff_EaHT, Ratio_EaHT	Zm00001d032353	GRMZM2G032351	223545282	223577431	-	100195	1	blue-light receptor phototropin 2	blue-light receptor phototropin 2
1-223445091	1	223445091	Diff_EaHT, Ratio_EaHT	Zm00001d032347	GRMZM2G047153	223350470	223352163	+	-94621	3	DNAJ heat shock family protein
1-223445091	1	223445091	Diff_EaHT, Ratio_EaHT	Zm00001d032348		223363214	223365428	+	-81877	2
1-223445091	1	223445091	Diff_EaHT, Ratio_EaHT	Zm00001d032350	GRMZM2G045688	223440445	223444783	-	-4646	1
1-223445091	1	223445091	Diff_EaHT, Ratio_EaHT	Zm00001d032353	GRMZM2G032351	223545282	223577431	-	100191	1	blue-light receptor phototropin 2	blue-light receptor phototropin 2
1-223445146	1	223445146	Diff_EaHT, Ratio_EaHT	Zm00001d032347	GRMZM2G047153	223350470	223352163	+	-94676	3	DNAJ heat shock family protein
1-223445146	1	223445146	Diff_EaHT, Ratio_EaHT	Zm00001d032348		223363214	223365428	+	-81932	2
1-223445146	1	223445146	Diff_EaHT, Ratio_EaHT	Zm00001d032350	GRMZM2G045688	223440445	223444783	-	-4701	1
1-223445146	1	223445146	Diff_EaHT, Ratio_EaHT	Zm00001d032353	GRMZM2G032351	223545282	223577431	-	100136	1	blue-light receptor phototropin 2	blue-light receptor phototropin 2
1-223445180	1	223445180	Diff_EaHT, Ratio_EaHT	Zm00001d032347	GRMZM2G047153	223350470	223352163	+	-94710	3	DNAJ heat shock family protein
1-223445180	1	223445180	Diff_EaHT, Ratio_EaHT	Zm00001d032348		223363214	223365428	+	-81966	2
1-223445180	1	223445180	Diff_EaHT, Ratio_EaHT	Zm00001d032350	GRMZM2G045688	223440445	223444783	-	-4735	1
1-223445180	1	223445180	Diff_EaHT, Ratio_EaHT	Zm00001d032353	GRMZM2G032351	223545282	223577431	-	100102	1	blue-light receptor phototropin 2	blue-light receptor phototropin 2
1-223445207	1	223445207	Diff_EaHT, Ratio_EaHT	Zm00001d032347	GRMZM2G047153	223350470	223352163	+	-94737	3	DNAJ heat shock family protein
1-223445207	1	223445207	Diff_EaHT, Ratio_EaHT	Zm00001d032348		223363214	223365428	+	-81993	2
1-223445207	1	223445207	Diff_EaHT, Ratio_EaHT	Zm00001d032350	GRMZM2G045688	223440445	223444783	-	-4762	1
1-223445207	1	223445207	Diff_EaHT, Ratio_EaHT	Zm00001d032353	GRMZM2G032351	223545282	223577431	-	100075	1	blue-light receptor phototropin 2	blue-light receptor phototropin 2
1-223445209	1	223445209	Diff_EaHT, Ratio_EaHT	Zm00001d032347	GRMZM2G047153	223350470	223352163	+	-94739	3	DNAJ heat shock family protein
1-223445209	1	223445209	Diff_EaHT, Ratio_EaHT	Zm00001d032348		223363214	223365428	+	-81995	2
1-223445209	1	223445209	Diff_EaHT, Ratio_EaHT	Zm00001d032350	GRMZM2G045688	223440445	223444783	-	-4764	1
1-223445209	1	223445209	Diff_EaHT, Ratio_EaHT	Zm00001d032353	GRMZM2G032351	223545282	223577431	-	100073	1	blue-light receptor phototropin 2	blue-light receptor phototropin 2
1-223445214	1	223445214	Diff_EaHT, Ratio_EaHT	Zm00001d032347	GRMZM2G047153	223350470	223352163	+	-94744	3	DNAJ heat shock family protein
1-223445214	1	223445214	Diff_EaHT, Ratio_EaHT	Zm00001d032348		223363214	223365428	+	-82000	2
1-223445214	1	223445214	Diff_EaHT, Ratio_EaHT	Zm00001d032350	GRMZM2G045688	223440445	223444783	-	-4769	1
1-223445214	1	223445214	Diff_EaHT, Ratio_EaHT	Zm00001d032353	GRMZM2G032351	223545282	223577431	-	100068	1	blue-light receptor phototropin 2	blue-light receptor phototropin 2
1-223445243	1	223445243	Diff_EaHT, Ratio_EaHT	Zm00001d032347	GRMZM2G047153	223350470	223352163	+	-94773	3	DNAJ heat shock family protein
1-223445243	1	223445243	Diff_EaHT, Ratio_EaHT	Zm00001d032348		223363214	223365428	+	-82029	2
1-223445243	1	223445243	Diff_EaHT, Ratio_EaHT	Zm00001d032350	GRMZM2G045688	223440445	223444783	-	-4798	1
1-223445243	1	223445243	Diff_EaHT, Ratio_EaHT	Zm00001d032353	GRMZM2G032351	223545282	223577431	-	100039	1	blue-light receptor phototropin 2	blue-light receptor phototropin 2
1-223448109	1	223448109	Diff_EaHT, Ratio_EaHT	Zm00001d032347	GRMZM2G047153	223350470	223352163	+	-97639	3	DNAJ heat shock family protein
1-223448109	1	223448109	Diff_EaHT, Ratio_EaHT	Zm00001d032348		223363214	223365428	+	-84895	2
1-223448109	1	223448109	Diff_EaHT, Ratio_EaHT	Zm00001d032350	GRMZM2G045688	223440445	223444783	-	-7664	1
1-223448109	1	223448109	Diff_EaHT, Ratio_EaHT	Zm00001d032353	GRMZM2G032351	223545282	223577431	-	97173	1	blue-light receptor phototropin 2	blue-light receptor phototropin 2
1-223454895	1	223454895	Diff_EaHT, Ratio_EaHT	Zm00001d032347	GRMZM2G047153	223350470	223352163	+	-104425	3	DNAJ heat shock family protein
1-223454895	1	223454895	Diff_EaHT, Ratio_EaHT	Zm00001d032348		223363214	223365428	+	-91681	2
1-223454895	1	223454895	Diff_EaHT, Ratio_EaHT	Zm00001d032350	GRMZM2G045688	223440445	223444783	-	-14450	1
1-223454895	1	223454895	Diff_EaHT, Ratio_EaHT	Zm00001d032353	GRMZM2G032351	223545282	223577431	-	90387	1	blue-light receptor phototropin 2	blue-light receptor phototropin 2
1-223454931	1	223454931	Diff_EaHT, Ratio_EaHT	Zm00001d032347	GRMZM2G047153	223350470	223352163	+	-104461	3	DNAJ heat shock family protein
1-223454931	1	223454931	Diff_EaHT, Ratio_EaHT	Zm00001d032348		223363214	223365428	+	-91717	2
1-223454931	1	223454931	Diff_EaHT, Ratio_EaHT	Zm00001d032350	GRMZM2G045688	223440445	223444783	-	-14486	1
1-223454931	1	223454931	Diff_EaHT, Ratio_EaHT	Zm00001d032353	GRMZM2G032351	223545282	223577431	-	90351	1	blue-light receptor phototropin 2	blue-light receptor phototropin 2
1-223454947	1	223454947	Diff_EaHT, Ratio_EaHT	Zm00001d032347	GRMZM2G047153	223350470	223352163	+	-104477	3	DNAJ heat shock family protein
1-223454947	1	223454947	Diff_EaHT, Ratio_EaHT	Zm00001d032348		223363214	223365428	+	-91733	2
1-223454947	1	223454947	Diff_EaHT, Ratio_EaHT	Zm00001d032350	GRMZM2G045688	223440445	223444783	-	-14502	1
1-223454947	1	223454947	Diff_EaHT, Ratio_EaHT	Zm00001d032353	GRMZM2G032351	223545282	223577431	-	90335	1	blue-light receptor phototropin 2	blue-light receptor phototropin 2
1-223454972	1	223454972	Diff_EaHT, Ratio_EaHT	Zm00001d032347	GRMZM2G047153	223350470	223352163	+	-104502	3	DNAJ heat shock family protein
1-223454972	1	223454972	Diff_EaHT, Ratio_EaHT	Zm00001d032348		223363214	223365428	+	-91758	2
1-223454972	1	223454972	Diff_EaHT, Ratio_EaHT	Zm00001d032350	GRMZM2G045688	223440445	223444783	-	-14527	1
1-223454972	1	223454972	Diff_EaHT, Ratio_EaHT	Zm00001d032353	GRMZM2G032351	223545282	223577431	-	90310	1	blue-light receptor phototropin 2	blue-light receptor phototropin 2
1-223454999	1	223454999	Diff_EaHT, Diff_FlHT, Ratio_EaHT, MT_EaHT	Zm00001d032347	GRMZM2G047153	223350470	223352163	+	-104529	3	DNAJ heat shock family protein
1-223454999	1	223454999	Diff_EaHT, Diff_FlHT, Ratio_EaHT, MT_EaHT	Zm00001d032348		223363214	223365428	+	-91785	2
1-223454999	1	223454999	Diff_EaHT, Diff_FlHT, Ratio_EaHT, MT_EaHT	Zm00001d032350	GRMZM2G045688	223440445	223444783	-	-14554	1
1-223454999	1	223454999	Diff_EaHT, Diff_FlHT, Ratio_EaHT, MT_EaHT	Zm00001d032353	GRMZM2G032351	223545282	223577431	-	90283	1	blue-light receptor phototropin 2	blue-light receptor phototropin 2
1-223455052	1	223455052	Diff_EaHT	Zm00001d032347	GRMZM2G047153	223350470	223352163	+	-104582	3	DNAJ heat shock family protein
1-223455052	1	223455052	Diff_EaHT	Zm00001d032348		223363214	223365428	+	-91838	2
1-223455052	1	223455052	Diff_EaHT	Zm00001d032350	GRMZM2G045688	223440445	223444783	-	-14607	1
1-223455052	1	223455052	Diff_EaHT	Zm00001d032353	GRMZM2G032351	223545282	223577431	-	90230	1	blue-light receptor phototropin 2	blue-light receptor phototropin 2
1-223455060	1	223455060	Diff_EaHT	Zm00001d032347	GRMZM2G047153	223350470	223352163	+	-104590	3	DNAJ heat shock family protein
1-223455060	1	223455060	Diff_EaHT	Zm00001d032348		223363214	223365428	+	-91846	2
1-223455060	1	223455060	Diff_EaHT	Zm00001d032350	GRMZM2G045688	223440445	223444783	-	-14615	1
1-223455060	1	223455060	Diff_EaHT	Zm00001d032353	GRMZM2G032351	223545282	223577431	-	90222	1	blue-light receptor phototropin 2	blue-light receptor phototropin 2
1-223455062	1	223455062	Diff_EaHT	Zm00001d032347	GRMZM2G047153	223350470	223352163	+	-104592	3	DNAJ heat shock family protein
1-223455062	1	223455062	Diff_EaHT	Zm00001d032348		223363214	223365428	+	-91848	2
1-223455062	1	223455062	Diff_EaHT	Zm00001d032350	GRMZM2G045688	223440445	223444783	-	-14617	1
1-223455062	1	223455062	Diff_EaHT	Zm00001d032353	GRMZM2G032351	223545282	223577431	-	90220	1	blue-light receptor phototropin 2	blue-light receptor phototropin 2
1-223455102	1	223455102	Diff_EaHT, Ratio_EaHT	Zm00001d032347	GRMZM2G047153	223350470	223352163	+	-104632	3	DNAJ heat shock family protein
1-223455102	1	223455102	Diff_EaHT, Ratio_EaHT	Zm00001d032348		223363214	223365428	+	-91888	2
1-223455102	1	223455102	Diff_EaHT, Ratio_EaHT	Zm00001d032350	GRMZM2G045688	223440445	223444783	-	-14657	1
1-223455102	1	223455102	Diff_EaHT, Ratio_EaHT	Zm00001d032353	GRMZM2G032351	223545282	223577431	-	90180	1	blue-light receptor phototropin 2	blue-light receptor phototropin 2
1-223455238	1	223455238	Diff_EaHT, Ratio_EaHT	Zm00001d032347	GRMZM2G047153	223350470	223352163	+	-104768	3	DNAJ heat shock family protein
1-223455238	1	223455238	Diff_EaHT, Ratio_EaHT	Zm00001d032348		223363214	223365428	+	-92024	2
1-223455238	1	223455238	Diff_EaHT, Ratio_EaHT	Zm00001d032350	GRMZM2G045688	223440445	223444783	-	-14793	1
1-223455238	1	223455238	Diff_EaHT, Ratio_EaHT	Zm00001d032353	GRMZM2G032351	223545282	223577431	-	90044	1	blue-light receptor phototropin 2	blue-light receptor phototropin 2
1-223455333	1	223455333	Diff_EaHT, Ratio_EaHT	Zm00001d032347	GRMZM2G047153	223350470	223352163	+	-104863	3	DNAJ heat shock family protein
1-223455333	1	223455333	Diff_EaHT, Ratio_EaHT	Zm00001d032348		223363214	223365428	+	-92119	2
1-223455333	1	223455333	Diff_EaHT, Ratio_EaHT	Zm00001d032350	GRMZM2G045688	223440445	223444783	-	-14888	1
1-223455333	1	223455333	Diff_EaHT, Ratio_EaHT	Zm00001d032353	GRMZM2G032351	223545282	223577431	-	89949	1	blue-light receptor phototropin 2	blue-light receptor phototropin 2
1-223455409	1	223455409	Diff_EaHT, Ratio_EaHT	Zm00001d032347	GRMZM2G047153	223350470	223352163	+	-104939	3	DNAJ heat shock family protein
1-223455409	1	223455409	Diff_EaHT, Ratio_EaHT	Zm00001d032348		223363214	223365428	+	-92195	2
1-223455409	1	223455409	Diff_EaHT, Ratio_EaHT	Zm00001d032350	GRMZM2G045688	223440445	223444783	-	-14964	1
1-223455409	1	223455409	Diff_EaHT, Ratio_EaHT	Zm00001d032353	GRMZM2G032351	223545282	223577431	-	89873	1	blue-light receptor phototropin 2	blue-light receptor phototropin 2
1-223455415	1	223455415	Diff_EaHT, Ratio_EaHT	Zm00001d032347	GRMZM2G047153	223350470	223352163	+	-104945	3	DNAJ heat shock family protein
1-223455415	1	223455415	Diff_EaHT, Ratio_EaHT	Zm00001d032348		223363214	223365428	+	-92201	2
1-223455415	1	223455415	Diff_EaHT, Ratio_EaHT	Zm00001d032350	GRMZM2G045688	223440445	223444783	-	-14970	1
1-223455415	1	223455415	Diff_EaHT, Ratio_EaHT	Zm00001d032353	GRMZM2G032351	223545282	223577431	-	89867	1	blue-light receptor phototropin 2	blue-light receptor phototropin 2
1-223455416	1	223455416	Diff_EaHT, Diff_FlHT, Ratio_EaHT, MT_EaHT	Zm00001d032347	GRMZM2G047153	223350470	223352163	+	-104946	3	DNAJ heat shock family protein
1-223455416	1	223455416	Diff_EaHT, Diff_FlHT, Ratio_EaHT, MT_EaHT	Zm00001d032348		223363214	223365428	+	-92202	2
1-223455416	1	223455416	Diff_EaHT, Diff_FlHT, Ratio_EaHT, MT_EaHT	Zm00001d032350	GRMZM2G045688	223440445	223444783	-	-14971	1
1-223455416	1	223455416	Diff_EaHT, Diff_FlHT, Ratio_EaHT, MT_EaHT	Zm00001d032353	GRMZM2G032351	223545282	223577431	-	89866	1	blue-light receptor phototropin 2	blue-light receptor phototropin 2
1-223455458	1	223455458	Diff_EaHT, Ratio_EaHT	Zm00001d032347	GRMZM2G047153	223350470	223352163	+	-104988	3	DNAJ heat shock family protein
1-223455458	1	223455458	Diff_EaHT, Ratio_EaHT	Zm00001d032348		223363214	223365428	+	-92244	2
1-223455458	1	223455458	Diff_EaHT, Ratio_EaHT	Zm00001d032350	GRMZM2G045688	223440445	223444783	-	-15013	1
1-223455458	1	223455458	Diff_EaHT, Ratio_EaHT	Zm00001d032353	GRMZM2G032351	223545282	223577431	-	89824	1	blue-light receptor phototropin 2	blue-light receptor phototropin 2
1-223455477	1	223455477	Diff_EaHT, Ratio_EaHT	Zm00001d032347	GRMZM2G047153	223350470	223352163	+	-105007	3	DNAJ heat shock family protein
1-223455477	1	223455477	Diff_EaHT, Ratio_EaHT	Zm00001d032348		223363214	223365428	+	-92263	2
1-223455477	1	223455477	Diff_EaHT, Ratio_EaHT	Zm00001d032350	GRMZM2G045688	223440445	223444783	-	-15032	1
1-223455477	1	223455477	Diff_EaHT, Ratio_EaHT	Zm00001d032353	GRMZM2G032351	223545282	223577431	-	89805	1	blue-light receptor phototropin 2	blue-light receptor phototropin 2
1-223455488	1	223455488	Diff_EaHT, Ratio_EaHT	Zm00001d032347	GRMZM2G047153	223350470	223352163	+	-105018	3	DNAJ heat shock family protein
1-223455488	1	223455488	Diff_EaHT, Ratio_EaHT	Zm00001d032348		223363214	223365428	+	-92274	2
1-223455488	1	223455488	Diff_EaHT, Ratio_EaHT	Zm00001d032350	GRMZM2G045688	223440445	223444783	-	-15043	1
1-223455488	1	223455488	Diff_EaHT, Ratio_EaHT	Zm00001d032353	GRMZM2G032351	223545282	223577431	-	89794	1	blue-light receptor phototropin 2	blue-light receptor phototropin 2
1-223455853	1	223455853	Diff_EaHT	Zm00001d032347	GRMZM2G047153	223350470	223352163	+	-105383	3	DNAJ heat shock family protein
1-223455853	1	223455853	Diff_EaHT	Zm00001d032348		223363214	223365428	+	-92639	2
1-223455853	1	223455853	Diff_EaHT	Zm00001d032350	GRMZM2G045688	223440445	223444783	-	-15408	1
1-223455853	1	223455853	Diff_EaHT	Zm00001d032353	GRMZM2G032351	223545282	223577431	-	89429	1	blue-light receptor phototropin 2	blue-light receptor phototropin 2
1-223455859	1	223455859	Diff_EaHT, Ratio_EaHT	Zm00001d032347	GRMZM2G047153	223350470	223352163	+	-105389	3	DNAJ heat shock family protein
1-223455859	1	223455859	Diff_EaHT, Ratio_EaHT	Zm00001d032348		223363214	223365428	+	-92645	2
1-223455859	1	223455859	Diff_EaHT, Ratio_EaHT	Zm00001d032350	GRMZM2G045688	223440445	223444783	-	-15414	1
1-223455859	1	223455859	Diff_EaHT, Ratio_EaHT	Zm00001d032353	GRMZM2G032351	223545282	223577431	-	89423	1	blue-light receptor phototropin 2	blue-light receptor phototropin 2
1-223455863	1	223455863	Diff_EaHT, Ratio_EaHT	Zm00001d032347	GRMZM2G047153	223350470	223352163	+	-105393	3	DNAJ heat shock family protein
1-223455863	1	223455863	Diff_EaHT, Ratio_EaHT	Zm00001d032348		223363214	223365428	+	-92649	2
1-223455863	1	223455863	Diff_EaHT, Ratio_EaHT	Zm00001d032350	GRMZM2G045688	223440445	223444783	-	-15418	1
1-223455863	1	223455863	Diff_EaHT, Ratio_EaHT	Zm00001d032353	GRMZM2G032351	223545282	223577431	-	89419	1	blue-light receptor phototropin 2	blue-light receptor phototropin 2
1-223455875	1	223455875	Diff_EaHT, Ratio_EaHT	Zm00001d032347	GRMZM2G047153	223350470	223352163	+	-105405	3	DNAJ heat shock family protein
1-223455875	1	223455875	Diff_EaHT, Ratio_EaHT	Zm00001d032348		223363214	223365428	+	-92661	2
1-223455875	1	223455875	Diff_EaHT, Ratio_EaHT	Zm00001d032350	GRMZM2G045688	223440445	223444783	-	-15430	1
1-223455875	1	223455875	Diff_EaHT, Ratio_EaHT	Zm00001d032353	GRMZM2G032351	223545282	223577431	-	89407	1	blue-light receptor phototropin 2	blue-light receptor phototropin 2
1-223455900	1	223455900	Diff_EaHT	Zm00001d032347	GRMZM2G047153	223350470	223352163	+	-105430	3	DNAJ heat shock family protein
1-223455900	1	223455900	Diff_EaHT	Zm00001d032348		223363214	223365428	+	-92686	2
1-223455900	1	223455900	Diff_EaHT	Zm00001d032350	GRMZM2G045688	223440445	223444783	-	-15455	1
1-223455900	1	223455900	Diff_EaHT	Zm00001d032353	GRMZM2G032351	223545282	223577431	-	89382	1	blue-light receptor phototropin 2	blue-light receptor phototropin 2
1-223455929	1	223455929	Diff_EaHT, Ratio_EaHT	Zm00001d032347	GRMZM2G047153	223350470	223352163	+	-105459	3	DNAJ heat shock family protein
1-223455929	1	223455929	Diff_EaHT, Ratio_EaHT	Zm00001d032348		223363214	223365428	+	-92715	2
1-223455929	1	223455929	Diff_EaHT, Ratio_EaHT	Zm00001d032350	GRMZM2G045688	223440445	223444783	-	-15484	1
1-223455929	1	223455929	Diff_EaHT, Ratio_EaHT	Zm00001d032353	GRMZM2G032351	223545282	223577431	-	89353	1	blue-light receptor phototropin 2	blue-light receptor phototropin 2
1-223455972	1	223455972	Diff_EaHT	Zm00001d032347	GRMZM2G047153	223350470	223352163	+	-105502	3	DNAJ heat shock family protein
1-223455972	1	223455972	Diff_EaHT	Zm00001d032348		223363214	223365428	+	-92758	2
1-223455972	1	223455972	Diff_EaHT	Zm00001d032350	GRMZM2G045688	223440445	223444783	-	-15527	1
1-223455972	1	223455972	Diff_EaHT	Zm00001d032353	GRMZM2G032351	223545282	223577431	-	89310	1	blue-light receptor phototropin 2	blue-light receptor phototropin 2
1-223456079	1	223456079	Diff_EaHT	Zm00001d032347	GRMZM2G047153	223350470	223352163	+	-105609	3	DNAJ heat shock family protein
1-223456079	1	223456079	Diff_EaHT	Zm00001d032348		223363214	223365428	+	-92865	2
1-223456079	1	223456079	Diff_EaHT	Zm00001d032350	GRMZM2G045688	223440445	223444783	-	-15634	1
1-223456079	1	223456079	Diff_EaHT	Zm00001d032353	GRMZM2G032351	223545282	223577431	-	89203	1	blue-light receptor phototropin 2	blue-light receptor phototropin 2
1-223456081	1	223456081	Diff_EaHT	Zm00001d032347	GRMZM2G047153	223350470	223352163	+	-105611	3	DNAJ heat shock family protein
1-223456081	1	223456081	Diff_EaHT	Zm00001d032348		223363214	223365428	+	-92867	2
1-223456081	1	223456081	Diff_EaHT	Zm00001d032350	GRMZM2G045688	223440445	223444783	-	-15636	1
1-223456081	1	223456081	Diff_EaHT	Zm00001d032353	GRMZM2G032351	223545282	223577431	-	89201	1	blue-light receptor phototropin 2	blue-light receptor phototropin 2
1-223456144	1	223456144	Diff_EaHT	Zm00001d032347	GRMZM2G047153	223350470	223352163	+	-105674	3	DNAJ heat shock family protein
1-223456144	1	223456144	Diff_EaHT	Zm00001d032348		223363214	223365428	+	-92930	2
1-223456144	1	223456144	Diff_EaHT	Zm00001d032350	GRMZM2G045688	223440445	223444783	-	-15699	1
1-223456144	1	223456144	Diff_EaHT	Zm00001d032353	GRMZM2G032351	223545282	223577431	-	89138	1	blue-light receptor phototropin 2	blue-light receptor phototropin 2
1-223456243	1	223456243	Diff_EaHT	Zm00001d032347	GRMZM2G047153	223350470	223352163	+	-105773	3	DNAJ heat shock family protein
1-223456243	1	223456243	Diff_EaHT	Zm00001d032348		223363214	223365428	+	-93029	2
1-223456243	1	223456243	Diff_EaHT	Zm00001d032350	GRMZM2G045688	223440445	223444783	-	-15798	1
1-223456243	1	223456243	Diff_EaHT	Zm00001d032353	GRMZM2G032351	223545282	223577431	-	89039	1	blue-light receptor phototropin 2	blue-light receptor phototropin 2
1-223456268	1	223456268	Diff_EaHT, Ratio_EaHT	Zm00001d032347	GRMZM2G047153	223350470	223352163	+	-105798	3	DNAJ heat shock family protein
1-223456268	1	223456268	Diff_EaHT, Ratio_EaHT	Zm00001d032348		223363214	223365428	+	-93054	2
1-223456268	1	223456268	Diff_EaHT, Ratio_EaHT	Zm00001d032350	GRMZM2G045688	223440445	223444783	-	-15823	1
1-223456268	1	223456268	Diff_EaHT, Ratio_EaHT	Zm00001d032353	GRMZM2G032351	223545282	223577431	-	89014	1	blue-light receptor phototropin 2	blue-light receptor phototropin 2
1-223456402	1	223456402	Diff_EaHT, Ratio_EaHT	Zm00001d032347	GRMZM2G047153	223350470	223352163	+	-105932	3	DNAJ heat shock family protein
1-223456402	1	223456402	Diff_EaHT, Ratio_EaHT	Zm00001d032348		223363214	223365428	+	-93188	2
1-223456402	1	223456402	Diff_EaHT, Ratio_EaHT	Zm00001d032350	GRMZM2G045688	223440445	223444783	-	-15957	1
1-223456402	1	223456402	Diff_EaHT, Ratio_EaHT	Zm00001d032353	GRMZM2G032351	223545282	223577431	-	88880	1	blue-light receptor phototropin 2	blue-light receptor phototropin 2
1-223456491	1	223456491	Diff_EaHT, Diff_FlHT, Ratio_EaHT	Zm00001d032347	GRMZM2G047153	223350470	223352163	+	-106021	3	DNAJ heat shock family protein
1-223456491	1	223456491	Diff_EaHT, Diff_FlHT, Ratio_EaHT	Zm00001d032348		223363214	223365428	+	-93277	2
1-223456491	1	223456491	Diff_EaHT, Diff_FlHT, Ratio_EaHT	Zm00001d032350	GRMZM2G045688	223440445	223444783	-	-16046	1
1-223456491	1	223456491	Diff_EaHT, Diff_FlHT, Ratio_EaHT	Zm00001d032353	GRMZM2G032351	223545282	223577431	-	88791	1	blue-light receptor phototropin 2	blue-light receptor phototropin 2
1-223456587	1	223456587	Diff_EaHT, Ratio_EaHT	Zm00001d032347	GRMZM2G047153	223350470	223352163	+	-106117	3	DNAJ heat shock family protein
1-223456587	1	223456587	Diff_EaHT, Ratio_EaHT	Zm00001d032348		223363214	223365428	+	-93373	2
1-223456587	1	223456587	Diff_EaHT, Ratio_EaHT	Zm00001d032350	GRMZM2G045688	223440445	223444783	-	-16142	1
1-223456587	1	223456587	Diff_EaHT, Ratio_EaHT	Zm00001d032353	GRMZM2G032351	223545282	223577431	-	88695	1	blue-light receptor phototropin 2	blue-light receptor phototropin 2
1-223456657	1	223456657	Diff_EaHT, Ratio_EaHT	Zm00001d032347	GRMZM2G047153	223350470	223352163	+	-106187	3	DNAJ heat shock family protein
1-223456657	1	223456657	Diff_EaHT, Ratio_EaHT	Zm00001d032348		223363214	223365428	+	-93443	2
1-223456657	1	223456657	Diff_EaHT, Ratio_EaHT	Zm00001d032350	GRMZM2G045688	223440445	223444783	-	-16212	1
1-223456657	1	223456657	Diff_EaHT, Ratio_EaHT	Zm00001d032353	GRMZM2G032351	223545282	223577431	-	88625	1	blue-light receptor phototropin 2	blue-light receptor phototropin 2
1-223456673	1	223456673	Diff_EaHT, Ratio_EaHT	Zm00001d032347	GRMZM2G047153	223350470	223352163	+	-106203	3	DNAJ heat shock family protein
1-223456673	1	223456673	Diff_EaHT, Ratio_EaHT	Zm00001d032348		223363214	223365428	+	-93459	2
1-223456673	1	223456673	Diff_EaHT, Ratio_EaHT	Zm00001d032350	GRMZM2G045688	223440445	223444783	-	-16228	1
1-223456673	1	223456673	Diff_EaHT, Ratio_EaHT	Zm00001d032353	GRMZM2G032351	223545282	223577431	-	88609	1	blue-light receptor phototropin 2	blue-light receptor phototropin 2
1-223456749	1	223456749	Diff_EaHT, Ratio_EaHT	Zm00001d032347	GRMZM2G047153	223350470	223352163	+	-106279	3	DNAJ heat shock family protein
1-223456749	1	223456749	Diff_EaHT, Ratio_EaHT	Zm00001d032348		223363214	223365428	+	-93535	2
1-223456749	1	223456749	Diff_EaHT, Ratio_EaHT	Zm00001d032350	GRMZM2G045688	223440445	223444783	-	-16304	1
1-223456749	1	223456749	Diff_EaHT, Ratio_EaHT	Zm00001d032353	GRMZM2G032351	223545282	223577431	-	88533	1	blue-light receptor phototropin 2	blue-light receptor phototropin 2
1-223456834	1	223456834	Diff_EaHT	Zm00001d032347	GRMZM2G047153	223350470	223352163	+	-106364	3	DNAJ heat shock family protein
1-223456834	1	223456834	Diff_EaHT	Zm00001d032348		223363214	223365428	+	-93620	2
1-223456834	1	223456834	Diff_EaHT	Zm00001d032350	GRMZM2G045688	223440445	223444783	-	-16389	1
1-223456834	1	223456834	Diff_EaHT	Zm00001d032353	GRMZM2G032351	223545282	223577431	-	88448	1	blue-light receptor phototropin 2	blue-light receptor phototropin 2
1-223456842	1	223456842	Diff_EaHT	Zm00001d032347	GRMZM2G047153	223350470	223352163	+	-106372	3	DNAJ heat shock family protein
1-223456842	1	223456842	Diff_EaHT	Zm00001d032348		223363214	223365428	+	-93628	2
1-223456842	1	223456842	Diff_EaHT	Zm00001d032350	GRMZM2G045688	223440445	223444783	-	-16397	1
1-223456842	1	223456842	Diff_EaHT	Zm00001d032353	GRMZM2G032351	223545282	223577431	-	88440	1	blue-light receptor phototropin 2	blue-light receptor phototropin 2
1-223457017	1	223457017	Diff_EaHT, Ratio_EaHT, MT_EaHT	Zm00001d032347	GRMZM2G047153	223350470	223352163	+	-106547	3	DNAJ heat shock family protein
1-223457017	1	223457017	Diff_EaHT, Ratio_EaHT, MT_EaHT	Zm00001d032348		223363214	223365428	+	-93803	2
1-223457017	1	223457017	Diff_EaHT, Ratio_EaHT, MT_EaHT	Zm00001d032350	GRMZM2G045688	223440445	223444783	-	-16572	1
1-223457017	1	223457017	Diff_EaHT, Ratio_EaHT, MT_EaHT	Zm00001d032353	GRMZM2G032351	223545282	223577431	-	88265	1	blue-light receptor phototropin 2	blue-light receptor phototropin 2
1-223457027	1	223457027	Diff_EaHT, Ratio_EaHT	Zm00001d032347	GRMZM2G047153	223350470	223352163	+	-106557	3	DNAJ heat shock family protein
1-223457027	1	223457027	Diff_EaHT, Ratio_EaHT	Zm00001d032348		223363214	223365428	+	-93813	2
1-223457027	1	223457027	Diff_EaHT, Ratio_EaHT	Zm00001d032350	GRMZM2G045688	223440445	223444783	-	-16582	1
1-223457027	1	223457027	Diff_EaHT, Ratio_EaHT	Zm00001d032353	GRMZM2G032351	223545282	223577431	-	88255	1	blue-light receptor phototropin 2	blue-light receptor phototropin 2
1-223457085	1	223457085	Diff_EaHT	Zm00001d032347	GRMZM2G047153	223350470	223352163	+	-106615	3	DNAJ heat shock family protein
1-223457085	1	223457085	Diff_EaHT	Zm00001d032348		223363214	223365428	+	-93871	2
1-223457085	1	223457085	Diff_EaHT	Zm00001d032350	GRMZM2G045688	223440445	223444783	-	-16640	1
1-223457085	1	223457085	Diff_EaHT	Zm00001d032353	GRMZM2G032351	223545282	223577431	-	88197	1	blue-light receptor phototropin 2	blue-light receptor phototropin 2
1-223457088	1	223457088	Diff_EaHT	Zm00001d032347	GRMZM2G047153	223350470	223352163	+	-106618	3	DNAJ heat shock family protein
1-223457088	1	223457088	Diff_EaHT	Zm00001d032348		223363214	223365428	+	-93874	2
1-223457088	1	223457088	Diff_EaHT	Zm00001d032350	GRMZM2G045688	223440445	223444783	-	-16643	1
1-223457088	1	223457088	Diff_EaHT	Zm00001d032353	GRMZM2G032351	223545282	223577431	-	88194	1	blue-light receptor phototropin 2	blue-light receptor phototropin 2
1-223457107	1	223457107	Diff_EaHT	Zm00001d032347	GRMZM2G047153	223350470	223352163	+	-106637	3	DNAJ heat shock family protein
1-223457107	1	223457107	Diff_EaHT	Zm00001d032348		223363214	223365428	+	-93893	2
1-223457107	1	223457107	Diff_EaHT	Zm00001d032350	GRMZM2G045688	223440445	223444783	-	-16662	1
1-223457107	1	223457107	Diff_EaHT	Zm00001d032353	GRMZM2G032351	223545282	223577431	-	88175	1	blue-light receptor phototropin 2	blue-light receptor phototropin 2
1-223457133	1	223457133	Diff_EaHT	Zm00001d032347	GRMZM2G047153	223350470	223352163	+	-106663	3	DNAJ heat shock family protein
1-223457133	1	223457133	Diff_EaHT	Zm00001d032348		223363214	223365428	+	-93919	2
1-223457133	1	223457133	Diff_EaHT	Zm00001d032350	GRMZM2G045688	223440445	223444783	-	-16688	1
1-223457133	1	223457133	Diff_EaHT	Zm00001d032353	GRMZM2G032351	223545282	223577431	-	88149	1	blue-light receptor phototropin 2	blue-light receptor phototropin 2
1-223457556	1	223457556	Diff_EaHT	Zm00001d032347	GRMZM2G047153	223350470	223352163	+	-107086	3	DNAJ heat shock family protein
1-223457556	1	223457556	Diff_EaHT	Zm00001d032348		223363214	223365428	+	-94342	2
1-223457556	1	223457556	Diff_EaHT	Zm00001d032350	GRMZM2G045688	223440445	223444783	-	-17111	1
1-223457556	1	223457556	Diff_EaHT	Zm00001d032353	GRMZM2G032351	223545282	223577431	-	87726	1	blue-light receptor phototropin 2	blue-light receptor phototropin 2
1-223457567	1	223457567	Diff_EaHT	Zm00001d032347	GRMZM2G047153	223350470	223352163	+	-107097	3	DNAJ heat shock family protein
1-223457567	1	223457567	Diff_EaHT	Zm00001d032348		223363214	223365428	+	-94353	2
1-223457567	1	223457567	Diff_EaHT	Zm00001d032350	GRMZM2G045688	223440445	223444783	-	-17122	1
1-223457567	1	223457567	Diff_EaHT	Zm00001d032353	GRMZM2G032351	223545282	223577431	-	87715	1	blue-light receptor phototropin 2	blue-light receptor phototropin 2
1-223457609	1	223457609	Diff_EaHT, Ratio_EaHT	Zm00001d032347	GRMZM2G047153	223350470	223352163	+	-107139	3	DNAJ heat shock family protein
1-223457609	1	223457609	Diff_EaHT, Ratio_EaHT	Zm00001d032348		223363214	223365428	+	-94395	2
1-223457609	1	223457609	Diff_EaHT, Ratio_EaHT	Zm00001d032350	GRMZM2G045688	223440445	223444783	-	-17164	1
1-223457609	1	223457609	Diff_EaHT, Ratio_EaHT	Zm00001d032353	GRMZM2G032351	223545282	223577431	-	87673	1	blue-light receptor phototropin 2	blue-light receptor phototropin 2
1-223457670	1	223457670	Diff_EaHT, Ratio_EaHT	Zm00001d032347	GRMZM2G047153	223350470	223352163	+	-107200	3	DNAJ heat shock family protein
1-223457670	1	223457670	Diff_EaHT, Ratio_EaHT	Zm00001d032348		223363214	223365428	+	-94456	2
1-223457670	1	223457670	Diff_EaHT, Ratio_EaHT	Zm00001d032350	GRMZM2G045688	223440445	223444783	-	-17225	1
1-223457670	1	223457670	Diff_EaHT, Ratio_EaHT	Zm00001d032353	GRMZM2G032351	223545282	223577431	-	87612	1	blue-light receptor phototropin 2	blue-light receptor phototropin 2
1-223457675	1	223457675	Diff_EaHT, Ratio_EaHT	Zm00001d032347	GRMZM2G047153	223350470	223352163	+	-107205	3	DNAJ heat shock family protein
1-223457675	1	223457675	Diff_EaHT, Ratio_EaHT	Zm00001d032348		223363214	223365428	+	-94461	2
1-223457675	1	223457675	Diff_EaHT, Ratio_EaHT	Zm00001d032350	GRMZM2G045688	223440445	223444783	-	-17230	1
1-223457675	1	223457675	Diff_EaHT, Ratio_EaHT	Zm00001d032353	GRMZM2G032351	223545282	223577431	-	87607	1	blue-light receptor phototropin 2	blue-light receptor phototropin 2
1-223457891	1	223457891	Diff_EaHT, Ratio_EaHT	Zm00001d032347	GRMZM2G047153	223350470	223352163	+	-107421	3	DNAJ heat shock family protein
1-223457891	1	223457891	Diff_EaHT, Ratio_EaHT	Zm00001d032348		223363214	223365428	+	-94677	2
1-223457891	1	223457891	Diff_EaHT, Ratio_EaHT	Zm00001d032350	GRMZM2G045688	223440445	223444783	-	-17446	1
1-223457891	1	223457891	Diff_EaHT, Ratio_EaHT	Zm00001d032353	GRMZM2G032351	223545282	223577431	-	87391	1	blue-light receptor phototropin 2	blue-light receptor phototropin 2
1-223457985	1	223457985	Diff_EaHT, Ratio_EaHT	Zm00001d032347	GRMZM2G047153	223350470	223352163	+	-107515	3	DNAJ heat shock family protein
1-223457985	1	223457985	Diff_EaHT, Ratio_EaHT	Zm00001d032348		223363214	223365428	+	-94771	2
1-223457985	1	223457985	Diff_EaHT, Ratio_EaHT	Zm00001d032350	GRMZM2G045688	223440445	223444783	-	-17540	1
1-223457985	1	223457985	Diff_EaHT, Ratio_EaHT	Zm00001d032353	GRMZM2G032351	223545282	223577431	-	87297	1	blue-light receptor phototropin 2	blue-light receptor phototropin 2
1-223458025	1	223458025	Diff_EaHT, Ratio_EaHT	Zm00001d032347	GRMZM2G047153	223350470	223352163	+	-107555	3	DNAJ heat shock family protein
1-223458025	1	223458025	Diff_EaHT, Ratio_EaHT	Zm00001d032348		223363214	223365428	+	-94811	2
1-223458025	1	223458025	Diff_EaHT, Ratio_EaHT	Zm00001d032350	GRMZM2G045688	223440445	223444783	-	-17580	1
1-223458025	1	223458025	Diff_EaHT, Ratio_EaHT	Zm00001d032353	GRMZM2G032351	223545282	223577431	-	87257	1	blue-light receptor phototropin 2	blue-light receptor phototropin 2
1-223458183	1	223458183	Diff_EaHT, Ratio_EaHT	Zm00001d032347	GRMZM2G047153	223350470	223352163	+	-107713	3	DNAJ heat shock family protein
1-223458183	1	223458183	Diff_EaHT, Ratio_EaHT	Zm00001d032348		223363214	223365428	+	-94969	2
1-223458183	1	223458183	Diff_EaHT, Ratio_EaHT	Zm00001d032350	GRMZM2G045688	223440445	223444783	-	-17738	1
1-223458183	1	223458183	Diff_EaHT, Ratio_EaHT	Zm00001d032353	GRMZM2G032351	223545282	223577431	-	87099	1	blue-light receptor phototropin 2	blue-light receptor phototropin 2
1-223458203	1	223458203	Diff_EaHT, Ratio_EaHT	Zm00001d032347	GRMZM2G047153	223350470	223352163	+	-107733	3	DNAJ heat shock family protein
1-223458203	1	223458203	Diff_EaHT, Ratio_EaHT	Zm00001d032348		223363214	223365428	+	-94989	2
1-223458203	1	223458203	Diff_EaHT, Ratio_EaHT	Zm00001d032350	GRMZM2G045688	223440445	223444783	-	-17758	1
1-223458203	1	223458203	Diff_EaHT, Ratio_EaHT	Zm00001d032353	GRMZM2G032351	223545282	223577431	-	87079	1	blue-light receptor phototropin 2	blue-light receptor phototropin 2
1-223458270	1	223458270	Diff_EaHT, Ratio_EaHT	Zm00001d032347	GRMZM2G047153	223350470	223352163	+	-107800	3	DNAJ heat shock family protein
1-223458270	1	223458270	Diff_EaHT, Ratio_EaHT	Zm00001d032348		223363214	223365428	+	-95056	2
1-223458270	1	223458270	Diff_EaHT, Ratio_EaHT	Zm00001d032350	GRMZM2G045688	223440445	223444783	-	-17825	1
1-223458270	1	223458270	Diff_EaHT, Ratio_EaHT	Zm00001d032353	GRMZM2G032351	223545282	223577431	-	87012	1	blue-light receptor phototropin 2	blue-light receptor phototropin 2
1-223458528	1	223458528	Diff_EaHT	Zm00001d032347	GRMZM2G047153	223350470	223352163	+	-108058	3	DNAJ heat shock family protein
1-223458528	1	223458528	Diff_EaHT	Zm00001d032348		223363214	223365428	+	-95314	2
1-223458528	1	223458528	Diff_EaHT	Zm00001d032350	GRMZM2G045688	223440445	223444783	-	-18083	1
1-223458528	1	223458528	Diff_EaHT	Zm00001d032353	GRMZM2G032351	223545282	223577431	-	86754	1	blue-light receptor phototropin 2	blue-light receptor phototropin 2
1-223458705	1	223458705	Diff_EaHT, Ratio_EaHT	Zm00001d032347	GRMZM2G047153	223350470	223352163	+	-108235	3	DNAJ heat shock family protein
1-223458705	1	223458705	Diff_EaHT, Ratio_EaHT	Zm00001d032348		223363214	223365428	+	-95491	2
1-223458705	1	223458705	Diff_EaHT, Ratio_EaHT	Zm00001d032350	GRMZM2G045688	223440445	223444783	-	-18260	1
1-223458705	1	223458705	Diff_EaHT, Ratio_EaHT	Zm00001d032353	GRMZM2G032351	223545282	223577431	-	86577	1	blue-light receptor phototropin 2	blue-light receptor phototropin 2
1-223458955	1	223458955	Diff_EaHT, Ratio_EaHT	Zm00001d032347	GRMZM2G047153	223350470	223352163	+	-108485	3	DNAJ heat shock family protein
1-223458955	1	223458955	Diff_EaHT, Ratio_EaHT	Zm00001d032348		223363214	223365428	+	-95741	2
1-223458955	1	223458955	Diff_EaHT, Ratio_EaHT	Zm00001d032350	GRMZM2G045688	223440445	223444783	-	-18510	1
1-223458955	1	223458955	Diff_EaHT, Ratio_EaHT	Zm00001d032353	GRMZM2G032351	223545282	223577431	-	86327	1	blue-light receptor phototropin 2	blue-light receptor phototropin 2
1-223458961	1	223458961	Diff_EaHT, Ratio_EaHT	Zm00001d032347	GRMZM2G047153	223350470	223352163	+	-108491	3	DNAJ heat shock family protein
1-223458961	1	223458961	Diff_EaHT, Ratio_EaHT	Zm00001d032348		223363214	223365428	+	-95747	2
1-223458961	1	223458961	Diff_EaHT, Ratio_EaHT	Zm00001d032350	GRMZM2G045688	223440445	223444783	-	-18516	1
1-223458961	1	223458961	Diff_EaHT, Ratio_EaHT	Zm00001d032353	GRMZM2G032351	223545282	223577431	-	86321	1	blue-light receptor phototropin 2	blue-light receptor phototropin 2
1-223458979	1	223458979	Diff_EaHT	Zm00001d032347	GRMZM2G047153	223350470	223352163	+	-108509	3	DNAJ heat shock family protein
1-223458979	1	223458979	Diff_EaHT	Zm00001d032348		223363214	223365428	+	-95765	2
1-223458979	1	223458979	Diff_EaHT	Zm00001d032350	GRMZM2G045688	223440445	223444783	-	-18534	1
1-223458979	1	223458979	Diff_EaHT	Zm00001d032353	GRMZM2G032351	223545282	223577431	-	86303	1	blue-light receptor phototropin 2	blue-light receptor phototropin 2
1-223459397	1	223459397	Diff_EaHT	Zm00001d032347	GRMZM2G047153	223350470	223352163	+	-108927	3	DNAJ heat shock family protein
1-223459397	1	223459397	Diff_EaHT	Zm00001d032348		223363214	223365428	+	-96183	2
1-223459397	1	223459397	Diff_EaHT	Zm00001d032350	GRMZM2G045688	223440445	223444783	-	-18952	1
1-223459397	1	223459397	Diff_EaHT	Zm00001d032353	GRMZM2G032351	223545282	223577431	-	85885	1	blue-light receptor phototropin 2	blue-light receptor phototropin 2
1-223459416	1	223459416	Diff_EaHT, Ratio_EaHT	Zm00001d032347	GRMZM2G047153	223350470	223352163	+	-108946	3	DNAJ heat shock family protein
1-223459416	1	223459416	Diff_EaHT, Ratio_EaHT	Zm00001d032348		223363214	223365428	+	-96202	2
1-223459416	1	223459416	Diff_EaHT, Ratio_EaHT	Zm00001d032350	GRMZM2G045688	223440445	223444783	-	-18971	1
1-223459416	1	223459416	Diff_EaHT, Ratio_EaHT	Zm00001d032353	GRMZM2G032351	223545282	223577431	-	85866	1	blue-light receptor phototropin 2	blue-light receptor phototropin 2
1-223459484	1	223459484	Diff_EaHT	Zm00001d032347	GRMZM2G047153	223350470	223352163	+	-109014	3	DNAJ heat shock family protein
1-223459484	1	223459484	Diff_EaHT	Zm00001d032348		223363214	223365428	+	-96270	2
1-223459484	1	223459484	Diff_EaHT	Zm00001d032350	GRMZM2G045688	223440445	223444783	-	-19039	1
1-223459484	1	223459484	Diff_EaHT	Zm00001d032353	GRMZM2G032351	223545282	223577431	-	85798	1	blue-light receptor phototropin 2	blue-light receptor phototropin 2
1-223459776	1	223459776	Diff_EaHT, Ratio_EaHT, MT_EaHT	Zm00001d032347	GRMZM2G047153	223350470	223352163	+	-109306	3	DNAJ heat shock family protein
1-223459776	1	223459776	Diff_EaHT, Ratio_EaHT, MT_EaHT	Zm00001d032348		223363214	223365428	+	-96562	2
1-223459776	1	223459776	Diff_EaHT, Ratio_EaHT, MT_EaHT	Zm00001d032350	GRMZM2G045688	223440445	223444783	-	-19331	1
1-223459776	1	223459776	Diff_EaHT, Ratio_EaHT, MT_EaHT	Zm00001d032353	GRMZM2G032351	223545282	223577431	-	85506	1	blue-light receptor phototropin 2	blue-light receptor phototropin 2
1-223459878	1	223459878	Diff_EaHT, Ratio_EaHT	Zm00001d032347	GRMZM2G047153	223350470	223352163	+	-109408	3	DNAJ heat shock family protein
1-223459878	1	223459878	Diff_EaHT, Ratio_EaHT	Zm00001d032348		223363214	223365428	+	-96664	2
1-223459878	1	223459878	Diff_EaHT, Ratio_EaHT	Zm00001d032350	GRMZM2G045688	223440445	223444783	-	-19433	1
1-223459878	1	223459878	Diff_EaHT, Ratio_EaHT	Zm00001d032353	GRMZM2G032351	223545282	223577431	-	85404	1	blue-light receptor phototropin 2	blue-light receptor phototropin 2
1-223459882	1	223459882	Diff_EaHT, Ratio_EaHT	Zm00001d032347	GRMZM2G047153	223350470	223352163	+	-109412	3	DNAJ heat shock family protein
1-223459882	1	223459882	Diff_EaHT, Ratio_EaHT	Zm00001d032348		223363214	223365428	+	-96668	2
1-223459882	1	223459882	Diff_EaHT, Ratio_EaHT	Zm00001d032350	GRMZM2G045688	223440445	223444783	-	-19437	1
1-223459882	1	223459882	Diff_EaHT, Ratio_EaHT	Zm00001d032353	GRMZM2G032351	223545282	223577431	-	85400	1	blue-light receptor phototropin 2	blue-light receptor phototropin 2
1-223459888	1	223459888	Diff_EaHT, Ratio_EaHT	Zm00001d032347	GRMZM2G047153	223350470	223352163	+	-109418	3	DNAJ heat shock family protein
1-223459888	1	223459888	Diff_EaHT, Ratio_EaHT	Zm00001d032348		223363214	223365428	+	-96674	2
1-223459888	1	223459888	Diff_EaHT, Ratio_EaHT	Zm00001d032350	GRMZM2G045688	223440445	223444783	-	-19443	1
1-223459888	1	223459888	Diff_EaHT, Ratio_EaHT	Zm00001d032353	GRMZM2G032351	223545282	223577431	-	85394	1	blue-light receptor phototropin 2	blue-light receptor phototropin 2
1-223459906	1	223459906	Diff_EaHT, Ratio_EaHT	Zm00001d032347	GRMZM2G047153	223350470	223352163	+	-109436	3	DNAJ heat shock family protein
1-223459906	1	223459906	Diff_EaHT, Ratio_EaHT	Zm00001d032348		223363214	223365428	+	-96692	2
1-223459906	1	223459906	Diff_EaHT, Ratio_EaHT	Zm00001d032350	GRMZM2G045688	223440445	223444783	-	-19461	1
1-223459906	1	223459906	Diff_EaHT, Ratio_EaHT	Zm00001d032353	GRMZM2G032351	223545282	223577431	-	85376	1	blue-light receptor phototropin 2	blue-light receptor phototropin 2
1-223459921	1	223459921	Diff_EaHT, Ratio_EaHT	Zm00001d032347	GRMZM2G047153	223350470	223352163	+	-109451	3	DNAJ heat shock family protein
1-223459921	1	223459921	Diff_EaHT, Ratio_EaHT	Zm00001d032348		223363214	223365428	+	-96707	2
1-223459921	1	223459921	Diff_EaHT, Ratio_EaHT	Zm00001d032350	GRMZM2G045688	223440445	223444783	-	-19476	1
1-223459921	1	223459921	Diff_EaHT, Ratio_EaHT	Zm00001d032353	GRMZM2G032351	223545282	223577431	-	85361	1	blue-light receptor phototropin 2	blue-light receptor phototropin 2
1-223459935	1	223459935	Diff_EaHT, Ratio_EaHT	Zm00001d032347	GRMZM2G047153	223350470	223352163	+	-109465	3	DNAJ heat shock family protein
1-223459935	1	223459935	Diff_EaHT, Ratio_EaHT	Zm00001d032348		223363214	223365428	+	-96721	2
1-223459935	1	223459935	Diff_EaHT, Ratio_EaHT	Zm00001d032350	GRMZM2G045688	223440445	223444783	-	-19490	1
1-223459935	1	223459935	Diff_EaHT, Ratio_EaHT	Zm00001d032353	GRMZM2G032351	223545282	223577431	-	85347	1	blue-light receptor phototropin 2	blue-light receptor phototropin 2
1-223460024	1	223460024	Diff_EaHT, Ratio_EaHT	Zm00001d032347	GRMZM2G047153	223350470	223352163	+	-109554	3	DNAJ heat shock family protein
1-223460024	1	223460024	Diff_EaHT, Ratio_EaHT	Zm00001d032348		223363214	223365428	+	-96810	2
1-223460024	1	223460024	Diff_EaHT, Ratio_EaHT	Zm00001d032350	GRMZM2G045688	223440445	223444783	-	-19579	1
1-223460024	1	223460024	Diff_EaHT, Ratio_EaHT	Zm00001d032353	GRMZM2G032351	223545282	223577431	-	85258	1	blue-light receptor phototropin 2	blue-light receptor phototropin 2
1-223460208	1	223460208	Diff_EaHT, Ratio_EaHT	Zm00001d032347	GRMZM2G047153	223350470	223352163	+	-109738	3	DNAJ heat shock family protein
1-223460208	1	223460208	Diff_EaHT, Ratio_EaHT	Zm00001d032348		223363214	223365428	+	-96994	2
1-223460208	1	223460208	Diff_EaHT, Ratio_EaHT	Zm00001d032350	GRMZM2G045688	223440445	223444783	-	-19763	1
1-223460208	1	223460208	Diff_EaHT, Ratio_EaHT	Zm00001d032353	GRMZM2G032351	223545282	223577431	-	85074	1	blue-light receptor phototropin 2	blue-light receptor phototropin 2
1-223460272	1	223460272	Diff_EaHT	Zm00001d032347	GRMZM2G047153	223350470	223352163	+	-109802	3	DNAJ heat shock family protein
1-223460272	1	223460272	Diff_EaHT	Zm00001d032348		223363214	223365428	+	-97058	2
1-223460272	1	223460272	Diff_EaHT	Zm00001d032350	GRMZM2G045688	223440445	223444783	-	-19827	1
1-223460272	1	223460272	Diff_EaHT	Zm00001d032353	GRMZM2G032351	223545282	223577431	-	85010	1	blue-light receptor phototropin 2	blue-light receptor phototropin 2
1-223460417	1	223460417	Diff_EaHT	Zm00001d032347	GRMZM2G047153	223350470	223352163	+	-109947	3	DNAJ heat shock family protein
1-223460417	1	223460417	Diff_EaHT	Zm00001d032348		223363214	223365428	+	-97203	2
1-223460417	1	223460417	Diff_EaHT	Zm00001d032350	GRMZM2G045688	223440445	223444783	-	-19972	1
1-223460417	1	223460417	Diff_EaHT	Zm00001d032353	GRMZM2G032351	223545282	223577431	-	84865	1	blue-light receptor phototropin 2	blue-light receptor phototropin 2
1-223460426	1	223460426	Diff_EaHT	Zm00001d032347	GRMZM2G047153	223350470	223352163	+	-109956	3	DNAJ heat shock family protein
1-223460426	1	223460426	Diff_EaHT	Zm00001d032348		223363214	223365428	+	-97212	2
1-223460426	1	223460426	Diff_EaHT	Zm00001d032350	GRMZM2G045688	223440445	223444783	-	-19981	1
1-223460426	1	223460426	Diff_EaHT	Zm00001d032353	GRMZM2G032351	223545282	223577431	-	84856	1	blue-light receptor phototropin 2	blue-light receptor phototropin 2
1-223460755	1	223460755	Diff_EaHT, Ratio_EaHT	Zm00001d032347	GRMZM2G047153	223350470	223352163	+	-110285	3	DNAJ heat shock family protein
1-223460755	1	223460755	Diff_EaHT, Ratio_EaHT	Zm00001d032348		223363214	223365428	+	-97541	2
1-223460755	1	223460755	Diff_EaHT, Ratio_EaHT	Zm00001d032350	GRMZM2G045688	223440445	223444783	-	-20310	1
1-223460755	1	223460755	Diff_EaHT, Ratio_EaHT	Zm00001d032353	GRMZM2G032351	223545282	223577431	-	84527	1	blue-light receptor phototropin 2	blue-light receptor phototropin 2
1-223460796	1	223460796	Diff_EaHT	Zm00001d032347	GRMZM2G047153	223350470	223352163	+	-110326	3	DNAJ heat shock family protein
1-223460796	1	223460796	Diff_EaHT	Zm00001d032348		223363214	223365428	+	-97582	2
1-223460796	1	223460796	Diff_EaHT	Zm00001d032350	GRMZM2G045688	223440445	223444783	-	-20351	1
1-223460796	1	223460796	Diff_EaHT	Zm00001d032353	GRMZM2G032351	223545282	223577431	-	84486	1	blue-light receptor phototropin 2	blue-light receptor phototropin 2
1-223460824	1	223460824	Diff_EaHT	Zm00001d032347	GRMZM2G047153	223350470	223352163	+	-110354	3	DNAJ heat shock family protein
1-223460824	1	223460824	Diff_EaHT	Zm00001d032348		223363214	223365428	+	-97610	2
1-223460824	1	223460824	Diff_EaHT	Zm00001d032350	GRMZM2G045688	223440445	223444783	-	-20379	1
1-223460824	1	223460824	Diff_EaHT	Zm00001d032353	GRMZM2G032351	223545282	223577431	-	84458	1	blue-light receptor phototropin 2	blue-light receptor phototropin 2
1-223461007	1	223461007	Diff_EaHT, Ratio_EaHT	Zm00001d032347	GRMZM2G047153	223350470	223352163	+	-110537	3	DNAJ heat shock family protein
1-223461007	1	223461007	Diff_EaHT, Ratio_EaHT	Zm00001d032348		223363214	223365428	+	-97793	2
1-223461007	1	223461007	Diff_EaHT, Ratio_EaHT	Zm00001d032350	GRMZM2G045688	223440445	223444783	-	-20562	1
1-223461007	1	223461007	Diff_EaHT, Ratio_EaHT	Zm00001d032353	GRMZM2G032351	223545282	223577431	-	84275	1	blue-light receptor phototropin 2	blue-light receptor phototropin 2
1-223461243	1	223461243	Diff_EaHT, Ratio_EaHT	Zm00001d032347	GRMZM2G047153	223350470	223352163	+	-110773	3	DNAJ heat shock family protein
1-223461243	1	223461243	Diff_EaHT, Ratio_EaHT	Zm00001d032348		223363214	223365428	+	-98029	2
1-223461243	1	223461243	Diff_EaHT, Ratio_EaHT	Zm00001d032350	GRMZM2G045688	223440445	223444783	-	-20798	1
1-223461243	1	223461243	Diff_EaHT, Ratio_EaHT	Zm00001d032353	GRMZM2G032351	223545282	223577431	-	84039	1	blue-light receptor phototropin 2	blue-light receptor phototropin 2
1-223461272	1	223461272	Diff_EaHT, Ratio_EaHT	Zm00001d032347	GRMZM2G047153	223350470	223352163	+	-110802	3	DNAJ heat shock family protein
1-223461272	1	223461272	Diff_EaHT, Ratio_EaHT	Zm00001d032348		223363214	223365428	+	-98058	2
1-223461272	1	223461272	Diff_EaHT, Ratio_EaHT	Zm00001d032350	GRMZM2G045688	223440445	223444783	-	-20827	1
1-223461272	1	223461272	Diff_EaHT, Ratio_EaHT	Zm00001d032353	GRMZM2G032351	223545282	223577431	-	84010	1	blue-light receptor phototropin 2	blue-light receptor phototropin 2
1-223461285	1	223461285	Diff_EaHT, Diff_FlHT, Ratio_EaHT, MT_EaHT	Zm00001d032347	GRMZM2G047153	223350470	223352163	+	-110815	3	DNAJ heat shock family protein
1-223461285	1	223461285	Diff_EaHT, Diff_FlHT, Ratio_EaHT, MT_EaHT	Zm00001d032348		223363214	223365428	+	-98071	2
1-223461285	1	223461285	Diff_EaHT, Diff_FlHT, Ratio_EaHT, MT_EaHT	Zm00001d032350	GRMZM2G045688	223440445	223444783	-	-20840	1
1-223461285	1	223461285	Diff_EaHT, Diff_FlHT, Ratio_EaHT, MT_EaHT	Zm00001d032353	GRMZM2G032351	223545282	223577431	-	83997	1	blue-light receptor phototropin 2	blue-light receptor phototropin 2
1-223461453	1	223461453	Diff_EaHT	Zm00001d032347	GRMZM2G047153	223350470	223352163	+	-110983	3	DNAJ heat shock family protein
1-223461453	1	223461453	Diff_EaHT	Zm00001d032348		223363214	223365428	+	-98239	2
1-223461453	1	223461453	Diff_EaHT	Zm00001d032350	GRMZM2G045688	223440445	223444783	-	-21008	1
1-223461453	1	223461453	Diff_EaHT	Zm00001d032353	GRMZM2G032351	223545282	223577431	-	83829	1	blue-light receptor phototropin 2	blue-light receptor phototropin 2
1-223461674	1	223461674	Diff_EaHT, Ratio_EaHT, MT_EaHT	Zm00001d032347	GRMZM2G047153	223350470	223352163	+	-111204	3	DNAJ heat shock family protein
1-223461674	1	223461674	Diff_EaHT, Ratio_EaHT, MT_EaHT	Zm00001d032348		223363214	223365428	+	-98460	2
1-223461674	1	223461674	Diff_EaHT, Ratio_EaHT, MT_EaHT	Zm00001d032350	GRMZM2G045688	223440445	223444783	-	-21229	1
1-223461674	1	223461674	Diff_EaHT, Ratio_EaHT, MT_EaHT	Zm00001d032353	GRMZM2G032351	223545282	223577431	-	83608	1	blue-light receptor phototropin 2	blue-light receptor phototropin 2
1-223461724	1	223461724	Diff_EaHT, Ratio_EaHT	Zm00001d032347	GRMZM2G047153	223350470	223352163	+	-111254	3	DNAJ heat shock family protein
1-223461724	1	223461724	Diff_EaHT, Ratio_EaHT	Zm00001d032348		223363214	223365428	+	-98510	2
1-223461724	1	223461724	Diff_EaHT, Ratio_EaHT	Zm00001d032350	GRMZM2G045688	223440445	223444783	-	-21279	1
1-223461724	1	223461724	Diff_EaHT, Ratio_EaHT	Zm00001d032353	GRMZM2G032351	223545282	223577431	-	83558	1	blue-light receptor phototropin 2	blue-light receptor phototropin 2
1-223461794	1	223461794	Diff_EaHT, Ratio_EaHT	Zm00001d032347	GRMZM2G047153	223350470	223352163	+	-111324	3	DNAJ heat shock family protein
1-223461794	1	223461794	Diff_EaHT, Ratio_EaHT	Zm00001d032348		223363214	223365428	+	-98580	2
1-223461794	1	223461794	Diff_EaHT, Ratio_EaHT	Zm00001d032350	GRMZM2G045688	223440445	223444783	-	-21349	1
1-223461794	1	223461794	Diff_EaHT, Ratio_EaHT	Zm00001d032353	GRMZM2G032351	223545282	223577431	-	83488	1	blue-light receptor phototropin 2	blue-light receptor phototropin 2
1-223461923	1	223461923	Diff_EaHT, Ratio_EaHT	Zm00001d032347	GRMZM2G047153	223350470	223352163	+	-111453	3	DNAJ heat shock family protein
1-223461923	1	223461923	Diff_EaHT, Ratio_EaHT	Zm00001d032348		223363214	223365428	+	-98709	2
1-223461923	1	223461923	Diff_EaHT, Ratio_EaHT	Zm00001d032350	GRMZM2G045688	223440445	223444783	-	-21478	1
1-223461923	1	223461923	Diff_EaHT, Ratio_EaHT	Zm00001d032353	GRMZM2G032351	223545282	223577431	-	83359	1	blue-light receptor phototropin 2	blue-light receptor phototropin 2
1-223462011	1	223462011	Diff_EaHT, Ratio_EaHT	Zm00001d032347	GRMZM2G047153	223350470	223352163	+	-111541	3	DNAJ heat shock family protein
1-223462011	1	223462011	Diff_EaHT, Ratio_EaHT	Zm00001d032348		223363214	223365428	+	-98797	2
1-223462011	1	223462011	Diff_EaHT, Ratio_EaHT	Zm00001d032350	GRMZM2G045688	223440445	223444783	-	-21566	1
1-223462011	1	223462011	Diff_EaHT, Ratio_EaHT	Zm00001d032353	GRMZM2G032351	223545282	223577431	-	83271	1	blue-light receptor phototropin 2	blue-light receptor phototropin 2
1-223462084	1	223462084	Diff_EaHT, Ratio_EaHT	Zm00001d032347	GRMZM2G047153	223350470	223352163	+	-111614	3	DNAJ heat shock family protein
1-223462084	1	223462084	Diff_EaHT, Ratio_EaHT	Zm00001d032348		223363214	223365428	+	-98870	2
1-223462084	1	223462084	Diff_EaHT, Ratio_EaHT	Zm00001d032350	GRMZM2G045688	223440445	223444783	-	-21639	1
1-223462084	1	223462084	Diff_EaHT, Ratio_EaHT	Zm00001d032353	GRMZM2G032351	223545282	223577431	-	83198	1	blue-light receptor phototropin 2	blue-light receptor phototropin 2
1-223462112	1	223462112	Diff_EaHT, Ratio_EaHT	Zm00001d032347	GRMZM2G047153	223350470	223352163	+	-111642	3	DNAJ heat shock family protein
1-223462112	1	223462112	Diff_EaHT, Ratio_EaHT	Zm00001d032348		223363214	223365428	+	-98898	2
1-223462112	1	223462112	Diff_EaHT, Ratio_EaHT	Zm00001d032350	GRMZM2G045688	223440445	223444783	-	-21667	1
1-223462112	1	223462112	Diff_EaHT, Ratio_EaHT	Zm00001d032353	GRMZM2G032351	223545282	223577431	-	83170	1	blue-light receptor phototropin 2	blue-light receptor phototropin 2
1-223467642	1	223467642	Diff_EaHT, Ratio_EaHT	Zm00001d032347	GRMZM2G047153	223350470	223352163	+	-117172	3	DNAJ heat shock family protein
1-223467642	1	223467642	Diff_EaHT, Ratio_EaHT	Zm00001d032348		223363214	223365428	+	-104428	2
1-223467642	1	223467642	Diff_EaHT, Ratio_EaHT	Zm00001d032350	GRMZM2G045688	223440445	223444783	-	-27197	1
1-223467642	1	223467642	Diff_EaHT, Ratio_EaHT	Zm00001d032353	GRMZM2G032351	223545282	223577431	-	77640	1	blue-light receptor phototropin 2	blue-light receptor phototropin 2
1-223471915	1	223471915	Diff_EaHT, Ratio_EaHT, MT_EaHT	Zm00001d032347	GRMZM2G047153	223350470	223352163	+	-121445	3	DNAJ heat shock family protein
1-223471915	1	223471915	Diff_EaHT, Ratio_EaHT, MT_EaHT	Zm00001d032348		223363214	223365428	+	-108701	2
1-223471915	1	223471915	Diff_EaHT, Ratio_EaHT, MT_EaHT	Zm00001d032350	GRMZM2G045688	223440445	223444783	-	-31470	1
1-223471915	1	223471915	Diff_EaHT, Ratio_EaHT, MT_EaHT	Zm00001d032353	GRMZM2G032351	223545282	223577431	-	73367	1	blue-light receptor phototropin 2	blue-light receptor phototropin 2
1-223477345	1	223477345	Diff_EaHT, Ratio_EaHT	Zm00001d032348		223363214	223365428	+	-114131	2
1-223477345	1	223477345	Diff_EaHT, Ratio_EaHT	Zm00001d032350	GRMZM2G045688	223440445	223444783	-	-36900	1
1-223477345	1	223477345	Diff_EaHT, Ratio_EaHT	Zm00001d032353	GRMZM2G032351	223545282	223577431	-	67937	1	blue-light receptor phototropin 2	blue-light receptor phototropin 2
1-223483641	1	223483641	Diff_EaHT, MT_EaHT	Zm00001d032348		223363214	223365428	+	-120427	2
1-223483641	1	223483641	Diff_EaHT, MT_EaHT	Zm00001d032350	GRMZM2G045688	223440445	223444783	-	-43196	1
1-223483641	1	223483641	Diff_EaHT, MT_EaHT	Zm00001d032353	GRMZM2G032351	223545282	223577431	-	61641	1	blue-light receptor phototropin 2	blue-light receptor phototropin 2
1-223483641	1	223483641	Diff_EaHT, MT_EaHT	Zm00001d032356	GRMZM2G355233	223602477	223611036	-	118836	2	Wall-associated receptor kinase 3
1-223494669	1	223494669	Diff_EaHT, Ratio_EaHT	Zm00001d032350	GRMZM2G045688	223440445	223444783	-	-54224	1
1-223494669	1	223494669	Diff_EaHT, Ratio_EaHT	Zm00001d032353	GRMZM2G032351	223545282	223577431	-	50613	1	blue-light receptor phototropin 2	blue-light receptor phototropin 2
1-223494669	1	223494669	Diff_EaHT, Ratio_EaHT	Zm00001d032356	GRMZM2G355233	223602477	223611036	-	107808	2	Wall-associated receptor kinase 3
1-223494687	1	223494687	Diff_EaHT, Ratio_EaHT, MT_EaHT	Zm00001d032350	GRMZM2G045688	223440445	223444783	-	-54242	1
1-223494687	1	223494687	Diff_EaHT, Ratio_EaHT, MT_EaHT	Zm00001d032353	GRMZM2G032351	223545282	223577431	-	50595	1	blue-light receptor phototropin 2	blue-light receptor phototropin 2
1-223494687	1	223494687	Diff_EaHT, Ratio_EaHT, MT_EaHT	Zm00001d032356	GRMZM2G355233	223602477	223611036	-	107790	2	Wall-associated receptor kinase 3
1-223495165	1	223495165	Diff_EaHT, Ratio_EaHT	Zm00001d032350	GRMZM2G045688	223440445	223444783	-	-54720	1
1-223495165	1	223495165	Diff_EaHT, Ratio_EaHT	Zm00001d032353	GRMZM2G032351	223545282	223577431	-	50117	1	blue-light receptor phototropin 2	blue-light receptor phototropin 2
1-223495165	1	223495165	Diff_EaHT, Ratio_EaHT	Zm00001d032356	GRMZM2G355233	223602477	223611036	-	107312	2	Wall-associated receptor kinase 3
1-223495215	1	223495215	Diff_EaHT, Ratio_EaHT	Zm00001d032350	GRMZM2G045688	223440445	223444783	-	-54770	1
1-223495215	1	223495215	Diff_EaHT, Ratio_EaHT	Zm00001d032353	GRMZM2G032351	223545282	223577431	-	50067	1	blue-light receptor phototropin 2	blue-light receptor phototropin 2
1-223495215	1	223495215	Diff_EaHT, Ratio_EaHT	Zm00001d032356	GRMZM2G355233	223602477	223611036	-	107262	2	Wall-associated receptor kinase 3
1-223495364	1	223495364	Diff_EaHT, Ratio_EaHT	Zm00001d032350	GRMZM2G045688	223440445	223444783	-	-54919	1
1-223495364	1	223495364	Diff_EaHT, Ratio_EaHT	Zm00001d032353	GRMZM2G032351	223545282	223577431	-	49918	1	blue-light receptor phototropin 2	blue-light receptor phototropin 2
1-223495364	1	223495364	Diff_EaHT, Ratio_EaHT	Zm00001d032356	GRMZM2G355233	223602477	223611036	-	107113	2	Wall-associated receptor kinase 3
1-223495400	1	223495400	Diff_EaHT, Ratio_EaHT	Zm00001d032350	GRMZM2G045688	223440445	223444783	-	-54955	1
1-223495400	1	223495400	Diff_EaHT, Ratio_EaHT	Zm00001d032353	GRMZM2G032351	223545282	223577431	-	49882	1	blue-light receptor phototropin 2	blue-light receptor phototropin 2
1-223495400	1	223495400	Diff_EaHT, Ratio_EaHT	Zm00001d032356	GRMZM2G355233	223602477	223611036	-	107077	2	Wall-associated receptor kinase 3
1-223495430	1	223495430	Diff_EaHT	Zm00001d032350	GRMZM2G045688	223440445	223444783	-	-54985	1
1-223495430	1	223495430	Diff_EaHT	Zm00001d032353	GRMZM2G032351	223545282	223577431	-	49852	1	blue-light receptor phototropin 2	blue-light receptor phototropin 2
1-223495430	1	223495430	Diff_EaHT	Zm00001d032356	GRMZM2G355233	223602477	223611036	-	107047	2	Wall-associated receptor kinase 3
1-223495469	1	223495469	Diff_EaHT, Ratio_EaHT	Zm00001d032350	GRMZM2G045688	223440445	223444783	-	-55024	1
1-223495469	1	223495469	Diff_EaHT, Ratio_EaHT	Zm00001d032353	GRMZM2G032351	223545282	223577431	-	49813	1	blue-light receptor phototropin 2	blue-light receptor phototropin 2
1-223495469	1	223495469	Diff_EaHT, Ratio_EaHT	Zm00001d032356	GRMZM2G355233	223602477	223611036	-	107008	2	Wall-associated receptor kinase 3
1-223495549	1	223495549	Diff_EaHT, Ratio_EaHT	Zm00001d032350	GRMZM2G045688	223440445	223444783	-	-55104	1
1-223495549	1	223495549	Diff_EaHT, Ratio_EaHT	Zm00001d032353	GRMZM2G032351	223545282	223577431	-	49733	1	blue-light receptor phototropin 2	blue-light receptor phototropin 2
1-223495549	1	223495549	Diff_EaHT, Ratio_EaHT	Zm00001d032356	GRMZM2G355233	223602477	223611036	-	106928	2	Wall-associated receptor kinase 3
1-223495554	1	223495554	Diff_EaHT, Ratio_EaHT	Zm00001d032350	GRMZM2G045688	223440445	223444783	-	-55109	1
1-223495554	1	223495554	Diff_EaHT, Ratio_EaHT	Zm00001d032353	GRMZM2G032351	223545282	223577431	-	49728	1	blue-light receptor phototropin 2	blue-light receptor phototropin 2
1-223495554	1	223495554	Diff_EaHT, Ratio_EaHT	Zm00001d032356	GRMZM2G355233	223602477	223611036	-	106923	2	Wall-associated receptor kinase 3
1-223495610	1	223495610	Diff_EaHT, Ratio_EaHT	Zm00001d032350	GRMZM2G045688	223440445	223444783	-	-55165	1
1-223495610	1	223495610	Diff_EaHT, Ratio_EaHT	Zm00001d032353	GRMZM2G032351	223545282	223577431	-	49672	1	blue-light receptor phototropin 2	blue-light receptor phototropin 2
1-223495610	1	223495610	Diff_EaHT, Ratio_EaHT	Zm00001d032356	GRMZM2G355233	223602477	223611036	-	106867	2	Wall-associated receptor kinase 3
1-223495620	1	223495620	Diff_EaHT, Ratio_EaHT	Zm00001d032350	GRMZM2G045688	223440445	223444783	-	-55175	1
1-223495620	1	223495620	Diff_EaHT, Ratio_EaHT	Zm00001d032353	GRMZM2G032351	223545282	223577431	-	49662	1	blue-light receptor phototropin 2	blue-light receptor phototropin 2
1-223495620	1	223495620	Diff_EaHT, Ratio_EaHT	Zm00001d032356	GRMZM2G355233	223602477	223611036	-	106857	2	Wall-associated receptor kinase 3
1-223495675	1	223495675	Diff_EaHT, Ratio_EaHT	Zm00001d032350	GRMZM2G045688	223440445	223444783	-	-55230	1
1-223495675	1	223495675	Diff_EaHT, Ratio_EaHT	Zm00001d032353	GRMZM2G032351	223545282	223577431	-	49607	1	blue-light receptor phototropin 2	blue-light receptor phototropin 2
1-223495675	1	223495675	Diff_EaHT, Ratio_EaHT	Zm00001d032356	GRMZM2G355233	223602477	223611036	-	106802	2	Wall-associated receptor kinase 3
1-223495747	1	223495747	Diff_EaHT, Ratio_EaHT	Zm00001d032350	GRMZM2G045688	223440445	223444783	-	-55302	1
1-223495747	1	223495747	Diff_EaHT, Ratio_EaHT	Zm00001d032353	GRMZM2G032351	223545282	223577431	-	49535	1	blue-light receptor phototropin 2	blue-light receptor phototropin 2
1-223495747	1	223495747	Diff_EaHT, Ratio_EaHT	Zm00001d032356	GRMZM2G355233	223602477	223611036	-	106730	2	Wall-associated receptor kinase 3
1-223495975	1	223495975	Diff_EaHT, Ratio_EaHT	Zm00001d032350	GRMZM2G045688	223440445	223444783	-	-55530	1
1-223495975	1	223495975	Diff_EaHT, Ratio_EaHT	Zm00001d032353	GRMZM2G032351	223545282	223577431	-	49307	1	blue-light receptor phototropin 2	blue-light receptor phototropin 2
1-223495975	1	223495975	Diff_EaHT, Ratio_EaHT	Zm00001d032356	GRMZM2G355233	223602477	223611036	-	106502	2	Wall-associated receptor kinase 3
1-223496027	1	223496027	Diff_EaHT	Zm00001d032350	GRMZM2G045688	223440445	223444783	-	-55582	1
1-223496027	1	223496027	Diff_EaHT	Zm00001d032353	GRMZM2G032351	223545282	223577431	-	49255	1	blue-light receptor phototropin 2	blue-light receptor phototropin 2
1-223496027	1	223496027	Diff_EaHT	Zm00001d032356	GRMZM2G355233	223602477	223611036	-	106450	2	Wall-associated receptor kinase 3
1-223496311	1	223496311	Diff_EaHT, Ratio_EaHT	Zm00001d032350	GRMZM2G045688	223440445	223444783	-	-55866	1
1-223496311	1	223496311	Diff_EaHT, Ratio_EaHT	Zm00001d032353	GRMZM2G032351	223545282	223577431	-	48971	1	blue-light receptor phototropin 2	blue-light receptor phototropin 2
1-223496311	1	223496311	Diff_EaHT, Ratio_EaHT	Zm00001d032356	GRMZM2G355233	223602477	223611036	-	106166	2	Wall-associated receptor kinase 3
1-223496633	1	223496633	Diff_EaHT, Ratio_EaHT	Zm00001d032350	GRMZM2G045688	223440445	223444783	-	-56188	1
1-223496633	1	223496633	Diff_EaHT, Ratio_EaHT	Zm00001d032353	GRMZM2G032351	223545282	223577431	-	48649	1	blue-light receptor phototropin 2	blue-light receptor phototropin 2
1-223496633	1	223496633	Diff_EaHT, Ratio_EaHT	Zm00001d032356	GRMZM2G355233	223602477	223611036	-	105844	2	Wall-associated receptor kinase 3
1-223496674	1	223496674	Diff_EaHT, Ratio_EaHT	Zm00001d032350	GRMZM2G045688	223440445	223444783	-	-56229	1
1-223496674	1	223496674	Diff_EaHT, Ratio_EaHT	Zm00001d032353	GRMZM2G032351	223545282	223577431	-	48608	1	blue-light receptor phototropin 2	blue-light receptor phototropin 2
1-223496674	1	223496674	Diff_EaHT, Ratio_EaHT	Zm00001d032356	GRMZM2G355233	223602477	223611036	-	105803	2	Wall-associated receptor kinase 3
1-223496700	1	223496700	Diff_EaHT, Ratio_EaHT	Zm00001d032350	GRMZM2G045688	223440445	223444783	-	-56255	1
1-223496700	1	223496700	Diff_EaHT, Ratio_EaHT	Zm00001d032353	GRMZM2G032351	223545282	223577431	-	48582	1	blue-light receptor phototropin 2	blue-light receptor phototropin 2
1-223496700	1	223496700	Diff_EaHT, Ratio_EaHT	Zm00001d032356	GRMZM2G355233	223602477	223611036	-	105777	2	Wall-associated receptor kinase 3
1-223496737	1	223496737	Diff_EaHT	Zm00001d032350	GRMZM2G045688	223440445	223444783	-	-56292	1
1-223496737	1	223496737	Diff_EaHT	Zm00001d032353	GRMZM2G032351	223545282	223577431	-	48545	1	blue-light receptor phototropin 2	blue-light receptor phototropin 2
1-223496737	1	223496737	Diff_EaHT	Zm00001d032356	GRMZM2G355233	223602477	223611036	-	105740	2	Wall-associated receptor kinase 3
1-223496751	1	223496751	Diff_EaHT, Ratio_EaHT	Zm00001d032350	GRMZM2G045688	223440445	223444783	-	-56306	1
1-223496751	1	223496751	Diff_EaHT, Ratio_EaHT	Zm00001d032353	GRMZM2G032351	223545282	223577431	-	48531	1	blue-light receptor phototropin 2	blue-light receptor phototropin 2
1-223496751	1	223496751	Diff_EaHT, Ratio_EaHT	Zm00001d032356	GRMZM2G355233	223602477	223611036	-	105726	2	Wall-associated receptor kinase 3
1-223496790	1	223496790	Diff_EaHT, Ratio_EaHT	Zm00001d032350	GRMZM2G045688	223440445	223444783	-	-56345	1
1-223496790	1	223496790	Diff_EaHT, Ratio_EaHT	Zm00001d032353	GRMZM2G032351	223545282	223577431	-	48492	1	blue-light receptor phototropin 2	blue-light receptor phototropin 2
1-223496790	1	223496790	Diff_EaHT, Ratio_EaHT	Zm00001d032356	GRMZM2G355233	223602477	223611036	-	105687	2	Wall-associated receptor kinase 3
1-223496827	1	223496827	Diff_EaHT, Ratio_EaHT	Zm00001d032350	GRMZM2G045688	223440445	223444783	-	-56382	1
1-223496827	1	223496827	Diff_EaHT, Ratio_EaHT	Zm00001d032353	GRMZM2G032351	223545282	223577431	-	48455	1	blue-light receptor phototropin 2	blue-light receptor phototropin 2
1-223496827	1	223496827	Diff_EaHT, Ratio_EaHT	Zm00001d032356	GRMZM2G355233	223602477	223611036	-	105650	2	Wall-associated receptor kinase 3
1-223496846	1	223496846	Diff_EaHT, Ratio_EaHT	Zm00001d032350	GRMZM2G045688	223440445	223444783	-	-56401	1
1-223496846	1	223496846	Diff_EaHT, Ratio_EaHT	Zm00001d032353	GRMZM2G032351	223545282	223577431	-	48436	1	blue-light receptor phototropin 2	blue-light receptor phototropin 2
1-223496846	1	223496846	Diff_EaHT, Ratio_EaHT	Zm00001d032356	GRMZM2G355233	223602477	223611036	-	105631	2	Wall-associated receptor kinase 3
1-223496852	1	223496852	Diff_EaHT, Ratio_EaHT	Zm00001d032350	GRMZM2G045688	223440445	223444783	-	-56407	1
1-223496852	1	223496852	Diff_EaHT, Ratio_EaHT	Zm00001d032353	GRMZM2G032351	223545282	223577431	-	48430	1	blue-light receptor phototropin 2	blue-light receptor phototropin 2
1-223496852	1	223496852	Diff_EaHT, Ratio_EaHT	Zm00001d032356	GRMZM2G355233	223602477	223611036	-	105625	2	Wall-associated receptor kinase 3
1-223496971	1	223496971	Diff_EaHT, Ratio_EaHT	Zm00001d032350	GRMZM2G045688	223440445	223444783	-	-56526	1
1-223496971	1	223496971	Diff_EaHT, Ratio_EaHT	Zm00001d032353	GRMZM2G032351	223545282	223577431	-	48311	1	blue-light receptor phototropin 2	blue-light receptor phototropin 2
1-223496971	1	223496971	Diff_EaHT, Ratio_EaHT	Zm00001d032356	GRMZM2G355233	223602477	223611036	-	105506	2	Wall-associated receptor kinase 3
1-223496994	1	223496994	Diff_EaHT, Ratio_EaHT	Zm00001d032350	GRMZM2G045688	223440445	223444783	-	-56549	1
1-223496994	1	223496994	Diff_EaHT, Ratio_EaHT	Zm00001d032353	GRMZM2G032351	223545282	223577431	-	48288	1	blue-light receptor phototropin 2	blue-light receptor phototropin 2
1-223496994	1	223496994	Diff_EaHT, Ratio_EaHT	Zm00001d032356	GRMZM2G355233	223602477	223611036	-	105483	2	Wall-associated receptor kinase 3
1-223497066	1	223497066	Diff_EaHT, Ratio_EaHT	Zm00001d032350	GRMZM2G045688	223440445	223444783	-	-56621	1
1-223497066	1	223497066	Diff_EaHT, Ratio_EaHT	Zm00001d032353	GRMZM2G032351	223545282	223577431	-	48216	1	blue-light receptor phototropin 2	blue-light receptor phototropin 2
1-223497066	1	223497066	Diff_EaHT, Ratio_EaHT	Zm00001d032356	GRMZM2G355233	223602477	223611036	-	105411	2	Wall-associated receptor kinase 3
1-223497165	1	223497165	Diff_EaHT	Zm00001d032350	GRMZM2G045688	223440445	223444783	-	-56720	1
1-223497165	1	223497165	Diff_EaHT	Zm00001d032353	GRMZM2G032351	223545282	223577431	-	48117	1	blue-light receptor phototropin 2	blue-light receptor phototropin 2
1-223497165	1	223497165	Diff_EaHT	Zm00001d032356	GRMZM2G355233	223602477	223611036	-	105312	2	Wall-associated receptor kinase 3
1-223497238	1	223497238	Diff_EaHT, Ratio_EaHT	Zm00001d032350	GRMZM2G045688	223440445	223444783	-	-56793	1
1-223497238	1	223497238	Diff_EaHT, Ratio_EaHT	Zm00001d032353	GRMZM2G032351	223545282	223577431	-	48044	1	blue-light receptor phototropin 2	blue-light receptor phototropin 2
1-223497238	1	223497238	Diff_EaHT, Ratio_EaHT	Zm00001d032356	GRMZM2G355233	223602477	223611036	-	105239	2	Wall-associated receptor kinase 3
1-223497377	1	223497377	Diff_EaHT	Zm00001d032350	GRMZM2G045688	223440445	223444783	-	-56932	1
1-223497377	1	223497377	Diff_EaHT	Zm00001d032353	GRMZM2G032351	223545282	223577431	-	47905	1	blue-light receptor phototropin 2	blue-light receptor phototropin 2
1-223497377	1	223497377	Diff_EaHT	Zm00001d032356	GRMZM2G355233	223602477	223611036	-	105100	2	Wall-associated receptor kinase 3
1-223497384	1	223497384	Diff_EaHT, Ratio_EaHT	Zm00001d032350	GRMZM2G045688	223440445	223444783	-	-56939	1
1-223497384	1	223497384	Diff_EaHT, Ratio_EaHT	Zm00001d032353	GRMZM2G032351	223545282	223577431	-	47898	1	blue-light receptor phototropin 2	blue-light receptor phototropin 2
1-223497384	1	223497384	Diff_EaHT, Ratio_EaHT	Zm00001d032356	GRMZM2G355233	223602477	223611036	-	105093	2	Wall-associated receptor kinase 3
1-223497431	1	223497431	Diff_EaHT, Ratio_EaHT	Zm00001d032350	GRMZM2G045688	223440445	223444783	-	-56986	1
1-223497431	1	223497431	Diff_EaHT, Ratio_EaHT	Zm00001d032353	GRMZM2G032351	223545282	223577431	-	47851	1	blue-light receptor phototropin 2	blue-light receptor phototropin 2
1-223497431	1	223497431	Diff_EaHT, Ratio_EaHT	Zm00001d032356	GRMZM2G355233	223602477	223611036	-	105046	2	Wall-associated receptor kinase 3
1-223497435	1	223497435	Diff_EaHT, Ratio_EaHT	Zm00001d032350	GRMZM2G045688	223440445	223444783	-	-56990	1
1-223497435	1	223497435	Diff_EaHT, Ratio_EaHT	Zm00001d032353	GRMZM2G032351	223545282	223577431	-	47847	1	blue-light receptor phototropin 2	blue-light receptor phototropin 2
1-223497435	1	223497435	Diff_EaHT, Ratio_EaHT	Zm00001d032356	GRMZM2G355233	223602477	223611036	-	105042	2	Wall-associated receptor kinase 3
1-223497475	1	223497475	Diff_EaHT, Ratio_EaHT	Zm00001d032350	GRMZM2G045688	223440445	223444783	-	-57030	1
1-223497475	1	223497475	Diff_EaHT, Ratio_EaHT	Zm00001d032353	GRMZM2G032351	223545282	223577431	-	47807	1	blue-light receptor phototropin 2	blue-light receptor phototropin 2
1-223497475	1	223497475	Diff_EaHT, Ratio_EaHT	Zm00001d032356	GRMZM2G355233	223602477	223611036	-	105002	2	Wall-associated receptor kinase 3
1-223497481	1	223497481	Diff_EaHT, Ratio_EaHT	Zm00001d032350	GRMZM2G045688	223440445	223444783	-	-57036	1
1-223497481	1	223497481	Diff_EaHT, Ratio_EaHT	Zm00001d032353	GRMZM2G032351	223545282	223577431	-	47801	1	blue-light receptor phototropin 2	blue-light receptor phototropin 2
1-223497481	1	223497481	Diff_EaHT, Ratio_EaHT	Zm00001d032356	GRMZM2G355233	223602477	223611036	-	104996	2	Wall-associated receptor kinase 3
1-223497537	1	223497537	Diff_EaHT, Ratio_EaHT	Zm00001d032350	GRMZM2G045688	223440445	223444783	-	-57092	1
1-223497537	1	223497537	Diff_EaHT, Ratio_EaHT	Zm00001d032353	GRMZM2G032351	223545282	223577431	-	47745	1	blue-light receptor phototropin 2	blue-light receptor phototropin 2
1-223497537	1	223497537	Diff_EaHT, Ratio_EaHT	Zm00001d032356	GRMZM2G355233	223602477	223611036	-	104940	2	Wall-associated receptor kinase 3
1-223497548	1	223497548	Diff_EaHT, Ratio_EaHT	Zm00001d032350	GRMZM2G045688	223440445	223444783	-	-57103	1
1-223497548	1	223497548	Diff_EaHT, Ratio_EaHT	Zm00001d032353	GRMZM2G032351	223545282	223577431	-	47734	1	blue-light receptor phototropin 2	blue-light receptor phototropin 2
1-223497548	1	223497548	Diff_EaHT, Ratio_EaHT	Zm00001d032356	GRMZM2G355233	223602477	223611036	-	104929	2	Wall-associated receptor kinase 3
1-223497577	1	223497577	Diff_EaHT, Ratio_EaHT	Zm00001d032350	GRMZM2G045688	223440445	223444783	-	-57132	1
1-223497577	1	223497577	Diff_EaHT, Ratio_EaHT	Zm00001d032353	GRMZM2G032351	223545282	223577431	-	47705	1	blue-light receptor phototropin 2	blue-light receptor phototropin 2
1-223497577	1	223497577	Diff_EaHT, Ratio_EaHT	Zm00001d032356	GRMZM2G355233	223602477	223611036	-	104900	2	Wall-associated receptor kinase 3
1-223497595	1	223497595	Diff_EaHT, Ratio_EaHT	Zm00001d032350	GRMZM2G045688	223440445	223444783	-	-57150	1
1-223497595	1	223497595	Diff_EaHT, Ratio_EaHT	Zm00001d032353	GRMZM2G032351	223545282	223577431	-	47687	1	blue-light receptor phototropin 2	blue-light receptor phototropin 2
1-223497595	1	223497595	Diff_EaHT, Ratio_EaHT	Zm00001d032356	GRMZM2G355233	223602477	223611036	-	104882	2	Wall-associated receptor kinase 3
1-223497617	1	223497617	Diff_EaHT, Ratio_EaHT	Zm00001d032350	GRMZM2G045688	223440445	223444783	-	-57172	1
1-223497617	1	223497617	Diff_EaHT, Ratio_EaHT	Zm00001d032353	GRMZM2G032351	223545282	223577431	-	47665	1	blue-light receptor phototropin 2	blue-light receptor phototropin 2
1-223497617	1	223497617	Diff_EaHT, Ratio_EaHT	Zm00001d032356	GRMZM2G355233	223602477	223611036	-	104860	2	Wall-associated receptor kinase 3
1-223497657	1	223497657	Diff_EaHT, Ratio_EaHT	Zm00001d032350	GRMZM2G045688	223440445	223444783	-	-57212	1
1-223497657	1	223497657	Diff_EaHT, Ratio_EaHT	Zm00001d032353	GRMZM2G032351	223545282	223577431	-	47625	1	blue-light receptor phototropin 2	blue-light receptor phototropin 2
1-223497657	1	223497657	Diff_EaHT, Ratio_EaHT	Zm00001d032356	GRMZM2G355233	223602477	223611036	-	104820	2	Wall-associated receptor kinase 3
1-223497674	1	223497674	Diff_EaHT	Zm00001d032350	GRMZM2G045688	223440445	223444783	-	-57229	1
1-223497674	1	223497674	Diff_EaHT	Zm00001d032353	GRMZM2G032351	223545282	223577431	-	47608	1	blue-light receptor phototropin 2	blue-light receptor phototropin 2
1-223497674	1	223497674	Diff_EaHT	Zm00001d032356	GRMZM2G355233	223602477	223611036	-	104803	2	Wall-associated receptor kinase 3
1-223497788	1	223497788	Diff_EaHT	Zm00001d032350	GRMZM2G045688	223440445	223444783	-	-57343	1
1-223497788	1	223497788	Diff_EaHT	Zm00001d032353	GRMZM2G032351	223545282	223577431	-	47494	1	blue-light receptor phototropin 2	blue-light receptor phototropin 2
1-223497788	1	223497788	Diff_EaHT	Zm00001d032356	GRMZM2G355233	223602477	223611036	-	104689	2	Wall-associated receptor kinase 3
1-223497799	1	223497799	Diff_EaHT, Ratio_EaHT	Zm00001d032350	GRMZM2G045688	223440445	223444783	-	-57354	1
1-223497799	1	223497799	Diff_EaHT, Ratio_EaHT	Zm00001d032353	GRMZM2G032351	223545282	223577431	-	47483	1	blue-light receptor phototropin 2	blue-light receptor phototropin 2
1-223497799	1	223497799	Diff_EaHT, Ratio_EaHT	Zm00001d032356	GRMZM2G355233	223602477	223611036	-	104678	2	Wall-associated receptor kinase 3
1-223497825	1	223497825	Diff_EaHT, Ratio_EaHT	Zm00001d032350	GRMZM2G045688	223440445	223444783	-	-57380	1
1-223497825	1	223497825	Diff_EaHT, Ratio_EaHT	Zm00001d032353	GRMZM2G032351	223545282	223577431	-	47457	1	blue-light receptor phototropin 2	blue-light receptor phototropin 2
1-223497825	1	223497825	Diff_EaHT, Ratio_EaHT	Zm00001d032356	GRMZM2G355233	223602477	223611036	-	104652	2	Wall-associated receptor kinase 3
1-223497893	1	223497893	Diff_EaHT, Ratio_EaHT	Zm00001d032350	GRMZM2G045688	223440445	223444783	-	-57448	1
1-223497893	1	223497893	Diff_EaHT, Ratio_EaHT	Zm00001d032353	GRMZM2G032351	223545282	223577431	-	47389	1	blue-light receptor phototropin 2	blue-light receptor phototropin 2
1-223497893	1	223497893	Diff_EaHT, Ratio_EaHT	Zm00001d032356	GRMZM2G355233	223602477	223611036	-	104584	2	Wall-associated receptor kinase 3
1-223497908	1	223497908	Diff_EaHT, Ratio_EaHT	Zm00001d032350	GRMZM2G045688	223440445	223444783	-	-57463	1
1-223497908	1	223497908	Diff_EaHT, Ratio_EaHT	Zm00001d032353	GRMZM2G032351	223545282	223577431	-	47374	1	blue-light receptor phototropin 2	blue-light receptor phototropin 2
1-223497908	1	223497908	Diff_EaHT, Ratio_EaHT	Zm00001d032356	GRMZM2G355233	223602477	223611036	-	104569	2	Wall-associated receptor kinase 3
1-223497990	1	223497990	Diff_EaHT, Diff_SFHT, Diff_FlHT, Ratio_EaHT, MT_EaHT	Zm00001d032350	GRMZM2G045688	223440445	223444783	-	-57545	1
1-223497990	1	223497990	Diff_EaHT, Diff_SFHT, Diff_FlHT, Ratio_EaHT, MT_EaHT	Zm00001d032353	GRMZM2G032351	223545282	223577431	-	47292	1	blue-light receptor phototropin 2	blue-light receptor phototropin 2
[truncated: 151,134 more rows]
