# Supplementary material for: A maize mutant in the glutamate receptor-like dwarf13 is modified by cis-acting natural variation and a cornichon homolog
Source: PLoS Genet. 2025 Dec 31;21(12):e1012006. doi: 10.1371/journal.pgen.1012006 (PMC12782448; doi:10.1371/journal.pgen.1012006)
Supplement: S7 Table — (XLSX) [file pgen.1012006.s012.xlsx]

## Sheet: Sheet1
Table S7. SNPs at d13 locus (±250kb) associated with variation in phenotype in D13-1 FOAM population at a p-value ≤ 1e-4
CHR	POS	SNP	SNP Effect	Pvalue	MAF	Log10p	FDR_adj	Traits	No.of traits associated with SNP
5	71783646	5-71783646	-0.638485	5.28597e-05	0.200893	4.27688	0.371487	Score	1
5	71786213	5-71786213	-0.651952	1.94515e-05	0.200893	4.71105	0.315557	Score	1
5	71786257	5-71786257	-0.613835	4.16952e-05	0.1875	4.37991	0.349192	Score	1
5	71793137	5-71793137	-0.614569	6.8147e-05	0.205357	4.16655	0.371487	Score	1
5	71793635	5-71793635	-0.598471	6.10889e-05	0.209821	4.21404	0.371487	Score	1
5	71795977	5-71795977	-0.60955	7.73535e-06	0.227679	5.11152	0.233525	Score	1
5	71797995	5-71797995	-0.423553	9.21137e-05	0.397321	4.03568	0.404452	Score	1
5	71799471	5-71799471	-0.448824	6.03924e-05	0.352679	4.21902	0.371487	Score	1
5	71800637	5-71800637	-0.45903	5.02018e-05	0.366071	4.29928	0.36822	Score	1
5	71801114	5-71801114	-0.461335	4.20989e-05	0.196429	4.37573	0.349192	Score	3
5	71801114	5-71801114	21.1142	9.16102e-05	0.196429	4.03806	0.298793	SFHT	3
5	71801114	5-71801114	-18.7398	9.65678e-05	0.196429	4.01517	0.532749	Diff_SFHT	3
5	71801947	5-71801947	-0.581192	6.49241e-05	0.214286	4.18759	0.371487	Score	1
5	71801985	5-71801985	-0.462602	4.83619e-05	0.375	4.3155	0.36087	Score	1
5	71801987	5-71801987	-0.462602	4.83619e-05	0.375	4.3155	0.36087	Score	1
5	71802048	5-71802048	-0.453193	8.05258e-05	0.370536	4.09406	0.392313	Score	1
5	71802190	5-71802190	-0.645793	2.03514e-05	0.200893	4.69141	0.315557	Score	1
5	71802236	5-71802236	-0.645793	2.03514e-05	0.200893	4.69141	0.315557	Score	1
5	71803724	5-71803724	-0.622352	8.46615e-05	0.205357	4.07231	0.397059	Score	1
5	71804051	5-71804051	-0.622352	8.46615e-05	0.200893	4.07231	0.397059	Score	1
5	71810084	5-71810084	-0.482072	1.86629e-05	0.370536	4.72902	0.315557	Score	1
5	71810088	5-71810088	-0.495532	1.61299e-05	0.375	4.79237	0.309347	Score	1
5	71810089	5-71810089	-0.507281	4.18764e-06	0.392857	5.37803	0.183572	Score	1
5	71820762	5-71820762	-0.380732	3.96023e-05	0.419643	4.40228	0.345045	Score	1
5	71826844	5-71826844	-0.512475	2.65434e-05	0.254464	4.57604	0.323741	Score	1
5	71830702	5-71830702	-0.461946	4.42557e-05	0.375	4.35403	0.350952	Score	1
5	71830925	5-71830925	-0.595101	3.30211e-05	0.21875	4.48121	0.326086	Score	1
5	71831106	5-71831106	-0.556697	8.7498e-05	0.21875	4.058	0.399267	Score	1
5	71831164	5-71831164	-0.576495	5.49976e-05	0.21875	4.25966	0.371487	Score	1
5	71831173	5-71831173	-0.581119	7.22803e-05	0.214286	4.14098	0.37562	Score	1
5	71831448	5-71831448	-0.572164	8.97273e-05	0.214286	4.04708	0.400405	Score	1
5	71832243	5-71832243	-0.556249	8.75328e-05	0.214286	4.05783	0.399309	Score	1
5	71836658	5-71836658	-0.638485	5.28597e-05	0.200893	4.27688	0.371487	Score	1
5	71836703	5-71836703	-0.638485	5.28597e-05	0.200893	4.27688	0.371487	Score	1
5	71837055	5-71837055	-0.507893	4.11751e-05	0.258929	4.38537	0.349192	Score	1
5	71840891	5-71840891	-0.553342	9.33336e-05	0.200893	4.02996	0.406438	Score	1
5	71841504	5-71841504	-0.579513	6.33299e-05	0.214286	4.19839	0.371487	Score	1
5	71843981	5-71843981	-0.610904	2.96178e-05	0.21875	4.52845	0.323741	Score	1
5	71845468	5-71845468	-0.602019	5.42742e-05	0.209821	4.26541	0.371487	Score	1
5	71848811	5-71848811	-0.491058	2.61947e-06	0.415179	5.58179	0.132743	Score	1
5	71848887	5-71848887	-0.613107	4.36528e-05	0.209821	4.35999	0.350231	Score	1
5	71850626	5-71850626	-0.586425	9.00569e-05	0.209821	4.04548	0.400405	Score	1
5	71853273	5-71853273	-0.58471	6.03464e-05	0.214286	4.21935	0.371487	Score	1
5	71854129	5-71854129	-0.453944	6.62763e-05	0.366071	4.17864	0.371487	Score	1
5	71860681	5-71860681	-0.602019	5.42742e-05	0.209821	4.26541	0.371487	Score	1
5	71861617	5-71861617	-0.615561	3.65406e-05	0.209821	4.43722	0.340947	Score	1
5	71861824	5-71861824	-0.572839	8.16277e-05	0.209821	4.08816	0.394655	Score	1
5	71863873	5-71863873	-0.569918	7.48739e-05	0.223214	4.12567	0.382053	Score	1
5	71864279	5-71864279	-0.551638	5.43029e-05	0.227679	4.26518	0.371487	Score	3
5	71864279	5-71864279	-20.4882	9.52919e-05	0.227679	4.02094	0.447002	Diff_FlHT	3
5	71864279	5-71864279	0.0903342	6.43477e-05	0.227679	4.19147	0.416595	Ratio_FlHT	3
5	71864298	5-71864298	-0.480734	1.21298e-05	0.352679	4.91615	0.280596	Score	3
5	71864298	5-71864298	-17.4139	3.45593e-05	0.352679	4.46144	0.332889	Diff_FlHT	3
5	71864298	5-71864298	0.0743845	4.07012e-05	0.352679	4.39039	0.414158	Ratio_FlHT	3
5	71865671	5-71865671	-0.613107	4.36528e-05	0.209821	4.35999	0.350231	Score	1
5	71867590	5-71867590	-0.453193	8.05258e-05	0.370536	4.09406	0.392313	Score	1
5	71871331	5-71871331	25.1592	5.13745e-05	0.21875	4.28925	0.332133	MT_FlHT	5
5	71871331	5-71871331	0.105161	6.83062e-05	0.21875	4.16554	0.574013	Ratio_SFHT	5
5	71871331	5-71871331	-0.641162	5.35477e-06	0.21875	5.27126	0.213433	Score	5
5	71871331	5-71871331	-22.0685	5.12502e-05	0.21875	4.2903	0.378638	Diff_FlHT	5
5	71871331	5-71871331	0.100493	1.78792e-05	0.21875	4.74765	0.410175	Ratio_FlHT	5
5	71874504	5-71874504	-0.487482	6.05762e-05	0.142857	4.2177	0.371487	Score	1
5	71874967	5-71874967	24.0154	6.9588e-05	0.227679	4.15747	0.336229	MT_FlHT	5
5	71874967	5-71874967	0.101967	6.9926e-05	0.227679	4.15536	0.574013	Ratio_SFHT	5
5	71874967	5-71874967	-0.577636	2.67819e-05	0.227679	4.57216	0.323741	Score	5
5	71874967	5-71874967	-21.2298	6.14369e-05	0.227679	4.21157	0.39592	Diff_FlHT	5
5	71874967	5-71874967	0.0966852	2.18619e-05	0.227679	4.66031	0.414158	Ratio_FlHT	5
5	71876009	5-71876009	-0.550328	5.64141e-05	0.227679	4.24861	0.371487	Score	1
5	71877565	5-71877565	-0.474257	1.44484e-05	0.401786	4.84018	0.298857	Score	1
5	71878546	5-71878546	-0.564009	7.76509e-05	0.21875	4.10985	0.387839	Score	1
5	71881912	5-71881912	-0.592067	8.24842e-05	0.209821	4.08363	0.39616	Score	1
5	71881927	5-71881927	-0.578456	7.44365e-05	0.214286	4.12821	0.380862	Score	1
5	71883475	5-71883475	-0.589689	8.44513e-05	0.200893	4.07339	0.397059	Score	1
5	71886952	5-71886952	-0.457806	6.50424e-05	0.357143	4.1868	0.371487	Score	1
5	71887376	5-71887376	-0.610224	4.2824e-05	0.209821	4.36831	0.349192	Score	1
5	71887719	5-71887719	-0.596597	9.6253e-05	0.205357	4.01659	0.411442	Score	1
5	71889378	5-71889378	-0.573847	8.69116e-05	0.214286	4.06092	0.39805	Score	1
5	71889720	5-71889720	21.8935	9.60942e-05	0.223214	4.0173	0.355224	MT_FlHT	5
5	71889720	5-71889720	0.104551	1.04989e-05	0.223214	4.97886	0.574013	Ratio_SFHT	5
5	71889720	5-71889720	24.4492	9.80251e-05	0.223214	4.00866	0.299676	SFHT	5
5	71889720	5-71889720	-22.1777	6.60753e-05	0.223214	4.17996	0.524807	Diff_SFHT	5
5	71889720	5-71889720	0.0892973	2.49855e-05	0.223214	4.60231	0.414158	Ratio_FlHT	5
5	71890815	5-71890815	-0.473304	3.4269e-05	0.361607	4.4651	0.331556	Score	1
5	71890830	5-71890830	-0.473304	3.4269e-05	0.361607	4.4651	0.331556	Score	1
5	71891955	5-71891955	-0.45796	5.15167e-05	0.370536	4.28805	0.371487	Score	1
5	71892475	5-71892475	-0.57235	8.96037e-05	0.214286	4.04767	0.400405	Score	1
5	71892573	5-71892573	-0.459255	5.89323e-05	0.361607	4.22965	0.371487	Score	1
5	71892611	5-71892611	-0.459255	5.89323e-05	0.361607	4.22965	0.371487	Score	1
5	71892672	5-71892672	-0.638485	5.28597e-05	0.200893	4.27688	0.371487	Score	1
5	71892677	5-71892677	-0.459255	5.89323e-05	0.361607	4.22965	0.371487	Score	1
5	71892802	5-71892802	-0.627858	3.93172e-05	0.205357	4.40542	0.344736	Score	1
5	71892818	5-71892818	-0.468338	5.15817e-05	0.357143	4.2875	0.371487	Score	1
5	71893124	5-71893124	-0.453516	4.11758e-05	0.379464	4.38536	0.349192	Score	1
5	71893130	5-71893130	-0.453516	4.11758e-05	0.379464	4.38536	0.349192	Score	1
5	71893431	5-71893431	-0.437962	7.52256e-05	0.357143	4.12363	0.383062	Score	1
5	71893569	5-71893569	-0.655625	2.54881e-05	0.209821	4.59366	0.323299	Score	1
5	71894304	5-71894304	-0.463308	4.1179e-05	0.370536	4.38532	0.349192	Score	1
5	71894540	5-71894540	-0.453193	8.05258e-05	0.370536	4.09406	0.392313	Score	1
5	71896823	5-71896823	-0.629348	8.22098e-05	0.200893	4.08508	0.395819	Score	1
5	71896851	5-71896851	-0.592067	8.24842e-05	0.209821	4.08363	0.39616	Score	1
5	71896869	5-71896869	0.116786	6.92508e-06	0.223214	5.15958	0.574013	Ratio_SFHT	6
5	71896869	5-71896869	-0.588065	2.58081e-05	0.223214	4.58824	0.323741	Score	6
5	71896869	5-71896869	27.6615	6.25879e-05	0.223214	4.20351	0.296155	SFHT	6
5	71896869	5-71896869	-25.9997	1.86275e-05	0.223214	4.72984	0.509994	Diff_SFHT	6
5	71896869	5-71896869	-22.1605	3.82478e-05	0.223214	4.41739	0.341342	Diff_FlHT	6
5	71896869	5-71896869	0.100604	1.37225e-05	0.223214	4.86257	0.385686	Ratio_FlHT	6
5	71897638	5-71897638	-0.60048	7.81684e-05	0.200893	4.10697	0.387839	Score	1
5	71897679	5-71897679	-0.668159	8.19991e-06	0.196429	5.08619	0.239188	Score	1
5	71898016	5-71898016	-0.608388	4.8741e-05	0.209821	4.31211	0.362852	Score	1
5	71898049	5-71898049	-0.594054	1.77218e-05	0.223214	4.75149	0.315557	Score	1
5	71899740	5-71899740	-0.62311	7.00107e-05	0.200893	4.15484	0.371487	Score	1
5	71900586	5-71900586	-0.568632	9.51168e-05	0.205357	4.02174	0.409254	Score	1
5	71900678	5-71900678	-0.621327	5.09697e-05	0.196429	4.29269	0.371114	Score	1
5	71901115	5-71901115	-0.610224	4.2824e-05	0.209821	4.36831	0.349192	Score	1
5	71901240	5-71901240	-0.467123	1.80708e-05	0.388393	4.74302	0.315557	Score	1
5	71901831	5-71901831	26.6399	6.01278e-05	0.200893	4.22092	0.332133	MT_FlHT	5
5	71901831	5-71901831	0.113407	5.79515e-05	0.200893	4.23694	0.574013	Ratio_SFHT	5
5	71901831	5-71901831	-0.653237	1.64299e-05	0.200893	4.78436	0.310001	Score	5
5	71901831	5-71901831	-22.8935	8.72647e-05	0.200893	4.05916	0.434974	Diff_FlHT	5
5	71901831	5-71901831	0.105802	2.44337e-05	0.200893	4.61201	0.414158	Ratio_FlHT	5
5	71913502	5-71913502	-0.387095	8.64162e-05	0.433036	4.0634	0.39805	Score	1
5	71920708	5-71920708	24.0302	8.40023e-05	0.223214	4.07571	0.338291	MT_FlHT	4
5	71920708	5-71920708	0.104325	5.74125e-05	0.223214	4.24099	0.574013	Ratio_SFHT	4
5	71920708	5-71920708	-0.584246	2.56506e-05	0.223214	4.5909	0.323741	Score	4
5	71920708	5-71920708	0.0904279	9.2861e-05	0.223214	4.03217	0.47308	Ratio_FlHT	4
5	71924169	5-71924169	-0.556103	3.49849e-05	0.223214	4.45612	0.335336	Score	1
5	71926590	5-71926590	-0.597848	2.86151e-05	0.200893	4.5434	0.323741	Score	2
5	71926590	5-71926590	0.0970246	6.50715e-05	0.200893	4.18661	0.419463	Ratio_FlHT	2
5	71926880	5-71926880	0.100081	9.39187e-05	0.174107	4.02725	0.477166	Ratio_FlHT	1
5	71926945	5-71926945	-0.649504	3.12244e-05	0.178571	4.50551	0.323741	Score	1
5	71927164	5-71927164	-0.593048	8.54221e-05	0.160714	4.06843	0.39805	Score	1
5	71928860	5-71928860	17.8879	2.00061e-05	0.4375	4.69884	0.259194	MT_FlHT	8
5	71928860	5-71928860	0.0815811	4.30877e-06	0.4375	5.36565	0.574013	Ratio_SFHT	8
5	71928860	5-71928860	-0.408012	2.11231e-05	0.4375	4.67524	0.320357	Score	8
5	71928860	5-71928860	20.247	1.48808e-05	0.4375	4.82737	0.235653	SFHT	8
5	71928860	5-71928860	-18.4492	8.66862e-06	0.4375	5.06205	0.509994	Diff_SFHT	8
5	71928860	5-71928860	0.0835392	3.18956e-05	0.4375	4.49627	0.493359	Ratio_EaHT	8
5	71928860	5-71928860	-17.0603	1.85091e-06	0.4375	5.73261	0.321132	Diff_FlHT	8
5	71928860	5-71928860	0.0752186	1.02887e-06	0.4375	5.98764	0.373845	Ratio_FlHT	8
5	71934220	5-71934220	-0.622352	8.46615e-05	0.200893	4.07231	0.397059	Score	1
5	71942002	5-71942002	20.1332	5.02875e-06	0.375	5.29854	0.217432	MT_FlHT	9
5	71942002	5-71942002	0.0809882	1.95498e-05	0.375	4.70886	0.574013	Ratio_SFHT	9
5	71942002	5-71942002	-0.441485	1.02315e-05	0.375	4.99006	0.261574	Score	9
5	71942002	5-71942002	21.5526	1.16581e-05	0.375	4.93337	0.209262	SFHT	9
5	71942002	5-71942002	-18.8346	2.08177e-05	0.375	4.68157	0.509994	Diff_SFHT	9
5	71942002	5-71942002	0.086425	5.41862e-05	0.375	4.26611	0.493359	Ratio_EaHT	9
5	71942002	5-71942002	11.3776	4.44612e-05	0.375	4.35202	0.248092	MT_EaHT	9
5	71942002	5-71942002	-17.9403	4.12369e-06	0.375	5.38471	0.321132	Diff_FlHT	9
5	71942002	5-71942002	0.0769978	4.52703e-06	0.375	5.34419	0.373845	Ratio_FlHT	9
5	71942115	5-71942115	-0.43061	8.41664e-05	0.285714	4.07486	0.396583	Score	1
5	71942454	5-71942454	0.106396	7.38421e-05	0.165179	4.1317	0.441966	Ratio_FlHT	1
5	71942793	5-71942793	-0.721018	1.50622e-06	0.165179	5.82211	0.0856348	Score	2
5	71942793	5-71942793	0.100954	5.05713e-05	0.165179	4.2961	0.414158	Ratio_FlHT	2
5	71944653	5-71944653	-0.453193	8.05258e-05	0.370536	4.09406	0.392313	Score	1
5	71944780	5-71944780	-0.453193	8.05258e-05	0.370536	4.09406	0.392313	Score	1
5	71944843	5-71944843	-0.453193	8.05258e-05	0.370536	4.09406	0.392313	Score	1
5	71944897	5-71944897	-0.453193	8.05258e-05	0.370536	4.09406	0.392313	Score	1
5	71944913	5-71944913	-0.453193	8.05258e-05	0.370536	4.09406	0.392313	Score	1
5	71944954	5-71944954	-0.453193	8.05258e-05	0.370536	4.09406	0.392313	Score	1
5	71944958	5-71944958	-0.479213	1.94599e-05	0.370536	4.71086	0.315557	Score	1
5	71944975	5-71944975	-0.453193	8.05258e-05	0.370536	4.09406	0.392313	Score	1
5	71944994	5-71944994	-0.453193	8.05258e-05	0.370536	4.09406	0.392313	Score	1
5	71945049	5-71945049	-0.453193	8.05258e-05	0.370536	4.09406	0.392313	Score	1
5	71945498	5-71945498	-0.564163	3.2968e-05	0.227679	4.48191	0.326086	Score	1
5	71945509	5-71945509	-0.564163	3.2968e-05	0.227679	4.48191	0.326086	Score	1
5	71945654	5-71945654	-0.564163	3.2968e-05	0.227679	4.48191	0.326086	Score	1
5	71945672	5-71945672	-0.564163	3.2968e-05	0.227679	4.48191	0.326086	Score	1
5	71945677	5-71945677	-0.561535	2.33879e-05	0.232143	4.63101	0.323299	Score	1
5	71945679	5-71945679	-0.564163	3.2968e-05	0.227679	4.48191	0.326086	Score	1
5	71945705	5-71945705	-0.55992	2.54831e-05	0.232143	4.59375	0.323299	Score	1
5	71945798	5-71945798	-0.56539	2.34726e-05	0.223214	4.62944	0.323299	Score	2
5	71945798	5-71945798	0.0865819	8.96777e-05	0.223214	4.04732	0.467636	Ratio_FlHT	2
5	71945800	5-71945800	-0.56539	2.34726e-05	0.223214	4.62944	0.323299	Score	2
5	71945800	5-71945800	0.0865819	8.96777e-05	0.223214	4.04732	0.467636	Ratio_FlHT	2
5	71945815	5-71945815	-0.563267	1.63129e-05	0.227679	4.78747	0.310001	Score	2
5	71945815	5-71945815	0.0843686	9.30284e-05	0.227679	4.03138	0.473718	Ratio_FlHT	2
5	71945860	5-71945860	-0.564163	3.2968e-05	0.227679	4.48191	0.326086	Score	1
5	71945876	5-71945876	-0.564163	3.2968e-05	0.227679	4.48191	0.326086	Score	1
5	71945988	5-71945988	21.8297	3.58369e-05	0.272321	4.44567	0.318431	MT_FlHT	7
5	71945988	5-71945988	0.0980871	1.16884e-05	0.272321	4.93225	0.574013	Ratio_SFHT	7
5	71945988	5-71945988	-0.518308	1.07113e-05	0.272321	4.97016	0.266888	Score	7
5	71945988	5-71945988	24.6949	2.61762e-05	0.272321	4.58209	0.27527	SFHT	7
5	71945988	5-71945988	-21.4492	4.19078e-05	0.272321	4.37771	0.509994	Diff_SFHT	7
5	71945988	5-71945988	-19.2591	2.79463e-05	0.272321	4.55368	0.321132	Diff_FlHT	7
5	71945988	5-71945988	0.0875666	9.3563e-06	0.272321	5.0289	0.373845	Ratio_FlHT	7
5	71945999	5-71945999	-0.564163	3.2968e-05	0.227679	4.48191	0.326086	Score	1
5	71946179	5-71946179	-0.564163	3.2968e-05	0.227679	4.48191	0.326086	Score	1
5	71946899	5-71946899	-0.564163	3.2968e-05	0.227679	4.48191	0.326086	Score	1
5	71947012	5-71947012	-0.564163	3.2968e-05	0.227679	4.48191	0.326086	Score	1
5	71947078	5-71947078	-0.564163	3.2968e-05	0.227679	4.48191	0.326086	Score	1
5	71947157	5-71947157	-0.556992	2.93816e-05	0.232143	4.53192	0.323741	Score	1
5	71947184	5-71947184	-0.564163	3.2968e-05	0.227679	4.48191	0.326086	Score	1
5	71947191	5-71947191	-0.564163	3.2968e-05	0.227679	4.48191	0.326086	Score	1
5	71947195	5-71947195	-0.564163	3.2968e-05	0.227679	4.48191	0.326086	Score	1
5	71947220	5-71947220	-0.564163	3.2968e-05	0.227679	4.48191	0.326086	Score	1
5	71947267	5-71947267	-0.564163	3.2968e-05	0.227679	4.48191	0.326086	Score	1
5	71947350	5-71947350	-0.564163	3.2968e-05	0.227679	4.48191	0.326086	Score	1
5	71947351	5-71947351	-0.564163	3.2968e-05	0.227679	4.48191	0.326086	Score	1
5	71947530	5-71947530	-0.564163	3.2968e-05	0.227679	4.48191	0.326086	Score	1
5	71947560	5-71947560	-0.542774	3.10697e-05	0.236607	4.50766	0.323741	Score	1
5	71947721	5-71947721	-0.564163	3.2968e-05	0.227679	4.48191	0.326086	Score	1
5	71947901	5-71947901	-0.564163	3.2968e-05	0.227679	4.48191	0.326086	Score	1
5	71947920	5-71947920	-0.564163	3.2968e-05	0.227679	4.48191	0.326086	Score	1
5	71949302	5-71949302	0.0715355	9.5307e-05	0.290179	4.02088	0.578091	Ratio_SFHT	5
5	71949302	5-71949302	19.7136	5.71266e-05	0.290179	4.24316	0.296155	SFHT	5
5	71949302	5-71949302	-16.8413	8.17247e-05	0.290179	4.08765	0.524807	Diff_SFHT	5
5	71949302	5-71949302	-15.005	6.54694e-05	0.290179	4.18396	0.406435	Diff_FlHT	5
5	71949302	5-71949302	0.0639679	7.88643e-05	0.290179	4.10312	0.448892	Ratio_FlHT	5
5	71954627	5-71954627	-0.629348	8.22098e-05	0.200893	4.08508	0.395819	Score	1
5	72025899	5-72025899	-8.23359	3.17586e-05	0.09375	4.49814	0.116319	WT_EaHT	1
5	72026350	5-72026350	20.144	8.55941e-06	0.263393	5.06756	0.217432	MT_FlHT	10
5	72026350	5-72026350	0.0901931	2.51539e-06	0.263393	5.59939	0.574013	Ratio_SFHT	10
5	72026350	5-72026350	-9.64182	9.00105e-05	0.263393	4.04571	0.435764	Diff_EaHT	10
5	72026350	5-72026350	-0.539649	1.45179e-07	0.263393	6.8381	0.0138304	Score	10
5	72026350	5-72026350	23.8901	1.99381e-06	0.263393	5.70032	0.204514	SFHT	10
5	72026350	5-72026350	-21.4143	1.62606e-06	0.263393	5.78886	0.509994	Diff_SFHT	10
5	72026350	5-72026350	0.0902695	3.31242e-05	0.263393	4.47986	0.493359	Ratio_EaHT	10
5	72026350	5-72026350	12.5504	1.07515e-05	0.263393	4.96853	0.16229	MT_EaHT	10
5	72026350	5-72026350	-18.1338	3.47909e-06	0.263393	5.45853	0.321132	Diff_FlHT	10
5	72026350	5-72026350	0.0766446	5.44784e-06	0.263393	5.26378	0.373845	Ratio_FlHT	10
5	72026597	5-72026597	20.144	8.55941e-06	0.258929	5.06756	0.217432	MT_FlHT	10
5	72026597	5-72026597	0.0901931	2.51539e-06	0.258929	5.59939	0.574013	Ratio_SFHT	10
5	72026597	5-72026597	-9.64182	9.00105e-05	0.258929	4.04571	0.435764	Diff_EaHT	10
5	72026597	5-72026597	-0.517199	6.51733e-07	0.258929	6.18593	0.0420725	Score	10
5	72026597	5-72026597	23.8901	1.99381e-06	0.258929	5.70032	0.204514	SFHT	10
5	72026597	5-72026597	-21.4143	1.62606e-06	0.258929	5.78886	0.509994	Diff_SFHT	10
5	72026597	5-72026597	0.0902695	3.31242e-05	0.258929	4.47986	0.493359	Ratio_EaHT	10
5	72026597	5-72026597	12.5504	1.07515e-05	0.258929	4.96853	0.16229	MT_EaHT	10
5	72026597	5-72026597	-18.1338	3.47909e-06	0.258929	5.45853	0.321132	Diff_FlHT	10
5	72026597	5-72026597	0.0766446	5.44784e-06	0.258929	5.26378	0.373845	Ratio_FlHT	10
5	72026660	5-72026660	18.0115	6.25287e-05	0.263393	4.20392	0.332133	MT_FlHT	8
5	72026660	5-72026660	0.0808457	2.21657e-05	0.263393	4.65432	0.574013	Ratio_SFHT	8
5	72026660	5-72026660	-0.471412	4.97105e-06	0.263393	5.30355	0.203636	Score	8
5	72026660	5-72026660	21.6834	1.41492e-05	0.263393	4.84927	0.231688	SFHT	8
5	72026660	5-72026660	-19.9527	6.80845e-06	0.263393	5.16695	0.509994	Diff_SFHT	8
5	72026660	5-72026660	11.6555	3.80895e-05	0.263393	4.41919	0.23756	MT_EaHT	8
5	72026660	5-72026660	-16.7843	1.51954e-05	0.263393	4.81829	0.321132	Diff_FlHT	8
5	72026660	5-72026660	0.0681113	4.84315e-05	0.263393	4.31487	0.414158	Ratio_FlHT	8
5	72026731	5-72026731	19.4602	1.95122e-05	0.254464	4.70969	0.257785	MT_FlHT	9
5	72026731	5-72026731	0.0884101	4.54255e-06	0.254464	5.3427	0.574013	Ratio_SFHT	9
5	72026731	5-72026731	-0.52358	5.26695e-07	0.254464	6.27844	0.0357522	Score	9
5	72026731	5-72026731	23.1444	4.71751e-06	0.254464	5.32629	0.204514	SFHT	9
5	72026731	5-72026731	-21.0098	2.94003e-06	0.254464	5.53165	0.509994	Diff_SFHT	9
5	72026731	5-72026731	0.0878674	5.95459e-05	0.254464	4.22515	0.493359	Ratio_EaHT	9
5	72026731	5-72026731	12.0133	2.88453e-05	0.254464	4.53993	0.235454	MT_EaHT	9
5	72026731	5-72026731	-17.811	5.86515e-06	0.254464	5.23172	0.321132	Diff_FlHT	9
5	72026731	5-72026731	0.0751875	9.23572e-06	0.254464	5.03453	0.373845	Ratio_FlHT	9
5	72026776	5-72026776	19.4602	1.95122e-05	0.254464	4.70969	0.257785	MT_FlHT	9
5	72026776	5-72026776	0.0884101	4.54255e-06	0.254464	5.3427	0.574013	Ratio_SFHT	9
5	72026776	5-72026776	-0.52358	5.26695e-07	0.254464	6.27844	0.0357522	Score	9
5	72026776	5-72026776	23.1444	4.71751e-06	0.254464	5.32629	0.204514	SFHT	9
5	72026776	5-72026776	-21.0098	2.94003e-06	0.254464	5.53165	0.509994	Diff_SFHT	9
5	72026776	5-72026776	0.0878674	5.95459e-05	0.254464	4.22515	0.493359	Ratio_EaHT	9
5	72026776	5-72026776	12.0133	2.88453e-05	0.254464	4.53993	0.235454	MT_EaHT	9
5	72026776	5-72026776	-17.811	5.86515e-06	0.254464	5.23172	0.321132	Diff_FlHT	9
5	72026776	5-72026776	0.0751875	9.23572e-06	0.254464	5.03453	0.373845	Ratio_FlHT	9
5	72026789	5-72026789	20.5477	4.97539e-06	0.263393	5.30317	0.217432	MT_FlHT	10
5	72026789	5-72026789	0.0914336	1.6033e-06	0.263393	5.79498	0.574013	Ratio_SFHT	10
5	72026789	5-72026789	-9.9318	4.95275e-05	0.263393	4.30515	0.372642	Diff_EaHT	10
5	72026789	5-72026789	-0.503512	1.17297e-06	0.263393	5.93071	0.0693274	Score	10
5	72026789	5-72026789	24.2595	1.19849e-06	0.263393	5.92137	0.204514	SFHT	10
5	72026789	5-72026789	-21.7364	9.85023e-07	0.263393	6.00655	0.509994	Diff_SFHT	10
5	72026789	5-72026789	0.0924456	1.90439e-05	0.263393	4.72024	0.493359	Ratio_EaHT	10
5	72026789	5-72026789	12.7962	6.37182e-06	0.263393	5.19574	0.161212	MT_EaHT	10
5	72026789	5-72026789	-18.5184	1.85597e-06	0.263393	5.73143	0.321132	Diff_FlHT	10
5	72026789	5-72026789	0.0781316	3.11031e-06	0.263393	5.5072	0.373845	Ratio_FlHT	10
5	72026811	5-72026811	20.144	8.55941e-06	0.258929	5.06756	0.217432	MT_FlHT	10
5	72026811	5-72026811	0.0901931	2.51539e-06	0.258929	5.59939	0.574013	Ratio_SFHT	10
5	72026811	5-72026811	-9.64182	9.00105e-05	0.258929	4.04571	0.435764	Diff_EaHT	10
5	72026811	5-72026811	-0.517199	6.51733e-07	0.258929	6.18593	0.0420725	Score	10
5	72026811	5-72026811	23.8901	1.99381e-06	0.258929	5.70032	0.204514	SFHT	10
5	72026811	5-72026811	-21.4143	1.62606e-06	0.258929	5.78886	0.509994	Diff_SFHT	10
5	72026811	5-72026811	0.0902695	3.31242e-05	0.258929	4.47986	0.493359	Ratio_EaHT	10
5	72026811	5-72026811	12.5504	1.07515e-05	0.258929	4.96853	0.16229	MT_EaHT	10
5	72026811	5-72026811	-18.1338	3.47909e-06	0.258929	5.45853	0.321132	Diff_FlHT	10
5	72026811	5-72026811	0.0766446	5.44784e-06	0.258929	5.26378	0.373845	Ratio_FlHT	10
5	72026897	5-72026897	18.5091	4.35148e-05	0.263393	4.36136	0.332133	MT_FlHT	10
5	72026897	5-72026897	0.081261	2.30215e-05	0.263393	4.63787	0.574013	Ratio_SFHT	10
5	72026897	5-72026897	-9.88897	5.46259e-05	0.263393	4.2626	0.389844	Diff_EaHT	10
5	72026897	5-72026897	-0.504652	1.13946e-06	0.263393	5.9433	0.067884	Score	10
5	72026897	5-72026897	22.2282	9.79014e-06	0.263393	5.00921	0.204514	SFHT	10
5	72026897	5-72026897	-20.1206	6.60906e-06	0.263393	5.17986	0.509994	Diff_SFHT	10
5	72026897	5-72026897	0.089255	3.83875e-05	0.263393	4.41581	0.493359	Ratio_EaHT	10
5	72026897	5-72026897	12.4896	1.10775e-05	0.263393	4.95556	0.165317	MT_EaHT	10
5	72026897	5-72026897	-16.8631	1.58972e-05	0.263393	4.79868	0.321132	Diff_FlHT	10
5	72026897	5-72026897	0.0682056	5.34834e-05	0.263393	4.27178	0.414158	Ratio_FlHT	10
5	72027151	5-72027151	17.9709	6.50735e-05	0.267857	4.1866	0.332133	MT_FlHT	9
5	72027151	5-72027151	0.0797004	2.92496e-05	0.267857	4.53388	0.574013	Ratio_SFHT	9
5	72027151	5-72027151	-0.485521	2.56872e-06	0.267857	5.59028	0.131817	Score	9
5	72027151	5-72027151	21.7089	1.37672e-05	0.267857	4.86115	0.228439	SFHT	9
5	72027151	5-72027151	-19.7766	8.27323e-06	0.267857	5.08232	0.509994	Diff_SFHT	9
5	72027151	5-72027151	0.084776	8.45318e-05	0.267857	4.07298	0.523923	Ratio_EaHT	9
5	72027151	5-72027151	11.9261	2.45425e-05	0.267857	4.61008	0.235454	MT_EaHT	9
5	72027151	5-72027151	-16.4526	2.29158e-05	0.267857	4.63986	0.321132	Diff_FlHT	9
5	72027151	5-72027151	0.0663561	7.74013e-05	0.267857	4.11125	0.445175	Ratio_FlHT	9
5	72027751	5-72027751	19.9554	9.31067e-06	0.258929	5.03102	0.217432	MT_FlHT	10
5	72027751	5-72027751	0.0907503	1.88574e-06	0.258929	5.72452	0.574013	Ratio_SFHT	10
5	72027751	5-72027751	-10.0044	4.27123e-05	0.258929	4.36945	0.365461	Diff_EaHT	10
5	72027751	5-72027751	-0.514308	6.43072e-07	0.258929	6.19174	0.041754	Score	10
5	72027751	5-72027751	23.8037	1.84773e-06	0.258929	5.73336	0.204514	SFHT	10
5	72027751	5-72027751	-21.479	1.30756e-06	0.258929	5.88354	0.509994	Diff_SFHT	10
5	72027751	5-72027751	0.0936129	1.45009e-05	0.258929	4.83861	0.493359	Ratio_EaHT	10
5	72027751	5-72027751	12.6775	7.69049e-06	0.258929	5.11405	0.161212	MT_EaHT	10
5	72027751	5-72027751	-18.0844	3.24813e-06	0.258929	5.48837	0.321132	Diff_FlHT	10
5	72027751	5-72027751	0.0766443	4.7918e-06	0.258929	5.3195	0.373845	Ratio_FlHT	10
5	72027760	5-72027760	19.9554	9.31067e-06	0.258929	5.03102	0.217432	MT_FlHT	10
5	72027760	5-72027760	0.0907503	1.88574e-06	0.258929	5.72452	0.574013	Ratio_SFHT	10
5	72027760	5-72027760	-10.0044	4.27123e-05	0.258929	4.36945	0.365461	Diff_EaHT	10
5	72027760	5-72027760	-0.514308	6.43072e-07	0.258929	6.19174	0.041754	Score	10
5	72027760	5-72027760	23.8037	1.84773e-06	0.258929	5.73336	0.204514	SFHT	10
5	72027760	5-72027760	-21.479	1.30756e-06	0.258929	5.88354	0.509994	Diff_SFHT	10
5	72027760	5-72027760	0.0936129	1.45009e-05	0.258929	4.83861	0.493359	Ratio_EaHT	10
5	72027760	5-72027760	12.6775	7.69049e-06	0.258929	5.11405	0.161212	MT_EaHT	10
5	72027760	5-72027760	-18.0844	3.24813e-06	0.258929	5.48837	0.321132	Diff_FlHT	10
5	72027760	5-72027760	0.0766443	4.7918e-06	0.258929	5.3195	0.373845	Ratio_FlHT	10
5	72028473	5-72028473	20.1073	3.92144e-06	0.285714	5.40655	0.217432	MT_FlHT	10
5	72028473	5-72028473	0.0862516	3.07225e-06	0.285714	5.51254	0.574013	Ratio_SFHT	10
5	72028473	5-72028473	-10.4892	8.87996e-06	0.285714	5.05159	0.323589	Diff_EaHT	10
5	72028473	5-72028473	-0.515185	2.81081e-07	0.285714	6.55117	0.0219385	Score	10
5	72028473	5-72028473	24.0094	6.97209e-07	0.285714	6.15664	0.204514	SFHT	10
5	72028473	5-72028473	-21.1384	8.8484e-07	0.285714	6.05314	0.509994	Diff_SFHT	10
5	72028473	5-72028473	0.0940549	6.7046e-06	0.285714	5.17363	0.493359	Ratio_EaHT	10
5	72028473	5-72028473	13.2422	1.2924e-06	0.285714	5.8886	0.161212	MT_EaHT	10
5	72028473	5-72028473	-17.5238	3.50128e-06	0.285714	5.45577	0.321132	Diff_FlHT	10
5	72028473	5-72028473	0.0715285	1.17515e-05	0.285714	4.92991	0.373845	Ratio_FlHT	10
5	72028483	5-72028483	18.6108	3.37456e-05	0.267857	4.47178	0.31288	MT_FlHT	10
5	72028483	5-72028483	0.0826278	1.39337e-05	0.267857	4.85593	0.574013	Ratio_SFHT	10
5	72028483	5-72028483	-9.85786	4.98621e-05	0.267857	4.30223	0.372794	Diff_EaHT	10
5	72028483	5-72028483	-0.490756	1.9475e-06	0.267857	5.71052	0.105374	Score	10
5	72028483	5-72028483	22.417	6.89523e-06	0.267857	5.16145	0.204514	SFHT	10
5	72028483	5-72028483	-20.4298	3.8675e-06	0.267857	5.41257	0.509994	Diff_SFHT	10
5	72028483	5-72028483	0.0890836	3.41101e-05	0.267857	4.46712	0.493359	Ratio_EaHT	10
5	72028483	5-72028483	12.3928	1.09728e-05	0.267857	4.95968	0.164366	MT_EaHT	10
5	72028483	5-72028483	-17.0478	1.09095e-05	0.267857	4.96219	0.321132	Diff_FlHT	10
5	72028483	5-72028483	0.0690453	3.7505e-05	0.267857	4.42591	0.414158	Ratio_FlHT	10
5	72028905	5-72028905	20.0496	7.80505e-06	0.263393	5.10762	0.217432	MT_FlHT	10
5	72028905	5-72028905	0.0881513	3.51737e-06	0.263393	5.45378	0.574013	Ratio_SFHT	10
5	72028905	5-72028905	-9.84535	5.35879e-05	0.263393	4.27093	0.387198	Diff_EaHT	10
5	72028905	5-72028905	-0.537265	1.68439e-07	0.263393	6.77356	0.0146814	Score	10
5	72028905	5-72028905	23.8497	1.69142e-06	0.263393	5.77175	0.204514	SFHT	10
5	72028905	5-72028905	-20.9461	2.25882e-06	0.263393	5.64612	0.509994	Diff_SFHT	10
5	72028905	5-72028905	0.0929557	1.55882e-05	0.263393	4.8072	0.493359	Ratio_EaHT	10
5	72028905	5-72028905	12.9269	4.58144e-06	0.263393	5.339	0.161212	MT_EaHT	10
5	72028905	5-72028905	-17.5878	5.72858e-06	0.263393	5.24195	0.321132	Diff_FlHT	10
5	72028905	5-72028905	0.0742869	8.92082e-06	0.263393	5.0496	0.373845	Ratio_FlHT	10
5	72029128	5-72029128	20.7265	3.84392e-06	0.263393	5.41523	0.217432	MT_FlHT	10
5	72029128	5-72029128	0.0934277	8.58048e-07	0.263393	6.06649	0.574013	Ratio_SFHT	10
5	72029128	5-72029128	-10.1537	3.14239e-05	0.263393	4.50274	0.328191	Diff_EaHT	10
5	72029128	5-72029128	-0.532663	2.34247e-07	0.263393	6.63033	0.0184887	Score	10
5	72029128	5-72029128	24.616	7.70374e-07	0.263393	6.1133	0.204514	SFHT	10
5	72029128	5-72029128	-22.1238	5.72248e-07	0.263393	6.24242	0.509994	Diff_SFHT	10
5	72029128	5-72029128	0.0953258	9.56757e-06	0.263393	5.0192	0.493359	Ratio_EaHT	10
5	72029128	5-72029128	13.027	4.00457e-06	0.263393	5.39744	0.161212	MT_EaHT	10
5	72029128	5-72029128	-18.6522	1.48214e-06	0.263393	5.82911	0.321132	Diff_FlHT	10
5	72029128	5-72029128	0.0790278	2.26345e-06	0.263393	5.64523	0.373845	Ratio_FlHT	10
5	72029137	5-72029137	20.7265	3.84392e-06	0.263393	5.41523	0.217432	MT_FlHT	10
5	72029137	5-72029137	0.0934277	8.58048e-07	0.263393	6.06649	0.574013	Ratio_SFHT	10
5	72029137	5-72029137	-10.1537	3.14239e-05	0.263393	4.50274	0.328191	Diff_EaHT	10
5	72029137	5-72029137	-0.532663	2.34247e-07	0.263393	6.63033	0.0184887	Score	10
5	72029137	5-72029137	24.616	7.70374e-07	0.263393	6.1133	0.204514	SFHT	10
5	72029137	5-72029137	-22.1238	5.72248e-07	0.263393	6.24242	0.509994	Diff_SFHT	10
5	72029137	5-72029137	0.0953258	9.56757e-06	0.263393	5.0192	0.493359	Ratio_EaHT	10
5	72029137	5-72029137	13.027	4.00457e-06	0.263393	5.39744	0.161212	MT_EaHT	10
5	72029137	5-72029137	-18.6522	1.48214e-06	0.263393	5.82911	0.321132	Diff_FlHT	10
5	72029137	5-72029137	0.0790278	2.26345e-06	0.263393	5.64523	0.373845	Ratio_FlHT	10
5	72029190	5-72029190	20.727	3.21976e-06	0.267857	5.49218	0.217432	MT_FlHT	10
5	72029190	5-72029190	0.0936153	6.64698e-07	0.267857	6.17738	0.574013	Ratio_SFHT	10
5	72029190	5-72029190	-9.85208	4.78373e-05	0.267857	4.32023	0.371827	Diff_EaHT	10
5	72029190	5-72029190	-0.535302	1.61846e-07	0.267857	6.7909	0.0142174	Score	10
5	72029190	5-72029190	24.7264	5.62012e-07	0.267857	6.25025	0.204514	SFHT	10
5	72029190	5-72029190	-22.0585	5.05149e-07	0.267857	6.29658	0.509994	Diff_SFHT	10
5	72029190	5-72029190	0.0937167	1.17084e-05	0.267857	4.9315	0.493359	Ratio_EaHT	10
5	72029190	5-72029190	12.9425	3.90674e-06	0.267857	5.40819	0.161212	MT_EaHT	10
5	72029190	5-72029190	-18.4893	1.5258e-06	0.267857	5.8165	0.321132	Diff_FlHT	10
5	72029190	5-72029190	0.0787607	2.03816e-06	0.267857	5.69076	0.373845	Ratio_FlHT	10
5	72029872	5-72029872	20.7265	3.84392e-06	0.263393	5.41523	0.217432	MT_FlHT	10
5	72029872	5-72029872	0.0934277	8.58048e-07	0.263393	6.06649	0.574013	Ratio_SFHT	10
5	72029872	5-72029872	-10.1537	3.14239e-05	0.263393	4.50274	0.328191	Diff_EaHT	10
5	72029872	5-72029872	-0.532663	2.34247e-07	0.263393	6.63033	0.0184887	Score	10
5	72029872	5-72029872	24.616	7.70374e-07	0.263393	6.1133	0.204514	SFHT	10
5	72029872	5-72029872	-22.1238	5.72248e-07	0.263393	6.24242	0.509994	Diff_SFHT	10
5	72029872	5-72029872	0.0953258	9.56757e-06	0.263393	5.0192	0.493359	Ratio_EaHT	10
5	72029872	5-72029872	13.027	4.00457e-06	0.263393	5.39744	0.161212	MT_EaHT	10
5	72029872	5-72029872	-18.6522	1.48214e-06	0.263393	5.82911	0.321132	Diff_FlHT	10
5	72029872	5-72029872	0.0790278	2.26345e-06	0.263393	5.64523	0.373845	Ratio_FlHT	10
5	72030375	5-72030375	20.7927	2.94039e-06	0.267857	5.5316	0.217432	MT_FlHT	10
5	72030375	5-72030375	0.0945928	4.90374e-07	0.267857	6.30947	0.574013	Ratio_SFHT	10
5	72030375	5-72030375	-10.1189	2.8713e-05	0.267857	4.54192	0.324212	Diff_EaHT	10
5	72030375	5-72030375	-0.518491	4.19018e-07	0.267857	6.37777	0.0297725	Score	10
5	72030375	5-72030375	24.7696	5.29427e-07	0.267857	6.27619	0.204514	SFHT	10
5	72030375	5-72030375	-22.3995	3.21121e-07	0.267857	6.49333	0.509994	Diff_SFHT	10
5	72030375	5-72030375	0.095061	8.51796e-06	0.267857	5.06966	0.493359	Ratio_EaHT	10
5	72030375	5-72030375	12.9227	3.99428e-06	0.267857	5.39856	0.161212	MT_EaHT	10
5	72030375	5-72030375	-18.8105	9.89398e-07	0.267857	6.00463	0.321132	Diff_FlHT	10
5	72030375	5-72030375	0.0797095	1.52776e-06	0.267857	5.81594	0.373845	Ratio_FlHT	10
5	72031526	5-72031526	20.4522	8.31873e-06	0.254464	5.07994	0.217432	MT_FlHT	10
5	72031526	5-72031526	0.0886967	5.17583e-06	0.254464	5.28602	0.574013	Ratio_SFHT	10
5	72031526	5-72031526	-9.82091	8.33673e-05	0.254464	4.079	0.425189	Diff_EaHT	10
5	72031526	5-72031526	-0.537107	3.4181e-07	0.254464	6.46622	0.0255224	Score	10
5	72031526	5-72031526	24.2147	2.04138e-06	0.254464	5.69008	0.204514	SFHT	10
5	72031526	5-72031526	-21.0449	3.49502e-06	0.254464	5.45655	0.509994	Diff_SFHT	10
5	72031526	5-72031526	0.0935673	2.16321e-05	0.254464	4.6649	0.493359	Ratio_EaHT	10
5	72031526	5-72031526	13.3216	3.86888e-06	0.254464	5.41241	0.161212	MT_EaHT	10
5	72031526	5-72031526	-17.7147	8.16717e-06	0.254464	5.08793	0.321132	Diff_FlHT	10
5	72031526	5-72031526	0.0749449	1.21116e-05	0.254464	4.9168	0.373845	Ratio_FlHT	10
5	72031693	5-72031693	20.7145	5.49529e-06	0.258929	5.26001	0.217432	MT_FlHT	10
5	72031693	5-72031693	0.0908941	2.52954e-06	0.258929	5.59696	0.574013	Ratio_SFHT	10
5	72031693	5-72031693	-10.2541	3.45875e-05	0.258929	4.46108	0.330114	Diff_EaHT	10
5	72031693	5-72031693	-0.552463	1.22746e-07	0.258929	6.91099	0.012498	Score	10
5	72031693	5-72031693	24.5182	1.274e-06	0.258929	5.89483	0.204514	SFHT	10
5	72031693	5-72031693	-21.6406	1.52452e-06	0.258929	5.81687	0.509994	Diff_SFHT	10
5	72031693	5-72031693	0.0966403	9.82159e-06	0.258929	5.00782	0.493359	Ratio_EaHT	10
5	72031693	5-72031693	13.4357	2.74029e-06	0.258929	5.5622	0.161212	MT_EaHT	10
5	72031693	5-72031693	-18.2612	3.54516e-06	0.258929	5.45036	0.321132	Diff_FlHT	10
5	72031693	5-72031693	0.0769789	5.88946e-06	0.258929	5.22992	0.373845	Ratio_FlHT	10
5	72031837	5-72031837	20.7145	5.49529e-06	0.258929	5.26001	0.217432	MT_FlHT	10
5	72031837	5-72031837	0.0908941	2.52954e-06	0.258929	5.59696	0.574013	Ratio_SFHT	10
5	72031837	5-72031837	-10.2541	3.45875e-05	0.258929	4.46108	0.330114	Diff_EaHT	10
5	72031837	5-72031837	-0.552463	1.22746e-07	0.258929	6.91099	0.012498	Score	10
5	72031837	5-72031837	24.5182	1.274e-06	0.258929	5.89483	0.204514	SFHT	10
5	72031837	5-72031837	-21.6406	1.52452e-06	0.258929	5.81687	0.509994	Diff_SFHT	10
5	72031837	5-72031837	0.0966403	9.82159e-06	0.258929	5.00782	0.493359	Ratio_EaHT	10
5	72031837	5-72031837	13.4357	2.74029e-06	0.258929	5.5622	0.161212	MT_EaHT	10
5	72031837	5-72031837	-18.2612	3.54516e-06	0.258929	5.45036	0.321132	Diff_FlHT	10
5	72031837	5-72031837	0.0769789	5.88946e-06	0.258929	5.22992	0.373845	Ratio_FlHT	10
5	72032900	5-72032900	19.6976	1.53753e-05	0.263393	4.81318	0.233148	MT_FlHT	9
5	72032900	5-72032900	0.0827217	1.91795e-05	0.263393	4.71716	0.574013	Ratio_SFHT	9
5	72032900	5-72032900	-0.53009	3.84626e-07	0.263393	6.41496	0.0279734	Score	9
5	72032900	5-72032900	22.682	7.57895e-06	0.263393	5.12039	0.204514	SFHT	9
5	72032900	5-72032900	-19.4009	1.72358e-05	0.263393	4.76357	0.509994	Diff_SFHT	9
5	72032900	5-72032900	0.0892434	4.51039e-05	0.263393	4.34579	0.493359	Ratio_EaHT	9
5	72032900	5-72032900	12.7349	8.78121e-06	0.263393	5.05645	0.161212	MT_EaHT	9
5	72032900	5-72032900	-16.7872	2.07078e-05	0.263393	4.68387	0.321132	Diff_FlHT	9
5	72032900	5-72032900	0.0716065	2.52998e-05	0.263393	4.59688	0.414158	Ratio_FlHT	9
5	72033081	5-72033081	18.5091	4.35148e-05	0.263393	4.36136	0.332133	MT_FlHT	10
5	72033081	5-72033081	0.081261	2.30215e-05	0.263393	4.63787	0.574013	Ratio_SFHT	10
5	72033081	5-72033081	-9.88897	5.46259e-05	0.263393	4.2626	0.389844	Diff_EaHT	10
5	72033081	5-72033081	-0.504652	1.13946e-06	0.263393	5.9433	0.067884	Score	10
5	72033081	5-72033081	22.2282	9.79014e-06	0.263393	5.00921	0.204514	SFHT	10
5	72033081	5-72033081	-20.1206	6.60906e-06	0.263393	5.17986	0.509994	Diff_SFHT	10
5	72033081	5-72033081	0.089255	3.83875e-05	0.263393	4.41581	0.493359	Ratio_EaHT	10
5	72033081	5-72033081	12.4896	1.10775e-05	0.263393	4.95556	0.165317	MT_EaHT	10
5	72033081	5-72033081	-16.8631	1.58972e-05	0.263393	4.79868	0.321132	Diff_FlHT	10
5	72033081	5-72033081	0.0682056	5.34834e-05	0.263393	4.27178	0.414158	Ratio_FlHT	10
5	72033089	5-72033089	17.5962	8.83127e-05	0.272321	4.05398	0.344243	MT_FlHT	10
5	72033089	5-72033089	0.0766947	5.60027e-05	0.272321	4.25179	0.574013	Ratio_SFHT	10
5	72033089	5-72033089	-9.86097	4.7621e-05	0.272321	4.3222	0.371244	Diff_EaHT	10
5	72033089	5-72033089	-0.471107	4.68799e-06	0.272321	5.32901	0.195555	Score	10
5	72033089	5-72033089	20.8973	2.78821e-05	0.272321	4.55467	0.27527	SFHT	10
5	72033089	5-72033089	-18.9228	1.94261e-05	0.272321	4.71161	0.509994	Diff_SFHT	10
5	72033089	5-72033089	0.0879468	4.15858e-05	0.272321	4.38106	0.493359	Ratio_EaHT	10
5	72033089	5-72033089	12.2115	1.42659e-05	0.272321	4.8457	0.193089	MT_EaHT	10
5	72033089	5-72033089	-16.057	3.36814e-05	0.272321	4.47261	0.32918	Diff_FlHT	10
5	72033089	5-72033089	0.0650745	9.99674e-05	0.272321	4.00014	0.478204	Ratio_FlHT	10
5	72034357	5-72034357	0.0781235	4.00166e-05	0.357143	4.39776	0.574013	Ratio_SFHT	5
5	72034357	5-72034357	-0.44384	1.07056e-05	0.357143	4.97039	0.266888	Score	5
5	72034357	5-72034357	-18.726	2.38822e-05	0.357143	4.62193	0.509994	Diff_SFHT	5
5	72034357	5-72034357	-16.2268	1.70269e-05	0.357143	4.76886	0.321132	Diff_FlHT	5
5	72034357	5-72034357	0.0682565	2.74573e-05	0.357143	4.56134	0.414158	Ratio_FlHT	5
5	72034368	5-72034368	19.4724	8.84717e-06	0.379464	5.0532	0.217432	MT_FlHT	10
5	72034368	5-72034368	0.08728	2.54327e-06	0.379464	5.59461	0.574013	Ratio_SFHT	10
5	72034368	5-72034368	-9.36073	8.34788e-05	0.379464	4.07842	0.42551	Diff_EaHT	10
5	72034368	5-72034368	-0.500252	4.11758e-07	0.379464	6.38536	0.0294683	Score	10
5	72034368	5-72034368	22.9099	2.94441e-06	0.379464	5.531	0.204514	SFHT	10
5	72034368	5-72034368	-20.6999	1.69094e-06	0.379464	5.77187	0.509994	Diff_SFHT	10
5	72034368	5-72034368	0.0877854	2.94743e-05	0.379464	4.53056	0.493359	Ratio_EaHT	10
5	72034368	5-72034368	11.6622	2.40156e-05	0.379464	4.61951	0.235454	MT_EaHT	10
5	72034368	5-72034368	-17.8124	1.53205e-06	0.379464	5.81473	0.321132	Diff_FlHT	10
5	72034368	5-72034368	0.0755138	2.30357e-06	0.379464	5.6376	0.373845	Ratio_FlHT	10
5	72034370	5-72034370	18.3492	3.4111e-05	0.392857	4.46711	0.314115	MT_FlHT	9
5	72034370	5-72034370	0.0838414	7.63629e-06	0.392857	5.11712	0.574013	Ratio_SFHT	9
5	72034370	5-72034370	-0.491392	8.98308e-07	0.392857	6.04657	0.0552817	Score	9
5	72034370	5-72034370	22.026	8.72427e-06	0.392857	5.05927	0.204514	SFHT	9
5	72034370	5-72034370	-19.777	5.97093e-06	0.392857	5.22396	0.509994	Diff_SFHT	9
5	72034370	5-72034370	0.0829521	9.27961e-05	0.392857	4.03247	0.541551	Ratio_EaHT	9
5	72034370	5-72034370	11.0271	7.66912e-05	0.392857	4.11525	0.2997	MT_EaHT	9
5	72034370	5-72034370	-16.7407	8.55301e-06	0.392857	5.06788	0.321132	Diff_FlHT	9
5	72034370	5-72034370	0.0714553	1.04982e-05	0.392857	4.97888	0.373845	Ratio_FlHT	9
5	72034461	5-72034461	17.3318	9.54006e-05	0.361607	4.02045	0.355224	MT_FlHT	7
5	72034461	5-72034461	0.0808842	1.66196e-05	0.361607	4.77938	0.574013	Ratio_SFHT	7
5	72034461	5-72034461	-0.458583	4.23982e-06	0.361607	5.37265	0.184541	Score	7
5	72034461	5-72034461	20.4943	3.67729e-05	0.361607	4.43447	0.283788	SFHT	7
5	72034461	5-72034461	-19.2961	1.04307e-05	0.361607	4.98169	0.509994	Diff_SFHT	7
5	72034461	5-72034461	-16.7243	7.41247e-06	0.361607	5.13004	0.321132	Diff_FlHT	7
5	72034461	5-72034461	0.0705903	1.15906e-05	0.361607	4.93589	0.373845	Ratio_FlHT	7
5	72034527	5-72034527	18.2187	3.41494e-05	0.383929	4.46662	0.314115	MT_FlHT	7
5	72034527	5-72034527	0.0825884	9.08601e-06	0.383929	5.04163	0.574013	Ratio_SFHT	7
5	72034527	5-72034527	-0.475234	1.6768e-06	0.383929	5.77552	0.0946127	Score	7
5	72034527	5-72034527	21.5835	1.14472e-05	0.383929	4.9413	0.209262	SFHT	7
5	72034527	5-72034527	-19.4551	7.35015e-06	0.383929	5.1337	0.509994	Diff_SFHT	7
5	72034527	5-72034527	-16.6933	7.46226e-06	0.383929	5.12713	0.321132	Diff_FlHT	7
5	72034527	5-72034527	0.0712608	9.16309e-06	0.383929	5.03796	0.373845	Ratio_FlHT	7
5	72034580	5-72034580	0.0763891	3.94756e-05	0.366071	4.40367	0.574013	Ratio_SFHT	6
5	72034580	5-72034580	-0.431912	1.23005e-05	0.366071	4.91008	0.280596	Score	6
5	72034580	5-72034580	19.4855	7.20293e-05	0.366071	4.14249	0.296155	SFHT	6
5	72034580	5-72034580	-18.162	2.75777e-05	0.366071	4.55944	0.509994	Diff_SFHT	6
5	72034580	5-72034580	-15.9649	1.55488e-05	0.366071	4.8083	0.321132	Diff_FlHT	6
5	72034580	5-72034580	0.0676472	2.18228e-05	0.366071	4.66109	0.414158	Ratio_FlHT	6
5	72034694	5-72034694	18.2776	2.61467e-05	0.392857	4.58258	0.278876	MT_FlHT	9
5	72034694	5-72034694	0.0837254	5.28575e-06	0.392857	5.27689	0.574013	Ratio_SFHT	9
5	72034694	5-72034694	-0.479078	9.47721e-07	0.392857	6.02332	0.0575323	Score	9
5	72034694	5-72034694	21.6592	8.6683e-06	0.392857	5.06207	0.204514	SFHT	9
5	72034694	5-72034694	-19.7466	4.11157e-06	0.392857	5.38599	0.509994	Diff_SFHT	9
5	72034694	5-72034694	0.0832564	6.42086e-05	0.392857	4.19241	0.493359	Ratio_EaHT	9
5	72034694	5-72034694	10.8772	7.14666e-05	0.392857	4.1459	0.296316	MT_EaHT	9
5	72034694	5-72034694	-16.9415	3.96884e-06	0.392857	5.40134	0.321132	Diff_FlHT	9
5	72034694	5-72034694	0.0722596	5.03066e-06	0.392857	5.29838	0.373845	Ratio_FlHT	9
5	72035041	5-72035041	-0.432155	1.54376e-05	0.357143	4.81142	0.301644	Score	2
5	72035041	5-72035041	-14.6862	9.10977e-05	0.357143	4.04049	0.443787	Diff_FlHT	2
5	72035199	5-72035199	0.0764998	5.89643e-05	0.357143	4.22941	0.574013	Ratio_SFHT	6
5	72035199	5-72035199	-0.486703	1.14573e-06	0.357143	5.94092	0.0678968	Score	6
5	72035199	5-72035199	19.6738	9.11765e-05	0.357143	4.04012	0.29803	SFHT	6
5	72035199	5-72035199	-18.4194	3.30674e-05	0.357143	4.4806	0.509994	Diff_SFHT	6
5	72035199	5-72035199	-16.1308	1.81941e-05	0.357143	4.74007	0.321132	Diff_FlHT	6
5	72035199	5-72035199	0.067586	3.15308e-05	0.357143	4.50126	0.414158	Ratio_FlHT	6
5	72035247	5-72035247	0.0764998	5.89643e-05	0.357143	4.22941	0.574013	Ratio_SFHT	6
5	72035247	5-72035247	-0.486703	1.14573e-06	0.357143	5.94092	0.0678968	Score	6
5	72035247	5-72035247	19.6738	9.11765e-05	0.357143	4.04012	0.29803	SFHT	6
5	72035247	5-72035247	-18.4194	3.30674e-05	0.357143	4.4806	0.509994	Diff_SFHT	6
5	72035247	5-72035247	-16.1308	1.81941e-05	0.357143	4.74007	0.321132	Diff_FlHT	6
5	72035247	5-72035247	0.067586	3.15308e-05	0.357143	4.50126	0.414158	Ratio_FlHT	6
5	72036427	5-72036427	0.078704	3.67602e-05	0.361607	4.43462	0.574013	Ratio_SFHT	6
5	72036427	5-72036427	-0.487747	1.19014e-06	0.361607	5.9244	0.0697901	Score	6
5	72036427	5-72036427	20.2136	6.18657e-05	0.361607	4.20855	0.296155	SFHT	6
5	72036427	5-72036427	-18.9266	2.04662e-05	0.361607	4.68896	0.509994	Diff_SFHT	6
5	72036427	5-72036427	-16.5514	1.15093e-05	0.361607	4.93895	0.321132	Diff_FlHT	6
5	72036427	5-72036427	0.0694257	2.00215e-05	0.361607	4.6985	0.410175	Ratio_FlHT	6
5	72036445	5-72036445	0.078704	3.67602e-05	0.361607	4.43462	0.574013	Ratio_SFHT	6
5	72036445	5-72036445	-0.487747	1.19014e-06	0.361607	5.9244	0.0697901	Score	6
5	72036445	5-72036445	20.2136	6.18657e-05	0.361607	4.20855	0.296155	SFHT	6
5	72036445	5-72036445	-18.9266	2.04662e-05	0.361607	4.68896	0.509994	Diff_SFHT	6
5	72036445	5-72036445	-16.5514	1.15093e-05	0.361607	4.93895	0.321132	Diff_FlHT	6
5	72036445	5-72036445	0.0694257	2.00215e-05	0.361607	4.6985	0.410175	Ratio_FlHT	6
5	72036517	5-72036517	-0.464267	4.43708e-06	0.352679	5.3529	0.188244	Score	4
5	72036517	5-72036517	-17.9741	6.37341e-05	0.352679	4.19563	0.522667	Diff_SFHT	4
5	72036517	5-72036517	-15.826	3.08096e-05	0.352679	4.51131	0.321132	Diff_FlHT	4
5	72036517	5-72036517	0.0658662	5.841e-05	0.352679	4.23351	0.414158	Ratio_FlHT	4
5	72036792	5-72036792	0.0754969	7.66754e-05	0.357143	4.11534	0.574013	Ratio_SFHT	5
5	72036792	5-72036792	-0.467941	3.35658e-06	0.357143	5.4741	0.159299	Score	5
5	72036792	5-72036792	-18.0938	4.76344e-05	0.357143	4.32208	0.509994	Diff_SFHT	5
5	72036792	5-72036792	-15.8576	2.7486e-05	0.357143	4.56089	0.321132	Diff_FlHT	5
5	72036792	5-72036792	0.0667442	4.2813e-05	0.357143	4.36842	0.414158	Ratio_FlHT	5
5	72036900	5-72036900	18.6814	3.50025e-05	0.348214	4.4559	0.315523	MT_FlHT	9
5	72036900	5-72036900	0.0830183	1.42236e-05	0.348214	4.84699	0.574013	Ratio_SFHT	9
5	72036900	5-72036900	-0.49499	8.89892e-07	0.348214	6.05066	0.0549147	Score	9
5	72036900	5-72036900	21.8688	1.45818e-05	0.348214	4.83619	0.235653	SFHT	9
5	72036900	5-72036900	-19.4459	1.30799e-05	0.348214	4.8834	0.509994	Diff_SFHT	9
5	72036900	5-72036900	0.0851137	8.32565e-05	0.348214	4.07958	0.521039	Ratio_EaHT	9
5	72036900	5-72036900	11.7509	3.45923e-05	0.348214	4.46102	0.235454	MT_EaHT	9
5	72036900	5-72036900	-16.8609	8.34365e-06	0.348214	5.07864	0.321132	Diff_FlHT	9
5	72036900	5-72036900	0.072326	9.21174e-06	0.348214	5.03566	0.373845	Ratio_FlHT	9
5	72037770	5-72037770	-0.40557	7.72309e-05	0.477679	4.11221	0.387287	Score	1
5	72037876	5-72037876	17.3289	9.31026e-05	0.366071	4.03104	0.352954	MT_FlHT	7
5	72037876	5-72037876	0.0813908	1.41421e-05	0.366071	4.84949	0.574013	Ratio_SFHT	7
5	72037876	5-72037876	-0.471282	1.99956e-06	0.366071	5.69907	0.107671	Score	7
5	72037876	5-72037876	20.4027	3.94909e-05	0.366071	4.4035	0.289097	SFHT	7
5	72037876	5-72037876	-19.4452	8.53321e-06	0.366071	5.06889	0.509994	Diff_SFHT	7
5	72037876	5-72037876	-16.9259	5.1875e-06	0.366071	5.28504	0.321132	Diff_FlHT	7
5	72037876	5-72037876	0.0713801	8.39171e-06	0.366071	5.07615	0.373845	Ratio_FlHT	7
5	72037940	5-72037940	0.0777376	3.70896e-05	0.361607	4.43075	0.574013	Ratio_SFHT	5
5	72037940	5-72037940	-0.445068	7.86885e-06	0.361607	5.10409	0.236599	Score	5
5	72037940	5-72037940	-18.5536	2.39841e-05	0.361607	4.62008	0.509994	Diff_SFHT	5
5	72037940	5-72037940	-16.2493	1.30314e-05	0.361607	4.88501	0.321132	Diff_FlHT	5
5	72037940	5-72037940	0.0686146	1.97234e-05	0.361607	4.70502	0.410175	Ratio_FlHT	5
5	72038120	5-72038120	17.8962	5.60271e-05	0.370536	4.2516	0.332133	MT_FlHT	9
5	72038120	5-72038120	0.0834675	8.80801e-06	0.370536	5.05512	0.574013	Ratio_SFHT	9
5	72038120	5-72038120	-0.477264	1.47064e-06	0.370536	5.8325	0.0840382	Score	9
5	72038120	5-72038120	21.059	2.25956e-05	0.370536	4.64598	0.27527	SFHT	9
5	72038120	5-72038120	-19.9257	5.28018e-06	0.370536	5.27735	0.509994	Diff_SFHT	9
5	72038120	5-72038120	0.0861116	5.01311e-05	0.370536	4.29989	0.493359	Ratio_EaHT	9
5	72038120	5-72038120	11.1142	6.93306e-05	0.370536	4.15908	0.292585	MT_EaHT	9
5	72038120	5-72038120	-17.2847	3.21272e-06	0.370536	5.49313	0.321132	Diff_FlHT	9
5	72038120	5-72038120	0.0729379	5.23649e-06	0.370536	5.28096	0.373845	Ratio_FlHT	9
5	72038372	5-72038372	-0.436433	1.24419e-05	0.366071	4.90511	0.28249	Score	3
5	72038372	5-72038372	-15.1135	5.48627e-05	0.366071	4.26072	0.381499	Diff_FlHT	3
5	72038372	5-72038372	0.0643118	6.85052e-05	0.366071	4.16428	0.427332	Ratio_FlHT	3
5	72040220	5-72040220	18.2932	2.70052e-05	0.267857	4.56855	0.281101	MT_FlHT	6
5	72040220	5-72040220	0.0754595	4.68463e-05	0.267857	4.32933	0.574013	Ratio_SFHT	6
5	72040220	5-72040220	-0.420161	2.39253e-05	0.267857	4.62114	0.323299	Score	6
5	72040220	5-72040220	20.1597	3.22178e-05	0.267857	4.4919	0.279937	SFHT	6
5	72040220	5-72040220	-15.0222	6.78725e-05	0.267857	4.16831	0.409924	Diff_FlHT	6
5	72040220	5-72040220	0.0681343	2.64782e-05	0.267857	4.57711	0.414158	Ratio_FlHT	6
5	72040719	5-72040719	16.9096	8.71839e-05	0.339286	4.05956	0.343353	MT_FlHT	6
5	72040719	5-72040719	0.0741699	4.97007e-05	0.339286	4.30364	0.574013	Ratio_SFHT	6
5	72040719	5-72040719	-0.426384	9.51017e-06	0.339286	5.02181	0.252496	Score	6
5	72040719	5-72040719	18.7383	9.58122e-05	0.339286	4.01858	0.299676	SFHT	6
5	72040719	5-72040719	-15.0548	3.24653e-05	0.339286	4.48858	0.32452	Diff_FlHT	6
5	72040719	5-72040719	0.0684383	1.11073e-05	0.339286	4.95439	0.373845	Ratio_FlHT	6
5	72040745	5-72040745	19.3799	5.83456e-06	0.294643	5.23399	0.217432	MT_FlHT	9
5	72040745	5-72040745	0.0832885	4.45088e-06	0.294643	5.35155	0.574013	Ratio_SFHT	9
5	72040745	5-72040745	-0.480692	8.6054e-07	0.294643	6.06523	0.0539959	Score	9
5	72040745	5-72040745	21.8952	4.15341e-06	0.294643	5.3816	0.204514	SFHT	9
5	72040745	5-72040745	-18.5552	1.23004e-05	0.294643	4.91008	0.509994	Diff_SFHT	9
5	72040745	5-72040745	0.0868121	2.3853e-05	0.294643	4.62246	0.493359	Ratio_EaHT	9
5	72040745	5-72040745	11.1875	3.46892e-05	0.294643	4.45981	0.235454	MT_EaHT	9
5	72040745	5-72040745	-16.5776	7.46709e-06	0.294643	5.12685	0.321132	Diff_FlHT	9
5	72040745	5-72040745	0.074045	3.28378e-06	0.294643	5.48363	0.373845	Ratio_FlHT	9
5	72041291	5-72041291	0.0605732	9.98381e-05	0.321429	4.0007	0.478204	Ratio_FlHT	1
5	72044339	5-72044339	-0.486786	6.3779e-05	0.258929	4.19532	0.371487	Score	1
5	72045377	5-72045377	0.0643263	8.4924e-05	0.375	4.07097	0.462034	Ratio_FlHT	1
5	72058484	5-72058484	0.150646	1.65869e-05	0.133929	4.78023	0.574013	Ratio_SFHT	5
5	72058484	5-72058484	-0.770681	4.73532e-05	0.133929	4.32465	0.356994	Score	5
5	72058484	5-72058484	-31.9169	9.8133e-05	0.133929	4.00818	0.532951	Diff_SFHT	5
5	72058484	5-72058484	-31.0077	1.8212e-05	0.133929	4.73964	0.321132	Diff_FlHT	5
5	72058484	5-72058484	0.145749	2.66248e-06	0.133929	5.57471	0.373845	Ratio_FlHT	5
