# Supplementary material for: A maize mutant in the glutamate receptor-like dwarf13 is modified by cis-acting natural variation and a cornichon homolog
Source: PLoS Genet. 2025 Dec 31;21(12):e1012006. doi: 10.1371/journal.pgen.1012006 (PMC12782448; doi:10.1371/journal.pgen.1012006)
Supplement: S8 Table — (XLSX) [file pgen.1012006.s013.xlsx]

## Sheet: Sheet1
Table S8. Cis SNPs associated with D13 transcript abundance in four above-ground tissues at p-value ≤ 1e-4
Trait	Tissue	CHR	POS	SNP	SNP Effect	Pvalue	MAF	Log10p	FDR_adj
GRMZM2G098301	GShoot	5	72082194	5-72082194	-0.254579	7.74677e-05	0.141892	4.11088	0.351415
GRMZM2G098301	GShoot	5	72026350	5-72026350	0.304356	1.22753e-05	0.243243	4.91097	0.290616
GRMZM2G098301	GShoot	5	72026597	5-72026597	0.283233	4.97434e-05	0.243243	4.30326	0.341982
GRMZM2G098301	GShoot	5	72026660	5-72026660	0.270921	8.17756e-05	0.253378	4.08738	0.346041
GRMZM2G098301	GShoot	5	72026731	5-72026731	0.315178	7.49739e-06	0.236486	5.12509	0.287287
GRMZM2G098301	GShoot	5	72026766	5-72026766	0.272257	2.48092e-05	0.459459	4.60539	0.341982
GRMZM2G098301	GShoot	5	72026776	5-72026776	0.307398	1.40348e-05	0.233108	4.85279	0.299455
GRMZM2G098301	GShoot	5	72026789	5-72026789	0.281608	5.51064e-05	0.243243	4.2588	0.341982
GRMZM2G098301	GShoot	5	72026811	5-72026811	0.314096	8.45488e-06	0.236486	5.07289	0.287287
GRMZM2G098301	GShoot	5	72026897	5-72026897	0.310849	9.1084e-06	0.243243	5.04056	0.287287
GRMZM2G098301	GShoot	5	72027151	5-72027151	0.310849	9.1084e-06	0.239865	5.04056	0.287287
GRMZM2G098301	GShoot	5	72027751	5-72027751	0.314096	8.45488e-06	0.233108	5.07289	0.287287
GRMZM2G098301	GShoot	5	72027760	5-72027760	0.314096	8.45488e-06	0.233108	5.07289	0.287287
GRMZM2G098301	GShoot	5	72028473	5-72028473	0.272178	7.95542e-05	0.256757	4.09934	0.341982
GRMZM2G098301	GShoot	5	72028483	5-72028483	0.328323	2.75264e-06	0.239865	5.56025	0.258743
GRMZM2G098301	GShoot	5	72028905	5-72028905	0.314096	8.45488e-06	0.236486	5.07289	0.287287
GRMZM2G098301	GShoot	5	72029128	5-72029128	0.314096	8.45488e-06	0.236486	5.07289	0.287287
GRMZM2G098301	GShoot	5	72029137	5-72029137	0.314096	8.45488e-06	0.236486	5.07289	0.287287
GRMZM2G098301	GShoot	5	72029190	5-72029190	0.305666	1.31295e-05	0.239865	4.88175	0.295084
GRMZM2G098301	GShoot	5	72029872	5-72029872	0.314096	8.45488e-06	0.236486	5.07289	0.287287
GRMZM2G098301	GShoot	5	72030375	5-72030375	0.328323	2.75264e-06	0.239865	5.56025	0.258743
GRMZM2G098301	GShoot	5	72031526	5-72031526	0.303664	1.9184e-05	0.233108	4.71706	0.323343
GRMZM2G098301	GShoot	5	72031693	5-72031693	0.314096	8.45488e-06	0.236486	5.07289	0.287287
GRMZM2G098301	GShoot	5	72031837	5-72031837	0.314096	8.45488e-06	0.236486	5.07289	0.287287
GRMZM2G098301	GShoot	5	72032900	5-72032900	0.314096	8.45488e-06	0.236486	5.07289	0.287287
GRMZM2G098301	GShoot	5	72033081	5-72033081	0.314096	8.45488e-06	0.236486	5.07289	0.287287
GRMZM2G098301	GShoot	5	72033089	5-72033089	0.314077	4.59095e-06	0.253378	5.3381	0.287287
GRMZM2G098301	GShoot	5	72034357	5-72034357	0.295064	1.42142e-06	0.378378	5.84728	0.186762
GRMZM2G098301	GShoot	5	72034368	5-72034368	0.258318	2.41724e-05	0.398649	4.61668	0.341982
GRMZM2G098301	GShoot	5	72034461	5-72034461	0.306968	5.28115e-07	0.375	6.27727	0.122354
GRMZM2G098301	GShoot	5	72034527	5-72034527	0.278779	4.89266e-06	0.398649	5.31045	0.287287
GRMZM2G098301	GShoot	5	72034580	5-72034580	0.306968	5.28115e-07	0.375	6.27727	0.122354
GRMZM2G098301	GShoot	5	72034694	5-72034694	0.272281	8.11114e-06	0.398649	5.09092	0.287287
GRMZM2G098301	GShoot	5	72034876	5-72034876	0.37661	1.42085e-05	0.216216	4.84745	0.299455
GRMZM2G098301	GShoot	5	72034952	5-72034952	0.380741	4.3107e-06	0.233108	5.36545	0.287287
GRMZM2G098301	GShoot	5	72035041	5-72035041	0.283111	4.22634e-06	0.371622	5.37404	0.287287
GRMZM2G098301	GShoot	5	72035199	5-72035199	0.288286	2.54877e-06	0.378378	5.59367	0.252901
GRMZM2G098301	GShoot	5	72035245	5-72035245	0.341417	4.47852e-08	0.422297	7.34887	0.0640118
GRMZM2G098301	GShoot	5	72035247	5-72035247	0.288286	2.54877e-06	0.378378	5.59367	0.252901
GRMZM2G098301	GShoot	5	72035380	5-72035380	0.355281	1.54933e-08	0.398649	7.80986	0.0539314
GRMZM2G098301	GShoot	5	72036002	5-72036002	0.336865	6.34851e-05	0.226351	4.19733	0.341982
GRMZM2G098301	GShoot	5	72036233	5-72036233	0.329811	9.75868e-05	0.216216	4.01061	0.347156
GRMZM2G098301	GShoot	5	72036427	5-72036427	0.30603	5.57709e-07	0.375	6.25359	0.122354
GRMZM2G098301	GShoot	5	72036445	5-72036445	0.30603	5.57709e-07	0.375	6.25359	0.122354
GRMZM2G098301	GShoot	5	72036477	5-72036477	0.334121	8.59992e-05	0.222973	4.06551	0.347156
GRMZM2G098301	GShoot	5	72036517	5-72036517	0.299958	9.57731e-07	0.375	6.01876	0.157051
GRMZM2G098301	GShoot	5	72036672	5-72036672	0.352737	2.23119e-05	0.22973	4.65146	0.333638
GRMZM2G098301	GShoot	5	72036686	5-72036686	0.32673	2.17416e-05	0.263514	4.66271	0.333411
GRMZM2G098301	GShoot	5	72036727	5-72036727	0.336865	6.34851e-05	0.226351	4.19733	0.341982
GRMZM2G098301	GShoot	5	72036782	5-72036782	0.336865	6.34851e-05	0.226351	4.19733	0.341982
GRMZM2G098301	GShoot	5	72036792	5-72036792	0.319979	1.65009e-07	0.375	6.78249	0.0640118
GRMZM2G098301	GShoot	5	72036883	5-72036883	0.358926	4.0439e-07	0.310811	6.3932	0.102875
GRMZM2G098301	GShoot	5	72036900	5-72036900	0.318512	2.24854e-07	0.364865	6.6481	0.0640118
GRMZM2G098301	GShoot	5	72037514	5-72037514	0.350496	9.44768e-06	0.256757	5.02467	0.287287
GRMZM2G098301	GShoot	5	72037642	5-72037642	0.313369	4.91884e-05	0.256757	4.30814	0.341982
GRMZM2G098301	GShoot	5	72037770	5-72037770	0.360762	8.38366e-09	0.402027	8.07657	0.0501201
GRMZM2G098301	GShoot	5	72037876	5-72037876	0.300235	9.32112e-07	0.378378	6.03053	0.156689
GRMZM2G098301	GShoot	5	72037940	5-72037940	0.302706	8.01848e-07	0.375	6.09591	0.147911
GRMZM2G098301	GShoot	5	72038120	5-72038120	0.3014	8.13329e-07	0.381757	6.08973	0.147911
GRMZM2G098301	GShoot	5	72038372	5-72038372	0.300235	9.32112e-07	0.378378	6.03053	0.156689
GRMZM2G098301	GShoot	5	72038435	5-72038435	0.344338	7.14644e-05	0.212838	4.14591	0.341982
GRMZM2G098301	GShoot	5	72039057	5-72039057	0.290871	1.81479e-05	0.368243	4.74117	0.31751
GRMZM2G098301	GShoot	5	72039265	5-72039265	0.321236	3.44609e-07	0.375	6.46267	0.0925438
GRMZM2G098301	GShoot	5	72039329	5-72039329	0.330169	1.44217e-07	0.378378	6.84098	0.0640118
GRMZM2G098301	GShoot	5	72039445	5-72039445	0.321236	3.44609e-07	0.375	6.46267	0.0925438
GRMZM2G098301	GShoot	5	72039540	5-72039540	0.321236	3.44609e-07	0.375	6.46267	0.0925438
GRMZM2G098301	L3Base	5	72024214	5-72024214	-0.168502	3.35737e-05	0.452703	4.474	0.351415
GRMZM2G098301	L3Base	5	72024226	5-72024226	-0.218153	1.38672e-07	0.358108	6.85801	0.114348
GRMZM2G098301	L3Base	5	72026626	5-72026626	-0.252207	3.40862e-05	0.14527	4.46742	0.351415
GRMZM2G098301	L3Base	5	72026715	5-72026715	-0.193725	8.49948e-06	0.341216	5.07061	0.285755
GRMZM2G098301	L3Base	5	72026731	5-72026731	0.193269	2.17055e-05	0.236486	4.66343	0.32544
GRMZM2G098301	L3Base	5	72026774	5-72026774	-0.252207	3.40862e-05	0.152027	4.46742	0.351415
GRMZM2G098301	L3Base	5	72026811	5-72026811	0.179125	9.15795e-05	0.236486	4.0382	0.360686
GRMZM2G098301	L3Base	5	72027751	5-72027751	0.178877	9.74812e-05	0.233108	4.01108	0.36826
GRMZM2G098301	L3Base	5	72027760	5-72027760	0.178877	9.74812e-05	0.233108	4.01108	0.36826
GRMZM2G098301	L3Base	5	72028009	5-72028009	-0.208707	1.88859e-06	0.327703	5.72386	0.24914
GRMZM2G098301	L3Base	5	72028483	5-72028483	0.185112	4.6947e-05	0.239865	4.32839	0.351415
GRMZM2G098301	L3Base	5	72028905	5-72028905	0.179125	9.15795e-05	0.236486	4.0382	0.360686
GRMZM2G098301	L3Base	5	72029128	5-72029128	0.179125	9.15795e-05	0.236486	4.0382	0.360686
GRMZM2G098301	L3Base	5	72029137	5-72029137	0.179125	9.15795e-05	0.236486	4.0382	0.360686
GRMZM2G098301	L3Base	5	72029190	5-72029190	0.178006	9.18071e-05	0.239865	4.03712	0.360686
GRMZM2G098301	L3Base	5	72029872	5-72029872	0.179125	9.15795e-05	0.236486	4.0382	0.360686
GRMZM2G098301	L3Base	5	72030375	5-72030375	0.185112	4.6947e-05	0.239865	4.32839	0.351415
GRMZM2G098301	L3Base	5	72031693	5-72031693	0.179125	9.15795e-05	0.236486	4.0382	0.360686
GRMZM2G098301	L3Base	5	72031837	5-72031837	0.179125	9.15795e-05	0.236486	4.0382	0.360686
GRMZM2G098301	L3Base	5	72032857	5-72032857	-0.392357	4.73844e-06	0.0574324	5.32436	0.270692
GRMZM2G098301	L3Base	5	72032900	5-72032900	0.179125	9.15795e-05	0.236486	4.0382	0.360686
GRMZM2G098301	L3Base	5	72033081	5-72033081	0.179125	9.15795e-05	0.236486	4.0382	0.360686
GRMZM2G098301	L3Base	5	72033089	5-72033089	0.192819	1.38483e-05	0.253378	4.8586	0.31401
GRMZM2G098301	L3Base	5	72034357	5-72034357	0.262351	1.93428e-11	0.378378	10.7135	4.6255e-05
GRMZM2G098301	L3Base	5	72034368	5-72034368	0.225544	1.06035e-08	0.398649	7.97455	0.0133454
GRMZM2G098301	L3Base	5	72034370	5-72034370	0.230474	4.57571e-09	0.415541	8.33954	0.00729467
GRMZM2G098301	L3Base	5	72034461	5-72034461	0.262351	1.93428e-11	0.375	10.7135	4.6255e-05
GRMZM2G098301	L3Base	5	72034527	5-72034527	0.214846	5.77937e-08	0.398649	7.23812	0.0600884
GRMZM2G098301	L3Base	5	72034580	5-72034580	0.262351	1.93428e-11	0.375	10.7135	4.6255e-05
GRMZM2G098301	L3Base	5	72034694	5-72034694	0.228684	7.79933e-09	0.398649	8.10794	0.0116567
GRMZM2G098301	L3Base	5	72034952	5-72034952	0.218294	9.1976e-05	0.233108	4.03633	0.360686
GRMZM2G098301	L3Base	5	72035041	5-72035041	0.266557	9.24047e-12	0.371622	11.0343	3.1567e-05
GRMZM2G098301	L3Base	5	72035199	5-72035199	0.253686	9.21212e-11	0.378378	10.0356	0.000169455
GRMZM2G098301	L3Base	5	72035245	5-72035245	0.201911	2.1996e-06	0.422297	5.65766	0.24914
GRMZM2G098301	L3Base	5	72035247	5-72035247	0.253686	9.21212e-11	0.378378	10.0356	0.000169455
GRMZM2G098301	L3Base	5	72035380	5-72035380	0.212702	7.02316e-07	0.398649	6.15347	0.199094
GRMZM2G098301	L3Base	5	72036427	5-72036427	0.26493	9.14176e-12	0.375	11.039	3.1567e-05
GRMZM2G098301	L3Base	5	72036445	5-72036445	0.26493	9.14176e-12	0.375	11.039	3.1567e-05
GRMZM2G098301	L3Base	5	72036517	5-72036517	0.26181	2.86738e-11	0.375	10.5425	6.23348e-05
GRMZM2G098301	L3Base	5	72036792	5-72036792	0.243135	8.40127e-10	0.375	9.07566	0.00143501
GRMZM2G098301	L3Base	5	72036900	5-72036900	0.228039	9.7783e-09	0.364865	8.00974	0.0129906
GRMZM2G098301	L3Base	5	72037490	5-72037490	-0.220329	1.90976e-07	0.388514	6.71902	0.134319
GRMZM2G098301	L3Base	5	72037770	5-72037770	0.199823	2.97139e-06	0.402027	5.52704	0.256518
GRMZM2G098301	L3Base	5	72037876	5-72037876	0.267315	8.98602e-12	0.378378	11.0464	3.1567e-05
GRMZM2G098301	L3Base	5	72037940	5-72037940	0.275688	2.0043e-12	0.375	11.698	3.1567e-05
GRMZM2G098301	L3Base	5	72038120	5-72038120	0.267315	8.98602e-12	0.381757	11.0464	3.1567e-05
GRMZM2G098301	L3Base	5	72038162	5-72038162	-0.222396	1.31895e-07	0.405405	6.87977	0.112644
GRMZM2G098301	L3Base	5	72038239	5-72038239	-0.242033	1.37761e-06	0.209459	5.86087	0.245398
GRMZM2G098301	L3Base	5	72038372	5-72038372	0.267315	8.98602e-12	0.378378	11.0464	3.1567e-05
GRMZM2G098301	L3Base	5	72038392	5-72038392	-0.187604	1.55952e-05	0.361486	4.80701	0.321235
GRMZM2G098301	L3Base	5	72038398	5-72038398	-0.187604	1.55952e-05	0.361486	4.80701	0.321235
GRMZM2G098301	L3Base	5	72038542	5-72038542	-0.188344	1.62443e-05	0.351351	4.7893	0.322422
GRMZM2G098301	L3Base	5	72038594	5-72038594	-0.197497	5.7636e-06	0.337838	5.23931	0.273767
GRMZM2G098301	L3Base	5	72039265	5-72039265	0.162976	8.95464e-05	0.375	4.04795	0.359519
GRMZM2G098301	L3Base	5	72039445	5-72039445	0.162976	8.95464e-05	0.375	4.04795	0.359519
GRMZM2G098301	L3Base	5	72039540	5-72039540	0.162976	8.95464e-05	0.375	4.04795	0.359519
GRMZM2G098301	L3Base	5	72044648	5-72044648	0.190498	1.58177e-05	0.219595	4.80086	0.322422
GRMZM2G098301	L3Base	5	72044703	5-72044703	0.17458	1.62414e-05	0.493243	4.78938	0.322422
GRMZM2G098301	L3Base	5	72060309	5-72060309	-0.287661	8.68548e-05	0.114865	4.06121	0.359519
GRMZM2G098301	L3Base	5	72061662	5-72061662	-0.305401	6.60629e-05	0.097973	4.18004	0.351415
GRMZM2G098301	L3Base	5	72062133	5-72062133	-0.33353	6.14854e-06	0.0743243	5.21123	0.273767
GRMZM2G098301	LMAD	5	72044703	5-72044703	0.240396	9.51836e-05	0.493243	4.02144	0.347156
GRMZM2G098301	LMAD	5	72025807	5-72025807	-0.172565	8.91348e-05	0.118243	4.04995	0.248346
GRMZM2G098301	LMAD	5	72026212	5-72026212	-0.209259	4.90028e-05	0.0945946	4.30978	0.217716
GRMZM2G098301	LMAD	5	72026350	5-72026350	0.147085	1.35624e-06	0.243243	5.86766	0.0423557
GRMZM2G098301	LMAD	5	72026425	5-72026425	-0.266024	1.5628e-06	0.0844595	5.8061	0.0423557
GRMZM2G098301	LMAD	5	72026440	5-72026440	-0.250471	1.10991e-08	0.111486	7.95471	0.0236647
GRMZM2G098301	LMAD	5	72026461	5-72026461	-0.271244	1.73789e-08	0.10473	7.75998	0.0236647
GRMZM2G098301	LMAD	5	72026534	5-72026534	-0.271244	1.73789e-08	0.101351	7.75998	0.0236647
GRMZM2G098301	LMAD	5	72026597	5-72026597	0.153068	4.79007e-07	0.243243	6.31966	0.0423557
GRMZM2G098301	LMAD	5	72026615	5-72026615	-0.263983	4.02272e-06	0.0878378	5.39548	0.0532986
GRMZM2G098301	LMAD	5	72026626	5-72026626	-0.218946	2.67359e-08	0.14527	7.5729	0.0236647
GRMZM2G098301	LMAD	5	72026660	5-72026660	0.154875	3.91511e-07	0.253378	6.40726	0.0423557
GRMZM2G098301	LMAD	5	72026731	5-72026731	0.150848	1.16523e-06	0.236486	5.93359	0.0423557
GRMZM2G098301	LMAD	5	72026774	5-72026774	-0.218946	2.67359e-08	0.152027	7.5729	0.0236647
GRMZM2G098301	LMAD	5	72026776	5-72026776	0.150142	1.44207e-06	0.233108	5.84101	0.0423557
GRMZM2G098301	LMAD	5	72026789	5-72026789	0.155815	3.47977e-07	0.243243	6.45845	0.0422636
GRMZM2G098301	LMAD	5	72026802	5-72026802	-0.273187	1.39173e-08	0.097973	7.85644	0.0236647
GRMZM2G098301	LMAD	5	72026811	5-72026811	0.156586	3.48873e-07	0.236486	6.45733	0.0422636
GRMZM2G098301	LMAD	5	72026897	5-72026897	0.156586	3.48873e-07	0.243243	6.45733	0.0422636
GRMZM2G098301	LMAD	5	72027151	5-72027151	0.156586	3.48873e-07	0.239865	6.45733	0.0422636
GRMZM2G098301	LMAD	5	72027246	5-72027246	-0.214742	1.06577e-07	0.135135	6.97234	0.0258676
GRMZM2G098301	LMAD	5	72027541	5-72027541	-0.218946	2.67359e-08	0.138514	7.5729	0.0236647
GRMZM2G098301	LMAD	5	72027726	5-72027726	-0.213558	6.8264e-08	0.131757	7.16581	0.0236647
GRMZM2G098301	LMAD	5	72027751	5-72027751	0.156586	3.48873e-07	0.233108	6.45733	0.0422636
GRMZM2G098301	LMAD	5	72027760	5-72027760	0.156586	3.48873e-07	0.233108	6.45733	0.0422636
GRMZM2G098301	LMAD	5	72027794	5-72027794	-0.201359	1.7962e-06	0.128378	5.74564	0.0442814
GRMZM2G098301	LMAD	5	72027853	5-72027853	-0.201359	1.7962e-06	0.128378	5.74564	0.0442814
GRMZM2G098301	LMAD	5	72027981	5-72027981	-0.268411	1.87484e-07	0.0945946	6.72704	0.036156
GRMZM2G098301	LMAD	5	72028236	5-72028236	-0.157805	1.91683e-05	0.158784	4.71742	0.134896
GRMZM2G098301	LMAD	5	72028327	5-72028327	-0.192678	5.01904e-06	0.128378	5.29938	0.0588629
GRMZM2G098301	LMAD	5	72028473	5-72028473	0.169643	5.31959e-09	0.256757	8.27412	0.0236647
GRMZM2G098301	LMAD	5	72028483	5-72028483	0.156586	3.48873e-07	0.239865	6.45733	0.0422636
GRMZM2G098301	LMAD	5	72028905	5-72028905	0.156586	3.48873e-07	0.236486	6.45733	0.0422636
GRMZM2G098301	LMAD	5	72029128	5-72029128	0.156586	3.48873e-07	0.236486	6.45733	0.0422636
GRMZM2G098301	LMAD	5	72029137	5-72029137	0.156586	3.48873e-07	0.236486	6.45733	0.0422636
GRMZM2G098301	LMAD	5	72029190	5-72029190	0.149756	9.62543e-07	0.239865	6.01658	0.0423557
GRMZM2G098301	LMAD	5	72029556	5-72029556	-0.215591	7.10289e-08	0.135135	7.14856	0.0236647
GRMZM2G098301	LMAD	5	72029872	5-72029872	0.156586	3.48873e-07	0.236486	6.45733	0.0422636
GRMZM2G098301	LMAD	5	72030070	5-72030070	-0.215591	7.10289e-08	0.135135	7.14856	0.0236647
GRMZM2G098301	LMAD	5	72030121	5-72030121	-0.215591	7.10289e-08	0.135135	7.14856	0.0236647
GRMZM2G098301	LMAD	5	72030375	5-72030375	0.156586	3.48873e-07	0.239865	6.45733	0.0422636
GRMZM2G098301	LMAD	5	72031010	5-72031010	-0.218946	2.67359e-08	0.141892	7.5729	0.0236647
GRMZM2G098301	LMAD	5	72031193	5-72031193	-0.203084	3.21005e-07	0.141892	6.49349	0.0422636
GRMZM2G098301	LMAD	5	72031433	5-72031433	-0.215591	7.10289e-08	0.138514	7.14856	0.0236647
GRMZM2G098301	LMAD	5	72031526	5-72031526	0.159306	2.81303e-07	0.233108	6.55083	0.0406944
GRMZM2G098301	LMAD	5	72031693	5-72031693	0.156586	3.48873e-07	0.236486	6.45733	0.0422636
GRMZM2G098301	LMAD	5	72031837	5-72031837	0.156586	3.48873e-07	0.236486	6.45733	0.0422636
GRMZM2G098301	LMAD	5	72032518	5-72032518	-0.198098	9.23025e-07	0.135135	6.03479	0.0423557
GRMZM2G098301	LMAD	5	72032665	5-72032665	-0.21101	2.7911e-07	0.131757	6.55422	0.0406944
GRMZM2G098301	LMAD	5	72032684	5-72032684	-0.21101	2.7911e-07	0.131757	6.55422	0.0406944
GRMZM2G098301	LMAD	5	72032774	5-72032774	-0.21101	2.7911e-07	0.131757	6.55422	0.0406944
GRMZM2G098301	LMAD	5	72032900	5-72032900	0.156586	3.48873e-07	0.236486	6.45733	0.0422636
GRMZM2G098301	LMAD	5	72033081	5-72033081	0.156586	3.48873e-07	0.236486	6.45733	0.0422636
GRMZM2G098301	LMAD	5	72033089	5-72033089	0.142018	1.75744e-06	0.253378	5.75512	0.0435502
GRMZM2G098301	LMAD	5	72033602	5-72033602	-0.214742	1.06577e-07	0.135135	6.97234	0.0258676
GRMZM2G098301	LMAD	5	72034368	5-72034368	0.119534	4.20557e-06	0.398649	5.37618	0.0532986
GRMZM2G098301	LMAD	5	72034370	5-72034370	0.116113	7.84819e-06	0.415541	5.10523	0.0818472
GRMZM2G098301	LMAD	5	72034443	5-72034443	-0.218946	2.67359e-08	0.141892	7.5729	0.0236647
GRMZM2G098301	LMAD	5	72034527	5-72034527	0.119534	4.20557e-06	0.398649	5.37618	0.0532986
GRMZM2G098301	LMAD	5	72034694	5-72034694	0.106126	5.06002e-05	0.398649	4.29585	0.219584
GRMZM2G098301	LMAD	5	72034891	5-72034891	-0.199555	3.85791e-07	0.141892	6.41365	0.0423557
GRMZM2G098301	LMAD	5	72035245	5-72035245	0.179136	6.30521e-11	0.422297	10.2003	0.000502593
GRMZM2G098301	LMAD	5	72035380	5-72035380	0.181685	3.61121e-11	0.398649	10.4423	0.000431778
GRMZM2G098301	LMAD	5	72035759	5-72035759	-0.198036	5.87156e-07	0.141892	6.23125	0.0423557
GRMZM2G098301	LMAD	5	72036468	5-72036468	-0.214661	7.98591e-08	0.138514	7.09768	0.0236647
GRMZM2G098301	LMAD	5	72036867	5-72036867	-0.194053	1.45048e-06	0.135135	5.83849	0.0423557
GRMZM2G098301	LMAD	5	72036905	5-72036905	-0.194053	1.45048e-06	0.135135	5.83849	0.0423557
GRMZM2G098301	LMAD	5	72037518	5-72037518	-0.199555	3.85791e-07	0.141892	6.41365	0.0423557
GRMZM2G098301	LMAD	5	72037769	5-72037769	-0.199555	3.85791e-07	0.14527	6.41365	0.0423557
GRMZM2G098301	LMAD	5	72037770	5-72037770	0.185289	1.01603e-11	0.402027	10.9931	0.000242965
GRMZM2G098301	LMAD	5	72037816	5-72037816	-0.181559	1.82616e-06	0.152027	5.73846	0.0448351
GRMZM2G098301	LMAD	5	72037890	5-72037890	-0.199555	3.85791e-07	0.141892	6.41365	0.0423557
GRMZM2G098301	LMAD	5	72038514	5-72038514	-0.199555	3.85791e-07	0.141892	6.41365	0.0423557
GRMZM2G098301	LMAD	5	72039265	5-72039265	0.127351	2.32734e-06	0.375	5.63314	0.0526623
GRMZM2G098301	LMAD	5	72039329	5-72039329	0.127351	2.32734e-06	0.378378	5.63314	0.0526623
GRMZM2G098301	LMAD	5	72039440	5-72039440	-0.129118	1.01921e-05	0.27027	4.99174	0.092222
GRMZM2G098301	LMAD	5	72039443	5-72039443	-0.129118	1.01921e-05	0.27027	4.99174	0.092222
GRMZM2G098301	LMAD	5	72039445	5-72039445	0.127351	2.32734e-06	0.375	5.63314	0.0526623
GRMZM2G098301	LMAD	5	72039477	5-72039477	-0.126769	2.35595e-05	0.253378	4.62783	0.152881
GRMZM2G098301	LMAD	5	72039493	5-72039493	-0.126769	2.35595e-05	0.253378	4.62783	0.152881
GRMZM2G098301	LMAD	5	72039540	5-72039540	0.127351	2.32734e-06	0.375	5.63314	0.0526623
GRMZM2G098301	LMAD	5	72039576	5-72039576	-0.126769	2.35595e-05	0.256757	4.62783	0.152881
GRMZM2G098301	LMAD	5	72039625	5-72039625	-0.122692	6.04413e-05	0.25	4.21867	0.237519
GRMZM2G098301	LMAD	5	72039645	5-72039645	-0.127853	2.36199e-05	0.253378	4.62672	0.152919
GRMZM2G098301	LMAD	5	72039851	5-72039851	-0.132991	4.07106e-05	0.226351	4.39029	0.20056
GRMZM2G098301	LMAD	5	72040185	5-72040185	-0.130893	4.31264e-05	0.226351	4.36526	0.207793
GRMZM2G098301	LMAD	5	72040341	5-72040341	-0.132991	4.07106e-05	0.222973	4.39029	0.20056
GRMZM2G098301	LMAD	5	72040395	5-72040395	-0.241244	4.88942e-07	0.101351	6.31074	0.0423557
GRMZM2G098301	LMAD	5	72040409	5-72040409	-0.142845	7.95335e-06	0.226351	5.09945	0.0823888
GRMZM2G098301	LMAD	5	72040475	5-72040475	-0.226958	2.30487e-07	0.125	6.63735	0.0400187
GRMZM2G098301	LMAD	5	72040626	5-72040626	-0.219538	1.64331e-07	0.131757	6.78428	0.0329356
GRMZM2G098301	LMAD	5	72040653	5-72040653	-0.219538	1.64331e-07	0.131757	6.78428	0.0329356
GRMZM2G098301	LMAD	5	72040664	5-72040664	-0.214335	1.51243e-07	0.135135	6.82032	0.0314497
GRMZM2G098301	LMAD	5	72040848	5-72040848	-0.219538	1.64331e-07	0.131757	6.78428	0.0329356
GRMZM2G098301	LMAD	5	72040853	5-72040853	-0.275497	9.16144e-08	0.0912162	7.03804	0.0236647
GRMZM2G098301	LMAD	5	72044427	5-72044427	-0.248714	7.37926e-06	0.0878378	5.13199	0.0781496
GRMZM2G098301	LMAD	5	72045914	5-72045914	-0.177855	3.29294e-05	0.128378	4.48242	0.179619
GRMZM2G098301	LMAD	5	72046126	5-72046126	-0.227993	2.96329e-05	0.0844595	4.52823	0.169688
GRMZM2G098301	LMAD	5	72048139	5-72048139	-0.114919	7.2078e-06	0.489865	5.1422	0.0765712
GRMZM2G098301	LMAD	5	72057192	5-72057192	-0.150377	6.2194e-05	0.138514	4.20625	0.237519
GRMZM2G098301	LMAD	5	72057323	5-72057323	-0.263565	4.24296e-06	0.0810811	5.37233	0.0532986
GRMZM2G098301	LMAD	5	72057343	5-72057343	-0.246615	5.30114e-05	0.0777027	4.27563	0.223964
GRMZM2G098301	LMAD	5	72057408	5-72057408	-0.246615	5.30114e-05	0.0777027	4.27563	0.223964
GRMZM2G098301	LMAD	5	72057989	5-72057989	-0.22337	3.48722e-05	0.0912162	4.45752	0.184574
GRMZM2G098301	LMAD	5	72058010	5-72058010	-0.218705	2.1136e-05	0.0945946	4.67498	0.143892
GRMZM2G098301	LMAD	5	72060309	5-72060309	-0.185836	4.9869e-05	0.114865	4.30217	0.217842
GRMZM2G098301	LMAD	5	72060328	5-72060328	-0.263983	4.02272e-06	0.0844595	5.39548	0.0532986
GRMZM2G098301	LMAD	5	72061244	5-72061244	-0.249931	2.12882e-05	0.0810811	4.67186	0.144049
GRMZM2G098301	LMAD	5	72069980	5-72069980	-0.246615	5.30114e-05	0.0777027	4.27563	0.223964
GRMZM2G098301	LMAD	5	72070003	5-72070003	-0.246615	5.30114e-05	0.0777027	4.27563	0.223964
GRMZM2G098301	LMAD	5	72070006	5-72070006	-0.246615	5.30114e-05	0.0777027	4.27563	0.223964
GRMZM2G098301	LMAD	5	72070032	5-72070032	-0.246615	5.30114e-05	0.0777027	4.27563	0.223964
GRMZM2G098301	LMAD	5	72076647	5-72076647	-0.246615	5.30114e-05	0.0777027	4.27563	0.223964
GRMZM2G098301	LMAD	5	72079090	5-72079090	-0.256741	4.07429e-06	0.0878378	5.38995	0.0532986
GRMZM2G098301	LMAD	5	72079123	5-72079123	-0.256741	4.07429e-06	0.0878378	5.38995	0.0532986
GRMZM2G098301	LMAD	5	72079682	5-72079682	-0.253614	1.05553e-05	0.0844595	4.97653	0.092222
GRMZM2G098301	LMAD	5	72082609	5-72082609	-0.253614	1.05553e-05	0.0810811	4.97653	0.092222
GRMZM2G098301	LMAN	5	72084328	5-72084328	-0.253614	1.05553e-05	0.0810811	4.97653	0.092222
GRMZM2G098301	LMAN	5	72026350	5-72026350	0.225965	9.43833e-13	0.243243	12.0251	1.50467e-06
GRMZM2G098301	LMAN	5	72026395	5-72026395	0.15002	1.03733e-06	0.378378	5.98408	0.0950332
GRMZM2G098301	LMAN	5	72026461	5-72026461	-0.222717	5.22271e-05	0.10473	4.2821	0.218535
GRMZM2G098301	LMAN	5	72026543	5-72026543	0.152014	8.69257e-07	0.378378	6.06085	0.0949165
GRMZM2G098301	LMAN	5	72026587	5-72026587	0.152014	8.69257e-07	0.378378	6.06085	0.0949165
GRMZM2G098301	LMAN	5	72026597	5-72026597	0.223754	1.80336e-12	0.243243	11.7439	2.39579e-06
GRMZM2G098301	LMAN	5	72026660	5-72026660	0.215727	1.3829e-11	0.253378	10.8592	1.43781e-05
GRMZM2G098301	LMAN	5	72026729	5-72026729	0.131668	1.75524e-05	0.388514	4.75566	0.18597
GRMZM2G098301	LMAN	5	72026731	5-72026731	0.226296	3.44725e-12	0.236486	11.4625	3.92547e-06
GRMZM2G098301	LMAN	5	72026744	5-72026744	0.12848	3.39883e-05	0.341216	4.46867	0.193153
GRMZM2G098301	LMAN	5	72026755	5-72026755	0.139958	5.90972e-06	0.381757	5.22843	0.120787
GRMZM2G098301	LMAN	5	72026766	5-72026766	0.127884	1.18759e-05	0.459459	4.92533	0.163401
GRMZM2G098301	LMAN	5	72026773	5-72026773	0.140736	5.43976e-06	0.375	5.26442	0.116143
GRMZM2G098301	LMAN	5	72026776	5-72026776	0.216248	2.47257e-11	0.233108	10.6069	2.31576e-05
GRMZM2G098301	LMAN	5	72026789	5-72026789	0.220227	5.10229e-12	0.243243	11.2922	5.54601e-06
GRMZM2G098301	LMAN	5	72026811	5-72026811	0.231919	6.34025e-13	0.236486	12.1979	1.26346e-06
GRMZM2G098301	LMAN	5	72026897	5-72026897	0.22856	8.47104e-13	0.243243	12.0721	1.44693e-06
GRMZM2G098301	LMAN	5	72027151	5-72027151	0.22856	8.47104e-13	0.239865	12.0721	1.44693e-06
GRMZM2G098301	LMAN	5	72027574	5-72027574	0.150541	1.75399e-06	0.35473	5.75597	0.10034
GRMZM2G098301	LMAN	5	72027719	5-72027719	0.146124	2.94308e-06	0.358108	5.5312	0.10034
GRMZM2G098301	LMAN	5	72027751	5-72027751	0.226336	2.9102e-12	0.233108	11.5361	3.47961e-06
GRMZM2G098301	LMAN	5	72027760	5-72027760	0.226336	2.9102e-12	0.233108	11.5361	3.47961e-06
GRMZM2G098301	LMAN	5	72028442	5-72028442	0.153926	9.46076e-07	0.368243	6.02407	0.0950332
GRMZM2G098301	LMAN	5	72028472	5-72028472	0.158212	4.09353e-07	0.361486	6.3879	0.0699211
GRMZM2G098301	LMAN	5	72028473	5-72028473	0.242178	3.35537e-15	0.256757	14.4743	8.02378e-08
GRMZM2G098301	LMAN	5	72028483	5-72028483	0.237475	1.04439e-13	0.239865	12.9811	8.32488e-07
GRMZM2G098301	LMAN	5	72028793	5-72028793	0.145821	2.75345e-06	0.371622	5.56012	0.10034
GRMZM2G098301	LMAN	5	72028905	5-72028905	0.231919	6.34025e-13	0.236486	12.1979	1.26346e-06
GRMZM2G098301	LMAN	5	72028918	5-72028918	0.150516	1.60453e-06	0.361486	5.79465	0.10034
GRMZM2G098301	LMAN	5	72029102	5-72029102	0.14934	1.65857e-06	0.358108	5.78027	0.10034
GRMZM2G098301	LMAN	5	72029128	5-72029128	0.231919	6.34025e-13	0.236486	12.1979	1.26346e-06
GRMZM2G098301	LMAN	5	72029137	5-72029137	0.231919	6.34025e-13	0.236486	12.1979	1.26346e-06
GRMZM2G098301	LMAN	5	72029138	5-72029138	0.169656	2.16123e-08	0.375	7.6653	0.0152006
GRMZM2G098301	LMAN	5	72029190	5-72029190	0.228479	1.03121e-12	0.239865	11.9867	1.54123e-06
GRMZM2G098301	LMAN	5	72029396	5-72029396	0.150516	1.60453e-06	0.361486	5.79465	0.10034
GRMZM2G098301	LMAN	5	72029432	5-72029432	0.160756	3.18554e-07	0.351351	6.49682	0.0588399
GRMZM2G098301	LMAN	5	72029813	5-72029813	0.150516	1.60453e-06	0.361486	5.79465	0.10034
GRMZM2G098301	LMAN	5	72029872	5-72029872	0.231919	6.34025e-13	0.236486	12.1979	1.26346e-06
GRMZM2G098301	LMAN	5	72029890	5-72029890	0.155494	6.78103e-07	0.361486	6.1687	0.0827328
GRMZM2G098301	LMAN	5	72030104	5-72030104	0.148049	1.82854e-06	0.368243	5.7379	0.10034
GRMZM2G098301	LMAN	5	72030210	5-72030210	0.152679	1.16514e-06	0.361486	5.93362	0.0950332
GRMZM2G098301	LMAN	5	72030375	5-72030375	0.237475	1.04439e-13	0.239865	12.9811	8.32488e-07
GRMZM2G098301	LMAN	5	72031061	5-72031061	0.150516	1.60453e-06	0.364865	5.79465	0.10034
GRMZM2G098301	LMAN	5	72031526	5-72031526	0.231104	1.23066e-12	0.233108	11.9099	1.73112e-06
GRMZM2G098301	LMAN	5	72031693	5-72031693	0.231919	6.34025e-13	0.236486	12.1979	1.26346e-06
GRMZM2G098301	LMAN	5	72031837	5-72031837	0.231919	6.34025e-13	0.236486	12.1979	1.26346e-06
GRMZM2G098301	LMAN	5	72032718	5-72032718	0.162015	1.82602e-07	0.368243	6.73849	0.0538245
GRMZM2G098301	LMAN	5	72032900	5-72032900	0.231919	6.34025e-13	0.236486	12.1979	1.26346e-06
GRMZM2G098301	LMAN	5	72033081	5-72033081	0.231919	6.34025e-13	0.236486	12.1979	1.26346e-06
GRMZM2G098301	LMAN	5	72033089	5-72033089	0.210217	2.51785e-11	0.253378	10.599	2.31576e-05
GRMZM2G098301	LMAN	5	72034357	5-72034357	0.139641	1.49133e-06	0.378378	5.82643	0.100176
GRMZM2G098301	LMAN	5	72034368	5-72034368	0.154606	7.70131e-08	0.398649	7.11344	0.039431
GRMZM2G098301	LMAN	5	72034370	5-72034370	0.152452	1.10753e-07	0.415541	6.95564	0.0519306
GRMZM2G098301	LMAN	5	72034461	5-72034461	0.139641	1.49133e-06	0.375	5.82643	0.100176
GRMZM2G098301	LMAN	5	72034527	5-72034527	0.154606	7.70131e-08	0.398649	7.11344	0.039431
GRMZM2G098301	LMAN	5	72034580	5-72034580	0.139641	1.49133e-06	0.375	5.82643	0.100176
GRMZM2G098301	LMAN	5	72034694	5-72034694	0.14915	2.60351e-07	0.398649	6.58444	0.0560885
GRMZM2G098301	LMAN	5	72034876	5-72034876	0.187597	6.67915e-06	0.216216	5.17528	0.125428
GRMZM2G098301	LMAN	5	72034952	5-72034952	0.156013	9.96606e-05	0.233108	4.00148	0.236011
GRMZM2G098301	LMAN	5	72035041	5-72035041	0.128349	1.09063e-05	0.371622	4.96232	0.156252
GRMZM2G098301	LMAN	5	72035199	5-72035199	0.122577	2.59812e-05	0.378378	4.58534	0.18928
GRMZM2G098301	LMAN	5	72035245	5-72035245	0.186924	9.2025e-10	0.422297	9.03609	0.000785933
GRMZM2G098301	LMAN	5	72035247	5-72035247	0.122577	2.59812e-05	0.378378	4.58534	0.18928
GRMZM2G098301	LMAN	5	72035380	5-72035380	0.203115	2.71913e-11	0.398649	10.5656	2.40827e-05
GRMZM2G098301	LMAN	5	72035592	5-72035592	0.117193	7.07588e-05	0.347973	4.15022	0.228405
GRMZM2G098301	LMAN	5	72036002	5-72036002	0.187458	2.36354e-06	0.226351	5.62644	0.10034
GRMZM2G098301	LMAN	5	72036233	5-72036233	0.184985	3.59731e-06	0.216216	5.44402	0.10034
GRMZM2G098301	LMAN	5	72036427	5-72036427	0.140826	1.0586e-06	0.375	5.97527	0.0950332
GRMZM2G098301	LMAN	5	72036445	5-72036445	0.140826	1.0586e-06	0.375	5.97527	0.0950332
GRMZM2G098301	LMAN	5	72036477	5-72036477	0.188709	2.80678e-06	0.222973	5.55179	0.10034
GRMZM2G098301	LMAN	5	72036517	5-72036517	0.13204	6.45768e-06	0.375	5.18992	0.125428
GRMZM2G098301	LMAN	5	72036672	5-72036672	0.182421	3.23015e-06	0.22973	5.49078	0.10034
GRMZM2G098301	LMAN	5	72036686	5-72036686	0.155616	1.26778e-05	0.263514	4.89696	0.168102
GRMZM2G098301	LMAN	5	72036727	5-72036727	0.187458	2.36354e-06	0.226351	5.62644	0.10034
GRMZM2G098301	LMAN	5	72036782	5-72036782	0.187458	2.36354e-06	0.226351	5.62644	0.10034
GRMZM2G098301	LMAN	5	72036792	5-72036792	0.125242	1.83175e-05	0.375	4.73713	0.187659
GRMZM2G098301	LMAN	5	72036883	5-72036883	0.141986	1.87169e-05	0.310811	4.72777	0.187659
GRMZM2G098301	LMAN	5	72036900	5-72036900	0.119286	4.5197e-05	0.364865	4.34489	0.207323
GRMZM2G098301	LMAN	5	72037514	5-72037514	0.150941	5.67891e-05	0.256757	4.24574	0.225373
GRMZM2G098301	LMAN	5	72037638	5-72037638	0.180278	4.02853e-06	0.222973	5.39485	0.10034
GRMZM2G098301	LMAN	5	72037642	5-72037642	0.175245	9.00029e-07	0.256757	6.04574	0.0950332
GRMZM2G098301	LMAN	5	72037690	5-72037690	0.180278	4.02853e-06	0.222973	5.39485	0.10034
GRMZM2G098301	LMAN	5	72037745	5-72037745	0.181256	4.82096e-06	0.219595	5.31687	0.108534
GRMZM2G098301	LMAN	5	72037770	5-72037770	0.204112	1.60959e-11	0.402027	10.7933	1.60377e-05
GRMZM2G098301	LMAN	5	72037876	5-72037876	0.133482	4.82914e-06	0.378378	5.31613	0.108534
GRMZM2G098301	LMAN	5	72037940	5-72037940	0.13418	4.61017e-06	0.375	5.33628	0.10572
GRMZM2G098301	LMAN	5	72038120	5-72038120	0.131446	6.64539e-06	0.381757	5.17748	0.125428
GRMZM2G098301	LMAN	5	72038372	5-72038372	0.133482	4.82914e-06	0.378378	5.31613	0.108534
GRMZM2G098301	LMAN	5	72038435	5-72038435	0.182765	7.52454e-06	0.212838	5.12352	0.134507
GRMZM2G098301	LMAN	5	72039265	5-72039265	0.172882	5.41664e-09	0.375	8.26627	0.00404779
GRMZM2G098301	LMAN	5	72039329	5-72039329	0.172882	5.41664e-09	0.378378	8.26627	0.00404779
GRMZM2G098301	LMAN	5	72039445	5-72039445	0.172882	5.41664e-09	0.375	8.26627	0.00404779
GRMZM2G098301	LMAN	5	72039540	5-72039540	0.172882	5.41664e-09	0.375	8.26627	0.00404779
GRMZM2G098301	LMAN	5	72039576	5-72039576	-0.128985	9.23604e-05	0.256757	4.03451	0.233669
GRMZM2G098301	LMAN	5	72039645	5-72039645	-0.129689	9.55748e-05	0.253378	4.01966	0.233835
GRMZM2G098301	LMAN	5	72044703	5-72044703	0.122234	3.54216e-05	0.493243	4.45073	0.193153
GRMZM2G098301	LMAN	5	72046126	5-72046126	-0.255844	1.7448e-05	0.0844595	4.75825	0.185522
GRMZM2G098301	LMAN	5	72048017	5-72048017	-0.117116	5.72495e-05	0.378378	4.24223	0.225373
GRMZM2G098301	LMAN	5	72048139	5-72048139	-0.135496	1.8231e-06	0.489865	5.73919	0.10034
GRMZM2G098301	LMAN	5	72048247	5-72048247	-0.128759	9.62535e-05	0.287162	4.01658	0.234679
GRMZM2G098301	LMAN	5	72048473	5-72048473	-0.118535	3.76688e-05	0.364865	4.42402	0.194894
GRMZM2G098301	LMAN	5	72050136	5-72050136	-0.108382	9.11985e-05	0.452703	4.04001	0.233535
GRMZM2G098301	LMAN	5	72050367	5-72050367	-0.117116	5.72495e-05	0.378378	4.24223	0.225373
GRMZM2G098301	LMAN	5	72050524	5-72050524	-0.111453	6.54171e-05	0.462838	4.18431	0.228405
GRMZM2G098301	LMAN	5	72051748	5-72051748	-0.123258	2.65454e-05	0.368243	4.57601	0.18928
GRMZM2G098301	LMAN	5	72052008	5-72052008	-0.128978	1.08879e-05	0.368243	4.96305	0.156197
GRMZM2G098301	LMAN	5	72052014	5-72052014	-0.131552	9.82252e-05	0.256757	4.00778	0.236011
GRMZM2G098301	LMAN	5	72052324	5-72052324	-0.117116	5.72495e-05	0.381757	4.24223	0.225373
GRMZM2G098301	LMAN	5	72081035	5-72081035	-0.117719	7.59097e-05	0.412162	4.1197	0.228405
GRMZM2G098301	LMAN	5	72082852	5-72082852	-0.117188	5.66177e-05	0.489865	4.24705	0.225373
GRMZM2G098301	LMAN	5	72082907	5-72082907	-0.117968	5.63348e-05	0.493243	4.24922	0.225373
GRMZM2G098301	LMAN	5	72083356	5-72083356	-0.113664	8.08304e-05	0.452703	4.09243	0.228405
GRMZM2G098301	LMAN	5	72083420	5-72083420	-0.116796	5.68034e-05	0.5	4.24563	0.225373
