# Supplementary material for: A maize mutant in the glutamate receptor-like dwarf13 is modified by cis-acting natural variation and a cornichon homolog
Source: PLoS Genet. 2025 Dec 31;21(12):e1012006. doi: 10.1371/journal.pgen.1012006 (PMC12782448; doi:10.1371/journal.pgen.1012006)
Supplement: S9 Table — (XLSX) [file pgen.1012006.s014.xlsx]

## Sheet: Sheet1
Table S9. All SNPs within ±50kb of d13 gene and their effects on D13 transcript abundance in different tissues and/or phenotypic traits
SNP	CHR	POS	eGWAS_trait_tissue	SNP Effect_GRMZM2G098301	Pvalue_GRMZM2G098301	MAF_GRMZM2G098301	log10p_GRMZM2G098301	FDR_adj_GRMZM2G098301	Phenotype	SNP Effect_Phenotype	Pvalue_Phenotype	MAF_Phenotype	log10p_Phenotype	FDR_adj_Phenotype
5-71979779	5	71979779	GRMZM2G098301_GShoot	0.0244	0.7702	0.1892	0.1134	0.9761	Diff_EaHT	-1.8321	0.5352	0.2545	0.2715	0.9766
5-71981728	5	71981728	GRMZM2G098301_GShoot	-0.0222	0.8344	0.0912	0.0786	0.9837	Diff_EaHT	-1.6306	0.6985	0.058	0.1558	0.9872
5-71982156	5	71982156	GRMZM2G098301_GShoot	-0.0383	0.625	0.1926	0.2041	0.9559	Diff_EaHT	-2.3917	0.4279	0.1384	0.3686	0.9656
5-71982272	5	71982272	GRMZM2G098301_GShoot	-0.0122	0.8442	0.4932	0.0736	0.9849	Diff_EaHT	0.5228	0.8124	0.4911	0.0902	0.9929
5-71982383	5	71982383	GRMZM2G098301_GShoot	0.0597	0.6248	0.0743	0.2043	0.9559	Diff_EaHT	8.5078	0.0307	0.0714	1.5122	0.8274
5-71983260	5	71983260	GRMZM2G098301_GShoot	-0.0799	0.4244	0.1047	0.3722	0.9137	Diff_EaHT	-1.6155	0.7015	0.058	0.1539	0.9876
5-71983641	5	71983641	GRMZM2G098301_GShoot	-0.0529	0.548	0.1318	0.2612	0.9415	Diff_EaHT	-2.3215	0.5422	0.0759	0.2659	0.9771
5-71986146	5	71986146	GRMZM2G098301_GShoot	0.1005	0.0947	0.4358	1.0237	0.7561	Diff_EaHT	-3.7441	0.0801	0.4107	1.0966	0.8882
5-71989068	5	71989068	GRMZM2G098301_GShoot	0.0019	0.9824	0.1318	0.0077	0.9984	Diff_EaHT	-1.8991	0.5598	0.1071	0.252	0.9783
5-71989106	5	71989106	GRMZM2G098301_GShoot	0.0136	0.9028	0.0811	0.0444	0.9912	Diff_EaHT	6.84	0.1219	0.0759	0.9142	0.9085
5-71989224	5	71989224	GRMZM2G098301_GShoot	-0.1459	0.1705	0.0878	0.7683	0.8171	Diff_EaHT	2.8341	0.4314	0.1652	0.3651	0.9658
5-71989235	5	71989235	GRMZM2G098301_GShoot	0.2638	0.0123	0.125	1.9087	0.6023	Diff_EaHT	-6.5193	0.0579	0.2188	1.2372	0.872
5-71989332	5	71989332	GRMZM2G098301_GShoot	0.1643	0.075	0.1115	1.1247	0.7335	Diff_EaHT	0.5907	0.8668	0.0938	0.0621	0.9945
5-71989388	5	71989388	GRMZM2G098301_GShoot	0.0659	0.4339	0.1453	0.3626	0.9161	Diff_EaHT	-2.2968	0.4562	0.125	0.3409	0.9677
5-71989911	5	71989911	GRMZM2G098301_GShoot	-0.002	0.9811	0.1926	0.0083	0.9984	Diff_EaHT	-2.6914	0.3523	0.2589	0.4531	0.958
5-71990360	5	71990360	GRMZM2G098301_GShoot	0.0336	0.6682	0.2162	0.1751	0.9617	Diff_EaHT	-2.8217	0.326	0.2634	0.4868	0.9539
5-71990484	5	71990484	GRMZM2G098301_GShoot	0.0433	0.4957	0.3547	0.3048	0.9308	Diff_EaHT	4.9471	0.0311	0.2857	1.5067	0.8284
5-71991320	5	71991320	GRMZM2G098301_GShoot	-0.0011	0.9898	0.1689	0.0044	0.999	Diff_EaHT	0.1376	0.9622	0.2366	0.0167	0.9984
5-71991332	5	71991332	GRMZM2G098301_GShoot	-0.0301	0.7227	0.1791	0.141	0.9697	Diff_EaHT	0.4161	0.8831	0.2455	0.054	0.9949
5-71991342	5	71991342	GRMZM2G098301_GShoot	0.0041	0.9618	0.1757	0.0169	0.9968	Diff_EaHT	0.2888	0.9208	0.2366	0.0358	0.9967
5-71991343	5	71991343	GRMZM2G098301_GShoot	-0.0466	0.5712	0.1892	0.2432	0.9457	Diff_EaHT	0.2385	0.9322	0.25	0.0305	0.9973
5-71991383	5	71991383	GRMZM2G098301_GShoot	-0.0236	0.7621	0.223	0.118	0.9752	Diff_EaHT	-1.165	0.6669	0.2768	0.1759	0.9851
5-72014726	5	72014726	GRMZM2G098301_GShoot	0.155	0.0232	0.3074	1.6344	0.6396	Diff_EaHT	-3.0368	0.2441	0.3036	0.6125	0.9411
5-72014734	5	72014734	GRMZM2G098301_GShoot	0.0719	0.2847	0.2804	0.5457	0.8737	Diff_EaHT	-5.8349	0.0116	0.2768	1.9357	0.7536
5-72014741	5	72014741	GRMZM2G098301_GShoot	0.0855	0.1571	0.4595	0.8038	0.8089	Diff_EaHT	-4.394	0.0443	0.4955	1.3534	0.8548
5-72014803	5	72014803	GRMZM2G098301_GShoot	-0.0135	0.8338	0.3514	0.0789	0.9837	Diff_EaHT	0.7242	0.7546	0.3795	0.1223	0.9901
5-72014941	5	72014941	GRMZM2G098301_GShoot	0.0377	0.6579	0.1858	0.1818	0.9605	Diff_EaHT	-1.6283	0.5876	0.25	0.2309	0.9807
5-72015022	5	72015022	GRMZM2G098301_GShoot	-0.0021	0.973	0.4088	0.0119	0.9978	Diff_EaHT	-3.0725	0.1758	0.4598	0.7549	0.9276
5-72016690	5	72016690	GRMZM2G098301_GShoot	0.0383	0.5316	0.3986	0.2744	0.9386	Diff_EaHT	-3.8657	0.0945	0.3661	1.0244	0.8965
5-72016695	5	72016695	GRMZM2G098301_GShoot	0.0563	0.437	0.2061	0.3595	0.917	Diff_EaHT	-0.8753	0.7642	0.1384	0.1168	0.9909
5-72016920	5	72016920	GRMZM2G098301_GShoot	-0.0984	0.2696	0.1385	0.5693	0.8671	Diff_EaHT	2.5391	0.5369	0.0625	0.2701	0.9766
5-72016930	5	72016930	GRMZM2G098301_GShoot	-0.0402	0.6624	0.1182	0.1789	0.9611	Diff_EaHT	1.6632	0.6762	0.067	0.17	0.986
5-72016940	5	72016940	GRMZM2G098301_GShoot	-0.0275	0.6732	0.3176	0.1719	0.9626	Diff_EaHT	-0.2064	0.9286	0.2589	0.0322	0.9971
5-72016956	5	72016956	GRMZM2G098301_GShoot	0.1175	0.1315	0.223	0.8809	0.7898	Diff_EaHT	-3.2623	0.2701	0.2545	0.5685	0.944
5-72016958	5	72016958	GRMZM2G098301_GShoot	-0.0402	0.6624	0.1182	0.1789	0.9611	Diff_EaHT	1.6632	0.6762	0.067	0.17	0.986
5-72016963	5	72016963	GRMZM2G098301_GShoot	0.1218	0.0671	0.3446	1.173	0.7232	Diff_EaHT	-3.5501	0.1603	0.3304	0.7951	0.921
5-72016968	5	72016968	GRMZM2G098301_GShoot	0.1258	0.0625	0.3378	1.2038	0.7181	Diff_EaHT	-3.193	0.2165	0.3214	0.6646	0.9359
5-72016980	5	72016980	GRMZM2G098301_GShoot	0.1218	0.0671	0.3446	1.173	0.7232	Diff_EaHT	-3.5501	0.1603	0.3304	0.7951	0.921
5-72016981	5	72016981	GRMZM2G098301_GShoot	-0.0402	0.6624	0.1182	0.1789	0.9611	Diff_EaHT	1.6632	0.6762	0.067	0.17	0.986
5-72016987	5	72016987	GRMZM2G098301_GShoot	0.1244	0.0607	0.348	1.2172	0.7152	Diff_EaHT	-3.2173	0.2006	0.3348	0.6977	0.9312
5-72016993	5	72016993	GRMZM2G098301_GShoot	0.0909	0.2724	0.1959	0.5649	0.8684	Diff_EaHT	-2.7754	0.3408	0.2589	0.4675	0.9561
5-72016999	5	72016999	GRMZM2G098301_GShoot	0.1244	0.0607	0.348	1.2172	0.7152	Diff_EaHT	-3.2173	0.2006	0.3348	0.6977	0.9312
5-72017012	5	72017012	GRMZM2G098301_GShoot	-0.0402	0.6624	0.1182	0.1789	0.9611	Diff_EaHT	1.6632	0.6762	0.067	0.17	0.986
5-72017037	5	72017037	GRMZM2G098301_GShoot	0.1176	0.0769	0.348	1.1143	0.7357	Diff_EaHT	-3.5501	0.1603	0.3304	0.7951	0.921
5-72017042	5	72017042	GRMZM2G098301_GShoot	0.094	0.1618	0.3209	0.7911	0.8127	Diff_EaHT	-3.5501	0.1603	0.3304	0.7951	0.921
5-72017043	5	72017043	GRMZM2G098301_GShoot	0.1229	0.0699	0.3378	1.1555	0.7264	Diff_EaHT	-3.193	0.2165	0.3214	0.6646	0.9359
5-72017074	5	72017074	GRMZM2G098301_GShoot	0.1337	0.044	0.348	1.3567	0.69	Diff_EaHT	-3.5501	0.1603	0.3304	0.7951	0.921
5-72017087	5	72017087	GRMZM2G098301_GShoot	-0.0402	0.6624	0.1182	0.1789	0.9611	Diff_EaHT	1.6632	0.6762	0.067	0.17	0.986
5-72017095	5	72017095	GRMZM2G098301_GShoot	-0.1022	0.213	0.1689	0.6716	0.8409	Diff_EaHT	2.5376	0.4767	0.0848	0.3217	0.9703
5-72017135	5	72017135	GRMZM2G098301_GShoot	-0.0497	0.6025	0.1081	0.22	0.9517	Diff_EaHT	4.0673	0.339	0.058	0.4698	0.9559
5-72017138	5	72017138	GRMZM2G098301_GShoot	0.0377	0.6406	0.2061	0.1934	0.9577	Diff_EaHT	-2.8047	0.3224	0.2679	0.4916	0.953
5-72017153	5	72017153	GRMZM2G098301_GShoot	0.1077	0.1091	0.3209	0.9621	0.7693	Diff_EaHT	-3.8898	0.1262	0.3259	0.899	0.909
5-72017183	5	72017183	GRMZM2G098301_GShoot	0.1395	0.0364	0.3446	1.4385	0.6738	Diff_EaHT	-3.8898	0.1262	0.3259	0.899	0.909
5-72017185	5	72017185	GRMZM2G098301_GShoot	0.1254	0.0632	0.3378	1.199	0.7188	Diff_EaHT	-3.5462	0.1728	0.317	0.7626	0.9263
5-72017208	5	72017208	GRMZM2G098301_GShoot	0.0874	0.296	0.1926	0.5288	0.8788	Diff_EaHT	-3.2623	0.2701	0.2545	0.5685	0.944
5-72017209	5	72017209	GRMZM2G098301_GShoot	0.1209	0.128	0.2162	0.8926	0.7866	Diff_EaHT	-3.2623	0.2701	0.2545	0.5685	0.944
5-72017218	5	72017218	GRMZM2G098301_GShoot	0.1274	0.0564	0.3412	1.2484	0.7089	Diff_EaHT	-3.8898	0.1262	0.3259	0.899	0.909
5-72017236	5	72017236	GRMZM2G098301_GShoot	0.0874	0.296	0.1926	0.5288	0.8788	Diff_EaHT	-3.2623	0.2701	0.2545	0.5685	0.944
5-72017240	5	72017240	GRMZM2G098301_GShoot	-0.0402	0.6624	0.1182	0.1789	0.9611	Diff_EaHT	1.6632	0.6762	0.067	0.17	0.986
5-72017242	5	72017242	GRMZM2G098301_GShoot	-0.0503	0.5902	0.1149	0.229	0.9496	Diff_EaHT	2.5391	0.5369	0.0625	0.2701	0.9766
5-72017244	5	72017244	GRMZM2G098301_GShoot	0.1274	0.0564	0.3412	1.2484	0.7089	Diff_EaHT	-3.8898	0.1262	0.3259	0.899	0.909
5-72017251	5	72017251	GRMZM2G098301_GShoot	0.0874	0.296	0.1926	0.5288	0.8788	Diff_EaHT	-3.2623	0.2701	0.2545	0.5685	0.944
5-72017270	5	72017270	GRMZM2G098301_GShoot	0.1344	0.0803	0.2264	1.0951	0.7398	Diff_EaHT	-3.6741	0.1987	0.2634	0.7018	0.9305
5-72017275	5	72017275	GRMZM2G098301_GShoot	-0.0984	0.2696	0.1385	0.5693	0.8671	Diff_EaHT	2.5391	0.5369	0.0625	0.2701	0.9766
5-72017289	5	72017289	GRMZM2G098301_GShoot	0.0397	0.646	0.1791	0.1898	0.9585	Diff_EaHT	-2.0513	0.5033	0.2455	0.2982	0.9731
5-72017291	5	72017291	GRMZM2G098301_GShoot	0.1274	0.0564	0.3412	1.2484	0.7089	Diff_EaHT	-3.8898	0.1262	0.3259	0.899	0.909
5-72017296	5	72017296	GRMZM2G098301_GShoot	0.1307	0.0522	0.3378	1.2824	0.7041	Diff_EaHT	-3.8898	0.1262	0.3259	0.899	0.909
5-72017301	5	72017301	GRMZM2G098301_GShoot	0.1078	0.1155	0.3277	0.9374	0.7758	Diff_EaHT	-3.5462	0.1728	0.317	0.7626	0.9263
5-72017313	5	72017313	GRMZM2G098301_GShoot	0.0554	0.504	0.1959	0.2976	0.9328	Diff_EaHT	-2.0513	0.5033	0.2455	0.2982	0.9731
5-72017327	5	72017327	GRMZM2G098301_GShoot	0.1274	0.0564	0.3412	1.2484	0.7089	Diff_EaHT	-3.8898	0.1262	0.3259	0.899	0.909
5-72017328	5	72017328	GRMZM2G098301_GShoot	0.1274	0.0564	0.3412	1.2484	0.7089	Diff_EaHT	-3.8898	0.1262	0.3259	0.899	0.909
5-72017351	5	72017351	GRMZM2G098301_GShoot	0.1274	0.0564	0.3412	1.2484	0.7089	Diff_EaHT	-3.7042	0.1429	0.3214	0.8448	0.9152
5-72017373	5	72017373	GRMZM2G098301_GShoot	0.0874	0.296	0.1926	0.5288	0.8788	Diff_EaHT	-3.0293	0.3024	0.25	0.5194	0.9508
5-72017374	5	72017374	GRMZM2G098301_GShoot	-0.0503	0.5902	0.1149	0.229	0.9496	Diff_EaHT	2.5391	0.5369	0.0625	0.2701	0.9766
5-72017449	5	72017449	GRMZM2G098301_GShoot	0.1237	0.0639	0.3446	1.1943	0.7198	Diff_EaHT	-3.7042	0.1429	0.3214	0.8448	0.9152
5-72017469	5	72017469	GRMZM2G098301_GShoot	0.1115	0.0938	0.348	1.028	0.7548	Diff_EaHT	-3.179	0.2063	0.3259	0.6854	0.9328
5-72017503	5	72017503	GRMZM2G098301_GShoot	0.0802	0.3329	0.1959	0.4777	0.8907	Diff_EaHT	-3.2623	0.2701	0.2545	0.5685	0.944
5-72017547	5	72017547	GRMZM2G098301_GShoot	0.1237	0.0639	0.3446	1.1943	0.7198	Diff_EaHT	-3.8898	0.1262	0.3259	0.899	0.909
5-72017597	5	72017597	GRMZM2G098301_GShoot	0.1017	0.2091	0.2027	0.6797	0.8393	Diff_EaHT	-3.6741	0.1987	0.2634	0.7018	0.9305
5-72017601	5	72017601	GRMZM2G098301_GShoot	0.1099	0.3549	0.1081	0.4499	0.8968	Diff_EaHT	-8.4218	0.0234	0.2054	1.6299	0.8057
5-72017740	5	72017740	GRMZM2G098301_GShoot	0.1181	0.0757	0.348	1.1208	0.7344	Diff_EaHT	-3.5501	0.1603	0.3304	0.7951	0.921
5-72017766	5	72017766	GRMZM2G098301_GShoot	0.1181	0.0757	0.348	1.1208	0.7344	Diff_EaHT	-3.5501	0.1603	0.3304	0.7951	0.921
5-72017877	5	72017877	GRMZM2G098301_GShoot	-0.0405	0.6632	0.1149	0.1783	0.9611	Diff_EaHT	1.6632	0.6762	0.067	0.17	0.986
5-72017947	5	72017947	GRMZM2G098301_GShoot	0.1046	0.1949	0.2027	0.7103	0.8301	Diff_EaHT	-3.6741	0.1987	0.2634	0.7018	0.9305
5-72017978	5	72017978	GRMZM2G098301_GShoot	0.0397	0.646	0.1791	0.1898	0.9585	Diff_EaHT	-2.0513	0.5033	0.2455	0.2982	0.9731
5-72018022	5	72018022	GRMZM2G098301_GShoot	0.1046	0.1949	0.2027	0.7103	0.8301	Diff_EaHT	-3.6741	0.1987	0.2634	0.7018	0.9305
5-72018149	5	72018149	GRMZM2G098301_GShoot	-0.0405	0.6632	0.1149	0.1783	0.9611	Diff_EaHT	1.6632	0.6762	0.067	0.17	0.986
5-72018174	5	72018174	GRMZM2G098301_GShoot	0.0139	0.8714	0.1824	0.0598	0.9879	Diff_EaHT	-1.8033	0.551	0.25	0.2589	0.9774
5-72018179	5	72018179	GRMZM2G098301_GShoot	-0.0405	0.6632	0.1149	0.1783	0.9611	Diff_EaHT	1.6632	0.6762	0.067	0.17	0.986
5-72018693	5	72018693	GRMZM2G098301_GShoot	0.1183	0.0754	0.348	1.1228	0.734	Diff_EaHT	-3.7204	0.1351	0.3304	0.8695	0.9124
5-72018744	5	72018744	GRMZM2G098301_GShoot	-0.0636	0.4925	0.1182	0.3076	0.9302	Diff_EaHT	3.0594	0.4431	0.067	0.3535	0.9667
5-72018841	5	72018841	GRMZM2G098301_GShoot	-0.1052	0.2286	0.1453	0.6408	0.849	Diff_EaHT	3.0594	0.4431	0.067	0.3535	0.9667
5-72018873	5	72018873	GRMZM2G098301_GShoot	0.0139	0.8714	0.1824	0.0598	0.9879	Diff_EaHT	-1.8033	0.551	0.25	0.2589	0.9774
5-72018885	5	72018885	GRMZM2G098301_GShoot	0.113	0.0883	0.348	1.0542	0.7491	Diff_EaHT	-3.849	0.1236	0.3348	0.9081	0.9088
5-72018898	5	72018898	GRMZM2G098301_GShoot	-0.0948	0.2715	0.1486	0.5662	0.8682	Diff_EaHT	2.1994	0.5697	0.0714	0.2443	0.979
5-72018999	5	72018999	GRMZM2G098301_GShoot	-0.0951	0.2723	0.1453	0.5649	0.8684	Diff_EaHT	2.1994	0.5697	0.0714	0.2443	0.979
5-72019388	5	72019388	GRMZM2G098301_GShoot	-0.1142	0.183	0.152	0.7375	0.8239	Diff_EaHT	2.1994	0.5697	0.0714	0.2443	0.979
5-72019528	5	72019528	GRMZM2G098301_GShoot	-0.0533	0.5599	0.1216	0.2519	0.9436	Diff_EaHT	2.1994	0.5697	0.0714	0.2443	0.979
5-72019854	5	72019854	GRMZM2G098301_GShoot	0.1922	0.1185	0.0676	0.9263	0.7793	Diff_EaHT	1.4366	0.7351	0.0804	0.1336	0.9899
5-72019937	5	72019937	GRMZM2G098301_GShoot	-0.0948	0.2715	0.1486	0.5662	0.8682	Diff_EaHT	2.1994	0.5697	0.0714	0.2443	0.979
5-72020015	5	72020015	GRMZM2G098301_GShoot	-0.0533	0.5599	0.1216	0.2519	0.9436	Diff_EaHT	2.1994	0.5697	0.0714	0.2443	0.979
5-72020048	5	72020048	GRMZM2G098301_GShoot	-0.0948	0.2715	0.1486	0.5662	0.8682	Diff_EaHT	2.1994	0.5697	0.0714	0.2443	0.979
5-72020273	5	72020273	GRMZM2G098301_GShoot	0.0655	0.3446	0.2534	0.4627	0.894	Diff_EaHT	0.3748	0.8738	0.2455	0.0586	0.9946
5-72020289	5	72020289	GRMZM2G098301_GShoot	0.0006	0.9937	0.2196	0.0028	0.9994	Diff_EaHT	-4.3553	0.1085	0.2277	0.9646	0.9023
5-72020435	5	72020435	GRMZM2G098301_GShoot	0.0397	0.646	0.1791	0.1898	0.9585	Diff_EaHT	-2.0513	0.5033	0.2455	0.2982	0.9731
5-72020680	5	72020680	GRMZM2G098301_GShoot	-0.0995	0.2551	0.1453	0.5934	0.8607	Diff_EaHT	2.1994	0.5697	0.0714	0.2443	0.979
5-72020924	5	72020924	GRMZM2G098301_GShoot	0.1017	0.2091	0.2027	0.6797	0.8393	Diff_EaHT	-3.6741	0.1987	0.2634	0.7018	0.9305
5-72020963	5	72020963	GRMZM2G098301_GShoot	0.0802	0.3329	0.1959	0.4777	0.8907	Diff_EaHT	-3.2623	0.2701	0.2545	0.5685	0.944
5-72020972	5	72020972	GRMZM2G098301_GShoot	-0.0948	0.2715	0.1486	0.5662	0.8682	Diff_EaHT	2.1994	0.5697	0.0714	0.2443	0.979
5-72021038	5	72021038	GRMZM2G098301_GShoot	-0.1052	0.2286	0.1453	0.6408	0.849	Diff_EaHT	3.0594	0.4431	0.067	0.3535	0.9667
5-72021169	5	72021169	GRMZM2G098301_GShoot	0.1307	0.05	0.348	1.3013	0.7005	Diff_EaHT	-4.081	0.105	0.3304	0.9788	0.9008
5-72021180	5	72021180	GRMZM2G098301_GShoot	0.033	0.6996	0.1824	0.1551	0.9663	Diff_EaHT	-2.0513	0.5033	0.2455	0.2982	0.9731
5-72021197	5	72021197	GRMZM2G098301_GShoot	-0.1052	0.2286	0.1453	0.6408	0.849	Diff_EaHT	3.0594	0.4431	0.067	0.3535	0.9667
5-72021199	5	72021199	GRMZM2G098301_GShoot	0.1158	0.1578	0.1993	0.802	0.8095	Diff_EaHT	-3.2623	0.2701	0.2545	0.5685	0.944
5-72021212	5	72021212	GRMZM2G098301_GShoot	-0.1052	0.2286	0.1453	0.6408	0.849	Diff_EaHT	3.0594	0.4431	0.067	0.3535	0.9667
5-72021375	5	72021375	GRMZM2G098301_GShoot	0.0397	0.646	0.1791	0.1898	0.9585	Diff_EaHT	-2.0513	0.5033	0.2455	0.2982	0.9731
5-72021461	5	72021461	GRMZM2G098301_GShoot	-0.1103	0.2133	0.1419	0.6711	0.8411	Diff_EaHT	3.0594	0.4431	0.067	0.3535	0.9667
5-72021733	5	72021733	GRMZM2G098301_GShoot	0.0802	0.3329	0.1959	0.4777	0.8907	Diff_EaHT	-3.2623	0.2701	0.2545	0.5685	0.944
5-72021799	5	72021799	GRMZM2G098301_GShoot	-0.0995	0.2551	0.1453	0.5934	0.8607	Diff_EaHT	2.1994	0.5697	0.0714	0.2443	0.979
5-72021973	5	72021973	GRMZM2G098301_GShoot	-0.0948	0.2715	0.1486	0.5662	0.8682	Diff_EaHT	2.1994	0.5697	0.0714	0.2443	0.979
5-72022196	5	72022196	GRMZM2G098301_GShoot	-0.1166	0.1637	0.1588	0.786	0.8127	Diff_EaHT	2.9856	0.4143	0.0804	0.3827	0.9635
5-72022258	5	72022258	GRMZM2G098301_GShoot	0.1255	0.0588	0.3581	1.2303	0.7128	Diff_EaHT	-3.7446	0.1346	0.3348	0.871	0.912
5-72022298	5	72022298	GRMZM2G098301_GShoot	0.0218	0.8002	0.1791	0.0968	0.98	Diff_EaHT	-3.5356	0.238	0.25	0.6235	0.9409
5-72022473	5	72022473	GRMZM2G098301_GShoot	-0.0533	0.5599	0.1216	0.2519	0.9436	Diff_EaHT	2.1994	0.5697	0.0714	0.2443	0.979
5-72022486	5	72022486	GRMZM2G098301_GShoot	0.0397	0.646	0.1791	0.1898	0.9585	Diff_EaHT	-2.0513	0.5033	0.2455	0.2982	0.9731
5-72022500	5	72022500	GRMZM2G098301_GShoot	0.0487	0.5694	0.1824	0.2446	0.9454	Diff_EaHT	-2.0513	0.5033	0.2455	0.2982	0.9731
5-72022520	5	72022520	GRMZM2G098301_GShoot	-0.0533	0.5599	0.1216	0.2519	0.9436	Diff_EaHT	2.1994	0.5697	0.0714	0.2443	0.979
5-72022529	5	72022529	GRMZM2G098301_GShoot	0.1065	0.1134	0.3412	0.9456	0.7733	Diff_EaHT	-2.5208	0.3291	0.3214	0.4826	0.9544
5-72022837	5	72022837	GRMZM2G098301_GShoot	-0.1181	0.1639	0.1554	0.7853	0.8128	Diff_EaHT	3.3052	0.3795	0.0759	0.4207	0.9606
5-72022937	5	72022937	GRMZM2G098301_GShoot	0.0802	0.3329	0.1959	0.4777	0.8907	Diff_EaHT	-3.0293	0.3024	0.25	0.5194	0.9508
5-72022991	5	72022991	GRMZM2G098301_GShoot	0.1295	0.0521	0.3446	1.283	0.7039	Diff_EaHT	-3.8658	0.1258	0.3304	0.9004	0.9088
5-72023019	5	72023019	GRMZM2G098301_GShoot	0.1318	0.0479	0.3514	1.3193	0.6981	Diff_EaHT	-3.8658	0.1258	0.3304	0.9004	0.9088
5-72023083	5	72023083	GRMZM2G098301_GShoot	0.1093	0.1015	0.348	0.9935	0.7621	Diff_EaHT	-3.5311	0.1595	0.3348	0.7972	0.921
5-72023289	5	72023289	GRMZM2G098301_GShoot	0.1048	0.3632	0.1115	0.4399	0.8973	Diff_EaHT	-7.3824	0.0408	0.2098	1.3891	0.8482
5-72023314	5	72023314	GRMZM2G098301_GShoot	-0.0533	0.5599	0.1216	0.2519	0.9436	Diff_EaHT	2.1994	0.5697	0.0714	0.2443	0.979
5-72023349	5	72023349	GRMZM2G098301_GShoot	0.1099	0.3549	0.1081	0.4499	0.8968	Diff_EaHT	-7.3824	0.0408	0.2098	1.3891	0.8482
5-72023389	5	72023389	GRMZM2G098301_GShoot	0.1213	0.1169	0.2264	0.9321	0.7772	Diff_EaHT	-3.6741	0.1987	0.2634	0.7018	0.9305
5-72023431	5	72023431	GRMZM2G098301_GShoot	0.1346	0.0398	0.3716	1.4002	0.6799	Diff_EaHT	-3.1591	0.1944	0.3482	0.7114	0.9299
5-72023526	5	72023526	GRMZM2G098301_GShoot	0.1098	0.0957	0.3581	1.0191	0.7574	Diff_EaHT	-2.9457	0.2295	0.3482	0.6392	0.9392
5-72023527	5	72023527	GRMZM2G098301_GShoot	-0.0674	0.4675	0.1149	0.3303	0.9244	Diff_EaHT	1.6632	0.6762	0.067	0.17	0.986
5-72023597	5	72023597	GRMZM2G098301_GShoot	0.0027	0.9687	0.3041	0.0138	0.9975	Diff_EaHT	-2.5234	0.3179	0.3304	0.4977	0.9527
5-72023677	5	72023677	GRMZM2G098301_GShoot	0.094	0.2156	0.2365	0.6663	0.8425	Diff_EaHT	-3.3765	0.2265	0.2723	0.6449	0.9385
5-72023679	5	72023679	GRMZM2G098301_GShoot	0.1619	0.0095	0.3581	2.023	0.5938	Diff_EaHT	-5.2108	0.0261	0.3438	1.5841	0.8146
5-72023687	5	72023687	GRMZM2G098301_GShoot	0.1043	0.1178	0.348	0.9288	0.7783	Diff_EaHT	-3.6856	0.1421	0.3348	0.8474	0.9147
5-72023695	5	72023695	GRMZM2G098301_GShoot	0.1152	0.1313	0.2331	0.8818	0.7895	Diff_EaHT	-3.6159	0.1998	0.2679	0.6994	0.9309
5-72023772	5	72023772	GRMZM2G098301_GShoot	-0.0645	0.4971	0.1081	0.3035	0.9311	Diff_EaHT	4.0673	0.339	0.058	0.4698	0.9559
5-72023891	5	72023891	GRMZM2G098301_GShoot	0.1039	0.1182	0.3142	0.9274	0.7788	Diff_EaHT	-4.0309	0.1004	0.4286	0.9982	0.9008
5-72024214	5	72024214	GRMZM2G098301_GShoot	-0.1675	0.0068	0.4527	2.1669	0.5838	Diff_EaHT	4.0036	0.0922	0.4777	1.0355	0.8954
5-72024226	5	72024226	GRMZM2G098301_GShoot	-0.1305	0.0412	0.3581	1.3847	0.6833	Diff_EaHT	3.0715	0.229	0.3705	0.6401	0.9391
5-72024254	5	72024254	GRMZM2G098301_GShoot	-0.1123	0.0868	0.3716	1.0613	0.7481	Diff_EaHT	0.5161	0.8333	0.4821	0.0792	0.993
5-72024303	5	72024303	GRMZM2G098301_GShoot	0.027	0.7955	0.098	0.0994	0.9795	Diff_EaHT	-11.3036	0.0052	0.0625	2.2819	0.7098
5-72024475	5	72024475	GRMZM2G098301_GShoot	-0.2475	0.0001	0.3649	3.9346	0.3472	Diff_EaHT	-3.5864	0.1872	0.317	0.7278	0.9298
5-72024476	5	72024476	GRMZM2G098301_GShoot	0.0689	0.4875	0.1149	0.312	0.929	Diff_EaHT	4.7514	0.1755	0.1071	0.7558	0.9276
5-72024564	5	72024564	GRMZM2G098301_GShoot	-0.2377	0.0003	0.2804	3.5429	0.3612	Diff_EaHT	-1.458	0.5657	0.2946	0.2474	0.9786
5-72024570	5	72024570	GRMZM2G098301_GShoot	-0.1746	0.0052	0.3716	2.2851	0.5754	Diff_EaHT	-2.9866	0.2305	0.3393	0.6374	0.9394
5-72024630	5	72024630	GRMZM2G098301_GShoot	0.0136	0.9109	0.0676	0.0405	0.992	Diff_EaHT	-10.4765	0.0156	0.0536	1.8075	0.7784
5-72024646	5	72024646	GRMZM2G098301_GShoot	0.003	0.9643	0.3615	0.0158	0.9969	Diff_EaHT	-2.091	0.401	0.2679	0.3968	0.9628
5-72024648	5	72024648	GRMZM2G098301_GShoot	0.0562	0.4866	0.1892	0.3128	0.9287	Diff_EaHT	-3.2333	0.2492	0.1652	0.6035	0.9424
5-72024652	5	72024652	GRMZM2G098301_GShoot	0.1331	0.1733	0.1182	0.7612	0.8184	Diff_EaHT	2.4523	0.4817	0.1071	0.3173	0.9709
5-72024696	5	72024696	GRMZM2G098301_GShoot	0.1091	0.1595	0.2061	0.7972	0.8112	Diff_EaHT	2.5179	0.3672	0.1696	0.4351	0.9589
5-72024703	5	72024703	GRMZM2G098301_GShoot	0.1277	0.1999	0.1149	0.6992	0.8334	Diff_EaHT	2.4523	0.4817	0.1071	0.3173	0.9709
5-72024733	5	72024733	GRMZM2G098301_GShoot	0.1452	0.151	0.1115	0.8209	0.8045	Diff_EaHT	2.4523	0.4817	0.1071	0.3173	0.9709
5-72024749	5	72024749	GRMZM2G098301_GShoot	0.1455	0.1985	0.0777	0.7023	0.8328	Diff_EaHT	-7.9013	0.0503	0.0625	1.2981	0.8612
5-72024753	5	72024753	GRMZM2G098301_GShoot	0.0611	0.5262	0.125	0.2788	0.9376	Diff_EaHT	1.8752	0.5666	0.1205	0.2467	0.9786
5-72024759	5	72024759	GRMZM2G098301_GShoot	0.1452	0.151	0.1115	0.8209	0.8045	Diff_EaHT	2.4523	0.4817	0.1071	0.3173	0.9709
5-72024775	5	72024775	GRMZM2G098301_GShoot	0.0574	0.6051	0.0811	0.2181	0.9523	Diff_EaHT	-7.9013	0.0503	0.0625	1.2981	0.8612
5-72024784	5	72024784	GRMZM2G098301_GShoot	0.0425	0.6659	0.1182	0.1766	0.9615	Diff_EaHT	-1.0432	0.818	0.058	0.0872	0.993
5-72024797	5	72024797	GRMZM2G098301_GShoot	0.1501	0.1302	0.1149	0.8855	0.7883	Diff_EaHT	2.4523	0.4817	0.1071	0.3173	0.9709
5-72024864	5	72024864	GRMZM2G098301_GShoot	-0.0577	0.5613	0.1149	0.2508	0.9438	Diff_EaHT	0.1302	0.9763	0.0625	0.0104	0.999
5-72024877	5	72024877	GRMZM2G098301_GShoot	0.1041	0.3439	0.0878	0.4636	0.8939	Diff_EaHT	0.4449	0.9211	0.058	0.0357	0.9967
5-72024919	5	72024919	GRMZM2G098301_GShoot	0.0331	0.6179	0.3682	0.2091	0.9548	Diff_EaHT	-1.356	0.5817	0.2768	0.2353	0.9802
5-72025409	5	72025409	GRMZM2G098301_GShoot	0.2024	0.0066	0.2297	2.1814	0.5835	Diff_EaHT	-8.1261	0.0062	0.2634	2.205	0.7147
5-72025608	5	72025608	GRMZM2G098301_GShoot	0.1433	0.1055	0.1453	0.9769	0.7658	Diff_EaHT	-0.6719	0.8361	0.125	0.0778	0.993
5-72025629	5	72025629	GRMZM2G098301_GShoot	-0.0098	0.9186	0.1182	0.0369	0.9927	Diff_EaHT	-10.6212	0.009	0.0625	2.0442	0.7379
5-72025638	5	72025638	GRMZM2G098301_GShoot	0.0766	0.3237	0.2095	0.4898	0.8881	Diff_EaHT	2.0748	0.4474	0.183	0.3493	0.967
5-72025670	5	72025670	GRMZM2G098301_GShoot	-0.0397	0.708	0.098	0.15	0.9676	Diff_EaHT	0.6949	0.8692	0.067	0.0609	0.9946
5-72025726	5	72025726	GRMZM2G098301_GShoot	0.0488	0.535	0.2128	0.2717	0.9392	Diff_EaHT	-4.2027	0.2008	0.1295	0.6972	0.9312
5-72025742	5	72025742	GRMZM2G098301_GShoot	-0.0209	0.7671	0.2804	0.1151	0.9757	Diff_EaHT	0.8982	0.7337	0.2098	0.1345	0.9899
5-72025751	5	72025751	GRMZM2G098301_GShoot	0.0005	0.9938	0.3818	0.0027	0.9994	Diff_EaHT	-2.0077	0.4154	0.2768	0.3815	0.9636
5-72025784	5	72025784	GRMZM2G098301_GShoot	0.0768	0.4852	0.0878	0.3141	0.9285	Diff_EaHT	0.2142	0.9621	0.058	0.0168	0.9984
5-72025795	5	72025795	GRMZM2G098301_GShoot	0.0768	0.4852	0.0878	0.3141	0.9285	Diff_EaHT	0.2142	0.9621	0.058	0.0168	0.9984
5-72025796	5	72025796	GRMZM2G098301_GShoot	0.0272	0.6818	0.3547	0.1663	0.9638	Diff_EaHT	-0.5438	0.8242	0.2768	0.084	0.993
5-72025799	5	72025799	GRMZM2G098301_GShoot	-0.1534	0.2644	0.0608	0.5777	0.8649	Diff_EaHT	0.8062	0.8347	0.0714	0.0785	0.993
5-72025807	5	72025807	GRMZM2G098301_GShoot	-0.1265	0.1761	0.1182	0.7542	0.8202	Diff_EaHT	3.076	0.354	0.192	0.451	0.958
5-72025882	5	72025882	GRMZM2G098301_GShoot	0.1601	0.0404	0.1959	1.3939	0.6813	Diff_EaHT	-2.7248	0.3638	0.1429	0.4392	0.9586
5-72025899	5	72025899	GRMZM2G098301_GShoot	0.0605	0.5612	0.1014	0.2509	0.9438	Diff_EaHT	4.9074	0.2002	0.0938	0.6985	0.9312
5-72025998	5	72025998	GRMZM2G098301_GShoot	0.073	0.5113	0.0811	0.2913	0.9342	Diff_EaHT	-10.0773	0.0156	0.058	1.8059	0.7789
5-72025999	5	72025999	GRMZM2G098301_GShoot	0.073	0.5113	0.0811	0.2913	0.9342	Diff_EaHT	-10.0773	0.0156	0.058	1.8059	0.7789
5-72026018	5	72026018	GRMZM2G098301_GShoot	-0.0548	0.3912	0.4764	0.4076	0.9052	Diff_EaHT	1.6756	0.5126	0.4509	0.2902	0.9742
5-72026122	5	72026122	GRMZM2G098301_GShoot	0.0431	0.5136	0.3818	0.2894	0.9347	Diff_EaHT	-0.5788	0.8101	0.2902	0.0915	0.9927
5-72026208	5	72026208	GRMZM2G098301_GShoot	-0.0971	0.2118	0.1959	0.6741	0.8404	Diff_EaHT	5.4657	0.0601	0.2545	1.2211	0.8746
5-72026212	5	72026212	GRMZM2G098301_GShoot	-0.2189	0.0401	0.0946	1.3972	0.6803	Diff_EaHT	0.6166	0.8584	0.1741	0.0663	0.9939
5-72026350	5	72026350	GRMZM2G098301_GShoot	0.3044	0	0.2432	4.911	0.2906	Diff_EaHT	-9.6418	0.0001	0.2634	4.0457	0.4358
5-72026395	5	72026395	GRMZM2G098301_GShoot	0.1895	0.005	0.3784	2.3009	0.5745	Diff_EaHT	-6.9878	0.0129	0.3393	1.8885	0.7617
5-72026417	5	72026417	GRMZM2G098301_GShoot	0.1856	0.0241	0.1723	1.6181	0.6426	Diff_EaHT	4.4147	0.1502	0.125	0.8234	0.9178
5-72026425	5	72026425	GRMZM2G098301_GShoot	-0.166	0.1271	0.0845	0.8959	0.7858	Diff_EaHT	2.0402	0.5783	0.1652	0.2378	0.9797
5-72026440	5	72026440	GRMZM2G098301_GShoot	-0.1834	0.0516	0.1115	1.2877	0.7029	Diff_EaHT	3.9191	0.2383	0.192	0.6228	0.9409
5-72026461	5	72026461	GRMZM2G098301_GShoot	-0.1474	0.1335	0.1047	0.8746	0.7914	Diff_EaHT	4.4514	0.1999	0.1741	0.6992	0.931
5-72026534	5	72026534	GRMZM2G098301_GShoot	-0.1925	0.0507	0.1014	1.2951	0.7022	Diff_EaHT	2.4612	0.4901	0.1696	0.3097	0.9721
5-72026543	5	72026543	GRMZM2G098301_GShoot	0.1488	0.0287	0.3784	1.5424	0.6556	Diff_EaHT	-6.9878	0.0129	0.3393	1.8885	0.7617
5-72026587	5	72026587	GRMZM2G098301_GShoot	0.1488	0.0287	0.3784	1.5424	0.6556	Diff_EaHT	-6.9878	0.0129	0.3393	1.8885	0.7617
5-72026597	5	72026597	GRMZM2G098301_GShoot	0.2832	0	0.2432	4.3033	0.342	Diff_EaHT	-9.6418	0.0001	0.2589	4.0457	0.4358
5-72026615	5	72026615	GRMZM2G098301_GShoot	-0.1459	0.177	0.0878	0.752	0.8208	Diff_EaHT	4.8442	0.1792	0.1652	0.7467	0.929
5-72026626	5	72026626	GRMZM2G098301_GShoot	-0.1948	0.0233	0.1453	1.6333	0.6399	Diff_EaHT	3.7899	0.2066	0.2232	0.6848	0.9328
5-72026659	5	72026659	GRMZM2G098301_GShoot	-0.3566	0.0009	0.0912	3.0304	0.4598	Diff_EaHT	-4.8633	0.1892	0.0804	0.7231	0.9298
5-72026660	5	72026660	GRMZM2G098301_GShoot	0.2709	0.0001	0.2534	4.0874	0.346	Diff_EaHT	-9.3098	0.0001	0.2634	3.87	0.4926
5-72026707	5	72026707	GRMZM2G098301_GShoot	0.1339	0.0929	0.1858	1.0319	0.754	Diff_EaHT	3.6083	0.2329	0.1295	0.6329	0.9398
5-72026715	5	72026715	GRMZM2G098301_GShoot	-0.0757	0.2563	0.3412	0.5912	0.8612	Diff_EaHT	4.1102	0.1101	0.375	0.9583	0.9026
5-72026717	5	72026717	GRMZM2G098301_GShoot	0.1682	0.0433	0.1689	1.3633	0.6881	Diff_EaHT	4.4147	0.1502	0.125	0.8234	0.9178
5-72026729	5	72026729	GRMZM2G098301_GShoot	0.2019	0.0026	0.3885	2.5841	0.5326	Diff_EaHT	-4.9908	0.0703	0.3527	1.1533	0.8812
5-72026731	5	72026731	GRMZM2G098301_GShoot	0.3152	0	0.2365	5.1251	0.2873	Diff_EaHT	-9.3899	0.0002	0.2545	3.8221	0.513
5-72026744	5	72026744	GRMZM2G098301_GShoot	0.2092	0.0014	0.3412	2.8537	0.4847	Diff_EaHT	-5.7438	0.0109	0.4286	1.961	0.7511
5-72026755	5	72026755	GRMZM2G098301_GShoot	0.1786	0.0082	0.3818	2.0836	0.5908	Diff_EaHT	-5.531	0.0462	0.3482	1.3358	0.8558
5-72026766	5	72026766	GRMZM2G098301_GShoot	0.2723	0	0.4595	4.6054	0.342	Diff_EaHT	-2.6873	0.2862	0.4063	0.5434	0.9479
5-72026773	5	72026773	GRMZM2G098301_GShoot	0.1494	0.0279	0.375	1.5549	0.653	Diff_EaHT	-6.0618	0.0301	0.3438	1.5213	0.8255
5-72026774	5	72026774	GRMZM2G098301_GShoot	-0.1682	0.0478	0.152	1.3203	0.6979	Diff_EaHT	3.7899	0.2066	0.2232	0.6848	0.9328
5-72026776	5	72026776	GRMZM2G098301_GShoot	0.3074	0	0.2331	4.8528	0.2995	Diff_EaHT	-9.3899	0.0002	0.2545	3.8221	0.513
5-72026789	5	72026789	GRMZM2G098301_GShoot	0.2816	0.0001	0.2432	4.2588	0.342	Diff_EaHT	-9.9318	0	0.2634	4.3052	0.3726
5-72026802	5	72026802	GRMZM2G098301_GShoot	-0.1695	0.0896	0.098	1.0477	0.7506	Diff_EaHT	2.4612	0.4901	0.1652	0.3097	0.9721
5-72026811	5	72026811	GRMZM2G098301_GShoot	0.3141	0	0.2365	5.0729	0.2873	Diff_EaHT	-9.6418	0.0001	0.2589	4.0457	0.4358
5-72026820	5	72026820	GRMZM2G098301_GShoot	0.1682	0.0433	0.1689	1.3633	0.6881	Diff_EaHT	4.4147	0.1502	0.125	0.8234	0.9178
5-72026897	5	72026897	GRMZM2G098301_GShoot	0.3108	0	0.2432	5.0406	0.2873	Diff_EaHT	-9.889	0.0001	0.2634	4.2626	0.3898
5-72026914	5	72026914	GRMZM2G098301_GShoot	0.1615	0.0499	0.1723	1.302	0.7005	Diff_EaHT	4.4147	0.1502	0.1295	0.8234	0.9178
5-72027151	5	72027151	GRMZM2G098301_GShoot	0.3108	0	0.2399	5.0406	0.2873	Diff_EaHT	-9.4312	0.0001	0.2679	3.9622	0.4676
5-72027246	5	72027246	GRMZM2G098301_GShoot	-0.2305	0.0087	0.1351	2.0619	0.5926	Diff_EaHT	1.9193	0.5229	0.2232	0.2816	0.9753
5-72027323	5	72027323	GRMZM2G098301_GShoot	0.1635	0.1092	0.1318	0.9617	0.7695	Diff_EaHT	-9.9749	0.0053	0.2143	2.276	0.71
5-72027541	5	72027541	GRMZM2G098301_GShoot	-0.2186	0.0117	0.1385	1.9308	0.5998	Diff_EaHT	2.2926	0.4534	0.2188	0.3435	0.9674
5-72027574	5	72027574	GRMZM2G098301_GShoot	0.1287	0.0623	0.3547	1.2052	0.7177	Diff_EaHT	-5.9815	0.0357	0.3348	1.447	0.8381
5-72027613	5	72027613	GRMZM2G098301_GShoot	0.0331	0.6741	0.2061	0.1713	0.9628	Diff_EaHT	6.6133	0.0196	0.1518	1.7071	0.7923
5-72027615	5	72027615	GRMZM2G098301_GShoot	0.0927	0.2531	0.1858	0.5967	0.8602	Diff_EaHT	8.7283	0.0034	0.1295	2.4634	0.6994
5-72027644	5	72027644	GRMZM2G098301_GShoot	0.0927	0.2531	0.1858	0.5967	0.8602	Diff_EaHT	8.7283	0.0034	0.1295	2.4634	0.6994
5-72027719	5	72027719	GRMZM2G098301_GShoot	0.1414	0.0399	0.3581	1.3995	0.6799	Diff_EaHT	-5.9815	0.0357	0.3348	1.447	0.8381
5-72027726	5	72027726	GRMZM2G098301_GShoot	-0.2302	0.0092	0.1318	2.0341	0.5927	Diff_EaHT	2.8188	0.3467	0.2143	0.4601	0.957
5-72027751	5	72027751	GRMZM2G098301_GShoot	0.3141	0	0.2331	5.0729	0.2873	Diff_EaHT	-10.0044	0	0.2589	4.3694	0.3655
5-72027760	5	72027760	GRMZM2G098301_GShoot	0.3141	0	0.2331	5.0729	0.2873	Diff_EaHT	-10.0044	0	0.2589	4.3694	0.3655
5-72027794	5	72027794	GRMZM2G098301_GShoot	-0.2374	0.0081	0.1284	2.0937	0.5894	Diff_EaHT	2.7688	0.3697	0.2143	0.4321	0.9596
5-72027853	5	72027853	GRMZM2G098301_GShoot	-0.2374	0.0081	0.1284	2.0937	0.5894	Diff_EaHT	2.7688	0.3697	0.2143	0.4321	0.9596
5-72027914	5	72027914	GRMZM2G098301_GShoot	0.1456	0.2147	0.0777	0.6682	0.8421	Diff_EaHT	6.2311	0.1313	0.0625	0.8817	0.9113
5-72027938	5	72027938	GRMZM2G098301_GShoot	0.1656	0.1109	0.1284	0.955	0.7709	Diff_EaHT	-9.2003	0.0106	0.2054	1.9738	0.7491
5-72027981	5	72027981	GRMZM2G098301_GShoot	-0.1738	0.0862	0.0946	1.0644	0.7472	Diff_EaHT	2.1109	0.552	0.1696	0.258	0.9774
5-72028009	5	72028009	GRMZM2G098301_GShoot	-0.0784	0.2431	0.3277	0.6142	0.8559	Diff_EaHT	6.2716	0.0151	0.3661	1.8216	0.7744
5-72028236	5	72028236	GRMZM2G098301_GShoot	-0.2087	0.0112	0.1588	1.9507	0.5971	Diff_EaHT	0.5304	0.8521	0.2366	0.0695	0.9938
5-72028327	5	72028327	GRMZM2G098301_GShoot	-0.2176	0.0152	0.1284	1.8181	0.6149	Diff_EaHT	2.0625	0.5045	0.2143	0.2971	0.9732
5-72028442	5	72028442	GRMZM2G098301_GShoot	0.1329	0.0515	0.3682	1.2879	0.7029	Diff_EaHT	-7.1021	0.0094	0.3527	2.0271	0.7398
5-72028472	5	72028472	GRMZM2G098301_GShoot	0.1654	0.0156	0.3615	1.8061	0.6163	Diff_EaHT	-6.4465	0.0202	0.3348	1.694	0.7944
5-72028473	5	72028473	GRMZM2G098301_GShoot	0.2722	0.0001	0.2568	4.0993	0.342	Diff_EaHT	-10.4892	0	0.2857	5.0516	0.3236
5-72028483	5	72028483	GRMZM2G098301_GShoot	0.3283	0	0.2399	5.5603	0.2587	Diff_EaHT	-9.8579	0	0.2679	4.3022	0.3728
5-72028793	5	72028793	GRMZM2G098301_GShoot	0.1443	0.034	0.3716	1.469	0.669	Diff_EaHT	-6.5155	0.0195	0.3438	1.7092	0.7917
5-72028905	5	72028905	GRMZM2G098301_GShoot	0.3141	0	0.2365	5.0729	0.2873	Diff_EaHT	-9.8454	0.0001	0.2634	4.2709	0.3872
5-72028918	5	72028918	GRMZM2G098301_GShoot	0.1544	0.0243	0.3615	1.6145	0.6433	Diff_EaHT	-6.4334	0.02	0.3438	1.6984	0.7941
5-72029102	5	72029102	GRMZM2G098301_GShoot	0.1488	0.029	0.3581	1.5372	0.6569	Diff_EaHT	-7.4272	0.0077	0.3393	2.1145	0.7287
5-72029128	5	72029128	GRMZM2G098301_GShoot	0.3141	0	0.2365	5.0729	0.2873	Diff_EaHT	-10.1537	0	0.2634	4.5027	0.3282
5-72029137	5	72029137	GRMZM2G098301_GShoot	0.3141	0	0.2365	5.0729	0.2873	Diff_EaHT	-10.1537	0	0.2634	4.5027	0.3282
5-72029138	5	72029138	GRMZM2G098301_GShoot	0.1602	0.017	0.375	1.7703	0.6222	Diff_EaHT	-6.4838	0.0191	0.3393	1.7201	0.7891
5-72029140	5	72029140	GRMZM2G098301_GShoot	0.0739	0.3347	0.2162	0.4753	0.8911	Diff_EaHT	5.1393	0.0682	0.1563	1.1662	0.8802
5-72029159	5	72029159	GRMZM2G098301_GShoot	0.1349	0.1015	0.1791	0.9937	0.762	Diff_EaHT	7.6186	0.0118	0.125	1.9263	0.7536
5-72029190	5	72029190	GRMZM2G098301_GShoot	0.3057	0	0.2399	4.8818	0.2951	Diff_EaHT	-9.8521	0	0.2679	4.3202	0.3718
5-72029207	5	72029207	GRMZM2G098301_GShoot	0.0707	0.3759	0.1959	0.4249	0.9007	Diff_EaHT	5.533	0.053	0.1473	1.2761	0.864
5-72029396	5	72029396	GRMZM2G098301_GShoot	0.1544	0.0243	0.3615	1.6145	0.6433	Diff_EaHT	-6.9878	0.0129	0.3393	1.8885	0.7617
5-72029432	5	72029432	GRMZM2G098301_GShoot	0.1731	0.0118	0.3514	1.9274	0.6	Diff_EaHT	-7.2867	0.0102	0.3348	1.9932	0.7442
5-72029556	5	72029556	GRMZM2G098301_GShoot	-0.2307	0.0084	0.1351	2.0765	0.5915	Diff_EaHT	2.7688	0.3697	0.2143	0.4321	0.9596
5-72029677	5	72029677	GRMZM2G098301_GShoot	0.1267	0.1308	0.1723	0.8834	0.789	Diff_EaHT	7.6186	0.0118	0.125	1.9263	0.7536
5-72029813	5	72029813	GRMZM2G098301_GShoot	0.1544	0.0243	0.3615	1.6145	0.6433	Diff_EaHT	-6.9878	0.0129	0.3393	1.8885	0.7617
5-72029843	5	72029843	GRMZM2G098301_GShoot	0.1456	0.2147	0.0777	0.6682	0.8421	Diff_EaHT	6.2311	0.1313	0.0625	0.8817	0.9113
5-72029872	5	72029872	GRMZM2G098301_GShoot	0.3141	0	0.2365	5.0729	0.2873	Diff_EaHT	-10.1537	0	0.2634	4.5027	0.3282
5-72029890	5	72029890	GRMZM2G098301_GShoot	0.1395	0.0421	0.3615	1.3761	0.6855	Diff_EaHT	-6.9878	0.0129	0.3393	1.8885	0.7617
5-72030070	5	72030070	GRMZM2G098301_GShoot	-0.2307	0.0084	0.1351	2.0765	0.5915	Diff_EaHT	2.7688	0.3697	0.2143	0.4321	0.9596
5-72030104	5	72030104	GRMZM2G098301_GShoot	0.166	0.0144	0.3682	1.8417	0.6129	Diff_EaHT	-7.4374	0.0061	0.3482	2.2159	0.7136
5-72030121	5	72030121	GRMZM2G098301_GShoot	-0.2307	0.0084	0.1351	2.0765	0.5915	Diff_EaHT	2.7688	0.3697	0.2143	0.4321	0.9596
5-72030210	5	72030210	GRMZM2G098301_GShoot	0.1621	0.0174	0.3615	1.7587	0.6226	Diff_EaHT	-6.5155	0.0195	0.3438	1.7092	0.7917
5-72030375	5	72030375	GRMZM2G098301_GShoot	0.3283	0	0.2399	5.5603	0.2587	Diff_EaHT	-10.1189	0	0.2679	4.5419	0.3242
5-72030851	5	72030851	GRMZM2G098301_GShoot	0.1656	0.1109	0.1284	0.955	0.7709	Diff_EaHT	-9.6573	0.0087	0.2098	2.0591	0.7363
5-72031010	5	72031010	GRMZM2G098301_GShoot	-0.2186	0.0106	0.1419	1.975	0.5967	Diff_EaHT	1.476	0.6228	0.2232	0.2056	0.9824
5-72031061	5	72031061	GRMZM2G098301_GShoot	0.1664	0.0148	0.3649	1.8299	0.6138	Diff_EaHT	-6.9878	0.0129	0.3393	1.8885	0.7617
5-72031193	5	72031193	GRMZM2G098301_GShoot	-0.215	0.012	0.1419	1.9203	0.6012	Diff_EaHT	2.7138	0.3713	0.2232	0.4303	0.9598
5-72031433	5	72031433	GRMZM2G098301_GShoot	-0.2303	0.0076	0.1385	2.1198	0.5864	Diff_EaHT	1.5673	0.5987	0.2232	0.2228	0.981
5-72031526	5	72031526	GRMZM2G098301_GShoot	0.3037	0	0.2331	4.7171	0.3233	Diff_EaHT	-9.8209	0.0001	0.2545	4.079	0.4252
5-72031693	5	72031693	GRMZM2G098301_GShoot	0.3141	0	0.2365	5.0729	0.2873	Diff_EaHT	-10.2541	0	0.2589	4.4611	0.3301
5-72031837	5	72031837	GRMZM2G098301_GShoot	0.3141	0	0.2365	5.0729	0.2873	Diff_EaHT	-10.2541	0	0.2589	4.4611	0.3301
5-72031867	5	72031867	GRMZM2G098301_GShoot	0.0739	0.3347	0.2162	0.4753	0.8911	Diff_EaHT	5.1393	0.0682	0.1563	1.1662	0.8802
5-72032518	5	72032518	GRMZM2G098301_GShoot	-0.2337	0.0077	0.1351	2.111	0.5873	Diff_EaHT	1.4804	0.6127	0.2188	0.2128	0.9815
5-72032613	5	72032613	GRMZM2G098301_GShoot	0.1349	0.1015	0.1791	0.9937	0.762	Diff_EaHT	6.511	0.0358	0.1205	1.4465	0.8381
5-72032665	5	72032665	GRMZM2G098301_GShoot	-0.2431	0.0061	0.1318	2.2162	0.5824	Diff_EaHT	2.3709	0.4341	0.2188	0.3624	0.9661
5-72032684	5	72032684	GRMZM2G098301_GShoot	-0.2431	0.0061	0.1318	2.2162	0.5824	Diff_EaHT	2.3709	0.4341	0.2188	0.3624	0.9661
5-72032718	5	72032718	GRMZM2G098301_GShoot	0.1726	0.0111	0.3682	1.9549	0.597	Diff_EaHT	-5.876	0.0357	0.3438	1.4477	0.8381
5-72032774	5	72032774	GRMZM2G098301_GShoot	-0.2431	0.0061	0.1318	2.2162	0.5824	Diff_EaHT	2.3709	0.4341	0.2188	0.3624	0.9661
5-72032834	5	72032834	GRMZM2G098301_GShoot	0.0739	0.3347	0.2162	0.4753	0.8911	Diff_EaHT	4.099	0.1541	0.1518	0.8123	0.9193
5-72032900	5	72032900	GRMZM2G098301_GShoot	0.3141	0	0.2365	5.0729	0.2873	Diff_EaHT	-9.252	0.0002	0.2634	3.7214	0.5304
5-72032953	5	72032953	GRMZM2G098301_GShoot	0.0739	0.3347	0.2162	0.4753	0.8911	Diff_EaHT	4.099	0.1541	0.1518	0.8123	0.9193
5-72033081	5	72033081	GRMZM2G098301_GShoot	0.3141	0	0.2365	5.0729	0.2873	Diff_EaHT	-9.889	0.0001	0.2634	4.2626	0.3898
5-72033089	5	72033089	GRMZM2G098301_GShoot	0.3141	0	0.2534	5.3381	0.2873	Diff_EaHT	-9.861	0	0.2723	4.3222	0.3712
5-72033602	5	72033602	GRMZM2G098301_GShoot	-0.2305	0.0087	0.1351	2.0619	0.5926	Diff_EaHT	2.3772	0.4301	0.2143	0.3664	0.9657
5-72034357	5	72034357	GRMZM2G098301_GShoot	0.2951	0	0.3784	5.8473	0.1868	Diff_EaHT	-8.1614	0.0008	0.3571	3.0917	0.653
5-72034368	5	72034368	GRMZM2G098301_GShoot	0.2583	0	0.3986	4.6167	0.342	Diff_EaHT	-9.3607	0.0001	0.3795	4.0784	0.4255
5-72034370	5	72034370	GRMZM2G098301_GShoot	0.2123	0.0005	0.4155	3.2888	0.4124	Diff_EaHT	-8.8936	0.0002	0.3929	3.6714	0.5402
5-72034443	5	72034443	GRMZM2G098301_GShoot	-0.2194	0.0105	0.1419	1.9802	0.5967	Diff_EaHT	2.2926	0.4534	0.2188	0.3435	0.9674
5-72034461	5	72034461	GRMZM2G098301_GShoot	0.307	0	0.375	6.2773	0.1224	Diff_EaHT	-8.3782	0.0005	0.3616	3.2974	0.6144
5-72034492	5	72034492	GRMZM2G098301_GShoot	0.1656	0.1109	0.1284	0.955	0.7709	Diff_EaHT	-9.6573	0.0087	0.2098	2.0591	0.7363
5-72034527	5	72034527	GRMZM2G098301_GShoot	0.2788	0	0.3986	5.3105	0.2873	Diff_EaHT	-8.3397	0.0005	0.3839	3.3165	0.6078
5-72034539	5	72034539	GRMZM2G098301_GShoot	0.1196	0.15	0.1723	0.8241	0.8037	Diff_EaHT	6.1647	0.0452	0.1205	1.3447	0.8558
5-72034580	5	72034580	GRMZM2G098301_GShoot	0.307	0	0.375	6.2773	0.1224	Diff_EaHT	-8.0042	0.0008	0.3661	3.112	0.6527
5-72034680	5	72034680	GRMZM2G098301_GShoot	0.1196	0.15	0.1723	0.8241	0.8037	Diff_EaHT	6.1647	0.0452	0.1205	1.3447	0.8558
5-72034694	5	72034694	GRMZM2G098301_GShoot	0.2723	0	0.3986	5.0909	0.2873	Diff_EaHT	-8.5971	0.0003	0.3929	3.5673	0.559
5-72034846	5	72034846	GRMZM2G098301_GShoot	0.11	0.1593	0.1959	0.7978	0.8111	Diff_EaHT	3.5	0.2446	0.1295	0.6116	0.9411
5-72034876	5	72034876	GRMZM2G098301_GShoot	0.3766	0	0.2162	4.8475	0.2995	Diff_EaHT	-10.8476	0.0048	0.2366	2.3158	0.7098
5-72034891	5	72034891	GRMZM2G098301_GShoot	-0.2272	0.0079	0.1419	2.1043	0.5877	Diff_EaHT	2.3709	0.4341	0.2188	0.3624	0.9661
5-72034952	5	72034952	GRMZM2G098301_GShoot	0.3807	0	0.2331	5.3655	0.2873	Diff_EaHT	-8.6477	0.0093	0.2634	2.0329	0.7379
5-72035041	5	72035041	GRMZM2G098301_GShoot	0.2831	0	0.3716	5.374	0.2873	Diff_EaHT	-7.9434	0.001	0.3571	2.9945	0.6602
5-72035199	5	72035199	GRMZM2G098301_GShoot	0.2883	0	0.3784	5.5937	0.2529	Diff_EaHT	-8.497	0.0005	0.3571	3.316	0.6079
5-72035245	5	72035245	GRMZM2G098301_GShoot	0.3414	0	0.4223	7.3489	0.064	Diff_EaHT	-4.3775	0.0837	0.4866	1.0773	0.8894
5-72035247	5	72035247	GRMZM2G098301_GShoot	0.2883	0	0.3784	5.5937	0.2529	Diff_EaHT	-8.497	0.0005	0.3571	3.316	0.6079
5-72035297	5	72035297	GRMZM2G098301_GShoot	0.111	0.1759	0.1791	0.7548	0.8201	Diff_EaHT	5.1694	0.0868	0.125	1.0613	0.8912
5-72035380	5	72035380	GRMZM2G098301_GShoot	0.3553	0	0.3986	7.8099	0.0539	Diff_EaHT	-4.3601	0.0853	0.4688	1.0689	0.8898
5-72035592	5	72035592	GRMZM2G098301_GShoot	0.178	0.006	0.348	2.2193	0.5822	Diff_EaHT	-2.1726	0.3497	0.3214	0.4563	0.9574
5-72035661	5	72035661	GRMZM2G098301_GShoot	0.111	0.1759	0.1791	0.7548	0.8201	Diff_EaHT	5.766	0.0608	0.1205	1.216	0.8754
5-72035759	5	72035759	GRMZM2G098301_GShoot	-0.2265	0.0082	0.1419	2.0867	0.5905	Diff_EaHT	1.9193	0.5229	0.2232	0.2816	0.9753
5-72035789	5	72035789	GRMZM2G098301_GShoot	-0.0925	0.2231	0.1858	0.6515	0.846	Diff_EaHT	3.7492	0.1608	0.25	0.7937	0.921
5-72036002	5	72036002	GRMZM2G098301_GShoot	0.3369	0.0001	0.2264	4.1973	0.342	Diff_EaHT	-9.2762	0.0108	0.2455	1.9659	0.7504
5-72036213	5	72036213	GRMZM2G098301_GShoot	0.051	0.528	0.1892	0.2773	0.9379	Diff_EaHT	4.38	0.1316	0.1384	0.8809	0.9113
5-72036233	5	72036233	GRMZM2G098301_GShoot	0.3298	0.0001	0.2162	4.0106	0.3472	Diff_EaHT	-7.3506	0.0356	0.2366	1.4487	0.8381
5-72036427	5	72036427	GRMZM2G098301_GShoot	0.306	0	0.375	6.2536	0.1224	Diff_EaHT	-8.6827	0.0004	0.3616	3.4304	0.5838
5-72036433	5	72036433	GRMZM2G098301_GShoot	0.0489	0.539	0.1959	0.2684	0.9397	Diff_EaHT	3.3597	0.2367	0.1473	0.6258	0.9408
5-72036445	5	72036445	GRMZM2G098301_GShoot	0.306	0	0.375	6.2536	0.1224	Diff_EaHT	-8.6827	0.0004	0.3616	3.4304	0.5838
5-72036468	5	72036468	GRMZM2G098301_GShoot	-0.2075	0.0164	0.1385	1.7861	0.6202	Diff_EaHT	2.3709	0.4341	0.2188	0.3624	0.9661
5-72036477	5	72036477	GRMZM2G098301_GShoot	0.3341	0.0001	0.223	4.0655	0.3472	Diff_EaHT	-9.2762	0.0108	0.2455	1.9659	0.7504
5-72036517	5	72036517	GRMZM2G098301_GShoot	0.3	0	0.375	6.0188	0.1571	Diff_EaHT	-8.6824	0.0004	0.3527	3.3756	0.599
5-72036573	5	72036573	GRMZM2G098301_GShoot	-0.2227	0.0811	0.0574	1.0909	0.7406	Diff_EaHT	0.9735	0.7974	0.1161	0.0983	0.9924
5-72036672	5	72036672	GRMZM2G098301_GShoot	0.3527	0	0.2297	4.6515	0.3336	Diff_EaHT	-8.4783	0.0166	0.25	1.7803	0.7811
5-72036686	5	72036686	GRMZM2G098301_GShoot	0.3267	0	0.2635	4.6627	0.3334	Diff_EaHT	-6.7931	0.0336	0.2813	1.4736	0.8341
5-72036727	5	72036727	GRMZM2G098301_GShoot	0.3369	0.0001	0.2264	4.1973	0.342	Diff_EaHT	-9.2762	0.0108	0.2455	1.9659	0.7504
5-72036769	5	72036769	GRMZM2G098301_GShoot	0.111	0.1759	0.1791	0.7548	0.8201	Diff_EaHT	5.1694	0.0868	0.125	1.0613	0.8912
5-72036782	5	72036782	GRMZM2G098301_GShoot	0.3369	0.0001	0.2264	4.1973	0.342	Diff_EaHT	-9.2762	0.0108	0.2455	1.9659	0.7504
5-72036792	5	72036792	GRMZM2G098301_GShoot	0.32	0	0.375	6.7825	0.064	Diff_EaHT	-8.1457	0.0009	0.3571	3.0695	0.6543
5-72036867	5	72036867	GRMZM2G098301_GShoot	-0.2436	0.0052	0.1351	2.2848	0.5755	Diff_EaHT	2.6411	0.3767	0.2143	0.424	0.9603
5-72036883	5	72036883	GRMZM2G098301_GShoot	0.3589	0	0.3108	6.3932	0.1029	Diff_EaHT	-4.1643	0.1571	0.3036	0.8038	0.9205
5-72036900	5	72036900	GRMZM2G098301_GShoot	0.3185	0	0.3649	6.6481	0.064	Diff_EaHT	-8.6589	0.0004	0.3482	3.3829	0.599
5-72036905	5	72036905	GRMZM2G098301_GShoot	-0.2436	0.0052	0.1351	2.2848	0.5755	Diff_EaHT	2.6411	0.3767	0.2143	0.424	0.9603
5-72036961	5	72036961	GRMZM2G098301_GShoot	0.1493	0.0739	0.1723	1.1311	0.7319	Diff_EaHT	4.2081	0.1705	0.1205	0.7682	0.9253
5-72037490	5	72037490	GRMZM2G098301_GShoot	-0.1186	0.0648	0.3885	1.1887	0.7205	Diff_EaHT	4.6652	0.0646	0.3929	1.1897	0.8776
5-72037514	5	72037514	GRMZM2G098301_GShoot	0.3505	0	0.2568	5.0247	0.2873	Diff_EaHT	-6.6364	0.0488	0.2679	1.3113	0.8582
5-72037515	5	72037515	GRMZM2G098301_GShoot	0.111	0.1759	0.1791	0.7548	0.8201	Diff_EaHT	5.1694	0.0868	0.125	1.0613	0.8912
5-72037518	5	72037518	GRMZM2G098301_GShoot	-0.2272	0.0079	0.1419	2.1043	0.5877	Diff_EaHT	2.7688	0.3697	0.2143	0.4321	0.9596
5-72037638	5	72037638	GRMZM2G098301_GShoot	0.3243	0.0001	0.223	3.9938	0.3472	Diff_EaHT	-6.8071	0.0513	0.2455	1.2895	0.8623
5-72037642	5	72037642	GRMZM2G098301_GShoot	0.3134	0	0.2568	4.3081	0.342	Diff_EaHT	-4.5536	0.1601	0.2634	0.7956	0.921
5-72037673	5	72037673	GRMZM2G098301_GShoot	0.0489	0.539	0.1959	0.2684	0.9397	Diff_EaHT	3.3597	0.2367	0.1473	0.6258	0.9408
5-72037690	5	72037690	GRMZM2G098301_GShoot	0.3243	0.0001	0.223	3.9938	0.3472	Diff_EaHT	-8.31	0.0187	0.2411	1.7287	0.7876
5-72037745	5	72037745	GRMZM2G098301_GShoot	0.3214	0.0001	0.2196	3.8643	0.3472	Diff_EaHT	-8.31	0.0187	0.2411	1.7287	0.7876
5-72037769	5	72037769	GRMZM2G098301_GShoot	-0.2263	0.0072	0.1453	2.1426	0.5845	Diff_EaHT	2.9503	0.3288	0.2188	0.4831	0.9543
5-72037770	5	72037770	GRMZM2G098301_GShoot	0.3608	0	0.402	8.0766	0.0501	Diff_EaHT	-5.3395	0.0314	0.4777	1.5034	0.8287
5-72037816	5	72037816	GRMZM2G098301_GShoot	-0.2373	0.0042	0.152	2.3771	0.5629	Diff_EaHT	1.1545	0.6992	0.2232	0.1554	0.9873
5-72037876	5	72037876	GRMZM2G098301_GShoot	0.3002	0	0.3784	6.0305	0.1567	Diff_EaHT	-8.6195	0.0003	0.3661	3.4773	0.574
5-72037890	5	72037890	GRMZM2G098301_GShoot	-0.2272	0.0079	0.1419	2.1043	0.5877	Diff_EaHT	2.7688	0.3697	0.2143	0.4321	0.9596
5-72037907	5	72037907	GRMZM2G098301_GShoot	0.0595	0.4424	0.2128	0.3541	0.9184	Diff_EaHT	5.533	0.053	0.1518	1.2761	0.864
5-72037940	5	72037940	GRMZM2G098301_GShoot	0.3027	0	0.375	6.0959	0.1479	Diff_EaHT	-8.2283	0.0007	0.3616	3.1865	0.6395
5-72038120	5	72038120	GRMZM2G098301_GShoot	0.3014	0	0.3818	6.0897	0.1479	Diff_EaHT	-9.1279	0.0001	0.3705	3.8325	0.513
5-72038162	5	72038162	GRMZM2G098301_GShoot	-0.1275	0.0472	0.4054	1.3261	0.6963	Diff_EaHT	5.3261	0.0387	0.3884	1.4124	0.8435
5-72038209	5	72038209	GRMZM2G098301_GShoot	0.1011	0.2122	0.1858	0.6733	0.8404	Diff_EaHT	6.1647	0.0452	0.1205	1.3447	0.8558
5-72038239	5	72038239	GRMZM2G098301_GShoot	-0.2366	0.0014	0.2095	2.8697	0.4819	Diff_EaHT	2.4797	0.3754	0.2545	0.4255	0.9602
5-72038372	5	72038372	GRMZM2G098301_GShoot	0.3002	0	0.3784	6.0305	0.1567	Diff_EaHT	-7.1321	0.0032	0.3661	2.498	0.6946
5-72038392	5	72038392	GRMZM2G098301_GShoot	-0.1269	0.0521	0.3615	1.283	0.7039	Diff_EaHT	4.3725	0.0922	0.3571	1.0352	0.8954
5-72038398	5	72038398	GRMZM2G098301_GShoot	-0.1269	0.0521	0.3615	1.283	0.7039	Diff_EaHT	4.3725	0.0922	0.3571	1.0352	0.8954
5-72038435	5	72038435	GRMZM2G098301_GShoot	0.3443	0.0001	0.2128	4.1459	0.342	Diff_EaHT	-9.2762	0.0108	0.2455	1.9659	0.7504
5-72038514	5	72038514	GRMZM2G098301_GShoot	-0.2272	0.0079	0.1419	2.1043	0.5877	Diff_EaHT	2.7688	0.3697	0.2143	0.4321	0.9596
5-72038523	5	72038523	GRMZM2G098301_GShoot	0.1011	0.2122	0.1858	0.6733	0.8404	Diff_EaHT	4.9586	0.1159	0.1161	0.9358	0.9065
5-72038542	5	72038542	GRMZM2G098301_GShoot	-0.1216	0.0649	0.3514	1.1881	0.7205	Diff_EaHT	4.5567	0.0827	0.3438	1.0824	0.8894
5-72038594	5	72038594	GRMZM2G098301_GShoot	-0.1024	0.1237	0.3378	0.9077	0.7828	Diff_EaHT	4.792	0.0691	0.3348	1.1608	0.8808
5-72038914	5	72038914	GRMZM2G098301_GShoot	0.2534	0.0001	0.3986	3.8273	0.3472	Diff_EaHT	-6.1156	0.0219	0.3482	1.6586	0.7998
5-72038918	5	72038918	GRMZM2G098301_GShoot	0.2205	0.0241	0.1419	1.6173	0.6427	Diff_EaHT	-6.7517	0.0474	0.2232	1.3247	0.8569
5-72039057	5	72039057	GRMZM2G098301_GShoot	0.2909	0	0.3682	4.7412	0.3175	Diff_EaHT	-6.9413	0.0091	0.3482	2.0431	0.7379
5-72039085	5	72039085	GRMZM2G098301_GShoot	0.2656	0.0001	0.3446	3.9218	0.3472	Diff_EaHT	-7.2974	0.0072	0.3304	2.1399	0.7225
5-72039265	5	72039265	GRMZM2G098301_GShoot	0.3212	0	0.375	6.4627	0.0925	Diff_EaHT	-7.2828	0.0016	0.3527	2.8075	0.6745
5-72039302	5	72039302	GRMZM2G098301_GShoot	0.104	0.299	0.0946	0.5244	0.88	Diff_EaHT	1.9712	0.6127	0.0759	0.2127	0.9815
5-72039329	5	72039329	GRMZM2G098301_GShoot	0.3302	0	0.3784	6.841	0.064	Diff_EaHT	-6.3275	0.0061	0.3571	2.2146	0.7143
5-72039440	5	72039440	GRMZM2G098301_GShoot	-0.1116	0.1013	0.2703	0.9944	0.7618	Diff_EaHT	1.6017	0.5007	0.3125	0.3004	0.9728
5-72039443	5	72039443	GRMZM2G098301_GShoot	-0.1116	0.1013	0.2703	0.9944	0.7618	Diff_EaHT	1.6017	0.5007	0.3125	0.3004	0.9728
5-72039445	5	72039445	GRMZM2G098301_GShoot	0.3212	0	0.375	6.4627	0.0925	Diff_EaHT	-7.2787	0.0018	0.3482	2.7478	0.6813
5-72039477	5	72039477	GRMZM2G098301_GShoot	-0.0806	0.245	0.2534	0.6108	0.8569	Diff_EaHT	1.6974	0.4837	0.2946	0.3154	0.9714
5-72039493	5	72039493	GRMZM2G098301_GShoot	-0.0806	0.245	0.2534	0.6108	0.8569	Diff_EaHT	1.6974	0.4837	0.2946	0.3154	0.9714
5-72039496	5	72039496	GRMZM2G098301_GShoot	0.1081	0.1616	0.2264	0.7917	0.8125	Diff_EaHT	-7.3694	0.0152	0.2411	1.8187	0.7755
5-72039513	5	72039513	GRMZM2G098301_GShoot	0.2291	0.0202	0.1385	1.6942	0.6323	Diff_EaHT	-7.3819	0.0377	0.2098	1.4232	0.8412
5-72039516	5	72039516	GRMZM2G098301_GShoot	0.1131	0.1194	0.2601	0.9229	0.7799	Diff_EaHT	-8.9417	0.0014	0.2679	2.8428	0.6745
5-72039540	5	72039540	GRMZM2G098301_GShoot	0.3212	0	0.375	6.4627	0.0925	Diff_EaHT	-7.5391	0.0012	0.3482	2.9328	0.6657
5-72039546	5	72039546	GRMZM2G098301_GShoot	-0.3474	0.0008	0.0946	3.0812	0.4489	Diff_EaHT	-4.1344	0.3186	0.0625	0.4968	0.953
5-72039573	5	72039573	GRMZM2G098301_GShoot	0.104	0.299	0.0946	0.5244	0.88	Diff_EaHT	1.9712	0.6127	0.0759	0.2127	0.9815
5-72039576	5	72039576	GRMZM2G098301_GShoot	-0.092	0.1819	0.2568	0.7403	0.8234	Diff_EaHT	1.8698	0.4503	0.2946	0.3465	0.9672
5-72039577	5	72039577	GRMZM2G098301_GShoot	-0.3952	0.0001	0.098	3.9766	0.3472	Diff_EaHT	-4.1344	0.3186	0.0625	0.4968	0.953
5-72039583	5	72039583	GRMZM2G098301_GShoot	0.1971	0.0532	0.1318	1.2743	0.7062	Diff_EaHT	-9.6573	0.0087	0.2098	2.0591	0.7363
5-72039625	5	72039625	GRMZM2G098301_GShoot	-0.083	0.2331	0.25	0.6324	0.851	Diff_EaHT	1.8698	0.4503	0.2946	0.3465	0.9672
5-72039645	5	72039645	GRMZM2G098301_GShoot	-0.0979	0.1571	0.2534	0.8038	0.8089	Diff_EaHT	1.8698	0.4503	0.2946	0.3465	0.9672
5-72039659	5	72039659	GRMZM2G098301_GShoot	0.2234	0.0258	0.1351	1.5889	0.6473	Diff_EaHT	-9.1336	0.0121	0.2054	1.917	0.7565
5-72039678	5	72039678	GRMZM2G098301_GShoot	0.0931	0.388	0.0946	0.4111	0.9046	Diff_EaHT	7.8243	0.0656	0.0625	1.1829	0.8785
5-72039690	5	72039690	GRMZM2G098301_GShoot	0.0931	0.388	0.0946	0.4111	0.9046	Diff_EaHT	7.8243	0.0656	0.0625	1.1829	0.8785
5-72039754	5	72039754	GRMZM2G098301_GShoot	-0.3562	0.0007	0.0912	3.1286	0.4436	Diff_EaHT	-6.9294	0.1028	0.058	0.9881	0.9008
5-72039851	5	72039851	GRMZM2G098301_GShoot	-0.0761	0.2955	0.2264	0.5295	0.8786	Diff_EaHT	2.6423	0.2915	0.2902	0.5353	0.9494
5-72039921	5	72039921	GRMZM2G098301_GShoot	0.0931	0.388	0.0946	0.4111	0.9046	Diff_EaHT	7.0049	0.0992	0.0625	1.0035	0.9003
5-72040067	5	72040067	GRMZM2G098301_GShoot	-0.0432	0.5027	0.3446	0.2987	0.9325	Diff_EaHT	2.9084	0.2251	0.3571	0.6476	0.9379
5-72040076	5	72040076	GRMZM2G098301_GShoot	-0.0339	0.6032	0.3345	0.2196	0.9518	Diff_EaHT	3.2473	0.1832	0.3482	0.7371	0.9298
5-72040110	5	72040110	GRMZM2G098301_GShoot	0.0022	0.9737	0.2939	0.0116	0.9979	Diff_EaHT	3.9118	0.1105	0.3393	0.9565	0.9026
5-72040127	5	72040127	GRMZM2G098301_GShoot	-0.0166	0.8017	0.3209	0.096	0.9802	Diff_EaHT	3.7125	0.1266	0.3527	0.8974	0.9096
5-72040180	5	72040180	GRMZM2G098301_GShoot	-0.0337	0.6035	0.3446	0.2193	0.9518	Diff_EaHT	3.4452	0.1546	0.3527	0.8107	0.9196
5-72040185	5	72040185	GRMZM2G098301_GShoot	-0.0702	0.3346	0.2264	0.4755	0.891	Diff_EaHT	2.6937	0.283	0.2857	0.5482	0.9472
5-72040197	5	72040197	GRMZM2G098301_GShoot	-0.0404	0.5341	0.3412	0.2724	0.9391	Diff_EaHT	3.4452	0.1546	0.3527	0.8107	0.9196
5-72040202	5	72040202	GRMZM2G098301_GShoot	-0.0404	0.5341	0.3412	0.2724	0.9391	Diff_EaHT	3.4452	0.1546	0.3527	0.8107	0.9196
5-72040220	5	72040220	GRMZM2G098301_GShoot	0.123	0.0752	0.25	1.1239	0.7337	Diff_EaHT	-7.2372	0.0024	0.2679	2.6191	0.6946
5-72040267	5	72040267	GRMZM2G098301_GShoot	-0.0432	0.5027	0.3446	0.2987	0.9325	Diff_EaHT	2.9084	0.2251	0.3571	0.6476	0.9379
5-72040268	5	72040268	GRMZM2G098301_GShoot	-0.0367	0.5705	0.3412	0.2438	0.9456	Diff_EaHT	2.563	0.2855	0.3527	0.5444	0.9478
5-72040271	5	72040271	GRMZM2G098301_GShoot	-0.0432	0.5027	0.3446	0.2987	0.9325	Diff_EaHT	2.9084	0.2251	0.3571	0.6476	0.9379
5-72040272	5	72040272	GRMZM2G098301_GShoot	-0.0432	0.5027	0.3446	0.2987	0.9325	Diff_EaHT	2.9084	0.2251	0.3571	0.6476	0.9379
5-72040275	5	72040275	GRMZM2G098301_GShoot	0.0931	0.388	0.0946	0.4111	0.9046	Diff_EaHT	5.6075	0.2086	0.058	0.6806	0.9334
5-72040278	5	72040278	GRMZM2G098301_GShoot	-0.032	0.6225	0.3378	0.2059	0.9557	Diff_EaHT	2.7067	0.2626	0.3527	0.5806	0.9439
5-72040332	5	72040332	GRMZM2G098301_GShoot	-0.0293	0.6952	0.1993	0.1579	0.9657	Diff_EaHT	1.9379	0.478	0.1607	0.3206	0.9705
5-72040341	5	72040341	GRMZM2G098301_GShoot	-0.0769	0.2939	0.223	0.5317	0.8779	Diff_EaHT	2.6423	0.2915	0.2902	0.5353	0.9494
5-72040395	5	72040395	GRMZM2G098301_GShoot	-0.1896	0.0523	0.1014	1.2814	0.7042	Diff_EaHT	3.12	0.388	0.1652	0.4112	0.9616
5-72040409	5	72040409	GRMZM2G098301_GShoot	-0.1041	0.1546	0.2264	0.8109	0.8071	Diff_EaHT	2.6423	0.2915	0.2902	0.5353	0.9494
5-72040428	5	72040428	GRMZM2G098301_GShoot	0.0338	0.6637	0.2027	0.1781	0.9612	Diff_EaHT	-0.5165	0.8614	0.1384	0.0648	0.9941
5-72040475	5	72040475	GRMZM2G098301_GShoot	-0.2009	0.0261	0.125	1.5833	0.6488	Diff_EaHT	1.1571	0.7181	0.2009	0.1438	0.9888
5-72040511	5	72040511	GRMZM2G098301_GShoot	0.1303	0.1977	0.1081	0.7041	0.8321	Diff_EaHT	1.5484	0.7099	0.067	0.1488	0.9882
5-72040546	5	72040546	GRMZM2G098301_GShoot	0.0493	0.6114	0.1014	0.2137	0.9534	Diff_EaHT	1.9712	0.6127	0.0759	0.2127	0.9815
5-72040584	5	72040584	GRMZM2G098301_GShoot	0.2234	0.0258	0.1351	1.5889	0.6473	Diff_EaHT	-8.892	0.0138	0.2054	1.8607	0.7664
5-72040604	5	72040604	GRMZM2G098301_GShoot	0.097	0.353	0.1014	0.4522	0.8964	Diff_EaHT	5.6075	0.2086	0.058	0.6806	0.9334
5-72040626	5	72040626	GRMZM2G098301_GShoot	-0.1948	0.0275	0.1318	1.5601	0.6523	Diff_EaHT	2.7688	0.3697	0.2143	0.4321	0.9596
5-72040653	5	72040653	GRMZM2G098301_GShoot	-0.1948	0.0275	0.1318	1.5601	0.6523	Diff_EaHT	2.7688	0.3697	0.2143	0.4321	0.9596
5-72040664	5	72040664	GRMZM2G098301_GShoot	-0.1842	0.0347	0.1351	1.4595	0.67	Diff_EaHT	2.7688	0.3697	0.2143	0.4321	0.9596
5-72040718	5	72040718	GRMZM2G098301_GShoot	0.0478	0.517	0.2703	0.2865	0.9356	Diff_EaHT	-0.3379	0.9065	0.1696	0.0426	0.9957
5-72040719	5	72040719	GRMZM2G098301_GShoot	0.1179	0.0602	0.3547	1.2203	0.7144	Diff_EaHT	-6.9156	0.0032	0.3393	2.4908	0.6954
5-72040745	5	72040745	GRMZM2G098301_GShoot	0.1365	0.0374	0.2973	1.4272	0.6758	Diff_EaHT	-8.8216	0.0002	0.2946	3.8134	0.513
5-72040845	5	72040845	GRMZM2G098301_GShoot	-0.0179	0.7859	0.3277	0.1046	0.9781	Diff_EaHT	3.4452	0.1546	0.3527	0.8107	0.9196
5-72040848	5	72040848	GRMZM2G098301_GShoot	-0.1948	0.0275	0.1318	1.5601	0.6523	Diff_EaHT	2.8475	0.3496	0.2098	0.4565	0.9573
5-72040851	5	72040851	GRMZM2G098301_GShoot	-0.0305	0.6472	0.4358	0.189	0.9588	Diff_EaHT	5.6549	0.0198	0.4955	1.7039	0.7931
5-72040853	5	72040853	GRMZM2G098301_GShoot	-0.2111	0.0397	0.0912	1.4014	0.6797	Diff_EaHT	1.2017	0.7299	0.1563	0.1367	0.9896
5-72040857	5	72040857	GRMZM2G098301_GShoot	0.1085	0.2875	0.0912	0.5414	0.875	Diff_EaHT	1.9712	0.6127	0.0759	0.2127	0.9815
5-72040913	5	72040913	GRMZM2G098301_GShoot	0.1225	0.2262	0.1081	0.6456	0.8477	Diff_EaHT	3.031	0.4656	0.067	0.332	0.9691
5-72040925	5	72040925	GRMZM2G098301_GShoot	-0.0123	0.8773	0.2196	0.0568	0.9885	Diff_EaHT	2.5255	0.433	0.1339	0.3635	0.9659
5-72040951	5	72040951	GRMZM2G098301_GShoot	-0.0599	0.4104	0.2331	0.3868	0.91	Diff_EaHT	3.8457	0.1613	0.2723	0.7923	0.921
5-72040986	5	72040986	GRMZM2G098301_GShoot	-0.0556	0.4096	0.4662	0.3876	0.9099	Diff_EaHT	4.8993	0.0633	0.4107	1.1989	0.8768
5-72041088	5	72041088	GRMZM2G098301_GShoot	0.2234	0.0258	0.1351	1.5889	0.6473	Diff_EaHT	-9.6573	0.0087	0.2098	2.0591	0.7363
5-72041172	5	72041172	GRMZM2G098301_GShoot	0.2606	0.0078	0.1385	2.1085	0.5877	Diff_EaHT	-9.6573	0.0087	0.2098	2.0591	0.7363
5-72041185	5	72041185	GRMZM2G098301_GShoot	-0.0776	0.2448	0.3716	0.6112	0.8568	Diff_EaHT	0.1751	0.9447	0.317	0.0247	0.9977
5-72041205	5	72041205	GRMZM2G098301_GShoot	-0.1996	0.0324	0.1149	1.4896	0.6673	Diff_EaHT	2.7252	0.464	0.1607	0.3335	0.969
5-72041230	5	72041230	GRMZM2G098301_GShoot	0.2234	0.0258	0.1351	1.5889	0.6473	Diff_EaHT	-9.6573	0.0087	0.2098	2.0591	0.7363
5-72041291	5	72041291	GRMZM2G098301_GShoot	0.1086	0.0979	0.2939	1.009	0.76	Diff_EaHT	-6.8956	0.0025	0.3214	2.6027	0.6946
5-72041318	5	72041318	GRMZM2G098301_GShoot	0.0692	0.3629	0.2466	0.4402	0.8973	Diff_EaHT	-1.8529	0.5332	0.1473	0.2731	0.9765
5-72041355	5	72041355	GRMZM2G098301_GShoot	0.0134	0.83	0.3919	0.0809	0.9832	Diff_EaHT	-5.1384	0.0206	0.4821	1.6864	0.7952
5-72041534	5	72041534	GRMZM2G098301_GShoot	0.0667	0.3795	0.2466	0.4208	0.902	Diff_EaHT	-1.8529	0.5332	0.1518	0.2731	0.9765
5-72041627	5	72041627	GRMZM2G098301_GShoot	0.0701	0.3586	0.2432	0.4454	0.8973	Diff_EaHT	-1.8529	0.5332	0.1473	0.2731	0.9765
5-72041936	5	72041936	GRMZM2G098301_GShoot	0.2234	0.0258	0.1351	1.5889	0.6473	Diff_EaHT	-9.6573	0.0087	0.2098	2.0591	0.7363
5-72041949	5	72041949	GRMZM2G098301_GShoot	0.069	0.5383	0.0878	0.269	0.9395	Diff_EaHT	5.6075	0.2086	0.058	0.6806	0.9334
5-72041991	5	72041991	GRMZM2G098301_GShoot	0.0206	0.7396	0.3953	0.131	0.9721	Diff_EaHT	-5.3679	0.0158	0.4866	1.8019	0.7796
5-72042203	5	72042203	GRMZM2G098301_GShoot	0.0218	0.7243	0.3986	0.1401	0.9699	Diff_EaHT	-5.3679	0.0158	0.4866	1.8019	0.7796
5-72042205	5	72042205	GRMZM2G098301_GShoot	0.2234	0.0258	0.1351	1.5889	0.6473	Diff_EaHT	-9.6573	0.0087	0.2098	2.0591	0.7363
5-72042210	5	72042210	GRMZM2G098301_GShoot	0.069	0.5383	0.0878	0.269	0.9395	Diff_EaHT	5.6075	0.2086	0.058	0.6806	0.9334
5-72042238	5	72042238	GRMZM2G098301_GShoot	0.069	0.5383	0.0878	0.269	0.9395	Diff_EaHT	5.6075	0.2086	0.058	0.6806	0.9334
5-72042257	5	72042257	GRMZM2G098301_GShoot	0.0701	0.3586	0.2432	0.4454	0.8973	Diff_EaHT	-1.8529	0.5332	0.1473	0.2731	0.9765
5-72042279	5	72042279	GRMZM2G098301_GShoot	0.069	0.5383	0.0878	0.269	0.9395	Diff_EaHT	5.6075	0.2086	0.058	0.6806	0.9334
5-72042311	5	72042311	GRMZM2G098301_GShoot	0.069	0.5383	0.0878	0.269	0.9395	Diff_EaHT	5.6075	0.2086	0.058	0.6806	0.9334
5-72042344	5	72042344	GRMZM2G098301_GShoot	0.0056	0.9267	0.4257	0.0331	0.9935	Diff_EaHT	-5.6138	0.0117	0.4955	1.9328	0.7536
5-72042360	5	72042360	GRMZM2G098301_GShoot	0.069	0.5383	0.0878	0.269	0.9395	Diff_EaHT	5.6075	0.2086	0.058	0.6806	0.9334
5-72042369	5	72042369	GRMZM2G098301_GShoot	0.069	0.5383	0.0878	0.269	0.9395	Diff_EaHT	5.6075	0.2086	0.058	0.6806	0.9334
5-72042385	5	72042385	GRMZM2G098301_GShoot	0.0701	0.3586	0.2432	0.4454	0.8973	Diff_EaHT	-1.8529	0.5332	0.1473	0.2731	0.9765
5-72042462	5	72042462	GRMZM2G098301_GShoot	0.069	0.5383	0.0878	0.269	0.9395	Diff_EaHT	5.6075	0.2086	0.058	0.6806	0.9334
5-72042463	5	72042463	GRMZM2G098301_GShoot	0.0972	0.2038	0.223	0.6908	0.8359	Diff_EaHT	-8.2386	0.0041	0.2679	2.3892	0.7038
5-72042586	5	72042586	GRMZM2G098301_GShoot	0.069	0.5383	0.0878	0.269	0.9395	Diff_EaHT	5.6075	0.2086	0.058	0.6806	0.9334
5-72042654	5	72042654	GRMZM2G098301_GShoot	0.069	0.5383	0.0878	0.269	0.9395	Diff_EaHT	5.6075	0.2086	0.058	0.6806	0.9334
5-72042658	5	72042658	GRMZM2G098301_GShoot	0.2234	0.0258	0.1351	1.5889	0.6473	Diff_EaHT	-9.1412	0.0105	0.2054	1.9773	0.7478
5-72042832	5	72042832	GRMZM2G098301_GShoot	0.0568	0.6042	0.0912	0.2188	0.952	Diff_EaHT	3.84	0.3705	0.0625	0.4312	0.9597
5-72042875	5	72042875	GRMZM2G098301_GShoot	0.0437	0.7087	0.0811	0.1496	0.9676	Diff_EaHT	5.4261	0.2468	0.0536	0.6076	0.9416
5-72042922	5	72042922	GRMZM2G098301_GShoot	0.0493	0.4292	0.402	0.3674	0.9148	Diff_EaHT	-4.8527	0.0486	0.3839	1.3134	0.8581
5-72042998	5	72042998	GRMZM2G098301_GShoot	0.0948	0.1988	0.2466	0.7016	0.8329	Diff_EaHT	-7.411	0.0102	0.2813	1.9898	0.7454
5-72043010	5	72043010	GRMZM2G098301_GShoot	0.0966	0.3419	0.0912	0.4661	0.8932	Diff_EaHT	2.804	0.4832	0.0714	0.3158	0.9713
5-72043025	5	72043025	GRMZM2G098301_GShoot	0.0519	0.6513	0.0845	0.1862	0.9595	Diff_EaHT	4.1108	0.3691	0.0536	0.4329	0.9594
5-72043034	5	72043034	GRMZM2G098301_GShoot	0.0855	0.314	0.1824	0.503	0.8848	Diff_EaHT	2.4661	0.4579	0.1161	0.3393	0.9681
5-72043059	5	72043059	GRMZM2G098301_GShoot	0.0305	0.6228	0.402	0.2057	0.9557	Diff_EaHT	-4.9896	0.0253	0.4911	1.5962	0.8121
5-72043102	5	72043102	GRMZM2G098301_GShoot	0.0339	0.5925	0.3581	0.2273	0.9499	Diff_EaHT	-5.2842	0.0164	0.442	1.7862	0.7807
5-72043130	5	72043130	GRMZM2G098301_GShoot	0.0519	0.6513	0.0845	0.1862	0.9595	Diff_EaHT	4.1108	0.3691	0.0536	0.4329	0.9594
5-72043139	5	72043139	GRMZM2G098301_GShoot	0.0317	0.6088	0.4054	0.2155	0.953	Diff_EaHT	-5.224	0.0195	0.4955	1.7098	0.7914
5-72043144	5	72043144	GRMZM2G098301_GShoot	0.0519	0.6513	0.0845	0.1862	0.9595	Diff_EaHT	4.1108	0.3691	0.0536	0.4329	0.9594
5-72043166	5	72043166	GRMZM2G098301_GShoot	0.0519	0.6513	0.0845	0.1862	0.9595	Diff_EaHT	4.1108	0.3691	0.0536	0.4329	0.9594
5-72043167	5	72043167	GRMZM2G098301_GShoot	0.2234	0.0258	0.1351	1.5889	0.6473	Diff_EaHT	-9.6573	0.0087	0.2098	2.0591	0.7363
5-72043194	5	72043194	GRMZM2G098301_GShoot	0.0807	0.2597	0.3345	0.5856	0.8626	Diff_EaHT	-0.0985	0.9709	0.2054	0.0128	0.9989
5-72043224	5	72043224	GRMZM2G098301_GShoot	0.0812	0.3314	0.1892	0.4797	0.8902	Diff_EaHT	0.8631	0.7999	0.1161	0.097	0.9925
5-72043283	5	72043283	GRMZM2G098301_GShoot	0.0812	0.3314	0.1892	0.4797	0.8902	Diff_EaHT	0.8631	0.7999	0.1161	0.097	0.9925
5-72043286	5	72043286	GRMZM2G098301_GShoot	0.0812	0.3314	0.1892	0.4797	0.8902	Diff_EaHT	0.8631	0.7999	0.1161	0.097	0.9925
5-72043288	5	72043288	GRMZM2G098301_GShoot	0.069	0.5383	0.0878	0.269	0.9395	Diff_EaHT	5.6075	0.2086	0.058	0.6806	0.9334
5-72043291	5	72043291	GRMZM2G098301_GShoot	0.0245	0.6924	0.3986	0.1596	0.9652	Diff_EaHT	-6.2446	0.0045	0.4866	2.3422	0.7093
5-72043317	5	72043317	GRMZM2G098301_GShoot	-0.0311	0.7376	0.1149	0.1322	0.9718	Diff_EaHT	3.8813	0.3058	0.0804	0.5145	0.9512
5-72043326	5	72043326	GRMZM2G098301_GShoot	0.069	0.5383	0.0878	0.269	0.9395	Diff_EaHT	5.6075	0.2086	0.058	0.6806	0.9334
5-72043379	5	72043379	GRMZM2G098301_GShoot	0.0746	0.4553	0.1115	0.3417	0.9213	Diff_EaHT	-1.7378	0.6394	0.0804	0.1942	0.9834
5-72043387	5	72043387	GRMZM2G098301_GShoot	0.0934	0.4133	0.0845	0.3837	0.9108	Diff_EaHT	5.6075	0.2086	0.058	0.6806	0.9334
5-72043422	5	72043422	GRMZM2G098301_GShoot	0.0934	0.4133	0.0845	0.3837	0.9108	Diff_EaHT	5.6075	0.2086	0.058	0.6806	0.9334
5-72043438	5	72043438	GRMZM2G098301_GShoot	0.1035	0.105	0.3649	0.9789	0.7654	Diff_EaHT	-7.4288	0.0023	0.3661	2.6412	0.6946
5-72043501	5	72043501	GRMZM2G098301_GShoot	0.0966	0.3419	0.0912	0.4661	0.8932	Diff_EaHT	2.804	0.4832	0.0714	0.3158	0.9713
5-72043568	5	72043568	GRMZM2G098301_GShoot	0.2234	0.0258	0.1351	1.5889	0.6473	Diff_EaHT	-9.6573	0.0087	0.2098	2.0591	0.7363
5-72043664	5	72043664	GRMZM2G098301_GShoot	0.045	0.4774	0.3581	0.3211	0.9271	Diff_EaHT	-5.9091	0.0074	0.4286	2.1331	0.7244
5-72043706	5	72043706	GRMZM2G098301_GShoot	0.0934	0.4133	0.0845	0.3837	0.9108	Diff_EaHT	5.6075	0.2086	0.058	0.6806	0.9334
5-72043714	5	72043714	GRMZM2G098301_GShoot	0.2234	0.0258	0.1351	1.5889	0.6473	Diff_EaHT	-9.6573	0.0087	0.2098	2.0591	0.7363
5-72043738	5	72043738	GRMZM2G098301_GShoot	0.0544	0.6219	0.0912	0.2063	0.9556	Diff_EaHT	7.865	0.0672	0.0625	1.1727	0.8798
5-72043739	5	72043739	GRMZM2G098301_GShoot	0.0707	0.4346	0.1385	0.3619	0.9163	Diff_EaHT	1.2872	0.7212	0.0938	0.1419	0.9889
5-72043753	5	72043753	GRMZM2G098301_GShoot	0.2234	0.0258	0.1351	1.5889	0.6473	Diff_EaHT	-9.6573	0.0087	0.2098	2.0591	0.7363
5-72043759	5	72043759	GRMZM2G098301_GShoot	0.1979	0.0267	0.1655	1.5737	0.6501	Diff_EaHT	-7.7598	0.0198	0.2277	1.7035	0.7934
5-72043762	5	72043762	GRMZM2G098301_GShoot	0.1979	0.0267	0.1655	1.5737	0.6501	Diff_EaHT	-7.5919	0.0199	0.2321	1.7017	0.7936
5-72043766	5	72043766	GRMZM2G098301_GShoot	0.2234	0.0258	0.1351	1.5889	0.6473	Diff_EaHT	-9.6573	0.0087	0.2098	2.0591	0.7363
5-72043772	5	72043772	GRMZM2G098301_GShoot	0.2065	0.0229	0.1622	1.6409	0.6392	Diff_EaHT	-7.7598	0.0198	0.2277	1.7035	0.7934
5-72043779	5	72043779	GRMZM2G098301_GShoot	0.0966	0.3419	0.0912	0.4661	0.8932	Diff_EaHT	2.804	0.4832	0.0714	0.3158	0.9713
5-72043796	5	72043796	GRMZM2G098301_GShoot	0.0691	0.5302	0.0912	0.2756	0.9384	Diff_EaHT	5.6075	0.2086	0.058	0.6806	0.9334
5-72043809	5	72043809	GRMZM2G098301_GShoot	0.0691	0.5302	0.0946	0.2756	0.9384	Diff_EaHT	5.6075	0.2086	0.058	0.6806	0.9334
5-72043845	5	72043845	GRMZM2G098301_GShoot	0.0266	0.674	0.3615	0.1713	0.9628	Diff_EaHT	-5.6176	0.0105	0.442	1.9808	0.7463
5-72043849	5	72043849	GRMZM2G098301_GShoot	0.0658	0.2827	0.4696	0.5487	0.8729	Diff_EaHT	-5.2069	0.0186	0.4821	1.7298	0.7874
5-72043875	5	72043875	GRMZM2G098301_GShoot	0.2234	0.0258	0.1351	1.5889	0.6473	Diff_EaHT	-9.6573	0.0087	0.2098	2.0591	0.7363
5-72043881	5	72043881	GRMZM2G098301_GShoot	0.2234	0.0258	0.1351	1.5889	0.6473	Diff_EaHT	-9.6573	0.0087	0.2098	2.0591	0.7363
5-72043945	5	72043945	GRMZM2G098301_GShoot	0.0915	0.3751	0.0878	0.4259	0.9006	Diff_EaHT	2.804	0.4832	0.0714	0.3158	0.9713
5-72043993	5	72043993	GRMZM2G098301_GShoot	0.1108	0.3095	0.0777	0.5093	0.8829	Diff_EaHT	2.804	0.4832	0.0714	0.3158	0.9713
5-72044041	5	72044041	GRMZM2G098301_GShoot	0.0966	0.3419	0.0912	0.4661	0.8932	Diff_EaHT	2.804	0.4832	0.0714	0.3158	0.9713
5-72044054	5	72044054	GRMZM2G098301_GShoot	0.097	0.2506	0.1858	0.601	0.8594	Diff_EaHT	-7.3761	0.0123	0.2634	1.9095	0.7582
5-72044077	5	72044077	GRMZM2G098301_GShoot	0.194	0.0494	0.1385	1.3063	0.7003	Diff_EaHT	-9.2003	0.0106	0.2054	1.9738	0.7491
5-72044086	5	72044086	GRMZM2G098301_GShoot	0.194	0.0494	0.1385	1.3063	0.7003	Diff_EaHT	-9.2003	0.0106	0.2054	1.9738	0.7491
5-72044106	5	72044106	GRMZM2G098301_GShoot	0.0352	0.7221	0.1115	0.1414	0.9696	Diff_EaHT	1.0592	0.7749	0.0804	0.1107	0.9915
5-72044110	5	72044110	GRMZM2G098301_GShoot	0.194	0.0494	0.1385	1.3063	0.7003	Diff_EaHT	-9.2003	0.0106	0.2054	1.9738	0.7491
5-72044131	5	72044131	GRMZM2G098301_GShoot	0.194	0.0494	0.1385	1.3063	0.7003	Diff_EaHT	-9.6573	0.0087	0.2098	2.0591	0.7363
5-72044174	5	72044174	GRMZM2G098301_GShoot	0.0009	0.9883	0.4189	0.0051	0.9989	Diff_EaHT	-6.2446	0.0045	0.4866	2.3422	0.7093
5-72044177	5	72044177	GRMZM2G098301_GShoot	0.0691	0.5302	0.0912	0.2756	0.9384	Diff_EaHT	5.6075	0.2086	0.058	0.6806	0.9334
5-72044182	5	72044182	GRMZM2G098301_GShoot	0.194	0.0494	0.1385	1.3063	0.7003	Diff_EaHT	-9.6573	0.0087	0.2098	2.0591	0.7363
5-72044188	5	72044188	GRMZM2G098301_GShoot	0.0691	0.5302	0.0912	0.2756	0.9384	Diff_EaHT	5.6075	0.2086	0.058	0.6806	0.9334
5-72044197	5	72044197	GRMZM2G098301_GShoot	0.2234	0.0258	0.1351	1.5889	0.6473	Diff_EaHT	-9.6573	0.0087	0.2098	2.0591	0.7363
5-72044253	5	72044253	GRMZM2G098301_GShoot	0.0966	0.3419	0.0912	0.4661	0.8932	Diff_EaHT	2.804	0.4832	0.0714	0.3158	0.9713
5-72044256	5	72044256	GRMZM2G098301_GShoot	0.065	0.5013	0.1182	0.2999	0.9322	Diff_EaHT	-0.6971	0.8439	0.0893	0.0737	0.9932
5-72044257	5	72044257	GRMZM2G098301_GShoot	0.1166	0.2438	0.0946	0.613	0.8563	Diff_EaHT	2.804	0.4832	0.0714	0.3158	0.9713
5-72044281	5	72044281	GRMZM2G098301_GShoot	0.0966	0.3419	0.0912	0.4661	0.8932	Diff_EaHT	2.804	0.4832	0.0714	0.3158	0.9713
5-72044298	5	72044298	GRMZM2G098301_GShoot	0.0275	0.7859	0.1081	0.1046	0.9781	Diff_EaHT	0.6002	0.8729	0.0804	0.059	0.9946
5-72044313	5	72044313	GRMZM2G098301_GShoot	-0.042	0.5569	0.2872	0.2543	0.9429	Diff_EaHT	-1.0654	0.6515	0.3884	0.1861	0.9843
5-72044318	5	72044318	GRMZM2G098301_GShoot	0.2234	0.0258	0.1351	1.5889	0.6473	Diff_EaHT	-10.1008	0.0046	0.2188	2.3333	0.7095
5-72044339	5	72044339	GRMZM2G098301_GShoot	0.0809	0.3068	0.2162	0.5131	0.8819	Diff_EaHT	-8.8046	0.0026	0.2589	2.5882	0.6946
5-72044340	5	72044340	GRMZM2G098301_GShoot	0.1264	0.1422	0.1757	0.8472	0.7984	Diff_EaHT	-7.7759	0.0104	0.2545	1.9848	0.7457
5-72044369	5	72044369	GRMZM2G098301_GShoot	-0.0407	0.5693	0.2365	0.2446	0.9454	Diff_EaHT	1.6611	0.4993	0.2946	0.3017	0.9726
5-72044386	5	72044386	GRMZM2G098301_GShoot	-0.0865	0.1577	0.5	0.8021	0.8094	Diff_EaHT	-1.2963	0.5551	0.4554	0.2557	0.9778
5-72044391	5	72044391	GRMZM2G098301_GShoot	-0.0709	0.2813	0.3041	0.5508	0.8723	Diff_EaHT	-2.5921	0.2831	0.317	0.548	0.9472
5-72044420	5	72044420	GRMZM2G098301_GShoot	-0.2189	0.0475	0.0743	1.3231	0.6972	Diff_EaHT	-2.9709	0.4029	0.1116	0.3948	0.9628
5-72044426	5	72044426	GRMZM2G098301_GShoot	0.0298	0.7691	0.0946	0.114	0.9759	Diff_EaHT	1.9272	0.5678	0.0982	0.2458	0.9788
5-72044427	5	72044427	GRMZM2G098301_GShoot	-0.2155	0.0431	0.0878	1.3656	0.6878	Diff_EaHT	1.6589	0.6426	0.1696	0.1921	0.9834
5-72044440	5	72044440	GRMZM2G098301_GShoot	-0.1523	0.0209	0.2905	1.6791	0.6332	Diff_EaHT	-2.9313	0.2212	0.317	0.6552	0.9365
5-72044442	5	72044442	GRMZM2G098301_GShoot	-0.0762	0.4094	0.1284	0.3879	0.9099	Diff_EaHT	-1.2455	0.6845	0.2009	0.1646	0.9864
5-72044448	5	72044448	GRMZM2G098301_GShoot	-0.0075	0.9022	0.4764	0.0447	0.9911	Diff_EaHT	-0.8783	0.6867	0.4598	0.1632	0.9865
5-72044455	5	72044455	GRMZM2G098301_GShoot	-0.0878	0.1585	0.4426	0.8001	0.8101	Diff_EaHT	0.3791	0.8568	0.3705	0.0671	0.9939
5-72044471	5	72044471	GRMZM2G098301_GShoot	0.0461	0.6447	0.0946	0.1907	0.9584	Diff_EaHT	2.804	0.4832	0.0714	0.3158	0.9713
5-72044473	5	72044473	GRMZM2G098301_GShoot	0.0765	0.514	0.0743	0.2891	0.9348	Diff_EaHT	-3.3898	0.4271	0.058	0.3694	0.9655
5-72044484	5	72044484	GRMZM2G098301_GShoot	-0.1237	0.0428	0.4122	1.3681	0.6871	Diff_EaHT	1.5886	0.4668	0.3929	0.3309	0.9691
5-72044490	5	72044490	GRMZM2G098301_GShoot	-0.0372	0.6463	0.1723	0.1895	0.9586	Diff_EaHT	0.6836	0.7935	0.2455	0.1005	0.9922
5-72044516	5	72044516	GRMZM2G098301_GShoot	0.0801	0.4389	0.0878	0.3577	0.9175	Diff_EaHT	1.9098	0.6446	0.067	0.1907	0.9836
5-72044521	5	72044521	GRMZM2G098301_GShoot	0.0654	0.433	0.1554	0.3635	0.9158	Diff_EaHT	-1.2442	0.7163	0.1071	0.1449	0.9887
5-72044529	5	72044529	GRMZM2G098301_GShoot	0.0801	0.4389	0.0878	0.3577	0.9175	Diff_EaHT	1.9098	0.6446	0.067	0.1907	0.9836
5-72044531	5	72044531	GRMZM2G098301_GShoot	0.0284	0.7798	0.0912	0.108	0.9775	Diff_EaHT	1.9098	0.6446	0.067	0.1907	0.9836
5-72044595	5	72044595	GRMZM2G098301_GShoot	0.069	0.5383	0.0878	0.269	0.9395	Diff_EaHT	5.6075	0.2086	0.058	0.6806	0.9334
5-72044617	5	72044617	GRMZM2G098301_GShoot	0.0691	0.5302	0.0912	0.2756	0.9384	Diff_EaHT	5.6075	0.2086	0.058	0.6806	0.9334
5-72044618	5	72044618	GRMZM2G098301_GShoot	-0.0492	0.4634	0.2872	0.334	0.9233	Diff_EaHT	0.8371	0.7269	0.2411	0.1385	0.9894
5-72044633	5	72044633	GRMZM2G098301_GShoot	0.2239	0.0247	0.1385	1.6069	0.6441	Diff_EaHT	-9.6573	0.0087	0.2098	2.0591	0.7363
5-72044648	5	72044648	GRMZM2G098301_GShoot	0.0511	0.4831	0.2196	0.3159	0.9281	Diff_EaHT	0.9438	0.7388	0.1607	0.1315	0.9899
5-72044666	5	72044666	GRMZM2G098301_GShoot	-0.0087	0.9268	0.125	0.033	0.9935	Diff_EaHT	-0.8174	0.8225	0.0848	0.0849	0.993
5-72044703	5	72044703	GRMZM2G098301_GShoot	0.2404	0.0001	0.4932	4.0214	0.3472	Diff_EaHT	-4.2987	0.0674	0.4509	1.1713	0.88
5-72044704	5	72044704	GRMZM2G098301_GShoot	-0.1272	0.0518	0.3007	1.2857	0.7031	Diff_EaHT	0.2502	0.9216	0.25	0.0354	0.9967
5-72044706	5	72044706	GRMZM2G098301_GShoot	0.2239	0.0247	0.1385	1.6069	0.6441	Diff_EaHT	-9.6573	0.0087	0.2098	2.0591	0.7363
5-72044828	5	72044828	GRMZM2G098301_GShoot	-0.0196	0.7477	0.4966	0.1263	0.9732	Diff_EaHT	-0.3738	0.8591	0.4241	0.0659	0.994
5-72044869	5	72044869	GRMZM2G098301_GShoot	-0.0872	0.1896	0.3514	0.7223	0.8282	Diff_EaHT	2.5551	0.3313	0.3393	0.4798	0.9546
5-72044926	5	72044926	GRMZM2G098301_GShoot	0.2234	0.0258	0.1351	1.5889	0.6473	Diff_EaHT	-9.6573	0.0087	0.2098	2.0591	0.7363
5-72044930	5	72044930	GRMZM2G098301_GShoot	0.2234	0.0258	0.1351	1.5889	0.6473	Diff_EaHT	-9.6573	0.0087	0.2098	2.0591	0.7363
5-72045031	5	72045031	GRMZM2G098301_GShoot	0.2234	0.0258	0.1351	1.5889	0.6473	Diff_EaHT	-9.6573	0.0087	0.2098	2.0591	0.7363
5-72045040	5	72045040	GRMZM2G098301_GShoot	0.069	0.5383	0.0878	0.269	0.9395	Diff_EaHT	5.6075	0.2086	0.058	0.6806	0.9334
5-72045076	5	72045076	GRMZM2G098301_GShoot	0.0289	0.7886	0.0946	0.1032	0.9785	Diff_EaHT	4.802	0.2638	0.0625	0.5788	0.944
5-72045080	5	72045080	GRMZM2G098301_GShoot	0.2239	0.0247	0.1385	1.6069	0.6441	Diff_EaHT	-9.6573	0.0087	0.2098	2.0591	0.7363
5-72045091	5	72045091	GRMZM2G098301_GShoot	0.2169	0.0282	0.1385	1.5498	0.654	Diff_EaHT	-9.6573	0.0087	0.2098	2.0591	0.7363
5-72045105	5	72045105	GRMZM2G098301_GShoot	0.2171	0.0269	0.1419	1.5702	0.6505	Diff_EaHT	-8.8219	0.0137	0.2143	1.8632	0.7657
5-72045127	5	72045127	GRMZM2G098301_GShoot	0.047	0.4892	0.3345	0.3105	0.9294	Diff_EaHT	-1.7998	0.4693	0.2589	0.3285	0.9694
5-72045135	5	72045135	GRMZM2G098301_GShoot	0.2234	0.0258	0.1351	1.5889	0.6473	Diff_EaHT	-9.6573	0.0087	0.2098	2.0591	0.7363
5-72045150	5	72045150	GRMZM2G098301_GShoot	0.1246	0.1077	0.2162	0.9678	0.7681	Diff_EaHT	-2.9675	0.3231	0.2545	0.4907	0.9532
5-72045154	5	72045154	GRMZM2G098301_GShoot	0.0219	0.7303	0.375	0.1365	0.9707	Diff_EaHT	-4.9107	0.0482	0.3705	1.3172	0.858
5-72045170	5	72045170	GRMZM2G098301_GShoot	0.2043	0.0383	0.1351	1.4164	0.6775	Diff_EaHT	-8.9562	0.0144	0.2054	1.843	0.7711
5-72045180	5	72045180	GRMZM2G098301_GShoot	0.0966	0.3419	0.0912	0.4661	0.8932	Diff_EaHT	2.804	0.4832	0.0714	0.3158	0.9713
5-72045225	5	72045225	GRMZM2G098301_GShoot	0.0966	0.3419	0.0912	0.4661	0.8932	Diff_EaHT	2.804	0.4832	0.0714	0.3158	0.9713
5-72045235	5	72045235	GRMZM2G098301_GShoot	0.0301	0.6427	0.3378	0.192	0.9581	Diff_EaHT	-6.1679	0.007	0.4196	2.1521	0.7203
5-72045244	5	72045244	GRMZM2G098301_GShoot	-0.0255	0.7461	0.2264	0.1272	0.9729	Diff_EaHT	2.5576	0.419	0.1384	0.3777	0.9643
5-72045245	5	72045245	GRMZM2G098301_GShoot	0.0966	0.3419	0.0912	0.4661	0.8932	Diff_EaHT	2.804	0.4832	0.0714	0.3158	0.9713
5-72045269	5	72045269	GRMZM2G098301_GShoot	-0.0255	0.7461	0.2264	0.1272	0.9729	Diff_EaHT	2.5576	0.419	0.1384	0.3777	0.9643
5-72045309	5	72045309	GRMZM2G098301_GShoot	0.0318	0.6227	0.3446	0.2057	0.9557	Diff_EaHT	-5.3864	0.0184	0.4241	1.7357	0.7856
5-72045322	5	72045322	GRMZM2G098301_GShoot	0.0966	0.3419	0.0912	0.4661	0.8932	Diff_EaHT	2.804	0.4832	0.0714	0.3158	0.9713
5-72045366	5	72045366	GRMZM2G098301_GShoot	-0.0019	0.9811	0.2297	0.0083	0.9984	Diff_EaHT	2.5576	0.419	0.1384	0.3777	0.9643
5-72045377	5	72045377	GRMZM2G098301_GShoot	0.0744	0.2451	0.3851	0.6106	0.8569	Diff_EaHT	-5.4732	0.0224	0.375	1.6497	0.8019
5-72045395	5	72045395	GRMZM2G098301_GShoot	-0.1156	0.1674	0.1622	0.7762	0.8153	Diff_EaHT	0.579	0.869	0.0938	0.061	0.9946
5-72045448	5	72045448	GRMZM2G098301_GShoot	-0.1156	0.1674	0.1622	0.7762	0.8153	Diff_EaHT	0.579	0.869	0.0938	0.061	0.9946
5-72045466	5	72045466	GRMZM2G098301_GShoot	-0.1156	0.1674	0.1622	0.7762	0.8153	Diff_EaHT	0.579	0.869	0.0938	0.061	0.9946
5-72045477	5	72045477	GRMZM2G098301_GShoot	-0.073	0.3247	0.2196	0.4885	0.8885	Diff_EaHT	-0.9293	0.7685	0.1205	0.1144	0.9911
5-72045488	5	72045488	GRMZM2G098301_GShoot	-0.1156	0.1674	0.1622	0.7762	0.8153	Diff_EaHT	0.579	0.869	0.0938	0.061	0.9946
5-72045497	5	72045497	GRMZM2G098301_GShoot	-0.1156	0.1674	0.1622	0.7762	0.8153	Diff_EaHT	0.579	0.869	0.0938	0.061	0.9946
5-72045506	5	72045506	GRMZM2G098301_GShoot	-0.0978	0.2467	0.1588	0.6078	0.858	Diff_EaHT	1.86	0.6038	0.0893	0.2191	0.981
5-72045513	5	72045513	GRMZM2G098301_GShoot	0.2234	0.0258	0.1351	1.5889	0.6473	Diff_EaHT	-9.6573	0.0087	0.2098	2.0591	0.7363
5-72045529	5	72045529	GRMZM2G098301_GShoot	-0.1156	0.1674	0.1622	0.7762	0.8153	Diff_EaHT	0.356	0.9172	0.0982	0.0375	0.9964
5-72045530	5	72045530	GRMZM2G098301_GShoot	-0.1121	0.0736	0.3581	1.1334	0.7314	Diff_EaHT	-0.7703	0.7448	0.3438	0.1279	0.9899
5-72045538	5	72045538	GRMZM2G098301_GShoot	-0.0791	0.3114	0.1926	0.5067	0.8836	Diff_EaHT	2.296	0.4606	0.1205	0.3366	0.9686
5-72045551	5	72045551	GRMZM2G098301_GShoot	0.2091	0.0344	0.1385	1.4631	0.6695	Diff_EaHT	-9.6573	0.0087	0.2098	2.0591	0.7363
5-72045555	5	72045555	GRMZM2G098301_GShoot	-0.1245	0.1328	0.1655	0.8768	0.7907	Diff_EaHT	1.7272	0.6062	0.1027	0.2174	0.981
5-72045565	5	72045565	GRMZM2G098301_GShoot	0.1747	0.0128	0.3277	1.8915	0.6043	Diff_EaHT	-6.9583	0.0108	0.3304	1.9676	0.7504
5-72045586	5	72045586	GRMZM2G098301_GShoot	-0.1245	0.1328	0.1655	0.8768	0.7907	Diff_EaHT	1.7272	0.6062	0.1027	0.2174	0.981
5-72045592	5	72045592	GRMZM2G098301_GShoot	-0.1071	0.1992	0.1622	0.7007	0.8331	Diff_EaHT	2.933	0.39	0.0982	0.409	0.962
5-72045600	5	72045600	GRMZM2G098301_GShoot	0.2091	0.0344	0.1385	1.4631	0.6695	Diff_EaHT	-9.6573	0.0087	0.2098	2.0591	0.7363
5-72045614	5	72045614	GRMZM2G098301_GShoot	-0.0829	0.2895	0.1824	0.5383	0.876	Diff_EaHT	-1.7768	0.5169	0.2366	0.2866	0.9746
5-72045620	5	72045620	GRMZM2G098301_GShoot	-0.1105	0.1934	0.1554	0.7134	0.8293	Diff_EaHT	2.4972	0.464	0.0982	0.3335	0.969
5-72045627	5	72045627	GRMZM2G098301_GShoot	-0.0785	0.3232	0.1858	0.4905	0.8878	Diff_EaHT	1.8397	0.5467	0.1205	0.2622	0.9773
5-72045635	5	72045635	GRMZM2G098301_GShoot	-0.1245	0.1328	0.1655	0.8768	0.7907	Diff_EaHT	1.7272	0.6062	0.1027	0.2174	0.981
5-72045647	5	72045647	GRMZM2G098301_GShoot	-0.1245	0.1328	0.1655	0.8768	0.7907	Diff_EaHT	1.7272	0.6062	0.1027	0.2174	0.981
5-72045651	5	72045651	GRMZM2G098301_GShoot	-0.0815	0.302	0.1791	0.52	0.8812	Diff_EaHT	-0.8119	0.7692	0.2277	0.114	0.9912
5-72045653	5	72045653	GRMZM2G098301_GShoot	-0.1538	0.0128	0.3784	1.8944	0.604	Diff_EaHT	-1.1555	0.6318	0.3393	0.1994	0.9829
5-72045657	5	72045657	GRMZM2G098301_GShoot	-0.1341	0.0326	0.3514	1.4865	0.668	Diff_EaHT	-1.4281	0.5496	0.3393	0.26	0.9774
5-72045679	5	72045679	GRMZM2G098301_GShoot	-0.073	0.3435	0.1892	0.4641	0.8937	Diff_EaHT	-0.9611	0.7313	0.2321	0.1359	0.9898
5-72045681	5	72045681	GRMZM2G098301_GShoot	0.0879	0.3874	0.0912	0.4118	0.9044	Diff_EaHT	1.1965	0.7633	0.0714	0.1173	0.9908
5-72045688	5	72045688	GRMZM2G098301_GShoot	-0.1577	0.0105	0.3818	1.9791	0.5967	Diff_EaHT	-1.7226	0.4672	0.3438	0.3305	0.9691
5-72045699	5	72045699	GRMZM2G098301_GShoot	-0.1283	0.0399	0.3581	1.3989	0.68	Diff_EaHT	-1.5894	0.5023	0.3438	0.2991	0.973
5-72045729	5	72045729	GRMZM2G098301_GShoot	-0.1236	0.0472	0.3615	1.3262	0.6962	Diff_EaHT	-1.8355	0.4374	0.3482	0.3591	0.9664
5-72045740	5	72045740	GRMZM2G098301_GShoot	-0.1245	0.1328	0.1655	0.8768	0.7907	Diff_EaHT	0.7018	0.841	0.0938	0.0752	0.9931
5-72045767	5	72045767	GRMZM2G098301_GShoot	-0.1236	0.0472	0.3615	1.3262	0.6962	Diff_EaHT	-1.0192	0.6661	0.3482	0.1765	0.985
5-72045821	5	72045821	GRMZM2G098301_GShoot	0.0537	0.5794	0.1047	0.237	0.9475	Diff_EaHT	2.8293	0.4437	0.0804	0.3529	0.9668
5-72045829	5	72045829	GRMZM2G098301_GShoot	-0.1521	0.0788	0.1486	1.1036	0.7382	Diff_EaHT	-0.5254	0.8887	0.0804	0.0512	0.9952
5-72045881	5	72045881	GRMZM2G098301_GShoot	-0.1338	0.0654	0.2297	1.1843	0.7209	Diff_EaHT	-1.8806	0.4799	0.2679	0.3189	0.9708
5-72045914	5	72045914	GRMZM2G098301_GShoot	-0.1015	0.2576	0.1284	0.5891	0.8618	Diff_EaHT	0.9568	0.7503	0.2277	0.1248	0.9899
5-72045955	5	72045955	GRMZM2G098301_GShoot	-0.116	0.2066	0.1216	0.6849	0.8377	Diff_EaHT	-0.4743	0.88	0.2143	0.0555	0.9947
5-72045959	5	72045959	GRMZM2G098301_GShoot	-0.1614	0.0083	0.3953	2.0835	0.5908	Diff_EaHT	-0.7583	0.7482	0.3616	0.126	0.9899
5-72045960	5	72045960	GRMZM2G098301_GShoot	-0.1284	0.0384	0.3682	1.4153	0.6775	Diff_EaHT	-0.7311	0.7554	0.3571	0.1218	0.9901
5-72045968	5	72045968	GRMZM2G098301_GShoot	-0.1242	0.1305	0.1689	0.8845	0.7887	Diff_EaHT	2.0058	0.5586	0.0982	0.2529	0.9782
5-72045988	5	72045988	GRMZM2G098301_GShoot	-0.107	0.1956	0.1655	0.7087	0.8306	Diff_EaHT	3.2834	0.3476	0.0938	0.459	0.9571
5-72046013	5	72046013	GRMZM2G098301_GShoot	-0.0917	0.2622	0.1655	0.5814	0.8638	Diff_EaHT	-1.256	0.6595	0.2366	0.1808	0.9846
5-72046040	5	72046040	GRMZM2G098301_GShoot	0.0378	0.666	0.1385	0.1765	0.9615	Diff_EaHT	-6.7369	0.0246	0.1339	1.6099	0.8091
5-72046056	5	72046056	GRMZM2G098301_GShoot	-0.0154	0.8491	0.1689	0.071	0.9856	Diff_EaHT	-6.509	0.0268	0.1384	1.5716	0.8175
5-72046097	5	72046097	GRMZM2G098301_GShoot	-0.1387	0.0385	0.2669	1.4143	0.6777	Diff_EaHT	1.8733	0.4924	0.2679	0.3077	0.9721
5-72046126	5	72046126	GRMZM2G098301_GShoot	-0.1557	0.1479	0.0845	0.8301	0.802	Diff_EaHT	2.7252	0.464	0.1607	0.3335	0.969
5-72046127	5	72046127	GRMZM2G098301_GShoot	-0.1391	0.0248	0.3649	1.6052	0.6441	Diff_EaHT	-1.1605	0.6385	0.3214	0.1949	0.9833
5-72046142	5	72046142	GRMZM2G098301_GShoot	-0.1505	0.0234	0.2736	1.6312	0.6403	Diff_EaHT	1.8733	0.4924	0.2723	0.3077	0.9721
5-72046183	5	72046183	GRMZM2G098301_GShoot	0.0596	0.6	0.0743	0.2219	0.9514	Diff_EaHT	-5.6834	0.1143	0.0938	0.942	0.9051
5-72046260	5	72046260	GRMZM2G098301_GShoot	-0.1487	0.0261	0.2703	1.5838	0.6486	Diff_EaHT	1.2939	0.6321	0.2723	0.1992	0.9829
5-72046278	5	72046278	GRMZM2G098301_GShoot	-0.1046	0.0873	0.3986	1.0592	0.7482	Diff_EaHT	-2.4084	0.2874	0.3973	0.5416	0.9483
5-72046283	5	72046283	GRMZM2G098301_GShoot	-0.1317	0.0301	0.4257	1.5209	0.6603	Diff_EaHT	-2.4519	0.2815	0.4018	0.5506	0.947
5-72046292	5	72046292	GRMZM2G098301_GShoot	-0.1369	0.0248	0.4189	1.6064	0.6441	Diff_EaHT	-2.4519	0.2815	0.4018	0.5506	0.947
5-72046295	5	72046295	GRMZM2G098301_GShoot	-0.1319	0.0391	0.3277	1.4077	0.6787	Diff_EaHT	-0.3019	0.905	0.3036	0.0433	0.9957
5-72046320	5	72046320	GRMZM2G098301_GShoot	0.0668	0.4721	0.1216	0.326	0.9256	Diff_EaHT	-6.3153	0.0424	0.125	1.3727	0.8514
5-72046342	5	72046342	GRMZM2G098301_GShoot	-0.1306	0.0554	0.2534	1.2564	0.7069	Diff_EaHT	1.6019	0.5536	0.2679	0.2568	0.9776
5-72046358	5	72046358	GRMZM2G098301_GShoot	0.0941	0.2974	0.1284	0.5266	0.8795	Diff_EaHT	-6.2967	0.0394	0.1295	1.4045	0.8451
5-72046366	5	72046366	GRMZM2G098301_GShoot	-0.1306	0.0554	0.2534	1.2564	0.7069	Diff_EaHT	1.6019	0.5536	0.2679	0.2568	0.9776
5-72046371	5	72046371	GRMZM2G098301_GShoot	-0.1233	0.042	0.4358	1.3769	0.6855	Diff_EaHT	-2.6914	0.2336	0.4107	0.6315	0.9401
5-72046388	5	72046388	GRMZM2G098301_GShoot	0.1178	0.3335	0.0642	0.4769	0.8908	Diff_EaHT	-5.0135	0.177	0.0893	0.7521	0.9277
5-72046432	5	72046432	GRMZM2G098301_GShoot	-0.1659	0.0118	0.2838	1.9268	0.6001	Diff_EaHT	0.526	0.8446	0.2768	0.0733	0.9933
5-72046439	5	72046439	GRMZM2G098301_GShoot	-0.1211	0.0822	0.2399	1.0853	0.7419	Diff_EaHT	1.8733	0.4924	0.2634	0.3077	0.9721
5-72046455	5	72046455	GRMZM2G098301_GShoot	-0.1301	0.0327	0.4223	1.4853	0.6683	Diff_EaHT	-2.6427	0.2493	0.3973	0.6033	0.9424
5-72046472	5	72046472	GRMZM2G098301_GShoot	0.0434	0.6545	0.1014	0.1841	0.9602	Diff_EaHT	3.8414	0.3065	0.0804	0.5136	0.9512
5-72046474	5	72046474	GRMZM2G098301_GShoot	0.0425	0.7572	0.0507	0.1208	0.9749	Diff_EaHT	-4.0563	0.2987	0.0759	0.5248	0.9503
5-72046475	5	72046475	GRMZM2G098301_GShoot	-0.1659	0.0118	0.2838	1.9268	0.6001	Diff_EaHT	0.526	0.8446	0.2768	0.0733	0.9933
5-72046476	5	72046476	GRMZM2G098301_GShoot	0.0531	0.5776	0.1149	0.2384	0.9472	Diff_EaHT	-5.735	0.0693	0.1161	1.159	0.8808
5-72046478	5	72046478	GRMZM2G098301_GShoot	0.0531	0.5776	0.1149	0.2384	0.9472	Diff_EaHT	-5.735	0.0693	0.1161	1.159	0.8808
5-72046484	5	72046484	GRMZM2G098301_GShoot	-0.1283	0.0414	0.402	1.3826	0.684	Diff_EaHT	0.4213	0.8505	0.4732	0.0703	0.9937
5-72046499	5	72046499	GRMZM2G098301_GShoot	0.1209	0.1282	0.1892	0.8921	0.7867	Diff_EaHT	-2.377	0.4099	0.1696	0.3873	0.9628
5-72046516	5	72046516	GRMZM2G098301_GShoot	-0.1659	0.0118	0.2838	1.9268	0.6001	Diff_EaHT	0.2878	0.9139	0.2813	0.0391	0.9962
5-72046559	5	72046559	GRMZM2G098301_GShoot	-0.1233	0.042	0.4324	1.3769	0.6855	Diff_EaHT	-2.6914	0.2336	0.4107	0.6315	0.9401
5-72046578	5	72046578	GRMZM2G098301_GShoot	-0.1248	0.0513	0.375	1.29	0.7027	Diff_EaHT	-0.1907	0.9326	0.4554	0.0303	0.9974
5-72046589	5	72046589	GRMZM2G098301_GShoot	0.1041	0.2686	0.1182	0.5709	0.8666	Diff_EaHT	-5.4989	0.0774	0.125	1.1113	0.8856
5-72046614	5	72046614	GRMZM2G098301_GShoot	0.0707	0.2857	0.3007	0.5441	0.8742	Diff_EaHT	-0.8712	0.7248	0.2455	0.1398	0.9891
5-72046624	5	72046624	GRMZM2G098301_GShoot	0.1456	0.2147	0.0777	0.6682	0.8421	Diff_EaHT	3.9881	0.3544	0.058	0.4505	0.9581
5-72046676	5	72046676	GRMZM2G098301_GShoot	0.0434	0.6545	0.1014	0.1841	0.9602	Diff_EaHT	3.8414	0.3065	0.0804	0.5136	0.9512
5-72046681	5	72046681	GRMZM2G098301_GShoot	-0.1242	0.0699	0.25	1.1558	0.7263	Diff_EaHT	1.1718	0.6662	0.2634	0.1764	0.985
5-72046722	5	72046722	GRMZM2G098301_GShoot	0.1025	0.2758	0.1182	0.5593	0.87	Diff_EaHT	-5.0094	0.1154	0.1205	0.9378	0.9061
5-72046723	5	72046723	GRMZM2G098301_GShoot	-0.1162	0.0555	0.4324	1.256	0.707	Diff_EaHT	-2.9994	0.1841	0.4063	0.7349	0.9298
5-72046730	5	72046730	GRMZM2G098301_GShoot	0.1423	0.2721	0.0574	0.5653	0.8683	Diff_EaHT	-5.0135	0.177	0.0893	0.7521	0.9277
5-72046733	5	72046733	GRMZM2G098301_GShoot	0.1423	0.2721	0.0574	0.5653	0.8683	Diff_EaHT	-3.7634	0.324	0.0848	0.4895	0.9534
5-72046738	5	72046738	GRMZM2G098301_GShoot	0.1042	0.2618	0.1216	0.582	0.8636	Diff_EaHT	-6.2967	0.0394	0.1295	1.4045	0.8451
5-72046760	5	72046760	GRMZM2G098301_GShoot	0.0878	0.2258	0.223	0.6463	0.8476	Diff_EaHT	-2.6873	0.302	0.2098	0.52	0.9508
5-72046801	5	72046801	GRMZM2G098301_GShoot	0.1	0.2806	0.1216	0.552	0.8719	Diff_EaHT	-7.3184	0.0156	0.1295	1.8067	0.7786
5-72046831	5	72046831	GRMZM2G098301_GShoot	0.1157	0.2178	0.1182	0.6619	0.8433	Diff_EaHT	-5.8363	0.0639	0.1205	1.1948	0.8768
5-72046943	5	72046943	GRMZM2G098301_GShoot	-0.1148	0.0583	0.4831	1.2344	0.7116	Diff_EaHT	-1.6153	0.4606	0.4821	0.3366	0.9686
5-72046945	5	72046945	GRMZM2G098301_GShoot	-0.1759	0.0077	0.277	2.1134	0.5872	Diff_EaHT	-0.1519	0.9544	0.2768	0.0203	0.998
5-72046947	5	72046947	GRMZM2G098301_GShoot	-0.1825	0.0061	0.2736	2.218	0.5824	Diff_EaHT	0.6188	0.8191	0.2723	0.0867	0.993
5-72046984	5	72046984	GRMZM2G098301_GShoot	0.0434	0.6545	0.1014	0.1841	0.9602	Diff_EaHT	3.8414	0.3065	0.0804	0.5136	0.9512
5-72047005	5	72047005	GRMZM2G098301_GShoot	-0.1335	0.0316	0.4291	1.4997	0.6645	Diff_EaHT	-1.1067	0.62	0.4777	0.2076	0.982
5-72047013	5	72047013	GRMZM2G098301_GShoot	0.0771	0.4185	0.1149	0.3783	0.9119	Diff_EaHT	-6.3634	0.0399	0.125	1.3989	0.8461
5-72047026	5	72047026	GRMZM2G098301_GShoot	-0.1415	0.0193	0.4392	1.7135	0.6295	Diff_EaHT	-2.9886	0.1837	0.4196	0.7359	0.9298
5-72047029	5	72047029	GRMZM2G098301_GShoot	0.075	0.4515	0.1047	0.3454	0.9202	Diff_EaHT	-5.1725	0.1075	0.1161	0.9684	0.9023
5-72047038	5	72047038	GRMZM2G098301_GShoot	-0.1381	0.2029	0.0845	0.6927	0.8353	Diff_EaHT	2.7252	0.464	0.1607	0.3335	0.969
5-72047054	5	72047054	GRMZM2G098301_GShoot	0.191	0.1644	0.0507	0.7841	0.8131	Diff_EaHT	-5.0793	0.1805	0.0848	0.7436	0.9294
5-72047055	5	72047055	GRMZM2G098301_GShoot	0.0822	0.4167	0.1014	0.3801	0.9115	Diff_EaHT	-5.1725	0.1075	0.1161	0.9684	0.9023
5-72047084	5	72047084	GRMZM2G098301_GShoot	0.0078	0.938	0.0946	0.0278	0.9947	Diff_EaHT	2.6669	0.5	0.0714	0.301	0.9727
5-72047090	5	72047090	GRMZM2G098301_GShoot	-0.0957	0.2334	0.2196	0.6318	0.8512	Diff_EaHT	0.5862	0.8198	0.3482	0.0863	0.993
5-72047104	5	72047104	GRMZM2G098301_GShoot	0.0593	0.5456	0.1081	0.2632	0.9411	Diff_EaHT	-4.2544	0.1948	0.1116	0.7104	0.9299
5-72047138	5	72047138	GRMZM2G098301_GShoot	-0.1791	0.0073	0.2736	2.1386	0.5845	Diff_EaHT	0.8111	0.7649	0.2723	0.1164	0.9909
5-72047153	5	72047153	GRMZM2G098301_GShoot	-0.1018	0.0923	0.4561	1.0347	0.7534	Diff_EaHT	-1.82	0.4117	0.4286	0.3854	0.9629
5-72047160	5	72047160	GRMZM2G098301_GShoot	-0.1102	0.0683	0.4527	1.1659	0.7244	Diff_EaHT	-1.82	0.4117	0.4286	0.3854	0.9629
5-72047162	5	72047162	GRMZM2G098301_GShoot	0.2234	0.0337	0.0878	1.4723	0.669	Diff_EaHT	-3.3537	0.2915	0.1205	0.5353	0.9494
5-72047177	5	72047177	GRMZM2G098301_GShoot	0.0932	0.335	0.1115	0.475	0.8912	Diff_EaHT	-5.1725	0.1075	0.1161	0.9684	0.9023
5-72047197	5	72047197	GRMZM2G098301_GShoot	-0.1388	0.0417	0.2534	1.3794	0.6848	Diff_EaHT	1.8733	0.4924	0.2634	0.3077	0.9721
5-72047238	5	72047238	GRMZM2G098301_GShoot	0.0592	0.5411	0.1115	0.2667	0.9402	Diff_EaHT	-5.1102	0.1137	0.1161	0.9443	0.9045
5-72047252	5	72047252	GRMZM2G098301_GShoot	-0.1369	0.0239	0.4291	1.6209	0.6423	Diff_EaHT	-2.0696	0.3654	0.3973	0.4372	0.9588
5-72047254	5	72047254	GRMZM2G098301_GShoot	-0.1693	0.0105	0.2804	1.9805	0.5967	Diff_EaHT	1.8994	0.4872	0.2679	0.3123	0.9719
5-72047256	5	72047256	GRMZM2G098301_GShoot	0.0468	0.6145	0.1216	0.2115	0.9541	Diff_EaHT	-6.3153	0.0424	0.125	1.3727	0.8514
5-72047261	5	72047261	GRMZM2G098301_GShoot	-0.1224	0.0532	0.3378	1.2745	0.7062	Diff_EaHT	-0.2779	0.9075	0.3527	0.0421	0.9958
5-72047308	5	72047308	GRMZM2G098301_GShoot	0.0767	0.4158	0.1182	0.3811	0.9113	Diff_EaHT	-6.3153	0.0424	0.125	1.3727	0.8514
5-72047352	5	72047352	GRMZM2G098301_GShoot	0.1203	0.2449	0.0878	0.6111	0.8568	Diff_EaHT	2.1726	0.5656	0.0804	0.2475	0.9786
5-72047381	5	72047381	GRMZM2G098301_GShoot	-0.1092	0.0738	0.402	1.1322	0.7316	Diff_EaHT	-2.4084	0.2874	0.3973	0.5416	0.9483
5-72047383	5	72047383	GRMZM2G098301_GShoot	0.0767	0.4158	0.1182	0.3811	0.9113	Diff_EaHT	-6.3153	0.0424	0.125	1.3727	0.8514
5-72047468	5	72047468	GRMZM2G098301_GShoot	0.0915	0.3378	0.1149	0.4713	0.8921	Diff_EaHT	-6.3153	0.0424	0.125	1.3727	0.8514
5-72047475	5	72047475	GRMZM2G098301_GShoot	0.0767	0.4158	0.1182	0.3811	0.9113	Diff_EaHT	-5.9364	0.0518	0.1295	1.2859	0.8624
5-72047485	5	72047485	GRMZM2G098301_GShoot	0.0621	0.5078	0.1081	0.2943	0.9337	Diff_EaHT	3.8414	0.3065	0.0804	0.5136	0.9512
5-72047487	5	72047487	GRMZM2G098301_GShoot	0.1423	0.2721	0.0574	0.5653	0.8683	Diff_EaHT	-3.7634	0.324	0.0848	0.4895	0.9534
5-72047537	5	72047537	GRMZM2G098301_GShoot	0.0767	0.4158	0.1182	0.3811	0.9113	Diff_EaHT	-6.3153	0.0424	0.125	1.3727	0.8514
5-72047539	5	72047539	GRMZM2G098301_GShoot	-0.1669	0.0125	0.2736	1.9027	0.6034	Diff_EaHT	1.7513	0.5195	0.2679	0.2844	0.9749
5-72047569	5	72047569	GRMZM2G098301_GShoot	-0.1669	0.0125	0.2736	1.9027	0.6034	Diff_EaHT	1.7513	0.5195	0.2679	0.2844	0.9749
5-72047577	5	72047577	GRMZM2G098301_GShoot	-0.134	0.0283	0.4223	1.5483	0.6545	Diff_EaHT	-2.1634	0.3445	0.3973	0.4629	0.9566
5-72047610	5	72047610	GRMZM2G098301_GShoot	-0.0134	0.9031	0.0845	0.0443	0.9912	Diff_EaHT	-3.5339	0.3363	0.0893	0.4733	0.9557
5-72047621	5	72047621	GRMZM2G098301_GShoot	-0.2234	0.0032	0.1824	2.5015	0.5468	Diff_EaHT	1.4791	0.6115	0.2143	0.2136	0.9815
5-72047642	5	72047642	GRMZM2G098301_GShoot	-0.1073	0.0876	0.4122	1.0575	0.7483	Diff_EaHT	0.8832	0.6899	0.4688	0.1612	0.9865
5-72047647	5	72047647	GRMZM2G098301_GShoot	-0.163	0.015	0.2703	1.8233	0.6144	Diff_EaHT	1.7513	0.5195	0.2679	0.2844	0.9749
5-72047662	5	72047662	GRMZM2G098301_GShoot	-0.163	0.015	0.2703	1.8233	0.6144	Diff_EaHT	1.4839	0.5818	0.2723	0.2352	0.9802
5-72047674	5	72047674	GRMZM2G098301_GShoot	-0.1076	0.0806	0.3885	1.0938	0.7402	Diff_EaHT	-2.2636	0.3169	0.3973	0.4991	0.9523
5-72047686	5	72047686	GRMZM2G098301_GShoot	-0.163	0.015	0.2703	1.8233	0.6144	Diff_EaHT	1.4839	0.5818	0.2723	0.2352	0.9802
5-72047715	5	72047715	GRMZM2G098301_GShoot	0.0495	0.5896	0.125	0.2294	0.9495	Diff_EaHT	-6.3153	0.0424	0.125	1.3727	0.8514
5-72047727	5	72047727	GRMZM2G098301_GShoot	-0.1617	0.0156	0.2736	1.8082	0.6159	Diff_EaHT	1.4839	0.5818	0.2723	0.2352	0.9802
5-72047729	5	72047729	GRMZM2G098301_GShoot	-0.1617	0.0156	0.2736	1.8082	0.6159	Diff_EaHT	1.4839	0.5818	0.2723	0.2352	0.9802
5-72047730	5	72047730	GRMZM2G098301_GShoot	0.0434	0.6545	0.1014	0.1841	0.9602	Diff_EaHT	3.8414	0.3065	0.0804	0.5136	0.9512
5-72047751	5	72047751	GRMZM2G098301_GShoot	-0.055	0.5529	0.1182	0.2573	0.9423	Diff_EaHT	-4.2745	0.2305	0.0982	0.6373	0.9394
5-72047766	5	72047766	GRMZM2G098301_GShoot	0.06	0.5189	0.1216	0.2849	0.9359	Diff_EaHT	-6.3153	0.0424	0.125	1.3727	0.8514
5-72047775	5	72047775	GRMZM2G098301_GShoot	-0.1646	0.013	0.2838	1.8868	0.6046	Diff_EaHT	1.4839	0.5818	0.2723	0.2352	0.9802
5-72047800	5	72047800	GRMZM2G098301_GShoot	-0.1242	0.0443	0.3818	1.3533	0.6909	Diff_EaHT	2.3118	0.3229	0.3616	0.4909	0.9532
5-72047802	5	72047802	GRMZM2G098301_GShoot	0.01	0.9073	0.1486	0.0423	0.9916	Diff_EaHT	-5.2857	0.0886	0.125	1.0527	0.8926
5-72047831	5	72047831	GRMZM2G098301_GShoot	-0.1036	0.0921	0.3953	1.036	0.7531	Diff_EaHT	-2.2636	0.3169	0.3973	0.4991	0.9523
5-72047835	5	72047835	GRMZM2G098301_GShoot	0.1423	0.2721	0.0574	0.5653	0.8683	Diff_EaHT	-3.7634	0.324	0.0848	0.4895	0.9534
5-72047856	5	72047856	GRMZM2G098301_GShoot	-0.1168	0.0559	0.4291	1.2529	0.7076	Diff_EaHT	-2.4086	0.2888	0.4063	0.5393	0.9487
5-72047857	5	72047857	GRMZM2G098301_GShoot	0.1042	0.2618	0.1216	0.582	0.8636	Diff_EaHT	-5.4989	0.0774	0.125	1.1113	0.8856
5-72047859	5	72047859	GRMZM2G098301_GShoot	-0.1613	0.0156	0.277	1.8078	0.616	Diff_EaHT	0.7181	0.7885	0.2768	0.1032	0.9921
5-72047868	5	72047868	GRMZM2G098301_GShoot	0.1042	0.2618	0.1216	0.582	0.8636	Diff_EaHT	-5.4989	0.0774	0.125	1.1113	0.8856
5-72047881	5	72047881	GRMZM2G098301_GShoot	0.1042	0.2618	0.1216	0.582	0.8636	Diff_EaHT	-5.4989	0.0774	0.125	1.1113	0.8856
5-72047884	5	72047884	GRMZM2G098301_GShoot	0.0348	0.6835	0.152	0.1652	0.964	Diff_EaHT	-5.3051	0.082	0.1295	1.0862	0.8894
5-72047886	5	72047886	GRMZM2G098301_GShoot	-0.1613	0.0156	0.277	1.8078	0.616	Diff_EaHT	0.7181	0.7885	0.2768	0.1032	0.9921
5-72047947	5	72047947	GRMZM2G098301_GShoot	-0.1018	0.0997	0.4696	1.0012	0.7602	Diff_EaHT	-0.9509	0.6673	0.4866	0.1757	0.9852
5-72047975	5	72047975	GRMZM2G098301_GShoot	-0.1613	0.0156	0.277	1.8078	0.616	Diff_EaHT	1.4839	0.5818	0.2723	0.2352	0.9802
5-72048013	5	72048013	GRMZM2G098301_GShoot	-0.1336	0.0532	0.2466	1.2738	0.7062	Diff_EaHT	2.07	0.4474	0.2634	0.3493	0.967
5-72048017	5	72048017	GRMZM2G098301_GShoot	-0.1205	0.0514	0.3784	1.2886	0.7029	Diff_EaHT	2.6505	0.2607	0.3527	0.5839	0.9434
5-72048018	5	72048018	GRMZM2G098301_GShoot	0.0783	0.3932	0.125	0.4054	0.9055	Diff_EaHT	-6.2967	0.0394	0.1295	1.4045	0.8451
5-72048028	5	72048028	GRMZM2G098301_GShoot	0.0783	0.3932	0.125	0.4054	0.9055	Diff_EaHT	-6.2967	0.0394	0.1295	1.4045	0.8451
5-72048044	5	72048044	GRMZM2G098301_GShoot	-0.127	0.0373	0.4324	1.4279	0.6756	Diff_EaHT	-2.4086	0.2888	0.4063	0.5393	0.9487
5-72048056	5	72048056	GRMZM2G098301_GShoot	0.0416	0.6243	0.152	0.2046	0.9559	Diff_EaHT	-6.0785	0.0425	0.1339	1.3713	0.8519
5-72048071	5	72048071	GRMZM2G098301_GShoot	0.0783	0.3932	0.125	0.4054	0.9055	Diff_EaHT	-6.2967	0.0394	0.1295	1.4045	0.8451
5-72048081	5	72048081	GRMZM2G098301_GShoot	0.1423	0.2721	0.0574	0.5653	0.8683	Diff_EaHT	-5.0135	0.177	0.0893	0.7521	0.9277
5-72048086	5	72048086	GRMZM2G098301_GShoot	0.0783	0.3932	0.125	0.4054	0.9055	Diff_EaHT	-6.2967	0.0394	0.1295	1.4045	0.8451
5-72048087	5	72048087	GRMZM2G098301_GShoot	-0.1604	0.0165	0.2736	1.7815	0.6215	Diff_EaHT	1.4839	0.5818	0.2679	0.2352	0.9802
5-72048088	5	72048088	GRMZM2G098301_GShoot	-0.094	0.123	0.4932	0.91	0.7827	Diff_EaHT	-0.9181	0.6752	0.4821	0.1705	0.9859
5-72048123	5	72048123	GRMZM2G098301_GShoot	-0.127	0.0373	0.4324	1.4279	0.6756	Diff_EaHT	-2.4086	0.2888	0.4063	0.5393	0.9487
5-72048124	5	72048124	GRMZM2G098301_GShoot	-0.127	0.0373	0.4324	1.4279	0.6756	Diff_EaHT	-2.4086	0.2888	0.4063	0.5393	0.9487
5-72048139	5	72048139	GRMZM2G098301_GShoot	-0.1578	0.0096	0.4899	2.0188	0.5941	Diff_EaHT	2.7657	0.2297	0.4375	0.6389	0.9393
5-72048141	5	72048141	GRMZM2G098301_GShoot	-0.1613	0.0156	0.277	1.8078	0.616	Diff_EaHT	1.4839	0.5818	0.2723	0.2352	0.9802
5-72048144	5	72048144	GRMZM2G098301_GShoot	-0.127	0.0373	0.4324	1.4279	0.6756	Diff_EaHT	-2.4086	0.2888	0.4063	0.5393	0.9487
5-72048147	5	72048147	GRMZM2G098301_GShoot	0.0434	0.6545	0.1014	0.1841	0.9602	Diff_EaHT	3.8414	0.3065	0.0804	0.5136	0.9512
5-72048167	5	72048167	GRMZM2G098301_GShoot	0.0783	0.3932	0.125	0.4054	0.9055	Diff_EaHT	-6.2967	0.0394	0.1295	1.4045	0.8451
5-72048181	5	72048181	GRMZM2G098301_GShoot	-0.151	0.0231	0.2804	1.6359	0.6393	Diff_EaHT	1.4839	0.5818	0.2768	0.2352	0.9802
5-72048190	5	72048190	GRMZM2G098301_GShoot	-0.1041	0.0916	0.4628	1.038	0.753	Diff_EaHT	-0.9509	0.6673	0.4911	0.1757	0.9852
5-72048203	5	72048203	GRMZM2G098301_GShoot	-0.1493	0.0194	0.3818	1.7125	0.6296	Diff_EaHT	0.5428	0.8083	0.4643	0.0924	0.9925
5-72048247	5	72048247	GRMZM2G098301_GShoot	-0.1767	0.0073	0.2872	2.1354	0.5845	Diff_EaHT	0.8468	0.7539	0.2813	0.1227	0.99
5-72048259	5	72048259	GRMZM2G098301_GShoot	0.0434	0.6545	0.1014	0.1841	0.9602	Diff_EaHT	3.8414	0.3065	0.0804	0.5136	0.9512
5-72048270	5	72048270	GRMZM2G098301_GShoot	-0.1018	0.0997	0.4696	1.0012	0.7602	Diff_EaHT	-0.9509	0.6673	0.4866	0.1757	0.9852
5-72048273	5	72048273	GRMZM2G098301_GShoot	-0.1613	0.0156	0.277	1.8078	0.616	Diff_EaHT	1.4839	0.5818	0.2723	0.2352	0.9802
5-72048274	5	72048274	GRMZM2G098301_GShoot	-0.1081	0.0764	0.4324	1.117	0.7348	Diff_EaHT	-2.4086	0.2888	0.4063	0.5393	0.9487
5-72048285	5	72048285	GRMZM2G098301_GShoot	-0.1048	0.0865	0.4257	1.0631	0.7478	Diff_EaHT	-2.4086	0.2888	0.4063	0.5393	0.9487
5-72048316	5	72048316	GRMZM2G098301_GShoot	0.1042	0.2618	0.1182	0.582	0.8636	Diff_EaHT	-5.914	0.0571	0.125	1.2436	0.8709
5-72048348	5	72048348	GRMZM2G098301_GShoot	0.0434	0.6545	0.1014	0.1841	0.9602	Diff_EaHT	3.8414	0.3065	0.0804	0.5136	0.9512
5-72048356	5	72048356	GRMZM2G098301_GShoot	0.1042	0.2618	0.1216	0.582	0.8636	Diff_EaHT	-6.2967	0.0394	0.1295	1.4045	0.8451
5-72048392	5	72048392	GRMZM2G098301_GShoot	0.0434	0.6545	0.1014	0.1841	0.9602	Diff_EaHT	3.8414	0.3065	0.0804	0.5136	0.9512
5-72048418	5	72048418	GRMZM2G098301_GShoot	-0.1018	0.1004	0.4696	0.9984	0.7607	Diff_EaHT	-0.9509	0.6673	0.4866	0.1757	0.9852
5-72048423	5	72048423	GRMZM2G098301_GShoot	-0.1459	0.0787	0.152	1.1042	0.738	Diff_EaHT	3.5962	0.2266	0.2188	0.6448	0.9385
5-72048473	5	72048473	GRMZM2G098301_GShoot	-0.1294	0.0376	0.3649	1.4252	0.6764	Diff_EaHT	1.4836	0.5251	0.3393	0.2797	0.9756
5-72048481	5	72048481	GRMZM2G098301_GShoot	-0.1869	0.0054	0.2635	2.264	0.5788	Diff_EaHT	0.997	0.7066	0.2634	0.1508	0.9879
5-72048482	5	72048482	GRMZM2G098301_GShoot	-0.0921	0.1297	0.4865	0.8871	0.788	Diff_EaHT	-1.7203	0.4243	0.4643	0.3723	0.9651
5-72048504	5	72048504	GRMZM2G098301_GShoot	0.0434	0.6545	0.1014	0.1841	0.9602	Diff_EaHT	3.8414	0.3065	0.0804	0.5136	0.9512
5-72048505	5	72048505	GRMZM2G098301_GShoot	0.0368	0.6989	0.1047	0.1556	0.9661	Diff_EaHT	3.8414	0.3065	0.0804	0.5136	0.9512
5-72048517	5	72048517	GRMZM2G098301_GShoot	-0.1066	0.0811	0.4459	1.0912	0.7405	Diff_EaHT	-2.2001	0.3311	0.4107	0.48	0.9546
5-72048523	5	72048523	GRMZM2G098301_GShoot	-0.1781	0.005	0.3378	2.3012	0.5743	Diff_EaHT	-0.8887	0.7197	0.3036	0.1429	0.9889
5-72048533	5	72048533	GRMZM2G098301_GShoot	-0.1167	0.0558	0.4392	1.2531	0.7075	Diff_EaHT	-2.4086	0.2888	0.4063	0.5393	0.9487
5-72048551	5	72048551	GRMZM2G098301_GShoot	0.0434	0.6545	0.1014	0.1841	0.9602	Diff_EaHT	3.8414	0.3065	0.0804	0.5136	0.9512
5-72048606	5	72048606	GRMZM2G098301_GShoot	0.0277	0.7785	0.098	0.1088	0.9773	Diff_EaHT	4.0556	0.2901	0.0759	0.5375	0.9491
5-72048622	5	72048622	GRMZM2G098301_GShoot	-0.1174	0.0542	0.4426	1.2658	0.7062	Diff_EaHT	-1.7819	0.4291	0.4152	0.3674	0.9657
5-72048637	5	72048637	GRMZM2G098301_GShoot	-0.0132	0.8817	0.125	0.0547	0.9888	Diff_EaHT	5.6815	0.1018	0.0938	0.9922	0.9008
5-72048662	5	72048662	GRMZM2G098301_GShoot	-0.118	0.0515	0.4561	1.2884	0.7029	Diff_EaHT	-1.8573	0.4042	0.4241	0.3934	0.9628
5-72048694	5	72048694	GRMZM2G098301_GShoot	0.0727	0.4795	0.098	0.3192	0.9276	Diff_EaHT	-6.7413	0.0387	0.1116	1.4124	0.8435
5-72048769	5	72048769	GRMZM2G098301_GShoot	-0.067	0.3001	0.3074	0.5227	0.8805	Diff_EaHT	-2.494	0.2931	0.3482	0.533	0.9496
5-72048776	5	72048776	GRMZM2G098301_GShoot	-0.0541	0.3796	0.4088	0.4207	0.9021	Diff_EaHT	-1.35	0.552	0.4063	0.2581	0.9774
5-72048792	5	72048792	GRMZM2G098301_GShoot	-0.1593	0.0198	0.2568	1.7033	0.6312	Diff_EaHT	1.2604	0.6426	0.2589	0.1921	0.9834
5-72048821	5	72048821	GRMZM2G098301_GShoot	-0.154	0.0219	0.2703	1.6597	0.6357	Diff_EaHT	1.2598	0.6446	0.2679	0.1907	0.9836
5-72048825	5	72048825	GRMZM2G098301_GShoot	-0.1163	0.0585	0.4595	1.2331	0.7118	Diff_EaHT	-0.2638	0.905	0.4866	0.0433	0.9957
5-72048842	5	72048842	GRMZM2G098301_GShoot	0.1561	0.2427	0.0541	0.615	0.8557	Diff_EaHT	-5.0135	0.177	0.0893	0.7521	0.9277
5-72048856	5	72048856	GRMZM2G098301_GShoot	-0.1591	0.0167	0.2804	1.7763	0.6222	Diff_EaHT	1.4839	0.5818	0.2723	0.2352	0.9802
5-72048871	5	72048871	GRMZM2G098301_GShoot	0.0767	0.4158	0.1182	0.3811	0.9113	Diff_EaHT	-6.3153	0.0424	0.125	1.3727	0.8514
5-72048877	5	72048877	GRMZM2G098301_GShoot	-0.1518	0.0236	0.2669	1.6276	0.6405	Diff_EaHT	0.8948	0.7361	0.2589	0.1331	0.9899
5-72048883	5	72048883	GRMZM2G098301_GShoot	0.0635	0.5181	0.098	0.2856	0.9358	Diff_EaHT	3.8414	0.3065	0.0804	0.5136	0.9512
5-72048899	5	72048899	GRMZM2G098301_GShoot	-0.0988	0.1098	0.473	0.9593	0.7697	Diff_EaHT	-0.7867	0.7218	0.4732	0.1416	0.9889
5-72048902	5	72048902	GRMZM2G098301_GShoot	0.1423	0.2721	0.0574	0.5653	0.8683	Diff_EaHT	-5.0135	0.177	0.0893	0.7521	0.9277
5-72048927	5	72048927	GRMZM2G098301_GShoot	0.0635	0.5181	0.098	0.2856	0.9358	Diff_EaHT	3.8414	0.3065	0.0804	0.5136	0.9512
5-72048932	5	72048932	GRMZM2G098301_GShoot	-0.1028	0.0946	0.4831	1.024	0.7559	Diff_EaHT	-0.696	0.7543	0.4777	0.1224	0.99
5-72048943	5	72048943	GRMZM2G098301_GShoot	-0.1069	0.083	0.4764	1.0811	0.7432	Diff_EaHT	-0.696	0.7543	0.4777	0.1224	0.99
5-72048968	5	72048968	GRMZM2G098301_GShoot	0.0693	0.4573	0.1216	0.3398	0.9218	Diff_EaHT	-6.39	0.036	0.1295	1.4432	0.8383
5-72048976	5	72048976	GRMZM2G098301_GShoot	-0.16	0.017	0.2736	1.7693	0.6222	Diff_EaHT	1.9436	0.4674	0.2634	0.3303	0.9691
5-72048978	5	72048978	GRMZM2G098301_GShoot	0.0767	0.4158	0.1182	0.3811	0.9113	Diff_EaHT	-6.3153	0.0424	0.125	1.3727	0.8514
5-72048983	5	72048983	GRMZM2G098301_GShoot	-0.1148	0.0631	0.473	1.2003	0.7188	Diff_EaHT	-0.696	0.7543	0.4777	0.1224	0.99
5-72049015	5	72049015	GRMZM2G098301_GShoot	-0.1613	0.0156	0.277	1.8078	0.616	Diff_EaHT	1.7513	0.5195	0.2679	0.2844	0.9749
5-72049017	5	72049017	GRMZM2G098301_GShoot	-0.1248	0.0435	0.3851	1.3612	0.6887	Diff_EaHT	-1.2501	0.5846	0.3884	0.2332	0.9804
5-72049019	5	72049019	GRMZM2G098301_GShoot	0.1423	0.2721	0.0574	0.5653	0.8683	Diff_EaHT	-5.0135	0.177	0.0893	0.7521	0.9277
5-72049023	5	72049023	GRMZM2G098301_GShoot	-0.1399	0.0221	0.473	1.6555	0.6366	Diff_EaHT	1.8452	0.3947	0.4688	0.4037	0.9624
5-72049024	5	72049024	GRMZM2G098301_GShoot	-0.1067	0.0821	0.402	1.0856	0.7419	Diff_EaHT	-2.1214	0.351	0.3929	0.4547	0.9576
5-72049049	5	72049049	GRMZM2G098301_GShoot	-0.0758	0.2136	0.5	0.6705	0.8413	Diff_EaHT	-0.6679	0.7618	0.4732	0.1182	0.9906
5-72049053	5	72049053	GRMZM2G098301_GShoot	-0.0944	0.1233	0.4865	0.909	0.7828	Diff_EaHT	-0.696	0.7543	0.4777	0.1224	0.99
5-72049076	5	72049076	GRMZM2G098301_GShoot	-0.0963	0.1138	0.5	0.9439	0.7737	Diff_EaHT	-0.6679	0.7618	0.4732	0.1182	0.9906
5-72049354	5	72049354	GRMZM2G098301_GShoot	-0.1217	0.0541	0.3986	1.267	0.7062	Diff_EaHT	0.6928	0.7558	0.4732	0.1216	0.9902
5-72049371	5	72049371	GRMZM2G098301_GShoot	-0.1011	0.1008	0.4764	0.9966	0.7611	Diff_EaHT	-0.8462	0.7019	0.4821	0.1537	0.9876
5-72049373	5	72049373	GRMZM2G098301_GShoot	-0.1011	0.1008	0.4764	0.9966	0.7611	Diff_EaHT	-0.8462	0.7019	0.4821	0.1537	0.9876
5-72049374	5	72049374	GRMZM2G098301_GShoot	0.0767	0.4158	0.1182	0.3811	0.9113	Diff_EaHT	-6.3153	0.0424	0.125	1.3727	0.8514
5-72049402	5	72049402	GRMZM2G098301_GShoot	-0.1554	0.0193	0.2804	1.7137	0.6294	Diff_EaHT	1.1451	0.6694	0.2768	0.1743	0.9853
5-72049446	5	72049446	GRMZM2G098301_GShoot	-0.1189	0.0585	0.4054	1.2327	0.7119	Diff_EaHT	0.5464	0.805	0.4688	0.0942	0.9925
5-72049468	5	72049468	GRMZM2G098301_GShoot	0.0468	0.6145	0.1216	0.2115	0.9541	Diff_EaHT	-6.3153	0.0424	0.125	1.3727	0.8514
5-72049471	5	72049471	GRMZM2G098301_GShoot	-0.1011	0.1008	0.4764	0.9966	0.7611	Diff_EaHT	-0.8462	0.7019	0.4821	0.1537	0.9876
5-72049492	5	72049492	GRMZM2G098301_GShoot	-0.1751	0.0077	0.2905	2.1114	0.5873	Diff_EaHT	1.1132	0.6715	0.2857	0.1729	0.9856
5-72049495	5	72049495	GRMZM2G098301_GShoot	-0.0786	0.196	0.4899	0.7077	0.831	Diff_EaHT	-2.0428	0.353	0.4688	0.4522	0.958
5-72049508	5	72049508	GRMZM2G098301_GShoot	-0.106	0.0889	0.4155	1.0513	0.7497	Diff_EaHT	0.5464	0.805	0.4688	0.0942	0.9925
5-72049511	5	72049511	GRMZM2G098301_GShoot	-0.1525	0.0224	0.2736	1.6504	0.6374	Diff_EaHT	1.1451	0.6694	0.2768	0.1743	0.9853
5-72049517	5	72049517	GRMZM2G098301_GShoot	-0.0044	0.9491	0.2601	0.0227	0.9956	Diff_EaHT	-2.3244	0.3705	0.2098	0.4312	0.9597
5-72049519	5	72049519	GRMZM2G098301_GShoot	0.1423	0.2721	0.0574	0.5653	0.8683	Diff_EaHT	-5.0135	0.177	0.0893	0.7521	0.9277
5-72049553	5	72049553	GRMZM2G098301_GShoot	-0.1581	0.0188	0.2635	1.7263	0.6275	Diff_EaHT	1.1451	0.6694	0.2768	0.1743	0.9853
5-72049556	5	72049556	GRMZM2G098301_GShoot	-0.1581	0.0188	0.2635	1.7263	0.6275	Diff_EaHT	1.1451	0.6694	0.2768	0.1743	0.9853
5-72049655	5	72049655	GRMZM2G098301_GShoot	-0.1756	0.0087	0.2703	2.0604	0.5926	Diff_EaHT	1.7155	0.5275	0.2634	0.2778	0.9757
5-72049657	5	72049657	GRMZM2G098301_GShoot	-0.1731	0.0108	0.2601	1.9658	0.597	Diff_EaHT	1.7155	0.5275	0.2634	0.2778	0.9757
5-72049747	5	72049747	GRMZM2G098301_GShoot	0.1172	0.2128	0.1182	0.672	0.8408	Diff_EaHT	-5.1328	0.1053	0.1205	0.9776	0.9008
5-72049751	5	72049751	GRMZM2G098301_GShoot	0.1423	0.2721	0.0574	0.5653	0.8683	Diff_EaHT	-3.7634	0.324	0.0848	0.4895	0.9534
5-72049765	5	72049765	GRMZM2G098301_GShoot	-0.0862	0.1614	0.3953	0.792	0.8125	Diff_EaHT	-2.0917	0.3553	0.3973	0.4494	0.9582
5-72049771	5	72049771	GRMZM2G098301_GShoot	-0.0621	0.3087	0.5	0.5105	0.8826	Diff_EaHT	-0.6784	0.7586	0.4821	0.12	0.9904
5-72049791	5	72049791	GRMZM2G098301_GShoot	0.1042	0.2618	0.1216	0.582	0.8636	Diff_EaHT	-5.4989	0.0774	0.125	1.1113	0.8856
5-72049794	5	72049794	GRMZM2G098301_GShoot	-0.0856	0.1642	0.4764	0.7845	0.813	Diff_EaHT	-0.9509	0.6673	0.4866	0.1757	0.9852
5-72049848	5	72049848	GRMZM2G098301_GShoot	-0.1624	0.0151	0.2736	1.8206	0.6144	Diff_EaHT	0.7181	0.7885	0.2768	0.1032	0.9921
5-72049852	5	72049852	GRMZM2G098301_GShoot	0.1423	0.2721	0.0574	0.5653	0.8683	Diff_EaHT	-3.7634	0.324	0.0848	0.4895	0.9534
5-72049871	5	72049871	GRMZM2G098301_GShoot	-0.0807	0.1864	0.4932	0.7296	0.8258	Diff_EaHT	-1.5983	0.4673	0.4911	0.3304	0.9691
5-72049929	5	72049929	GRMZM2G098301_GShoot	-0.0952	0.1197	0.4155	0.9221	0.7801	Diff_EaHT	-2.3635	0.295	0.4018	0.5301	0.9499
5-72049932	5	72049932	GRMZM2G098301_GShoot	-0.1043	0.0891	0.402	1.0502	0.7498	Diff_EaHT	-2.3635	0.295	0.4018	0.5301	0.9499
5-72049937	5	72049937	GRMZM2G098301_GShoot	-0.0732	0.2339	0.4797	0.631	0.8514	Diff_EaHT	-0.9509	0.6673	0.4866	0.1757	0.9852
5-72049976	5	72049976	GRMZM2G098301_GShoot	-0.1039	0.099	0.348	1.0045	0.7602	Diff_EaHT	-0.903	0.7031	0.3661	0.153	0.9877
5-72049997	5	72049997	GRMZM2G098301_GShoot	-0.1613	0.0156	0.2736	1.8078	0.616	Diff_EaHT	1.2654	0.6363	0.2679	0.1963	0.9832
5-72050007	5	72050007	GRMZM2G098301_GShoot	0.1423	0.2721	0.0574	0.5653	0.8683	Diff_EaHT	-3.7634	0.324	0.0848	0.4895	0.9534
5-72050012	5	72050012	GRMZM2G098301_GShoot	0.0434	0.6545	0.1014	0.1841	0.9602	Diff_EaHT	3.8414	0.3065	0.0804	0.5136	0.9512
5-72050031	5	72050031	GRMZM2G098301_GShoot	-0.0636	0.2978	0.5	0.5261	0.8797	Diff_EaHT	-0.5593	0.8013	0.4821	0.0962	0.9925
5-72050041	5	72050041	GRMZM2G098301_GShoot	0.0434	0.6545	0.1014	0.1841	0.9602	Diff_EaHT	3.8414	0.3065	0.0804	0.5136	0.9512
5-72050046	5	72050046	GRMZM2G098301_GShoot	0.0434	0.6545	0.1014	0.1841	0.9602	Diff_EaHT	3.8414	0.3065	0.0804	0.5136	0.9512
5-72050058	5	72050058	GRMZM2G098301_GShoot	0.031	0.7444	0.1047	0.1282	0.9727	Diff_EaHT	3.8414	0.3065	0.0804	0.5136	0.9512
5-72050063	5	72050063	GRMZM2G098301_GShoot	-0.074	0.2278	0.4932	0.6424	0.8486	Diff_EaHT	-0.2243	0.9195	0.4688	0.0364	0.9965
5-72050066	5	72050066	GRMZM2G098301_GShoot	0.0984	0.2335	0.1554	0.6316	0.8512	Diff_EaHT	0.1083	0.9693	0.1652	0.0135	0.9989
5-72050093	5	72050093	GRMZM2G098301_GShoot	0.0767	0.4158	0.1182	0.3811	0.9113	Diff_EaHT	-6.3153	0.0424	0.125	1.3727	0.8514
5-72050107	5	72050107	GRMZM2G098301_GShoot	-0.1651	0.0157	0.2568	1.8037	0.6166	Diff_EaHT	1.2915	0.6361	0.2589	0.1964	0.9832
5-72050118	5	72050118	GRMZM2G098301_GShoot	-0.0968	0.1193	0.4324	0.9233	0.7799	Diff_EaHT	0.3045	0.8896	0.4866	0.0508	0.9952
5-72050130	5	72050130	GRMZM2G098301_GShoot	-0.1434	0.0346	0.2601	1.4605	0.67	Diff_EaHT	2.1206	0.4363	0.2634	0.3602	0.9663
5-72050136	5	72050136	GRMZM2G098301_GShoot	-0.0851	0.1618	0.4527	0.791	0.8127	Diff_EaHT	-1.3315	0.5444	0.4509	0.2641	0.9773
5-72050145	5	72050145	GRMZM2G098301_GShoot	-0.159	0.0176	0.2736	1.754	0.6233	Diff_EaHT	2.1206	0.4363	0.2679	0.3602	0.9663
5-72050147	5	72050147	GRMZM2G098301_GShoot	0.0434	0.6545	0.1014	0.1841	0.9602	Diff_EaHT	3.8414	0.3065	0.0804	0.5136	0.9512
5-72050152	5	72050152	GRMZM2G098301_GShoot	0.1423	0.2721	0.0574	0.5653	0.8683	Diff_EaHT	-3.7634	0.324	0.0848	0.4895	0.9534
5-72050169	5	72050169	GRMZM2G098301_GShoot	-0.0921	0.1349	0.3953	0.8698	0.7926	Diff_EaHT	-1.8717	0.411	0.3929	0.3861	0.9628
5-72050198	5	72050198	GRMZM2G098301_GShoot	-0.0947	0.1233	0.3986	0.9089	0.7828	Diff_EaHT	-2.2636	0.3169	0.3973	0.4991	0.9523
5-72050217	5	72050217	GRMZM2G098301_GShoot	-0.1095	0.167	0.2331	0.7774	0.815	Diff_EaHT	0.1956	0.9386	0.3705	0.0275	0.9977
5-72050228	5	72050228	GRMZM2G098301_GShoot	-0.1036	0.0921	0.3953	1.036	0.7531	Diff_EaHT	-2.2636	0.3169	0.3973	0.4991	0.9523
5-72050229	5	72050229	GRMZM2G098301_GShoot	0.1423	0.2721	0.0574	0.5653	0.8683	Diff_EaHT	-3.7634	0.324	0.0848	0.4895	0.9534
5-72050246	5	72050246	GRMZM2G098301_GShoot	-0.1095	0.0749	0.4797	1.1254	0.7332	Diff_EaHT	-0.8462	0.7019	0.4821	0.1537	0.9876
5-72050249	5	72050249	GRMZM2G098301_GShoot	-0.1036	0.0921	0.3953	1.036	0.7531	Diff_EaHT	-2.2636	0.3169	0.3973	0.4991	0.9523
5-72050251	5	72050251	GRMZM2G098301_GShoot	-0.1257	0.0396	0.4189	1.4019	0.6797	Diff_EaHT	-2.3067	0.3106	0.4018	0.5078	0.9514
5-72050253	5	72050253	GRMZM2G098301_GShoot	-0.1613	0.0156	0.277	1.8078	0.616	Diff_EaHT	1.7054	0.5342	0.2634	0.2723	0.9766
5-72050287	5	72050287	GRMZM2G098301_GShoot	-0.1336	0.0532	0.2466	1.2738	0.7062	Diff_EaHT	2.319	0.4034	0.2545	0.3942	0.9628
5-72050292	5	72050292	GRMZM2G098301_GShoot	0.0705	0.3334	0.2196	0.4771	0.8907	Diff_EaHT	-2.4878	0.3408	0.2098	0.4674	0.9561
5-72050323	5	72050323	GRMZM2G098301_GShoot	-0.0799	0.1909	0.4899	0.7192	0.8286	Diff_EaHT	-0.8462	0.7019	0.4821	0.1537	0.9876
5-72050335	5	72050335	GRMZM2G098301_GShoot	-0.1613	0.0156	0.277	1.8078	0.616	Diff_EaHT	1.4338	0.5978	0.2679	0.2234	0.981
5-72050367	5	72050367	GRMZM2G098301_GShoot	-0.1205	0.0514	0.3784	1.2886	0.7029	Diff_EaHT	2.6505	0.2607	0.3527	0.5839	0.9434
5-72050407	5	72050407	GRMZM2G098301_GShoot	-0.1257	0.0396	0.4189	1.4019	0.6797	Diff_EaHT	-2.3067	0.3106	0.4018	0.5078	0.9514
5-72050421	5	72050421	GRMZM2G098301_GShoot	-0.0947	0.1233	0.3986	0.9089	0.7828	Diff_EaHT	-2.2636	0.3169	0.3973	0.4991	0.9523
5-72050428	5	72050428	GRMZM2G098301_GShoot	-0.0874	0.1534	0.4899	0.8142	0.8061	Diff_EaHT	-0.8157	0.7096	0.4777	0.149	0.9881
5-72050443	5	72050443	GRMZM2G098301_GShoot	-0.1011	0.1008	0.4764	0.9966	0.7611	Diff_EaHT	-0.8462	0.7019	0.4821	0.1537	0.9876
5-72050476	5	72050476	GRMZM2G098301_GShoot	-0.1613	0.0156	0.277	1.8078	0.616	Diff_EaHT	1.4839	0.5818	0.2723	0.2352	0.9802
5-72050479	5	72050479	GRMZM2G098301_GShoot	-0.1613	0.0156	0.277	1.8078	0.616	Diff_EaHT	1.4839	0.5818	0.2723	0.2352	0.9802
5-72050484	5	72050484	GRMZM2G098301_GShoot	0.0434	0.6545	0.1014	0.1841	0.9602	Diff_EaHT	3.8414	0.3065	0.0804	0.5136	0.9512
5-72050499	5	72050499	GRMZM2G098301_GShoot	-0.1613	0.0156	0.277	1.8078	0.616	Diff_EaHT	1.4839	0.5818	0.2723	0.2352	0.9802
5-72050515	5	72050515	GRMZM2G098301_GShoot	-0.1613	0.0156	0.277	1.8078	0.616	Diff_EaHT	1.4338	0.5978	0.2679	0.2234	0.981
5-72050523	5	72050523	GRMZM2G098301_GShoot	-0.117	0.0555	0.4223	1.2554	0.707	Diff_EaHT	-2.3617	0.2993	0.3973	0.5239	0.9505
5-72050524	5	72050524	GRMZM2G098301_GShoot	-0.1122	0.0647	0.4628	1.1892	0.7204	Diff_EaHT	0.3776	0.8661	0.433	0.0624	0.9945
5-72050526	5	72050526	GRMZM2G098301_GShoot	-0.1613	0.0156	0.277	1.8078	0.616	Diff_EaHT	1.4338	0.5978	0.2679	0.2234	0.981
5-72050535	5	72050535	GRMZM2G098301_GShoot	-0.1296	0.0388	0.4088	1.4115	0.6781	Diff_EaHT	0.5464	0.805	0.4688	0.0942	0.9925
5-72050540	5	72050540	GRMZM2G098301_GShoot	0.0879	0.2831	0.1588	0.5481	0.8731	Diff_EaHT	0.1866	0.9467	0.1696	0.0238	0.9977
5-72050556	5	72050556	GRMZM2G098301_GShoot	-0.1522	0.0229	0.2736	1.6392	0.6393	Diff_EaHT	1.4338	0.5978	0.2679	0.2234	0.981
5-72050564	5	72050564	GRMZM2G098301_GShoot	-0.106	0.0846	0.4797	1.0724	0.7451	Diff_EaHT	-0.8157	0.7096	0.4777	0.149	0.9881
5-72050604	5	72050604	GRMZM2G098301_GShoot	-0.0988	0.1087	0.3919	0.964	0.7689	Diff_EaHT	-2.3184	0.3055	0.3929	0.515	0.9512
5-72050617	5	72050617	GRMZM2G098301_GShoot	-0.1011	0.1008	0.4764	0.9966	0.7611	Diff_EaHT	-0.8462	0.7019	0.4821	0.1537	0.9876
5-72050621	5	72050621	GRMZM2G098301_GShoot	-0.0899	0.1442	0.3953	0.8411	0.7995	Diff_EaHT	-2.3184	0.3055	0.3929	0.515	0.9512
5-72050652	5	72050652	GRMZM2G098301_GShoot	-0.125	0.0408	0.4223	1.3888	0.6825	Diff_EaHT	-2.3067	0.3106	0.4018	0.5078	0.9514
5-72050690	5	72050690	GRMZM2G098301_GShoot	0.0434	0.6545	0.1014	0.1841	0.9602	Diff_EaHT	3.8414	0.3065	0.0804	0.5136	0.9512
5-72050720	5	72050720	GRMZM2G098301_GShoot	-0.117	0.0555	0.4223	1.2554	0.707	Diff_EaHT	-2.3067	0.3106	0.4018	0.5078	0.9514
5-72050745	5	72050745	GRMZM2G098301_GShoot	-0.1613	0.0156	0.277	1.8078	0.616	Diff_EaHT	1.4839	0.5818	0.2723	0.2352	0.9802
5-72050762	5	72050762	GRMZM2G098301_GShoot	-0.167	0.0119	0.2804	1.9243	0.6004	Diff_EaHT	1.3626	0.6067	0.2768	0.217	0.981
5-72050769	5	72050769	GRMZM2G098301_GShoot	-0.1025	0.0954	0.3986	1.0204	0.7569	Diff_EaHT	-2.2636	0.3169	0.3973	0.4991	0.9523
5-72050821	5	72050821	GRMZM2G098301_GShoot	-0.1613	0.0156	0.277	1.8078	0.616	Diff_EaHT	1.719	0.5313	0.2634	0.2747	0.9763
5-72050839	5	72050839	GRMZM2G098301_GShoot	-0.1299	0.0335	0.4257	1.4754	0.669	Diff_EaHT	-2.2115	0.334	0.3929	0.4762	0.9552
5-72050840	5	72050840	GRMZM2G098301_GShoot	0.0767	0.4158	0.1182	0.3811	0.9113	Diff_EaHT	-5.4902	0.0835	0.1205	1.0784	0.8894
5-72050846	5	72050846	GRMZM2G098301_GShoot	-0.1386	0.0232	0.4223	1.634	0.6398	Diff_EaHT	-2.2115	0.334	0.3929	0.4762	0.9552
5-72050848	5	72050848	GRMZM2G098301_GShoot	0.0767	0.4158	0.1182	0.3811	0.9113	Diff_EaHT	-5.4902	0.0835	0.1205	1.0784	0.8894
5-72050935	5	72050935	GRMZM2G098301_GShoot	-0.0886	0.15	0.4797	0.8238	0.8038	Diff_EaHT	-0.696	0.7543	0.4777	0.1224	0.99
5-72050959	5	72050959	GRMZM2G098301_GShoot	0.0767	0.4158	0.1182	0.3811	0.9113	Diff_EaHT	-5.4902	0.0835	0.1205	1.0784	0.8894
5-72051011	5	72051011	GRMZM2G098301_GShoot	-0.1613	0.0156	0.277	1.8078	0.616	Diff_EaHT	1.4839	0.5818	0.2723	0.2352	0.9802
5-72051024	5	72051024	GRMZM2G098301_GShoot	-0.1244	0.0432	0.4764	1.3642	0.6879	Diff_EaHT	-0.8495	0.6981	0.4866	0.1561	0.9872
5-72051047	5	72051047	GRMZM2G098301_GShoot	-0.171	0.0115	0.2601	1.9384	0.598	Diff_EaHT	1.4839	0.5818	0.2723	0.2352	0.9802
5-72051052	5	72051052	GRMZM2G098301_GShoot	0.0767	0.4158	0.1182	0.3811	0.9113	Diff_EaHT	-5.4902	0.0835	0.1205	1.0784	0.8894
5-72051077	5	72051077	GRMZM2G098301_GShoot	0.0994	0.4046	0.0709	0.393	0.9088	Diff_EaHT	-1.568	0.6534	0.1027	0.1848	0.9843
5-72051085	5	72051085	GRMZM2G098301_GShoot	0.0222	0.8275	0.0912	0.0822	0.9829	Diff_EaHT	1.9712	0.6127	0.0759	0.2127	0.9815
5-72051130	5	72051130	GRMZM2G098301_GShoot	-0.1056	0.0853	0.4899	1.0691	0.7459	Diff_EaHT	-0.9509	0.6673	0.4866	0.1757	0.9852
5-72051133	5	72051133	GRMZM2G098301_GShoot	-0.1543	0.0224	0.2635	1.6502	0.6374	Diff_EaHT	1.4839	0.5818	0.2723	0.2352	0.9802
5-72051187	5	72051187	GRMZM2G098301_GShoot	-0.0872	0.1555	0.402	0.8083	0.8078	Diff_EaHT	-2.3635	0.295	0.4018	0.5301	0.9499
5-72051188	5	72051188	GRMZM2G098301_GShoot	-0.1682	0.0117	0.2736	1.931	0.5997	Diff_EaHT	1.4839	0.5818	0.2723	0.2352	0.9802
5-72051197	5	72051197	GRMZM2G098301_GShoot	0.0434	0.6545	0.1014	0.1841	0.9602	Diff_EaHT	3.8414	0.3065	0.0804	0.5136	0.9512
5-72051214	5	72051214	GRMZM2G098301_GShoot	-0.1168	0.0559	0.4291	1.2529	0.7076	Diff_EaHT	-2.4086	0.2888	0.4063	0.5393	0.9487
5-72051216	5	72051216	GRMZM2G098301_GShoot	-0.1081	0.0773	0.4122	1.1121	0.7358	Diff_EaHT	-2.3635	0.295	0.4018	0.5301	0.9499
5-72051228	5	72051228	GRMZM2G098301_GShoot	-0.1126	0.0653	0.4223	1.1851	0.7209	Diff_EaHT	-2.4086	0.2888	0.4063	0.5393	0.9487
5-72051270	5	72051270	GRMZM2G098301_GShoot	-0.1338	0.0455	0.2736	1.3419	0.6934	Diff_EaHT	0.3908	0.8834	0.2813	0.0538	0.9949
5-72051305	5	72051305	GRMZM2G098301_GShoot	0.0564	0.5335	0.1284	0.2729	0.939	Diff_EaHT	-5.4989	0.0774	0.125	1.1113	0.8856
5-72051323	5	72051323	GRMZM2G098301_GShoot	0.0564	0.5335	0.1284	0.2729	0.939	Diff_EaHT	-5.4989	0.0774	0.125	1.1113	0.8856
5-72051340	5	72051340	GRMZM2G098301_GShoot	-0.0926	0.1349	0.375	0.8699	0.7925	Diff_EaHT	2.0774	0.3715	0.3661	0.43	0.9598
5-72051401	5	72051401	GRMZM2G098301_GShoot	0.0651	0.5142	0.0946	0.2889	0.9348	Diff_EaHT	0.8741	0.8199	0.0759	0.0862	0.993
5-72051410	5	72051410	GRMZM2G098301_GShoot	-0.0862	0.1704	0.3547	0.7686	0.8171	Diff_EaHT	-2.5705	0.2628	0.3661	0.5804	0.9439
5-72051416	5	72051416	GRMZM2G098301_GShoot	0.1042	0.2618	0.1216	0.582	0.8636	Diff_EaHT	-6.2967	0.0394	0.1295	1.4045	0.8451
5-72051473	5	72051473	GRMZM2G098301_GShoot	-0.1733	0.0128	0.2365	1.893	0.6043	Diff_EaHT	0.7971	0.7725	0.2455	0.1121	0.9915
5-72051526	5	72051526	GRMZM2G098301_GShoot	0.1097	0.333	0.0709	0.4775	0.8907	Diff_EaHT	2.2145	0.6037	0.058	0.2192	0.981
5-72051544	5	72051544	GRMZM2G098301_GShoot	-0.0643	0.3808	0.2095	0.4193	0.9024	Diff_EaHT	2.9953	0.3138	0.2188	0.5034	0.9519
5-72051591	5	72051591	GRMZM2G098301_GShoot	0.0719	0.4855	0.098	0.3138	0.9285	Diff_EaHT	-3.0785	0.3766	0.0938	0.4241	0.9603
5-72051593	5	72051593	GRMZM2G098301_GShoot	-0.0297	0.6458	0.3176	0.1899	0.9585	Diff_EaHT	-0.2297	0.922	0.3125	0.0353	0.9967
5-72051600	5	72051600	GRMZM2G098301_GShoot	0.0095	0.8828	0.3176	0.0541	0.9889	Diff_EaHT	-0.7908	0.7373	0.3304	0.1324	0.9899
5-72051604	5	72051604	GRMZM2G098301_GShoot	0.1617	0.1442	0.0845	0.841	0.7995	Diff_EaHT	-4.1038	0.2306	0.0982	0.6371	0.9394
5-72051645	5	72051645	GRMZM2G098301_GShoot	-0.0616	0.3484	0.2872	0.4579	0.8947	Diff_EaHT	2.7398	0.2804	0.2946	0.5522	0.9468
5-72051691	5	72051691	GRMZM2G098301_GShoot	-0.105	0.0894	0.4696	1.0487	0.7502	Diff_EaHT	-0.5178	0.8154	0.4821	0.0886	0.993
5-72051715	5	72051715	GRMZM2G098301_GShoot	-0.1539	0.021	0.277	1.6783	0.6332	Diff_EaHT	2.106	0.4344	0.2723	0.3621	0.9661
5-72051716	5	72051716	GRMZM2G098301_GShoot	-0.1175	0.0544	0.4257	1.2641	0.7062	Diff_EaHT	-1.9744	0.388	0.4018	0.4112	0.9616
5-72051726	5	72051726	GRMZM2G098301_GShoot	-0.091	0.1386	0.3953	0.8584	0.7953	Diff_EaHT	-1.934	0.3949	0.3973	0.4036	0.9624
5-72051739	5	72051739	GRMZM2G098301_GShoot	0.1423	0.2721	0.0574	0.5653	0.8683	Diff_EaHT	-5.0135	0.177	0.0893	0.7521	0.9277
5-72051748	5	72051748	GRMZM2G098301_GShoot	-0.1361	0.0284	0.3682	1.5461	0.655	Diff_EaHT	2.9776	0.2114	0.3393	0.6748	0.9342
5-72051830	5	72051830	GRMZM2G098301_GShoot	-0.1317	0.031	0.4189	1.5086	0.6627	Diff_EaHT	-2.3642	0.297	0.4063	0.5273	0.9501
5-72051893	5	72051893	GRMZM2G098301_GShoot	-0.1613	0.0156	0.277	1.8078	0.616	Diff_EaHT	1.4839	0.5818	0.2723	0.2352	0.9802
5-72051924	5	72051924	GRMZM2G098301_GShoot	-0.1423	0.0195	0.4257	1.7095	0.6299	Diff_EaHT	-2.3635	0.295	0.4018	0.5301	0.9499
5-72051930	5	72051930	GRMZM2G098301_GShoot	-0.1493	0.0194	0.3818	1.7125	0.6296	Diff_EaHT	0.5428	0.8083	0.4643	0.0924	0.9925
5-72051951	5	72051951	GRMZM2G098301_GShoot	-0.1272	0.0375	0.4122	1.4258	0.6762	Diff_EaHT	-2.223	0.3275	0.3973	0.4848	0.9541
5-72051957	5	72051957	GRMZM2G098301_GShoot	-0.0933	0.417	0.0743	0.3799	0.9116	Diff_EaHT	-3.8304	0.3117	0.0848	0.5063	0.9517
5-72052008	5	72052008	GRMZM2G098301_GShoot	-0.1208	0.0528	0.3682	1.2776	0.7053	Diff_EaHT	2.1675	0.3547	0.3527	0.4502	0.9581
5-72052014	5	72052014	GRMZM2G098301_GShoot	-0.1823	0.0078	0.2568	2.1089	0.5877	Diff_EaHT	1.779	0.5144	0.25	0.2887	0.9744
5-72052071	5	72052071	GRMZM2G098301_GShoot	-0.1687	0.013	0.2635	1.8874	0.6044	Diff_EaHT	1.5743	0.5685	0.2634	0.2453	0.9789
5-72052113	5	72052113	GRMZM2G098301_GShoot	-0.1272	0.0372	0.4122	1.429	0.6752	Diff_EaHT	-2.3042	0.3091	0.4063	0.5099	0.9512
5-72052161	5	72052161	GRMZM2G098301_GShoot	-0.1613	0.0156	0.277	1.8078	0.616	Diff_EaHT	1.4839	0.5818	0.2723	0.2352	0.9802
5-72052179	5	72052179	GRMZM2G098301_GShoot	-0.1449	0.1642	0.0878	0.7847	0.8129	Diff_EaHT	4.6936	0.1493	0.1071	0.826	0.9177
5-72052195	5	72052195	GRMZM2G098301_GShoot	0.0434	0.6545	0.1014	0.1841	0.9602	Diff_EaHT	3.8414	0.3065	0.0804	0.5136	0.9512
5-72052207	5	72052207	GRMZM2G098301_GShoot	-0.1198	0.0534	0.375	1.2722	0.7062	Diff_EaHT	2.3171	0.3206	0.3571	0.494	0.953
5-72052212	5	72052212	GRMZM2G098301_GShoot	0.0434	0.6545	0.1014	0.1841	0.9602	Diff_EaHT	3.8414	0.3065	0.0804	0.5136	0.9512
5-72052235	5	72052235	GRMZM2G098301_GShoot	-0.127	0.0618	0.2601	1.2092	0.7168	Diff_EaHT	1.7513	0.5195	0.2679	0.2844	0.9749
5-72052252	5	72052252	GRMZM2G098301_GShoot	0.1423	0.2721	0.0574	0.5653	0.8683	Diff_EaHT	-3.7634	0.324	0.0848	0.4895	0.9534
5-72052270	5	72052270	GRMZM2G098301_GShoot	-0.1223	0.0459	0.4122	1.3383	0.6939	Diff_EaHT	-1.8597	0.4192	0.3929	0.3775	0.9643
5-72052297	5	72052297	GRMZM2G098301_GShoot	0.0434	0.6545	0.1014	0.1841	0.9602	Diff_EaHT	3.8414	0.3065	0.0804	0.5136	0.9512
5-72052298	5	72052298	GRMZM2G098301_GShoot	0.0434	0.6545	0.1014	0.1841	0.9602	Diff_EaHT	3.8414	0.3065	0.0804	0.5136	0.9512
5-72052307	5	72052307	GRMZM2G098301_GShoot	-0.097	0.1119	0.4932	0.9511	0.772	Diff_EaHT	-0.6679	0.7618	0.4732	0.1182	0.9906
5-72052309	5	72052309	GRMZM2G098301_GShoot	-0.0981	0.1094	0.4865	0.9611	0.7697	Diff_EaHT	-0.696	0.7543	0.4777	0.1224	0.99
5-72052324	5	72052324	GRMZM2G098301_GShoot	-0.1114	0.0715	0.3818	1.1457	0.7291	Diff_EaHT	2.3171	0.3206	0.3571	0.494	0.953
5-72052346	5	72052346	GRMZM2G098301_GShoot	0.0263	0.7773	0.1216	0.1094	0.9771	Diff_EaHT	-7.93	0.012	0.1205	1.9217	0.7549
5-72052352	5	72052352	GRMZM2G098301_GShoot	0.0555	0.5556	0.1182	0.2553	0.9426	Diff_EaHT	-7.93	0.012	0.1205	1.9217	0.7549
5-72052443	5	72052443	GRMZM2G098301_GShoot	0.1579	0.2368	0.0541	0.6257	0.8527	Diff_EaHT	-7.3762	0.0536	0.0848	1.2706	0.8651
5-72052444	5	72052444	GRMZM2G098301_GShoot	0.1265	0.329	0.0574	0.4828	0.8895	Diff_EaHT	-7.8494	0.0342	0.0893	1.4655	0.8351
5-72052500	5	72052500	GRMZM2G098301_GShoot	-0.0866	0.155	0.5	0.8096	0.8074	Diff_EaHT	-0.4876	0.8228	0.4688	0.0847	0.993
5-72052505	5	72052505	GRMZM2G098301_GShoot	-0.0953	0.128	0.4088	0.8927	0.7865	Diff_EaHT	0.9098	0.6815	0.4821	0.1665	0.9862
5-72052537	5	72052537	GRMZM2G098301_GShoot	-0.1407	0.0364	0.2703	1.4388	0.6737	Diff_EaHT	2.0729	0.4476	0.2634	0.3492	0.967
5-72052581	5	72052581	GRMZM2G098301_GShoot	-0.1003	0.1043	0.3851	0.9819	0.7651	Diff_EaHT	-2.945	0.2012	0.3839	0.6963	0.9312
5-72052583	5	72052583	GRMZM2G098301_GShoot	-0.1407	0.0357	0.2736	1.4474	0.6721	Diff_EaHT	1.7513	0.5195	0.2679	0.2844	0.9749
5-72052592	5	72052592	GRMZM2G098301_GShoot	-0.0014	0.9883	0.1047	0.0051	0.9989	Diff_EaHT	3.2161	0.3743	0.0848	0.4268	0.9602
5-72052602	5	72052602	GRMZM2G098301_GShoot	-0.0912	0.137	0.402	0.8631	0.794	Diff_EaHT	-2.1214	0.351	0.3929	0.4547	0.9576
5-72052615	5	72052615	GRMZM2G098301_GShoot	-0.1243	0.049	0.3986	1.3094	0.7	Diff_EaHT	1.1945	0.5928	0.4777	0.2271	0.981
5-72052617	5	72052617	GRMZM2G098301_GShoot	0.1423	0.2721	0.0574	0.5653	0.8683	Diff_EaHT	-5.0135	0.177	0.0893	0.7521	0.9277
5-72052619	5	72052619	GRMZM2G098301_GShoot	-0.1118	0.0676	0.4865	1.1699	0.7238	Diff_EaHT	-0.6679	0.7618	0.4732	0.1182	0.9906
5-72052627	5	72052627	GRMZM2G098301_GShoot	-0.1046	0.0879	0.4054	1.0558	0.7486	Diff_EaHT	-2.1214	0.351	0.3929	0.4547	0.9576
5-72052632	5	72052632	GRMZM2G098301_GShoot	-0.1162	0.0676	0.3243	1.1703	0.7238	Diff_EaHT	-1.1278	0.6324	0.3438	0.199	0.9829
5-72052668	5	72052668	GRMZM2G098301_GShoot	-0.1436	0.0197	0.4122	1.7045	0.6308	Diff_EaHT	4.3575	0.0462	0.3616	1.3352	0.8558
5-72052884	5	72052884	GRMZM2G098301_GShoot	-0.0194	0.7787	0.277	0.1087	0.9773	Diff_EaHT	1.3758	0.5844	0.1964	0.2333	0.9804
5-72052901	5	72052901	GRMZM2G098301_GShoot	-0.0884	0.1477	0.4662	0.8307	0.8018	Diff_EaHT	2.5949	0.2142	0.3973	0.6691	0.935
5-72052932	5	72052932	GRMZM2G098301_GShoot	-0.1226	0.239	0.1047	0.6215	0.854	Diff_EaHT	5.2744	0.2452	0.0625	0.6104	0.9411
5-72052951	5	72052951	GRMZM2G098301_GShoot	0.2465	0.0348	0.0777	1.4585	0.6701	Diff_EaHT	3.678	0.3838	0.058	0.4159	0.9612
5-72053058	5	72053058	GRMZM2G098301_GShoot	0.18	0.1786	0.0507	0.7481	0.8218	Diff_EaHT	-0.7959	0.8514	0.0625	0.0699	0.9937
5-72053811	5	72053811	GRMZM2G098301_GShoot	-0.0523	0.4552	0.3074	0.3418	0.9212	Diff_EaHT	3.4601	0.2004	0.192	0.698	0.9312
5-72053941	5	72053941	GRMZM2G098301_GShoot	0.1456	0.2147	0.0777	0.6682	0.8421	Diff_EaHT	6.2311	0.1313	0.0625	0.8817	0.9113
5-72054121	5	72054121	GRMZM2G098301_GShoot	-0.1063	0.1178	0.3074	0.9287	0.7783	Diff_EaHT	1.0659	0.6974	0.1786	0.1565	0.9872
5-72054398	5	72054398	GRMZM2G098301_GShoot	-0.1029	0.1107	0.3649	0.9558	0.7706	Diff_EaHT	-0.5856	0.7945	0.4241	0.0999	0.9923
5-72054726	5	72054726	GRMZM2G098301_GShoot	-0.099	0.1086	0.4426	0.9642	0.7689	Diff_EaHT	1.0402	0.6449	0.4821	0.1905	0.9836
5-72054812	5	72054812	GRMZM2G098301_GShoot	-0.1062	0.0888	0.4122	1.0515	0.7497	Diff_EaHT	1.2266	0.5817	0.4777	0.2353	0.9802
5-72054934	5	72054934	GRMZM2G098301_GShoot	-0.1644	0.1293	0.098	0.8883	0.7876	Diff_EaHT	7.5223	0.0849	0.0714	1.071	0.8894
5-72055535	5	72055535	GRMZM2G098301_GShoot	-0.0583	0.3387	0.4966	0.4702	0.8922	Diff_EaHT	-0.1309	0.9523	0.4732	0.0212	0.9979
5-72055912	5	72055912	GRMZM2G098301_GShoot	-0.0841	0.1701	0.473	0.7694	0.8168	Diff_EaHT	3.3072	0.1415	0.3214	0.8492	0.9146
5-72055950	5	72055950	GRMZM2G098301_GShoot	-0.0714	0.3114	0.2838	0.5067	0.8836	Diff_EaHT	3.2397	0.2495	0.1652	0.6028	0.9424
5-72056025	5	72056025	GRMZM2G098301_GShoot	-0.1184	0.0548	0.4392	1.261	0.7062	Diff_EaHT	2.5231	0.2552	0.4955	0.5931	0.9431
5-72056029	5	72056029	GRMZM2G098301_GShoot	-0.1204	0.0814	0.25	1.0894	0.7409	Diff_EaHT	2.0733	0.4335	0.2545	0.363	0.9659
5-72056090	5	72056090	GRMZM2G098301_GShoot	-0.0792	0.4788	0.0912	0.3198	0.9274	Diff_EaHT	6.5535	0.1735	0.0536	0.7608	0.9268
5-72056092	5	72056092	GRMZM2G098301_GShoot	0.1096	0.2449	0.1182	0.611	0.8568	Diff_EaHT	-2.6524	0.3758	0.1339	0.425	0.9603
5-72056130	5	72056130	GRMZM2G098301_GShoot	-0.1033	0.2816	0.1318	0.5504	0.8724	Diff_EaHT	3.1419	0.4688	0.067	0.329	0.9692
5-72056171	5	72056171	GRMZM2G098301_GShoot	0.0348	0.7236	0.098	0.1405	0.9698	Diff_EaHT	4.7137	0.2209	0.0759	0.6558	0.9365
5-72056185	5	72056185	GRMZM2G098301_GShoot	-0.0876	0.1533	0.4054	0.8143	0.806	Diff_EaHT	-2.3538	0.3005	0.3973	0.5222	0.9508
5-72056246	5	72056246	GRMZM2G098301_GShoot	-0.1255	0.0401	0.4122	1.3968	0.6804	Diff_EaHT	-2.3538	0.3005	0.3973	0.5222	0.9508
5-72056253	5	72056253	GRMZM2G098301_GShoot	-0.1613	0.0156	0.277	1.8078	0.616	Diff_EaHT	1.4839	0.5818	0.2723	0.2352	0.9802
5-72056266	5	72056266	GRMZM2G098301_GShoot	-0.1613	0.0156	0.277	1.8078	0.616	Diff_EaHT	1.7513	0.5195	0.2679	0.2844	0.9749
5-72056268	5	72056268	GRMZM2G098301_GShoot	-0.1304	0.0343	0.473	1.4642	0.6692	Diff_EaHT	-0.6679	0.7618	0.4732	0.1182	0.9906
5-72056296	5	72056296	GRMZM2G098301_GShoot	-0.1613	0.0156	0.277	1.8078	0.616	Diff_EaHT	1.7513	0.5195	0.2679	0.2844	0.9749
5-72056323	5	72056323	GRMZM2G098301_GShoot	0.0434	0.6545	0.1014	0.1841	0.9602	Diff_EaHT	3.8414	0.3065	0.0804	0.5136	0.9512
5-72056327	5	72056327	GRMZM2G098301_GShoot	-0.0313	0.7796	0.0811	0.1081	0.9775	Diff_EaHT	-5.0135	0.177	0.0893	0.7521	0.9277
5-72056331	5	72056331	GRMZM2G098301_GShoot	-0.1148	0.0688	0.3446	1.1627	0.7248	Diff_EaHT	0.3379	0.888	0.3393	0.0516	0.9951
5-72056350	5	72056350	GRMZM2G098301_GShoot	0.0437	0.6988	0.0777	0.1556	0.9661	Diff_EaHT	-5.0793	0.1805	0.0848	0.7436	0.9294
5-72056368	5	72056368	GRMZM2G098301_GShoot	-0.1519	0.0201	0.3007	1.6966	0.6318	Diff_EaHT	0.0402	0.9881	0.2768	0.0052	0.9993
5-72056401	5	72056401	GRMZM2G098301_GShoot	0.0138	0.8983	0.0878	0.0466	0.9907	Diff_EaHT	-4.7095	0.1888	0.0938	0.7239	0.9298
5-72056466	5	72056466	GRMZM2G098301_GShoot	-0.1094	0.0737	0.4155	1.1323	0.7315	Diff_EaHT	-1.6115	0.4813	0.3929	0.3175	0.9709
5-72056475	5	72056475	GRMZM2G098301_GShoot	-0.1613	0.0156	0.277	1.8078	0.616	Diff_EaHT	1.7513	0.5195	0.2679	0.2844	0.9749
5-72056476	5	72056476	GRMZM2G098301_GShoot	-0.1613	0.0156	0.277	1.8078	0.616	Diff_EaHT	1.7513	0.5195	0.2679	0.2844	0.9749
5-72056477	5	72056477	GRMZM2G098301_GShoot	-0.0893	0.1484	0.4662	0.8284	0.8026	Diff_EaHT	-0.8018	0.7186	0.4821	0.1435	0.9888
5-72056496	5	72056496	GRMZM2G098301_GShoot	0.0549	0.6156	0.0845	0.2107	0.9544	Diff_EaHT	-3.5339	0.3363	0.0893	0.4733	0.9557
5-72056498	5	72056498	GRMZM2G098301_GShoot	0.1423	0.2721	0.0574	0.5653	0.8683	Diff_EaHT	-3.7634	0.324	0.0848	0.4895	0.9534
5-72056510	5	72056510	GRMZM2G098301_GShoot	-0.077	0.2129	0.4696	0.6717	0.8408	Diff_EaHT	-0.7172	0.7472	0.4866	0.1265	0.9899
5-72056512	5	72056512	GRMZM2G098301_GShoot	-0.1136	0.0782	0.375	1.1067	0.7374	Diff_EaHT	0.8059	0.7213	0.4643	0.1419	0.9889
5-72056532	5	72056532	GRMZM2G098301_GShoot	-0.0889	0.1597	0.3412	0.7966	0.8114	Diff_EaHT	-0.6012	0.7986	0.3616	0.0977	0.9925
5-72056560	5	72056560	GRMZM2G098301_GShoot	0.1423	0.2721	0.0574	0.5653	0.8683	Diff_EaHT	-3.7634	0.324	0.0848	0.4895	0.9534
5-72056615	5	72056615	GRMZM2G098301_GShoot	0.0358	0.7073	0.1047	0.1504	0.9675	Diff_EaHT	3.8414	0.3065	0.0804	0.5136	0.9512
5-72056643	5	72056643	GRMZM2G098301_GShoot	-0.1013	0.1096	0.3378	0.96	0.7697	Diff_EaHT	-0.8787	0.7097	0.3616	0.1489	0.9881
5-72056644	5	72056644	GRMZM2G098301_GShoot	-0.1011	0.1008	0.4764	0.9966	0.7611	Diff_EaHT	-0.8462	0.7019	0.4821	0.1537	0.9876
5-72056662	5	72056662	GRMZM2G098301_GShoot	0.044	0.6086	0.1385	0.2157	0.9529	Diff_EaHT	1.4032	0.6802	0.1071	0.1673	0.9861
5-72056666	5	72056666	GRMZM2G098301_GShoot	-0.117	0.0555	0.4223	1.2554	0.707	Diff_EaHT	-2.3067	0.3106	0.4018	0.5078	0.9514
5-72056670	5	72056670	GRMZM2G098301_GShoot	-0.1617	0.0156	0.2736	1.8082	0.6159	Diff_EaHT	1.4839	0.5818	0.2723	0.2352	0.9802
5-72056695	5	72056695	GRMZM2G098301_GShoot	0.093	0.3102	0.125	0.5084	0.8831	Diff_EaHT	-5.8886	0.0542	0.1295	1.2662	0.8659
5-72056741	5	72056741	GRMZM2G098301_GShoot	0.0434	0.6545	0.1014	0.1841	0.9602	Diff_EaHT	3.8414	0.3065	0.0804	0.5136	0.9512
5-72056760	5	72056760	GRMZM2G098301_GShoot	-0.1061	0.0825	0.4189	1.0835	0.7425	Diff_EaHT	-2.1669	0.338	0.4063	0.4711	0.9557
5-72056762	5	72056762	GRMZM2G098301_GShoot	-0.1014	0.0999	0.473	1.0004	0.7602	Diff_EaHT	-0.7341	0.739	0.4866	0.1313	0.9899
5-72056793	5	72056793	GRMZM2G098301_GShoot	-0.1157	0.0575	0.4324	1.2401	0.7101	Diff_EaHT	-2.2684	0.315	0.4107	0.5016	0.9521
5-72056804	5	72056804	GRMZM2G098301_GShoot	0.1871	0.1482	0.0574	0.8292	0.8023	Diff_EaHT	-7.3762	0.0536	0.0848	1.2706	0.8651
5-72056810	5	72056810	GRMZM2G098301_GShoot	-0.0556	0.5803	0.098	0.2363	0.9477	Diff_EaHT	3.4658	0.3431	0.1027	0.4646	0.9563
5-72056881	5	72056881	GRMZM2G098301_GShoot	-0.1031	0.0859	0.4561	1.0658	0.7468	Diff_EaHT	-2.2829	0.3109	0.4241	0.5074	0.9514
5-72057124	5	72057124	GRMZM2G098301_GShoot	0.0734	0.3283	0.2095	0.4837	0.8893	Diff_EaHT	-1.5648	0.5544	0.1875	0.2561	0.9777
5-72057160	5	72057160	GRMZM2G098301_GShoot	0.0303	0.6994	0.1757	0.1553	0.9663	Diff_EaHT	-0.3541	0.9134	0.1205	0.0393	0.9961
5-72057183	5	72057183	GRMZM2G098301_GShoot	0.0393	0.6215	0.1689	0.2066	0.9555	Diff_EaHT	-0.3541	0.9134	0.1205	0.0393	0.9961
5-72057191	5	72057191	GRMZM2G098301_GShoot	0.0906	0.3574	0.098	0.4469	0.8972	Diff_EaHT	3.8414	0.3065	0.0804	0.5136	0.9512
5-72057192	5	72057192	GRMZM2G098301_GShoot	-0.1697	0.0489	0.1385	1.3102	0.6999	Diff_EaHT	1.8773	0.5649	0.1964	0.2481	0.9786
5-72057203	5	72057203	GRMZM2G098301_GShoot	0.1423	0.2721	0.0574	0.5653	0.8683	Diff_EaHT	-5.0135	0.177	0.0893	0.7521	0.9277
5-72057323	5	72057323	GRMZM2G098301_GShoot	-0.1831	0.0967	0.0811	1.0145	0.7583	Diff_EaHT	2.2396	0.5189	0.1652	0.2849	0.9749
5-72057343	5	72057343	GRMZM2G098301_GShoot	-0.172	0.1285	0.0777	0.891	0.787	Diff_EaHT	2.15	0.5523	0.1652	0.2578	0.9774
5-72057406	5	72057406	GRMZM2G098301_GShoot	0.133	0.1991	0.0878	0.701	0.833	Diff_EaHT	1.9712	0.6127	0.0759	0.2127	0.9815
5-72057408	5	72057408	GRMZM2G098301_GShoot	-0.172	0.1285	0.0777	0.891	0.787	Diff_EaHT	2.15	0.5523	0.1652	0.2578	0.9774
5-72057442	5	72057442	GRMZM2G098301_GShoot	0.0534	0.6178	0.0878	0.2091	0.9548	Diff_EaHT	5.1449	0.2206	0.058	0.6564	0.9364
5-72057454	5	72057454	GRMZM2G098301_GShoot	0.1423	0.2721	0.0574	0.5653	0.8683	Diff_EaHT	-5.0135	0.177	0.0893	0.7521	0.9277
5-72057522	5	72057522	GRMZM2G098301_GShoot	0.0099	0.9244	0.1014	0.0341	0.9934	Diff_EaHT	8.386	0.0536	0.0625	1.2708	0.865
5-72057597	5	72057597	GRMZM2G098301_GShoot	-0.1026	0.1783	0.2534	0.7488	0.8216	Diff_EaHT	0.9303	0.7151	0.3661	0.1456	0.9886
5-72057627	5	72057627	GRMZM2G098301_GShoot	0.1053	0.3431	0.0811	0.4645	0.8936	Diff_EaHT	-7.0634	0.0488	0.0938	1.3114	0.8581
5-72057633	5	72057633	GRMZM2G098301_GShoot	0.1652	0.1691	0.0709	0.7718	0.8164	Diff_EaHT	3.443	0.435	0.0536	0.3615	0.9661
5-72057639	5	72057639	GRMZM2G098301_GShoot	-0.0942	0.3024	0.1284	0.5195	0.8813	Diff_EaHT	10.3539	0.0164	0.0625	1.7843	0.7811
5-72057648	5	72057648	GRMZM2G098301_GShoot	0.0647	0.5313	0.098	0.2746	0.9385	Diff_EaHT	1.7746	0.6379	0.0759	0.1952	0.9833
5-72057663	5	72057663	GRMZM2G098301_GShoot	0.0108	0.9144	0.1115	0.0389	0.9923	Diff_EaHT	6.5417	0.1074	0.0714	0.9688	0.9023
5-72057672	5	72057672	GRMZM2G098301_GShoot	-0.1524	0.0606	0.1757	1.2175	0.7151	Diff_EaHT	3.3439	0.3311	0.1027	0.48	0.9546
5-72057676	5	72057676	GRMZM2G098301_GShoot	-0.0112	0.9125	0.1081	0.0398	0.9921	Diff_EaHT	6.4422	0.1249	0.067	0.9034	0.9088
5-72057914	5	72057914	GRMZM2G098301_GShoot	-0.1396	0.1058	0.1419	0.9756	0.7662	Diff_EaHT	1.5343	0.635	0.1964	0.1972	0.9831
5-72057915	5	72057915	GRMZM2G098301_GShoot	-0.1794	0.0029	0.4324	2.5374	0.5436	Diff_EaHT	-2.41	0.3041	0.4196	0.517	0.9509
5-72057920	5	72057920	GRMZM2G098301_GShoot	-0.1338	0.2635	0.0676	0.5792	0.8645	Diff_EaHT	1.403	0.7179	0.1295	0.1439	0.9888
5-72057961	5	72057961	GRMZM2G098301_GShoot	0.1423	0.2721	0.0574	0.5653	0.8683	Diff_EaHT	-5.0135	0.177	0.0893	0.7521	0.9277
5-72057989	5	72057989	GRMZM2G098301_GShoot	-0.2293	0.0319	0.0912	1.4963	0.6656	Diff_EaHT	2.9971	0.3904	0.1741	0.4085	0.962
5-72058010	5	72058010	GRMZM2G098301_GShoot	-0.2985	0.0042	0.0946	2.3773	0.5629	Diff_EaHT	2.9971	0.3904	0.1741	0.4085	0.962
5-72058130	5	72058130	GRMZM2G098301_GShoot	0.0375	0.5352	0.4831	0.2715	0.9392	Diff_EaHT	0.2468	0.9139	0.4688	0.0391	0.9962
5-72058201	5	72058201	GRMZM2G098301_GShoot	-0.1942	0.0013	0.4662	2.8759	0.4804	Diff_EaHT	-0.9075	0.6943	0.4152	0.1585	0.9868
5-72058227	5	72058227	GRMZM2G098301_GShoot	-0.0347	0.6041	0.277	0.2189	0.952	Diff_EaHT	-0.3704	0.8731	0.3304	0.0589	0.9946
5-72058324	5	72058324	GRMZM2G098301_GShoot	0.0376	0.7568	0.0642	0.121	0.9748	Diff_EaHT	-6.7273	0.0868	0.0759	1.0614	0.8912
5-72058409	5	72058409	GRMZM2G098301_GShoot	-0.0633	0.3318	0.4155	0.4791	0.8903	Diff_EaHT	-1.882	0.4084	0.3973	0.3889	0.9628
5-72058438	5	72058438	GRMZM2G098301_GShoot	-0.0573	0.4364	0.2162	0.3601	0.9168	Diff_EaHT	4.2648	0.1249	0.1741	0.9033	0.9088
5-72058484	5	72058484	GRMZM2G098301_GShoot	-0.083	0.5998	0.0608	0.222	0.9514	Diff_EaHT	-13.8727	0.002	0.1339	2.6895	0.694
5-72058549	5	72058549	GRMZM2G098301_GShoot	0.0247	0.7121	0.2872	0.1475	0.9681	Diff_EaHT	-0.7182	0.7841	0.2054	0.1057	0.9918
5-72058556	5	72058556	GRMZM2G098301_GShoot	0.0533	0.3882	0.3885	0.411	0.9046	Diff_EaHT	-1.5479	0.4937	0.308	0.3065	0.9723
5-72058633	5	72058633	GRMZM2G098301_GShoot	-0.0144	0.9037	0.0676	0.044	0.9913	Diff_EaHT	-5.1168	0.2215	0.0714	0.6547	0.9366
5-72058636	5	72058636	GRMZM2G098301_GShoot	0.0154	0.8128	0.2905	0.09	0.9814	Diff_EaHT	-2.0932	0.384	0.2366	0.4157	0.9612
5-72058658	5	72058658	GRMZM2G098301_GShoot	-0.0144	0.9037	0.0676	0.044	0.9913	Diff_EaHT	-5.1168	0.2215	0.0714	0.6547	0.9366
5-72058674	5	72058674	GRMZM2G098301_GShoot	-0.0632	0.2942	0.473	0.5314	0.878	Diff_EaHT	1.0784	0.6317	0.4732	0.1995	0.9828
5-72058716	5	72058716	GRMZM2G098301_GShoot	-0.0238	0.7101	0.375	0.1487	0.9677	Diff_EaHT	1.5487	0.5217	0.3527	0.2826	0.9751
5-72058848	5	72058848	GRMZM2G098301_GShoot	-0.0666	0.3056	0.3649	0.5148	0.8818	Diff_EaHT	-2.4081	0.2772	0.4732	0.5572	0.9459
5-72058855	5	72058855	GRMZM2G098301_GShoot	-0.0711	0.2852	0.3412	0.5449	0.874	Diff_EaHT	-0.9284	0.6952	0.4286	0.1579	0.9869
5-72058856	5	72058856	GRMZM2G098301_GShoot	-0.0875	0.1894	0.3412	0.7225	0.8281	Diff_EaHT	-0.9158	0.7011	0.4286	0.1542	0.9875
5-72058865	5	72058865	GRMZM2G098301_GShoot	-0.0874	0.1946	0.3311	0.7108	0.83	Diff_EaHT	-0.9359	0.6933	0.4152	0.1591	0.9867
5-72058872	5	72058872	GRMZM2G098301_GShoot	0.0393	0.5473	0.2838	0.2617	0.9413	Diff_EaHT	-1.3412	0.5822	0.2411	0.2349	0.9803
5-72058875	5	72058875	GRMZM2G098301_GShoot	-0.0129	0.9112	0.0709	0.0404	0.992	Diff_EaHT	-5.4354	0.1769	0.0759	0.7522	0.9277
5-72058877	5	72058877	GRMZM2G098301_GShoot	-0.0792	0.2366	0.3378	0.626	0.8527	Diff_EaHT	-0.8821	0.7108	0.4196	0.1482	0.9883
5-72058887	5	72058887	GRMZM2G098301_GShoot	-0.0792	0.2366	0.3378	0.626	0.8527	Diff_EaHT	-0.8821	0.7108	0.4196	0.1482	0.9883
5-72058892	5	72058892	GRMZM2G098301_GShoot	0.0582	0.3713	0.2872	0.4303	0.8995	Diff_EaHT	-1.3412	0.5822	0.2411	0.2349	0.9803
5-72058896	5	72058896	GRMZM2G098301_GShoot	0.0212	0.7298	0.4493	0.1368	0.9706	Diff_EaHT	1.0938	0.6432	0.3438	0.1916	0.9835
5-72058897	5	72058897	GRMZM2G098301_GShoot	-0.0792	0.2366	0.3378	0.626	0.8527	Diff_EaHT	-0.8821	0.7108	0.4196	0.1482	0.9883
5-72058936	5	72058936	GRMZM2G098301_GShoot	-0.0988	0.1169	0.402	0.9321	0.7772	Diff_EaHT	-0.9962	0.6627	0.4821	0.1787	0.9849
5-72059027	5	72059027	GRMZM2G098301_GShoot	-0.025	0.6846	0.4155	0.1646	0.9642	Diff_EaHT	-0.8527	0.6975	0.4286	0.1565	0.9872
5-72059031	5	72059031	GRMZM2G098301_GShoot	-0.0645	0.3017	0.4189	0.5204	0.8811	Diff_EaHT	-0.5925	0.7927	0.4643	0.1009	0.9922
5-72059033	5	72059033	GRMZM2G098301_GShoot	-0.0601	0.3339	0.4189	0.4763	0.8908	Diff_EaHT	-0.9135	0.6891	0.4643	0.1617	0.9865
5-72059041	5	72059041	GRMZM2G098301_GShoot	-0.0539	0.4433	0.2534	0.3533	0.9186	Diff_EaHT	-0.3846	0.8762	0.308	0.0574	0.9947
5-72059047	5	72059047	GRMZM2G098301_GShoot	0.0118	0.8478	0.4257	0.0717	0.9855	Diff_EaHT	-0.1897	0.9339	0.4063	0.0297	0.9974
5-72059051	5	72059051	GRMZM2G098301_GShoot	-0.0338	0.596	0.3953	0.2248	0.9506	Diff_EaHT	-2.467	0.289	0.4509	0.5391	0.9488
5-72059162	5	72059162	GRMZM2G098301_GShoot	-0.0554	0.5461	0.1284	0.2628	0.9411	Diff_EaHT	3.2841	0.3019	0.1116	0.5202	0.9508
5-72059175	5	72059175	GRMZM2G098301_GShoot	-0.0994	0.1382	0.2905	0.8596	0.7949	Diff_EaHT	2.988	0.2228	0.2768	0.6521	0.9371
5-72059290	5	72059290	GRMZM2G098301_GShoot	-0.0549	0.3821	0.4358	0.4178	0.9027	Diff_EaHT	1.6152	0.4876	0.4821	0.3119	0.9719
5-72059312	5	72059312	GRMZM2G098301_GShoot	-0.0846	0.178	0.4899	0.7495	0.8213	Diff_EaHT	-0.6348	0.7895	0.4554	0.1027	0.9922
5-72059314	5	72059314	GRMZM2G098301_GShoot	-0.0622	0.3785	0.2635	0.422	0.9017	Diff_EaHT	3.2366	0.2512	0.1518	0.6	0.9425
5-72059319	5	72059319	GRMZM2G098301_GShoot	-0.0604	0.3256	0.4493	0.4873	0.8887	Diff_EaHT	1.3806	0.5765	0.2946	0.2392	0.9795
5-72059461	5	72059461	GRMZM2G098301_GShoot	0.124	0.2362	0.0878	0.6268	0.8526	Diff_EaHT	-5.6947	0.1295	0.0848	0.8879	0.9109
5-72059717	5	72059717	GRMZM2G098301_GShoot	-0.1216	0.2411	0.0946	0.6177	0.855	Diff_EaHT	0.3936	0.908	0.1786	0.0419	0.9959
5-72059720	5	72059720	GRMZM2G098301_GShoot	-0.1389	0.2498	0.0676	0.6024	0.8591	Diff_EaHT	1.7602	0.6485	0.1429	0.1881	0.984
5-72059801	5	72059801	GRMZM2G098301_GShoot	-0.0676	0.2889	0.3682	0.5393	0.8756	Diff_EaHT	0.7057	0.7746	0.3348	0.1109	0.9915
5-72059804	5	72059804	GRMZM2G098301_GShoot	-0.0976	0.1552	0.2635	0.8091	0.8075	Diff_EaHT	2.6524	0.3233	0.2589	0.4905	0.9532
5-72059806	5	72059806	GRMZM2G098301_GShoot	-0.0005	0.996	0.0912	0.0017	0.9995	Diff_EaHT	-3.5476	0.4709	0.0536	0.3271	0.9696
5-72059856	5	72059856	GRMZM2G098301_GShoot	-0.0756	0.2657	0.3243	0.5756	0.8655	Diff_EaHT	0.0301	0.99	0.4063	0.0044	0.9993
5-72059857	5	72059857	GRMZM2G098301_GShoot	0.0173	0.7759	0.4358	0.1102	0.9768	Diff_EaHT	-1.1458	0.6178	0.3482	0.2092	0.9819
5-72059878	5	72059878	GRMZM2G098301_GShoot	-0.049	0.5187	0.1926	0.2851	0.9359	Diff_EaHT	0.8996	0.7642	0.2143	0.1168	0.9909
5-72059889	5	72059889	GRMZM2G098301_GShoot	-0.0095	0.8772	0.4155	0.0569	0.9885	Diff_EaHT	-0.5411	0.8166	0.3259	0.088	0.993
5-72059906	5	72059906	GRMZM2G098301_GShoot	-0.054	0.4611	0.2128	0.3362	0.9227	Diff_EaHT	-0.3474	0.905	0.2232	0.0433	0.9957
5-72059911	5	72059911	GRMZM2G098301_GShoot	-0.0927	0.1682	0.3311	0.7741	0.8159	Diff_EaHT	-0.0806	0.9732	0.4152	0.0118	0.999
5-72059916	5	72059916	GRMZM2G098301_GShoot	0.0051	0.965	0.0709	0.0155	0.9969	Diff_EaHT	-4.7292	0.2374	0.0759	0.6245	0.9409
5-72059917	5	72059917	GRMZM2G098301_GShoot	-0.0016	0.9795	0.4358	0.009	0.9983	Diff_EaHT	-0.86	0.715	0.3527	0.1457	0.9886
5-72059918	5	72059918	GRMZM2G098301_GShoot	-0.0821	0.276	0.1959	0.5592	0.87	Diff_EaHT	-0.6115	0.8409	0.2054	0.0753	0.9931
5-72059930	5	72059930	GRMZM2G098301_GShoot	-0.0727	0.279	0.3345	0.5544	0.8711	Diff_EaHT	-0.4042	0.8657	0.4152	0.0626	0.9945
5-72059934	5	72059934	GRMZM2G098301_GShoot	-0.0694	0.3466	0.2095	0.4601	0.8942	Diff_EaHT	0.394	0.8941	0.2188	0.0486	0.9954
5-72059975	5	72059975	GRMZM2G098301_GShoot	0.0192	0.786	0.2399	0.1046	0.9781	Diff_EaHT	-0.4763	0.8636	0.183	0.0637	0.9943
5-72060017	5	72060017	GRMZM2G098301_GShoot	-0.029	0.636	0.4595	0.1965	0.9572	Diff_EaHT	0.239	0.9171	0.3616	0.0376	0.9964
5-72060030	5	72060030	GRMZM2G098301_GShoot	-0.0802	0.1855	0.4764	0.7318	0.8252	Diff_EaHT	-2.8497	0.1859	0.4866	0.7307	0.9298
5-72060035	5	72060035	GRMZM2G098301_GShoot	0.0172	0.8567	0.1216	0.0672	0.9863	Diff_EaHT	6.6726	0.0582	0.0893	1.2348	0.8726
5-72060093	5	72060093	GRMZM2G098301_GShoot	-0.0254	0.8272	0.0709	0.0824	0.9829	Diff_EaHT	-5.1168	0.2215	0.0714	0.6547	0.9366
5-72060118	5	72060118	GRMZM2G098301_GShoot	-0.0254	0.8272	0.0709	0.0824	0.9829	Diff_EaHT	-5.1168	0.2215	0.0714	0.6547	0.9366
5-72060174	5	72060174	GRMZM2G098301_GShoot	-0.1779	0.1033	0.0845	0.9857	0.7642	Diff_EaHT	2.5951	0.4883	0.1607	0.3113	0.9721
5-72060175	5	72060175	GRMZM2G098301_GShoot	-0.0822	0.2245	0.3277	0.6487	0.8469	Diff_EaHT	-0.0778	0.9738	0.4196	0.0115	0.999
5-72060211	5	72060211	GRMZM2G098301_GShoot	-0.0254	0.8272	0.0709	0.0824	0.9829	Diff_EaHT	-6.5084	0.1077	0.0759	0.9679	0.9023
5-72060235	5	72060235	GRMZM2G098301_GShoot	-0.0822	0.2245	0.3277	0.6487	0.8469	Diff_EaHT	-0.2556	0.9143	0.4107	0.0389	0.9962
5-72060243	5	72060243	GRMZM2G098301_GShoot	-0.0729	0.2815	0.3243	0.5505	0.8723	Diff_EaHT	-0.7347	0.7602	0.4063	0.1191	0.9905
5-72060244	5	72060244	GRMZM2G098301_GShoot	-0.0909	0.1781	0.3345	0.7492	0.8214	Diff_EaHT	0.0828	0.9721	0.4196	0.0123	0.9989
5-72060258	5	72060258	GRMZM2G098301_GShoot	-0.0858	0.2017	0.3345	0.6954	0.8345	Diff_EaHT	-0.6827	0.7735	0.4196	0.1116	0.9915
5-72060299	5	72060299	GRMZM2G098301_GShoot	-0.0491	0.447	0.3885	0.3497	0.9194	Diff_EaHT	-1.9746	0.4249	0.3839	0.3717	0.9652
5-72060309	5	72060309	GRMZM2G098301_GShoot	-0.1355	0.1416	0.1149	0.849	0.7978	Diff_EaHT	-0.2678	0.9382	0.1741	0.0277	0.9977
5-72060328	5	72060328	GRMZM2G098301_GShoot	-0.1501	0.1668	0.0845	0.7778	0.8149	Diff_EaHT	2.5681	0.4983	0.1518	0.3025	0.9726
5-72060372	5	72060372	GRMZM2G098301_GShoot	-0.1006	0.1115	0.4223	0.9526	0.7717	Diff_EaHT	-0.0486	0.9842	0.3884	0.0069	0.9991
5-72060385	5	72060385	GRMZM2G098301_GShoot	-0.0901	0.1804	0.3311	0.7437	0.8225	Diff_EaHT	0.0343	0.9885	0.4196	0.005	0.9993
5-72060389	5	72060389	GRMZM2G098301_GShoot	-0.1021	0.1673	0.2128	0.7766	0.8152	Diff_EaHT	-2.2022	0.4223	0.2679	0.3744	0.9647
5-72060402	5	72060402	GRMZM2G098301_GShoot	-0.1006	0.1115	0.4223	0.9526	0.7717	Diff_EaHT	-0.0486	0.9842	0.3884	0.0069	0.9991
5-72060409	5	72060409	GRMZM2G098301_GShoot	-0.1006	0.1115	0.4223	0.9526	0.7717	Diff_EaHT	-0.0486	0.9842	0.3884	0.0069	0.9991
5-72060427	5	72060427	GRMZM2G098301_GShoot	-0.0943	0.1372	0.4358	0.8626	0.7941	Diff_EaHT	0.0864	0.9717	0.4018	0.0125	0.9989
5-72060428	5	72060428	GRMZM2G098301_GShoot	0.0274	0.699	0.2365	0.1556	0.9661	Diff_EaHT	-0.4763	0.8636	0.183	0.0637	0.9943
5-72060440	5	72060440	GRMZM2G098301_GShoot	-0.0943	0.1372	0.4358	0.8626	0.7941	Diff_EaHT	0.0864	0.9717	0.4018	0.0125	0.9989
5-72060449	5	72060449	GRMZM2G098301_GShoot	-0.0953	0.1306	0.4088	0.8842	0.7888	Diff_EaHT	-0.6977	0.7707	0.3705	0.1131	0.9914
5-72060450	5	72060450	GRMZM2G098301_GShoot	-0.1005	0.1116	0.402	0.9522	0.7718	Diff_EaHT	-1.521	0.5266	0.3661	0.2785	0.9756
5-72060454	5	72060454	GRMZM2G098301_GShoot	0.0274	0.699	0.2365	0.1556	0.9661	Diff_EaHT	-0.4763	0.8636	0.183	0.0637	0.9943
5-72060457	5	72060457	GRMZM2G098301_GShoot	-0.0943	0.1372	0.4358	0.8626	0.7941	Diff_EaHT	0.0864	0.9717	0.4018	0.0125	0.9989
5-72060464	5	72060464	GRMZM2G098301_GShoot	-0.062	0.3113	0.4257	0.5068	0.8836	Diff_EaHT	0.5094	0.8196	0.3795	0.0864	0.993
5-72060465	5	72060465	GRMZM2G098301_GShoot	0.0651	0.3165	0.3277	0.4996	0.8856	Diff_EaHT	-0.0087	0.9973	0.2634	0.0012	0.9998
5-72060469	5	72060469	GRMZM2G098301_GShoot	-0.0875	0.1943	0.3311	0.7116	0.8298	Diff_EaHT	-0.8505	0.7207	0.4196	0.1422	0.9889
5-72060484	5	72060484	GRMZM2G098301_GShoot	-0.0875	0.1943	0.3311	0.7116	0.8298	Diff_EaHT	-0.8505	0.7207	0.4196	0.1422	0.9889
5-72060616	5	72060616	GRMZM2G098301_GShoot	-0.0818	0.1966	0.4223	0.7065	0.8312	Diff_EaHT	-0.3708	0.88	0.3929	0.0555	0.9947
5-72060631	5	72060631	GRMZM2G098301_GShoot	0.0183	0.7941	0.2432	0.1001	0.9793	Diff_EaHT	-0.8043	0.7691	0.1875	0.114	0.9912
5-72060632	5	72060632	GRMZM2G098301_GShoot	-0.0874	0.1687	0.4291	0.7728	0.8161	Diff_EaHT	0.3549	0.8842	0.3973	0.0534	0.9949
5-72060641	5	72060641	GRMZM2G098301_GShoot	-0.0939	0.1382	0.4155	0.8594	0.795	Diff_EaHT	0.2259	0.927	0.3839	0.0329	0.997
5-72060647	5	72060647	GRMZM2G098301_GShoot	-0.0909	0.1795	0.3311	0.7461	0.8219	Diff_EaHT	-0.6532	0.7876	0.4196	0.1037	0.9921
5-72060654	5	72060654	GRMZM2G098301_GShoot	-0.0874	0.1687	0.4291	0.7728	0.8161	Diff_EaHT	0.3549	0.8842	0.3973	0.0534	0.9949
5-72060665	5	72060665	GRMZM2G098301_GShoot	0.0183	0.7941	0.2432	0.1001	0.9793	Diff_EaHT	-0.8043	0.7691	0.1875	0.114	0.9912
5-72060667	5	72060667	GRMZM2G098301_GShoot	-0.0287	0.699	0.2061	0.1555	0.9662	Diff_EaHT	-2.3831	0.3763	0.1741	0.4245	0.9603
5-72060668	5	72060668	GRMZM2G098301_GShoot	-0.0797	0.237	0.3311	0.6253	0.8528	Diff_EaHT	-1.1444	0.6295	0.4196	0.201	0.9826
5-72060678	5	72060678	GRMZM2G098301_GShoot	-0.0874	0.1687	0.4291	0.7728	0.8161	Diff_EaHT	0.3549	0.8842	0.3973	0.0534	0.9949
5-72060679	5	72060679	GRMZM2G098301_GShoot	0.0267	0.7021	0.2466	0.1536	0.9666	Diff_EaHT	-0.7133	0.7926	0.192	0.1009	0.9922
5-72060680	5	72060680	GRMZM2G098301_GShoot	-0.0063	0.9562	0.0743	0.0195	0.9962	Diff_EaHT	-4.7292	0.2374	0.0759	0.6245	0.9409
5-72060681	5	72060681	GRMZM2G098301_GShoot	0.0267	0.7021	0.2466	0.1536	0.9666	Diff_EaHT	-0.7133	0.7926	0.192	0.1009	0.9922
5-72060686	5	72060686	GRMZM2G098301_GShoot	-0.0874	0.1687	0.4291	0.7728	0.8161	Diff_EaHT	0.3549	0.8842	0.3973	0.0534	0.9949
5-72060692	5	72060692	GRMZM2G098301_GShoot	-0.086	0.1747	0.4189	0.7578	0.8193	Diff_EaHT	-0.0985	0.9681	0.3884	0.0141	0.9988
5-72060703	5	72060703	GRMZM2G098301_GShoot	-0.0812	0.2012	0.4324	0.6965	0.8341	Diff_EaHT	0.8656	0.7233	0.4018	0.1407	0.989
5-72060716	5	72060716	GRMZM2G098301_GShoot	-0.0798	0.205	0.402	0.6882	0.8368	Diff_EaHT	1.0812	0.6381	0.4554	0.1951	0.9833
5-72060729	5	72060729	GRMZM2G098301_GShoot	0.0273	0.7264	0.1959	0.1388	0.9702	Diff_EaHT	4.6942	0.1311	0.1161	0.8823	0.9113
5-72060731	5	72060731	GRMZM2G098301_GShoot	0.0183	0.7941	0.2432	0.1001	0.9793	Diff_EaHT	-0.8043	0.7691	0.1875	0.114	0.9912
5-72060740	5	72060740	GRMZM2G098301_GShoot	-0.0756	0.2657	0.3243	0.5756	0.8655	Diff_EaHT	0.2184	0.9278	0.4107	0.0326	0.997
5-72060749	5	72060749	GRMZM2G098301_GShoot	0.002	0.9813	0.152	0.0082	0.9984	Diff_EaHT	7.8768	0.0281	0.0848	1.5518	0.8202
5-72060757	5	72060757	GRMZM2G098301_GShoot	0.0183	0.7941	0.2432	0.1001	0.9793	Diff_EaHT	-0.8043	0.7691	0.1875	0.114	0.9912
5-72060764	5	72060764	GRMZM2G098301_GShoot	-0.2142	0.04	0.0912	1.3979	0.6803	Diff_EaHT	2.8927	0.4237	0.1696	0.3729	0.965
5-72060767	5	72060767	GRMZM2G098301_GShoot	-0.1853	0.0471	0.1149	1.3271	0.6962	Diff_EaHT	1.3034	0.711	0.1741	0.1481	0.9883
5-72060775	5	72060775	GRMZM2G098301_GShoot	-0.1443	0.043	0.2466	1.3663	0.6876	Diff_EaHT	-1.9705	0.4591	0.2902	0.3381	0.9684
5-72060813	5	72060813	GRMZM2G098301_GShoot	-0.0712	0.263	0.4257	0.5801	0.8641	Diff_EaHT	0.8656	0.7233	0.4018	0.1407	0.989
5-72060828	5	72060828	GRMZM2G098301_GShoot	0.0308	0.6937	0.1993	0.1589	0.9654	Diff_EaHT	4.2627	0.1786	0.1116	0.7481	0.9288
5-72060832	5	72060832	GRMZM2G098301_GShoot	0.0475	0.5033	0.2331	0.2982	0.9326	Diff_EaHT	-0.8043	0.7691	0.1875	0.114	0.9912
5-72060833	5	72060833	GRMZM2G098301_GShoot	-0.0534	0.5629	0.1318	0.2496	0.9442	Diff_EaHT	9.0384	0.0159	0.0759	1.7984	0.7797
5-72060834	5	72060834	GRMZM2G098301_GShoot	0.0829	0.4772	0.0811	0.3213	0.927	Diff_EaHT	5.9818	0.1339	0.067	0.8733	0.9118
5-72060844	5	72060844	GRMZM2G098301_GShoot	0.0241	0.7603	0.1926	0.119	0.9749	Diff_EaHT	4.2627	0.1786	0.1116	0.7481	0.9288
5-72060845	5	72060845	GRMZM2G098301_GShoot	-0.0953	0.2086	0.1993	0.6806	0.839	Diff_EaHT	-0.9456	0.7333	0.2679	0.1347	0.9899
5-72060870	5	72060870	GRMZM2G098301_GShoot	-0.1426	0.0518	0.2297	1.2853	0.7031	Diff_EaHT	-1.2546	0.6397	0.2768	0.194	0.9834
5-72060882	5	72060882	GRMZM2G098301_GShoot	0.0183	0.7941	0.2432	0.1001	0.9793	Diff_EaHT	-0.8043	0.7691	0.1875	0.114	0.9912
5-72060889	5	72060889	GRMZM2G098301_GShoot	-0.0822	0.2245	0.3277	0.6487	0.8469	Diff_EaHT	-0.4528	0.8493	0.4107	0.0709	0.9936
5-72060891	5	72060891	GRMZM2G098301_GShoot	0.0288	0.712	0.1993	0.1475	0.9681	Diff_EaHT	2.1921	0.4733	0.1205	0.3249	0.97
5-72060934	5	72060934	GRMZM2G098301_GShoot	-0.1455	0.0503	0.2162	1.2984	0.7014	Diff_EaHT	-1.7813	0.5129	0.2679	0.29	0.9742
5-72060994	5	72060994	GRMZM2G098301_GShoot	-0.0092	0.9099	0.1655	0.041	0.9918	Diff_EaHT	-5.6815	0.0738	0.1161	1.1317	0.8819
5-72061013	5	72061013	GRMZM2G098301_GShoot	-0.1468	0.024	0.348	1.6198	0.6424	Diff_EaHT	-1.7888	0.4618	0.3259	0.3355	0.969
5-72061015	5	72061015	GRMZM2G098301_GShoot	0.0321	0.6484	0.2399	0.1881	0.959	Diff_EaHT	-0.8043	0.7691	0.1875	0.114	0.9912
5-72061021	5	72061021	GRMZM2G098301_GShoot	-0.1026	0.1055	0.4358	0.9767	0.7659	Diff_EaHT	0.159	0.9474	0.4018	0.0235	0.9977
5-72061057	5	72061057	GRMZM2G098301_GShoot	-0.1026	0.1055	0.4358	0.9767	0.7659	Diff_EaHT	0.159	0.9474	0.4018	0.0235	0.9977
5-72061061	5	72061061	GRMZM2G098301_GShoot	-0.023	0.8316	0.0845	0.0801	0.9834	Diff_EaHT	-3.5339	0.3363	0.0893	0.4733	0.9557
5-72061100	5	72061100	GRMZM2G098301_GShoot	-0.0984	0.1205	0.4392	0.9191	0.781	Diff_EaHT	-0.1032	0.9658	0.4063	0.0151	0.9987
5-72061104	5	72061104	GRMZM2G098301_GShoot	-0.0882	0.1954	0.3243	0.709	0.8306	Diff_EaHT	-0.4528	0.8493	0.4107	0.0709	0.9936
5-72061131	5	72061131	GRMZM2G098301_GShoot	0.0135	0.8488	0.2399	0.0712	0.9856	Diff_EaHT	-0.4763	0.8636	0.183	0.0637	0.9943
5-72061133	5	72061133	GRMZM2G098301_GShoot	-0.0873	0.1686	0.4358	0.7733	0.816	Diff_EaHT	-0.1032	0.9658	0.4063	0.0151	0.9987
5-72061138	5	72061138	GRMZM2G098301_GShoot	-0.116	0.2057	0.1182	0.6867	0.8373	Diff_EaHT	-0.8716	0.7858	0.1964	0.1047	0.9919
5-72061155	5	72061155	GRMZM2G098301_GShoot	-0.0832	0.19	0.4324	0.7213	0.8286	Diff_EaHT	-0.1032	0.9658	0.4063	0.0151	0.9987
5-72061176	5	72061176	GRMZM2G098301_GShoot	-0.0616	0.331	0.4223	0.4802	0.89	Diff_EaHT	0.4811	0.8438	0.3884	0.0738	0.9932
5-72061178	5	72061178	GRMZM2G098301_GShoot	-0.0618	0.3291	0.4257	0.4827	0.8895	Diff_EaHT	1.5768	0.5135	0.3884	0.2895	0.9743
5-72061180	5	72061180	GRMZM2G098301_GShoot	-0.0805	0.2318	0.3311	0.6349	0.8503	Diff_EaHT	0.029	0.9903	0.4241	0.0042	0.9994
5-72061183	5	72061183	GRMZM2G098301_GShoot	-0.0604	0.3403	0.4189	0.4681	0.8926	Diff_EaHT	1.5768	0.5135	0.3884	0.2895	0.9743
5-72061184	5	72061184	GRMZM2G098301_GShoot	-0.0822	0.2245	0.3277	0.6487	0.8469	Diff_EaHT	0.3265	0.8917	0.4196	0.0498	0.9952
5-72061186	5	72061186	GRMZM2G098301_GShoot	-0.0653	0.3027	0.4155	0.5191	0.8813	Diff_EaHT	1.2035	0.6269	0.3795	0.2028	0.9825
5-72061196	5	72061196	GRMZM2G098301_GShoot	-0.0832	0.19	0.4324	0.7213	0.8286	Diff_EaHT	0.5012	0.8353	0.4018	0.0782	0.993
5-72061221	5	72061221	GRMZM2G098301_GShoot	-0.0832	0.19	0.4324	0.7213	0.8286	Diff_EaHT	0.5012	0.8353	0.4018	0.0782	0.993
5-72061239	5	72061239	GRMZM2G098301_GShoot	-0.0832	0.19	0.4324	0.7213	0.8286	Diff_EaHT	-0.1032	0.9658	0.4063	0.0151	0.9987
5-72061244	5	72061244	GRMZM2G098301_GShoot	-0.1535	0.1677	0.0811	0.7754	0.8155	Diff_EaHT	1.5176	0.6709	0.1696	0.1734	0.9856
5-72061259	5	72061259	GRMZM2G098301_GShoot	-0.0832	0.19	0.4324	0.7213	0.8286	Diff_EaHT	-0.1032	0.9658	0.4063	0.0151	0.9987
5-72061289	5	72061289	GRMZM2G098301_GShoot	-0.0829	0.1976	0.3514	0.7043	0.832	Diff_EaHT	2.4511	0.3209	0.317	0.4936	0.953
5-72061297	5	72061297	GRMZM2G098301_GShoot	0.0331	0.6209	0.2872	0.207	0.9554	Diff_EaHT	-1.5512	0.5649	0.2143	0.248	0.9786
5-72061303	5	72061303	GRMZM2G098301_GShoot	-0.0832	0.19	0.4324	0.7213	0.8286	Diff_EaHT	0.0864	0.9717	0.4018	0.0125	0.9989
5-72061322	5	72061322	GRMZM2G098301_GShoot	-0.0832	0.19	0.4324	0.7213	0.8286	Diff_EaHT	0.0864	0.9717	0.4018	0.0125	0.9989
5-72061333	5	72061333	GRMZM2G098301_GShoot	-0.0832	0.19	0.4324	0.7213	0.8286	Diff_EaHT	0.0864	0.9717	0.4018	0.0125	0.9989
5-72061335	5	72061335	GRMZM2G098301_GShoot	-0.0832	0.19	0.4324	0.7213	0.8286	Diff_EaHT	0.0864	0.9717	0.4018	0.0125	0.9989
5-72061381	5	72061381	GRMZM2G098301_GShoot	-0.0822	0.2245	0.3277	0.6487	0.8469	Diff_EaHT	-0.2728	0.9095	0.4152	0.0412	0.9959
5-72061403	5	72061403	GRMZM2G098301_GShoot	-0.0832	0.19	0.4324	0.7213	0.8286	Diff_EaHT	0.0864	0.9717	0.4018	0.0125	0.9989
5-72061411	5	72061411	GRMZM2G098301_GShoot	-0.0832	0.19	0.4324	0.7213	0.8286	Diff_EaHT	0.0864	0.9717	0.4018	0.0125	0.9989
5-72061412	5	72061412	GRMZM2G098301_GShoot	-0.0832	0.19	0.4324	0.7213	0.8286	Diff_EaHT	0.0864	0.9717	0.4018	0.0125	0.9989
5-72061424	5	72061424	GRMZM2G098301_GShoot	-0.0681	0.2836	0.4358	0.5473	0.8733	Diff_EaHT	0.2684	0.9122	0.4063	0.0399	0.996
5-72061430	5	72061430	GRMZM2G098301_GShoot	-0.0832	0.19	0.4324	0.7213	0.8286	Diff_EaHT	0.0864	0.9717	0.4018	0.0125	0.9989
5-72061431	5	72061431	GRMZM2G098301_GShoot	0.1672	0.1741	0.0709	0.7591	0.8188	Diff_EaHT	4.9544	0.2453	0.058	0.6103	0.9412
5-72061432	5	72061432	GRMZM2G098301_GShoot	-0.0832	0.19	0.4324	0.7213	0.8286	Diff_EaHT	0.0864	0.9717	0.4018	0.0125	0.9989
5-72061436	5	72061436	GRMZM2G098301_GShoot	-0.1176	0.0999	0.2432	1.0004	0.7602	Diff_EaHT	4.1916	0.1256	0.2589	0.9011	0.9088
5-72061446	5	72061446	GRMZM2G098301_GShoot	0.0321	0.6484	0.2399	0.1881	0.959	Diff_EaHT	-0.8043	0.7691	0.1875	0.114	0.9912
5-72061458	5	72061458	GRMZM2G098301_GShoot	-0.0953	0.1332	0.4257	0.8755	0.7912	Diff_EaHT	0.4716	0.8452	0.3973	0.073	0.9933
5-72061461	5	72061461	GRMZM2G098301_GShoot	0.062	0.6042	0.0777	0.2188	0.952	Diff_EaHT	6.2311	0.1313	0.0625	0.8817	0.9113
5-72061484	5	72061484	GRMZM2G098301_GShoot	0.0183	0.7941	0.2432	0.1001	0.9793	Diff_EaHT	-0.8043	0.7691	0.1875	0.114	0.9912
5-72061526	5	72061526	GRMZM2G098301_GShoot	-0.0648	0.3351	0.3345	0.4748	0.8913	Diff_EaHT	-0.2728	0.9095	0.4152	0.0412	0.9959
5-72061546	5	72061546	GRMZM2G098301_GShoot	-0.0821	0.1962	0.4257	0.7074	0.8311	Diff_EaHT	0.159	0.9474	0.4018	0.0235	0.9977
5-72061555	5	72061555	GRMZM2G098301_GShoot	-0.0822	0.2245	0.3277	0.6487	0.8469	Diff_EaHT	-0.4528	0.8493	0.4107	0.0709	0.9936
5-72061570	5	72061570	GRMZM2G098301_GShoot	-0.0874	0.1687	0.4291	0.7728	0.8161	Diff_EaHT	0.159	0.9474	0.4018	0.0235	0.9977
5-72061588	5	72061588	GRMZM2G098301_GShoot	-0.0875	0.1734	0.3547	0.7611	0.8184	Diff_EaHT	2.5368	0.2981	0.3214	0.5256	0.9502
5-72061612	5	72061612	GRMZM2G098301_GShoot	-0.0874	0.1687	0.4291	0.7728	0.8161	Diff_EaHT	0.159	0.9474	0.4018	0.0235	0.9977
5-72061634	5	72061634	GRMZM2G098301_GShoot	-0.0874	0.1687	0.4291	0.7728	0.8161	Diff_EaHT	0.159	0.9474	0.4018	0.0235	0.9977
5-72061642	5	72061642	GRMZM2G098301_GShoot	-0.0875	0.1734	0.3547	0.7611	0.8184	Diff_EaHT	2.5368	0.2981	0.3214	0.5256	0.9502
5-72061644	5	72061644	GRMZM2G098301_GShoot	-0.0746	0.2466	0.402	0.6081	0.8578	Diff_EaHT	2.433	0.2911	0.4866	0.536	0.9492
5-72061646	5	72061646	GRMZM2G098301_GShoot	-0.0254	0.8272	0.0709	0.0824	0.9829	Diff_EaHT	-6.5084	0.1077	0.0759	0.9679	0.9023
5-72061662	5	72061662	GRMZM2G098301_GShoot	-0.1855	0.061	0.098	1.2147	0.7159	Diff_EaHT	0.2603	0.9378	0.1696	0.0279	0.9977
5-72061671	5	72061671	GRMZM2G098301_GShoot	-0.0874	0.1687	0.4291	0.7728	0.8161	Diff_EaHT	0.159	0.9474	0.4018	0.0235	0.9977
5-72061672	5	72061672	GRMZM2G098301_GShoot	0.0183	0.7941	0.2432	0.1001	0.9793	Diff_EaHT	-0.8043	0.7691	0.1875	0.114	0.9912
5-72061683	5	72061683	GRMZM2G098301_GShoot	-0.0926	0.1444	0.4257	0.8403	0.7997	Diff_EaHT	-0.4405	0.8553	0.3973	0.0679	0.9939
5-72061700	5	72061700	GRMZM2G098301_GShoot	-0.0874	0.1687	0.4291	0.7728	0.8161	Diff_EaHT	0.159	0.9474	0.4018	0.0235	0.9977
5-72061710	5	72061710	GRMZM2G098301_GShoot	0.1407	0.2653	0.0676	0.5763	0.8652	Diff_EaHT	7.1919	0.0926	0.058	1.0333	0.8954
5-72061723	5	72061723	GRMZM2G098301_GShoot	0.0183	0.7941	0.2432	0.1001	0.9793	Diff_EaHT	-0.8043	0.7691	0.1875	0.114	0.9912
5-72061731	5	72061731	GRMZM2G098301_GShoot	-0.0822	0.2245	0.3277	0.6487	0.8469	Diff_EaHT	-1.1313	0.6375	0.4196	0.1955	0.9833
5-72061736	5	72061736	GRMZM2G098301_GShoot	-0.0874	0.1687	0.4291	0.7728	0.8161	Diff_EaHT	0.3549	0.8842	0.3973	0.0534	0.9949
5-72061737	5	72061737	GRMZM2G098301_GShoot	-0.0874	0.1687	0.4291	0.7728	0.8161	Diff_EaHT	0.3549	0.8842	0.3973	0.0534	0.9949
5-72061739	5	72061739	GRMZM2G098301_GShoot	0.0192	0.8224	0.1453	0.0849	0.9823	Diff_EaHT	-1.4692	0.627	0.1339	0.2027	0.9825
5-72061740	5	72061740	GRMZM2G098301_GShoot	-0.0874	0.1687	0.4291	0.7728	0.8161	Diff_EaHT	0.3549	0.8842	0.3973	0.0534	0.9949
5-72061746	5	72061746	GRMZM2G098301_GShoot	-0.0874	0.1687	0.4291	0.7728	0.8161	Diff_EaHT	0.3549	0.8842	0.3973	0.0534	0.9949
5-72061748	5	72061748	GRMZM2G098301_GShoot	0.0183	0.7941	0.2432	0.1001	0.9793	Diff_EaHT	-0.8043	0.7691	0.1875	0.114	0.9912
5-72061758	5	72061758	GRMZM2G098301_GShoot	-0.0839	0.2175	0.3243	0.6625	0.8433	Diff_EaHT	-0.4749	0.8422	0.4196	0.0746	0.9932
5-72061759	5	72061759	GRMZM2G098301_GShoot	0.1407	0.2653	0.0709	0.5763	0.8652	Diff_EaHT	7.1919	0.0926	0.058	1.0333	0.8954
5-72061762	5	72061762	GRMZM2G098301_GShoot	-0.0862	0.1734	0.4155	0.7608	0.8184	Diff_EaHT	0.6827	0.7812	0.3884	0.1072	0.9917
5-72061764	5	72061764	GRMZM2G098301_GShoot	-0.0874	0.1687	0.4291	0.7728	0.8161	Diff_EaHT	0.3549	0.8842	0.3973	0.0534	0.9949
5-72061778	5	72061778	GRMZM2G098301_GShoot	-0.1239	0.0832	0.2399	1.0797	0.7436	Diff_EaHT	4.0042	0.1439	0.2589	0.8421	0.9155
5-72061780	5	72061780	GRMZM2G098301_GShoot	-0.0932	0.1424	0.402	0.8465	0.7986	Diff_EaHT	-0.2433	0.9188	0.3661	0.0368	0.9965
5-72061784	5	72061784	GRMZM2G098301_GShoot	-0.0874	0.1687	0.4291	0.7728	0.8161	Diff_EaHT	0.159	0.9474	0.4018	0.0235	0.9977
5-72061785	5	72061785	GRMZM2G098301_GShoot	-0.0874	0.1687	0.4291	0.7728	0.8161	Diff_EaHT	0.159	0.9474	0.4018	0.0235	0.9977
5-72061792	5	72061792	GRMZM2G098301_GShoot	0.0183	0.7941	0.2432	0.1001	0.9793	Diff_EaHT	-0.8043	0.7691	0.1875	0.114	0.9912
5-72061797	5	72061797	GRMZM2G098301_GShoot	-0.0714	0.2612	0.4324	0.583	0.8633	Diff_EaHT	0.3569	0.8819	0.4063	0.0546	0.9948
5-72061836	5	72061836	GRMZM2G098301_GShoot	-0.0874	0.1687	0.4291	0.7728	0.8161	Diff_EaHT	0.159	0.9474	0.4018	0.0235	0.9977
5-72061837	5	72061837	GRMZM2G098301_GShoot	-0.0861	0.1754	0.4223	0.756	0.8197	Diff_EaHT	0.3731	0.8775	0.3973	0.0568	0.9947
5-72061846	5	72061846	GRMZM2G098301_GShoot	-0.0822	0.2245	0.3277	0.6487	0.8469	Diff_EaHT	-0.4528	0.8493	0.4107	0.0709	0.9936
5-72061863	5	72061863	GRMZM2G098301_GShoot	-0.0832	0.19	0.4324	0.7213	0.8286	Diff_EaHT	-0.1032	0.9658	0.4063	0.0151	0.9987
5-72061867	5	72061867	GRMZM2G098301_GShoot	-0.0832	0.19	0.4324	0.7213	0.8286	Diff_EaHT	-0.1032	0.9658	0.4063	0.0151	0.9987
5-72061870	5	72061870	GRMZM2G098301_GShoot	-0.1046	0.1099	0.3446	0.9589	0.7699	Diff_EaHT	-2.8419	0.2339	0.3438	0.631	0.9401
5-72061877	5	72061877	GRMZM2G098301_GShoot	-0.0832	0.19	0.4324	0.7213	0.8286	Diff_EaHT	-0.1032	0.9658	0.4063	0.0151	0.9987
5-72061882	5	72061882	GRMZM2G098301_GShoot	-0.0832	0.19	0.4324	0.7213	0.8286	Diff_EaHT	-0.1032	0.9658	0.4063	0.0151	0.9987
5-72061887	5	72061887	GRMZM2G098301_GShoot	-0.0832	0.19	0.4324	0.7213	0.8286	Diff_EaHT	-0.1032	0.9658	0.4063	0.0151	0.9987
5-72061896	5	72061896	GRMZM2G098301_GShoot	-0.1588	0.1695	0.0709	0.7708	0.8166	Diff_EaHT	-2.3796	0.4834	0.1116	0.3157	0.9713
5-72061912	5	72061912	GRMZM2G098301_GShoot	-0.0832	0.19	0.4324	0.7213	0.8286	Diff_EaHT	-0.1032	0.9658	0.4063	0.0151	0.9987
5-72061922	5	72061922	GRMZM2G098301_GShoot	-0.2304	0.0485	0.0676	1.314	0.6987	Diff_EaHT	-2.1164	0.5351	0.125	0.2716	0.9766
5-72061926	5	72061926	GRMZM2G098301_GShoot	-0.0832	0.19	0.4324	0.7213	0.8286	Diff_EaHT	-0.1032	0.9658	0.4063	0.0151	0.9987
5-72061935	5	72061935	GRMZM2G098301_GShoot	0.0135	0.8488	0.2399	0.0712	0.9856	Diff_EaHT	-0.4763	0.8636	0.183	0.0637	0.9943
5-72061962	5	72061962	GRMZM2G098301_GShoot	0.0135	0.8488	0.2399	0.0712	0.9856	Diff_EaHT	-0.4763	0.8636	0.183	0.0637	0.9943
5-72061967	5	72061967	GRMZM2G098301_GShoot	-0.0832	0.19	0.4324	0.7213	0.8286	Diff_EaHT	-0.1032	0.9658	0.4063	0.0151	0.9987
5-72061982	5	72061982	GRMZM2G098301_GShoot	-0.0832	0.19	0.4324	0.7213	0.8286	Diff_EaHT	-0.1032	0.9658	0.4063	0.0151	0.9987
5-72061987	5	72061987	GRMZM2G098301_GShoot	-0.0832	0.19	0.4324	0.7213	0.8286	Diff_EaHT	-0.1032	0.9658	0.4063	0.0151	0.9987
5-72061995	5	72061995	GRMZM2G098301_GShoot	-0.0832	0.19	0.4324	0.7213	0.8286	Diff_EaHT	-0.1032	0.9658	0.4063	0.0151	0.9987
5-72062102	5	72062102	GRMZM2G098301_GShoot	-0.0874	0.1687	0.4291	0.7728	0.8161	Diff_EaHT	0.159	0.9474	0.4018	0.0235	0.9977
5-72062212	5	72062212	GRMZM2G098301_GShoot	-0.035	0.6171	0.2534	0.2097	0.9546	Diff_EaHT	2.3531	0.3841	0.192	0.4156	0.9612
5-72062235	5	72062235	GRMZM2G098301_GShoot	-0.1033	0.1097	0.3716	0.9596	0.7697	Diff_EaHT	2.0898	0.4053	0.3705	0.3922	0.9628
5-72062242	5	72062242	GRMZM2G098301_GShoot	-0.0663	0.2957	0.4257	0.5291	0.8787	Diff_EaHT	0.0672	0.9777	0.4063	0.0098	0.9991
5-72062255	5	72062255	GRMZM2G098301_GShoot	-0.1699	0.0899	0.098	1.0462	0.7509	Diff_EaHT	-0.5415	0.8696	0.183	0.0607	0.9946
5-72062297	5	72062297	GRMZM2G098301_GShoot	-0.0869	0.1711	0.4324	0.7667	0.8171	Diff_EaHT	0.0672	0.9777	0.4063	0.0098	0.9991
5-72062306	5	72062306	GRMZM2G098301_GShoot	-0.1098	0.0887	0.375	1.052	0.7497	Diff_EaHT	1.8397	0.4585	0.375	0.3387	0.9683
5-72062477	5	72062477	GRMZM2G098301_GShoot	0.0313	0.6641	0.223	0.1778	0.9612	Diff_EaHT	-1.4141	0.6067	0.1741	0.217	0.981
5-72062494	5	72062494	GRMZM2G098301_GShoot	0.0393	0.5859	0.223	0.2322	0.9487	Diff_EaHT	-1.7472	0.5266	0.1696	0.2785	0.9756
5-72062507	5	72062507	GRMZM2G098301_GShoot	0.0393	0.5859	0.223	0.2322	0.9487	Diff_EaHT	-1.7472	0.5266	0.1696	0.2785	0.9756
5-72062745	5	72062745	GRMZM2G098301_GShoot	0.014	0.8687	0.1486	0.0611	0.9876	Diff_EaHT	-1.8233	0.5393	0.1384	0.2682	0.9768
5-72062803	5	72062803	GRMZM2G098301_GShoot	-0.0397	0.5516	0.3041	0.2584	0.9421	Diff_EaHT	1.5654	0.5411	0.2277	0.2667	0.9769
5-72062837	5	72062837	GRMZM2G098301_GShoot	0.013	0.8775	0.1486	0.0568	0.9885	Diff_EaHT	-1.4692	0.627	0.1339	0.2027	0.9825
5-72062896	5	72062896	GRMZM2G098301_GShoot	0.037	0.595	0.25	0.2255	0.9504	Diff_EaHT	-0.8043	0.7691	0.1875	0.114	0.9912
5-72063040	5	72063040	GRMZM2G098301_GShoot	-0.0804	0.2216	0.3412	0.6544	0.8453	Diff_EaHT	1.921	0.4421	0.3304	0.3545	0.9666
5-72063191	5	72063191	GRMZM2G098301_GShoot	0.006	0.932	0.2399	0.0306	0.994	Diff_EaHT	-0.4251	0.8775	0.183	0.0567	0.9947
5-72063336	5	72063336	GRMZM2G098301_GShoot	0.0112	0.8773	0.2162	0.0569	0.9885	Diff_EaHT	-0.1095	0.9689	0.1696	0.0137	0.9989
5-72063348	5	72063348	GRMZM2G098301_GShoot	-0.1289	0.2392	0.0811	0.6212	0.8541	Diff_EaHT	5.0538	0.155	0.1518	0.8096	0.9196
5-72063354	5	72063354	GRMZM2G098301_GShoot	-0.0822	0.2245	0.3277	0.6487	0.8469	Diff_EaHT	-1.3492	0.5666	0.4286	0.2467	0.9786
5-72063537	5	72063537	GRMZM2G098301_GShoot	0.0183	0.7941	0.2432	0.1001	0.9793	Diff_EaHT	-1.1816	0.6622	0.192	0.179	0.9849
5-72063596	5	72063596	GRMZM2G098301_GShoot	0.0142	0.8383	0.25	0.0766	0.9843	Diff_EaHT	-1.0436	0.6939	0.1964	0.1587	0.9868
5-72063722	5	72063722	GRMZM2G098301_GShoot	-0.08	0.236	0.3311	0.627	0.8525	Diff_EaHT	0.1477	0.9508	0.4196	0.0219	0.9979
5-72064028	5	72064028	GRMZM2G098301_GShoot	0.0503	0.4351	0.3378	0.3614	0.9164	Diff_EaHT	-0.2699	0.9117	0.2813	0.0401	0.996
5-72064209	5	72064209	GRMZM2G098301_GShoot	-0.0598	0.3333	0.3615	0.4772	0.8907	Diff_EaHT	2.2974	0.3025	0.3482	0.5193	0.9508
5-72064268	5	72064268	GRMZM2G098301_GShoot	0.0008	0.9909	0.2669	0.004	0.9991	Diff_EaHT	-0.3037	0.9039	0.2232	0.0439	0.9957
5-72064319	5	72064319	GRMZM2G098301_GShoot	-0.0357	0.5997	0.2736	0.2221	0.9514	Diff_EaHT	0.0832	0.9752	0.2009	0.0109	0.999
5-72064459	5	72064459	GRMZM2G098301_GShoot	-0.0822	0.2245	0.3277	0.6487	0.8469	Diff_EaHT	-0.2728	0.9095	0.4152	0.0412	0.9959
5-72064463	5	72064463	GRMZM2G098301_GShoot	-0.0874	0.1687	0.4291	0.7728	0.8161	Diff_EaHT	0.3549	0.8842	0.3973	0.0534	0.9949
5-72064465	5	72064465	GRMZM2G098301_GShoot	-0.0554	0.4185	0.277	0.3784	0.9119	Diff_EaHT	0.8677	0.7341	0.2188	0.1342	0.9899
5-72064501	5	72064501	GRMZM2G098301_GShoot	-0.0485	0.5558	0.1993	0.2551	0.9427	Diff_EaHT	-0.0679	0.979	0.317	0.0092	0.9991
5-72064706	5	72064706	GRMZM2G098301_GShoot	-0.0206	0.7698	0.2601	0.1136	0.976	Diff_EaHT	0.0769	0.9733	0.3259	0.0118	0.999
5-72064754	5	72064754	GRMZM2G098301_GShoot	-0.0528	0.4287	0.3074	0.3678	0.9147	Diff_EaHT	0.1434	0.9468	0.375	0.0238	0.9977
5-72064803	5	72064803	GRMZM2G098301_GShoot	-0.0633	0.3273	0.3378	0.485	0.8892	Diff_EaHT	0.0646	0.9753	0.4107	0.0108	0.999
5-72064981	5	72064981	GRMZM2G098301_GShoot	-0.0657	0.2802	0.4764	0.5526	0.8717	Diff_EaHT	2.9897	0.1694	0.442	0.7711	0.925
5-72065030	5	72065030	GRMZM2G098301_GShoot	-0.0647	0.3452	0.3108	0.462	0.894	Diff_EaHT	-0.1009	0.9662	0.4018	0.0149	0.9988
5-72065142	5	72065142	GRMZM2G098301_GShoot	-0.0837	0.337	0.1959	0.4723	0.8918	Diff_EaHT	-1.6493	0.5493	0.3304	0.2602	0.9774
5-72066413	5	72066413	GRMZM2G098301_GShoot	0.0412	0.649	0.125	0.1878	0.9591	Diff_EaHT	8.6587	0.0138	0.0893	1.8607	0.7664
5-72067972	5	72067972	GRMZM2G098301_GShoot	0.0617	0.3792	0.2838	0.4211	0.9019	Diff_EaHT	-2.9918	0.2268	0.3438	0.6443	0.9386
5-72068678	5	72068678	GRMZM2G098301_GShoot	-0.1367	0.1956	0.0912	0.7086	0.8306	Diff_EaHT	1.6558	0.6297	0.1741	0.2009	0.9826
5-72068724	5	72068724	GRMZM2G098301_GShoot	0.0134	0.8557	0.2669	0.0677	0.9863	Diff_EaHT	0.2872	0.9081	0.3616	0.0419	0.9959
5-72068870	5	72068870	GRMZM2G098301_GShoot	-0.1553	0.0989	0.1115	1.005	0.7602	Diff_EaHT	-1.1883	0.6896	0.1473	0.1614	0.9865
5-72069267	5	72069267	GRMZM2G098301_GShoot	0.1652	0.2033	0.0608	0.6918	0.8356	Diff_EaHT	-7.9185	0.0861	0.0536	1.065	0.8904
5-72069309	5	72069309	GRMZM2G098301_GShoot	-0.1633	0.1552	0.0743	0.809	0.8075	Diff_EaHT	3.1188	0.3889	0.1563	0.4101	0.9618
5-72069744	5	72069744	GRMZM2G098301_GShoot	-0.0478	0.47	0.3412	0.3279	0.9252	Diff_EaHT	-1.1869	0.612	0.4286	0.2133	0.9815
5-72069962	5	72069962	GRMZM2G098301_GShoot	-0.1001	0.2182	0.1622	0.6611	0.8435	Diff_EaHT	2.2462	0.4085	0.2321	0.3888	0.9628
5-72069980	5	72069980	GRMZM2G098301_GShoot	-0.172	0.1285	0.0777	0.891	0.787	Diff_EaHT	2.7252	0.464	0.1607	0.3335	0.969
5-72070003	5	72070003	GRMZM2G098301_GShoot	-0.172	0.1285	0.0777	0.891	0.787	Diff_EaHT	2.7252	0.464	0.1607	0.3335	0.969
5-72070006	5	72070006	GRMZM2G098301_GShoot	-0.172	0.1285	0.0777	0.891	0.787	Diff_EaHT	2.7252	0.464	0.1607	0.3335	0.969
5-72070032	5	72070032	GRMZM2G098301_GShoot	-0.172	0.1285	0.0777	0.891	0.787	Diff_EaHT	2.7252	0.464	0.1607	0.3335	0.969
5-72070035	5	72070035	GRMZM2G098301_GShoot	-0.1565	0.1587	0.0811	0.7994	0.8104	Diff_EaHT	3.5506	0.3256	0.1652	0.4873	0.9537
5-72070579	5	72070579	GRMZM2G098301_GShoot	-0.1578	0.0328	0.2061	1.4847	0.6683	Diff_EaHT	6.5779	0.0218	0.2143	1.6618	0.7992
5-72070603	5	72070603	GRMZM2G098301_GShoot	-0.1095	0.0993	0.3142	1.0029	0.7602	Diff_EaHT	5.7683	0.0297	0.2902	1.5278	0.824
5-72070777	5	72070777	GRMZM2G098301_GShoot	-0.0656	0.3549	0.2466	0.4498	0.8968	Diff_EaHT	2.3224	0.3778	0.192	0.4228	0.9605
5-72072894	5	72072894	GRMZM2G098301_GShoot	0.0933	0.298	0.152	0.5258	0.8798	Diff_EaHT	4.423	0.2571	0.0848	0.5899	0.9431
5-72073023	5	72073023	GRMZM2G098301_GShoot	-0.122	0.0513	0.4831	1.2895	0.7028	Diff_EaHT	3.7558	0.1027	0.4464	0.9885	0.9008
5-72074299	5	72074299	GRMZM2G098301_GShoot	0.0037	0.9522	0.4865	0.0213	0.9959	Diff_EaHT	-0.9881	0.6606	0.4866	0.18	0.9847
5-72075828	5	72075828	GRMZM2G098301_GShoot	-0.0574	0.4015	0.3007	0.3963	0.9078	Diff_EaHT	3.0557	0.1706	0.3839	0.768	0.9253
5-72076050	5	72076050	GRMZM2G098301_GShoot	0.0186	0.7598	0.4358	0.1193	0.9749	Diff_EaHT	1.3045	0.5277	0.4777	0.2776	0.9758
5-72076519	5	72076519	GRMZM2G098301_GShoot	-0.1548	0.1104	0.1047	0.9569	0.7703	Diff_EaHT	0.5435	0.8687	0.1741	0.0611	0.9945
5-72076535	5	72076535	GRMZM2G098301_GShoot	-0.0956	0.132	0.4358	0.8793	0.7902	Diff_EaHT	0.304	0.8987	0.3973	0.0464	0.9957
5-72076551	5	72076551	GRMZM2G098301_GShoot	0.0528	0.6372	0.0811	0.1957	0.9572	Diff_EaHT	5.6839	0.1582	0.0714	0.8008	0.921
5-72076555	5	72076555	GRMZM2G098301_GShoot	-0.0822	0.2245	0.3277	0.6487	0.8469	Diff_EaHT	-0.3273	0.8899	0.4196	0.0506	0.9952
5-72076568	5	72076568	GRMZM2G098301_GShoot	-0.1228	0.192	0.1115	0.7168	0.8289	Diff_EaHT	0.6308	0.8451	0.1786	0.0731	0.9933
5-72076584	5	72076584	GRMZM2G098301_GShoot	-0.0334	0.6993	0.1453	0.1553	0.9662	Diff_EaHT	-0.8397	0.7927	0.1339	0.1009	0.9922
5-72076585	5	72076585	GRMZM2G098301_GShoot	-0.015	0.857	0.1588	0.067	0.9863	Diff_EaHT	-0.3144	0.9208	0.1429	0.0358	0.9967
5-72076609	5	72076609	GRMZM2G098301_GShoot	-0.1325	0.1643	0.1081	0.7843	0.8131	Diff_EaHT	0.771	0.8202	0.1786	0.0861	0.993
5-72076623	5	72076623	GRMZM2G098301_GShoot	-0.1198	0.2159	0.1047	0.6656	0.8426	Diff_EaHT	0.749	0.8294	0.1741	0.0812	0.993
5-72076647	5	72076647	GRMZM2G098301_GShoot	-0.172	0.1285	0.0777	0.891	0.787	Diff_EaHT	2.7252	0.464	0.1607	0.3335	0.969
5-72076667	5	72076667	GRMZM2G098301_GShoot	-0.1661	0.091	0.1014	1.0407	0.7524	Diff_EaHT	0.6803	0.8442	0.1741	0.0736	0.9933
5-72076699	5	72076699	GRMZM2G098301_GShoot	-0.0252	0.7523	0.1791	0.1236	0.9741	Diff_EaHT	-2.7486	0.3756	0.1518	0.4253	0.9603
5-72076769	5	72076769	GRMZM2G098301_GShoot	-0.1011	0.1099	0.4324	0.9591	0.7698	Diff_EaHT	-1.3687	0.5788	0.3929	0.2375	0.9798
5-72076773	5	72076773	GRMZM2G098301_GShoot	-0.0237	0.7184	0.3176	0.1436	0.969	Diff_EaHT	0.5653	0.8297	0.2188	0.0811	0.993
5-72076919	5	72076919	GRMZM2G098301_GShoot	0.0709	0.2791	0.2804	0.5543	0.8712	Diff_EaHT	-1.612	0.4965	0.2634	0.3041	0.9723
5-72076942	5	72076942	GRMZM2G098301_GShoot	-0.0502	0.4107	0.473	0.3865	0.9101	Diff_EaHT	-1.7147	0.4545	0.4777	0.3425	0.9674
5-72076963	5	72076963	GRMZM2G098301_GShoot	0.0441	0.5054	0.2939	0.2964	0.9332	Diff_EaHT	-2.2583	0.3907	0.2188	0.4082	0.962
5-72076965	5	72076965	GRMZM2G098301_GShoot	-0.1731	0.0209	0.2027	1.6796	0.6332	Diff_EaHT	2.2348	0.4477	0.2143	0.3491	0.967
5-72077022	5	72077022	GRMZM2G098301_GShoot	0.0169	0.8015	0.2804	0.0961	0.9802	Diff_EaHT	-1.0152	0.7024	0.2054	0.1534	0.9877
5-72077049	5	72077049	GRMZM2G098301_GShoot	-0.1207	0.1915	0.1149	0.7179	0.8287	Diff_EaHT	-0.0791	0.981	0.183	0.0084	0.9991
5-72077071	5	72077071	GRMZM2G098301_GShoot	-0.0439	0.6201	0.1351	0.2075	0.9552	Diff_EaHT	-6.0444	0.0562	0.1161	1.2502	0.8691
5-72077100	5	72077100	GRMZM2G098301_GShoot	-0.134	0.0482	0.3243	1.3167	0.6981	Diff_EaHT	-1.3044	0.5839	0.4107	0.2336	0.9804
5-72077138	5	72077138	GRMZM2G098301_GShoot	0.0062	0.9293	0.2534	0.0318	0.9937	Diff_EaHT	1.1538	0.6739	0.1964	0.1714	0.9858
5-72077144	5	72077144	GRMZM2G098301_GShoot	-0.0567	0.3614	0.4392	0.442	0.8973	Diff_EaHT	1.1853	0.5999	0.4063	0.2219	0.981
5-72077398	5	72077398	GRMZM2G098301_GShoot	-0.0652	0.3292	0.3345	0.4825	0.8895	Diff_EaHT	1.933	0.4141	0.4196	0.3829	0.9634
5-72077457	5	72077457	GRMZM2G098301_GShoot	-0.0635	0.3398	0.3378	0.4688	0.8924	Diff_EaHT	2.1183	0.3652	0.4196	0.4375	0.9587
5-72077465	5	72077465	GRMZM2G098301_GShoot	-0.1175	0.0827	0.3277	1.0824	0.7427	Diff_EaHT	1.8398	0.4342	0.4152	0.3623	0.9661
5-72077507	5	72077507	GRMZM2G098301_GShoot	0.0175	0.8052	0.2365	0.0941	0.9805	Diff_EaHT	-0.9345	0.7333	0.183	0.1347	0.9899
5-72077522	5	72077522	GRMZM2G098301_GShoot	-0.1995	0.0141	0.1622	1.8496	0.6113	Diff_EaHT	1.9888	0.5329	0.2009	0.2734	0.9764
5-72077523	5	72077523	GRMZM2G098301_GShoot	-0.0286	0.6422	0.4223	0.1923	0.958	Diff_EaHT	0.4243	0.8506	0.4598	0.0703	0.9937
5-72077553	5	72077553	GRMZM2G098301_GShoot	0.0614	0.5613	0.0878	0.2508	0.9438	Diff_EaHT	-0.7695	0.8239	0.1027	0.0841	0.993
5-72077554	5	72077554	GRMZM2G098301_GShoot	0.0671	0.4804	0.1149	0.3184	0.9278	Diff_EaHT	-0.7802	0.8161	0.1116	0.0883	0.993
5-72077561	5	72077561	GRMZM2G098301_GShoot	0.0257	0.7173	0.2331	0.1443	0.9689	Diff_EaHT	-1.2545	0.648	0.1786	0.1885	0.9839
5-72077563	5	72077563	GRMZM2G098301_GShoot	-0.0589	0.576	0.098	0.2396	0.9468	Diff_EaHT	5.3628	0.1628	0.0714	0.7883	0.922
5-72077570	5	72077570	GRMZM2G098301_GShoot	-0.0347	0.6238	0.277	0.205	0.9558	Diff_EaHT	1.4367	0.5932	0.317	0.2268	0.981
5-72077637	5	72077637	GRMZM2G098301_GShoot	-0.0635	0.3398	0.3378	0.4688	0.8924	Diff_EaHT	2.0437	0.3878	0.4196	0.4114	0.9616
5-72077788	5	72077788	GRMZM2G098301_GShoot	-0.1	0.1832	0.2162	0.737	0.8239	Diff_EaHT	0.9684	0.7165	0.2768	0.1448	0.9887
5-72077789	5	72077789	GRMZM2G098301_GShoot	-0.0975	0.2109	0.1926	0.6759	0.8402	Diff_EaHT	0.4115	0.8804	0.2679	0.0553	0.9947
5-72077800	5	72077800	GRMZM2G098301_GShoot	-0.0383	0.5625	0.3446	0.2499	0.9441	Diff_EaHT	2.0451	0.3856	0.4196	0.4139	0.9615
5-72077834	5	72077834	GRMZM2G098301_GShoot	0.0016	0.981	0.3716	0.0083	0.9984	Diff_EaHT	2.232	0.3821	0.3705	0.4178	0.9609
5-72077869	5	72077869	GRMZM2G098301_GShoot	0.0321	0.6484	0.2399	0.1881	0.959	Diff_EaHT	-0.8043	0.7691	0.1875	0.114	0.9912
5-72077895	5	72077895	GRMZM2G098301_GShoot	0.0183	0.7941	0.2432	0.1001	0.9793	Diff_EaHT	-0.8043	0.7691	0.1875	0.114	0.9912
5-72077950	5	72077950	GRMZM2G098301_GShoot	0.0112	0.8737	0.2432	0.0586	0.9881	Diff_EaHT	-0.4763	0.8636	0.1875	0.0637	0.9943
5-72077970	5	72077970	GRMZM2G098301_GShoot	0.1404	0.0877	0.1757	1.0572	0.7483	Diff_EaHT	1.9079	0.5116	0.1696	0.291	0.9741
5-72078122	5	72078122	GRMZM2G098301_GShoot	-0.0696	0.2613	0.4257	0.5829	0.8634	Diff_EaHT	1.3001	0.5687	0.4643	0.2451	0.9789
5-72078129	5	72078129	GRMZM2G098301_GShoot	0.1823	0.0842	0.098	1.0745	0.7447	Diff_EaHT	7.3979	0.0532	0.0804	1.2737	0.8642
5-72078201	5	72078201	GRMZM2G098301_GShoot	0.0299	0.7114	0.1622	0.1479	0.9679	Diff_EaHT	-3.0811	0.2831	0.1473	0.5481	0.9472
5-72078269	5	72078269	GRMZM2G098301_GShoot	-0.0318	0.6844	0.1757	0.1647	0.9642	Diff_EaHT	-2.6815	0.3456	0.1563	0.4614	0.9567
5-72078284	5	72078284	GRMZM2G098301_GShoot	-0.0318	0.6844	0.1757	0.1647	0.9642	Diff_EaHT	-2.6052	0.3672	0.1518	0.435	0.959
5-72078309	5	72078309	GRMZM2G098301_GShoot	0.1797	0.0297	0.1723	1.527	0.6591	Diff_EaHT	0.2949	0.9188	0.1696	0.0368	0.9965
5-72078387	5	72078387	GRMZM2G098301_GShoot	-0.0712	0.2431	0.4459	0.6143	0.8559	Diff_EaHT	0.9535	0.6731	0.4643	0.1719	0.9858
5-72078411	5	72078411	GRMZM2G098301_GShoot	-0.1686	0.0447	0.152	1.3499	0.6916	Diff_EaHT	-0.6829	0.8291	0.1964	0.0814	0.993
5-72078448	5	72078448	GRMZM2G098301_GShoot	-0.185	0.0275	0.152	1.5608	0.6521	Diff_EaHT	1.4332	0.6514	0.1964	0.1862	0.9843
5-72078455	5	72078455	GRMZM2G098301_GShoot	-0.0131	0.8549	0.2162	0.0681	0.9862	Diff_EaHT	-2.5015	0.3662	0.1696	0.4363	0.9589
5-72078477	5	72078477	GRMZM2G098301_GShoot	-0.0991	0.1754	0.2196	0.7558	0.8198	Diff_EaHT	-1.2176	0.6636	0.1652	0.1781	0.985
5-72078530	5	72078530	GRMZM2G098301_GShoot	-0.0301	0.6585	0.3142	0.1815	0.9605	Diff_EaHT	2.5784	0.3277	0.3616	0.4845	0.9541
5-72078561	5	72078561	GRMZM2G098301_GShoot	0.1896	0.074	0.098	1.1309	0.732	Diff_EaHT	7.3979	0.0532	0.0804	1.2737	0.8642
5-72078562	5	72078562	GRMZM2G098301_GShoot	0.1347	0.0954	0.1757	1.0204	0.7569	Diff_EaHT	1.4896	0.6262	0.1473	0.2033	0.9825
5-72078585	5	72078585	GRMZM2G098301_GShoot	-0.0797	0.273	0.223	0.5639	0.8688	Diff_EaHT	-1.349	0.6255	0.1696	0.2038	0.9825
5-72078594	5	72078594	GRMZM2G098301_GShoot	-0.0169	0.7931	0.3108	0.1007	0.9792	Diff_EaHT	-1.9735	0.4137	0.2455	0.3833	0.9634
5-72078647	5	72078647	GRMZM2G098301_GShoot	-0.066	0.3644	0.223	0.4384	0.8973	Diff_EaHT	-0.4737	0.8624	0.1741	0.0643	0.9942
5-72078680	5	72078680	GRMZM2G098301_GShoot	-0.1968	0.0174	0.1554	1.7592	0.6225	Diff_EaHT	1.1087	0.7264	0.1964	0.1388	0.9894
5-72078707	5	72078707	GRMZM2G098301_GShoot	0.0768	0.5211	0.0777	0.2831	0.9365	Diff_EaHT	7.7276	0.0968	0.0536	1.0142	0.8979
5-72078750	5	72078750	GRMZM2G098301_GShoot	-0.0942	0.1989	0.2162	0.7013	0.8329	Diff_EaHT	0.005	0.9986	0.1652	0.0006	0.9999
5-72078780	5	72078780	GRMZM2G098301_GShoot	0.0484	0.495	0.2534	0.3054	0.9306	Diff_EaHT	0.0703	0.979	0.2009	0.0092	0.9991
5-72078783	5	72078783	GRMZM2G098301_GShoot	0.0558	0.4298	0.2568	0.3667	0.915	Diff_EaHT	0.6722	0.7992	0.2054	0.0974	0.9925
5-72078802	5	72078802	GRMZM2G098301_GShoot	-0.0044	0.9426	0.4595	0.0257	0.9952	Diff_EaHT	-0.2195	0.9211	0.3616	0.0357	0.9967
5-72078837	5	72078837	GRMZM2G098301_GShoot	-0.0942	0.1989	0.2162	0.7013	0.8329	Diff_EaHT	0.005	0.9986	0.1652	0.0006	0.9999
5-72078892	5	72078892	GRMZM2G098301_GShoot	-0.016	0.795	0.4865	0.0996	0.9794	Diff_EaHT	-0.6775	0.7604	0.3884	0.119	0.9905
5-72078922	5	72078922	GRMZM2G098301_GShoot	-0.1435	0.0257	0.3209	1.5902	0.647	Diff_EaHT	-0.215	0.9341	0.2054	0.0296	0.9974
5-72078937	5	72078937	GRMZM2G098301_GShoot	-0.0942	0.1989	0.2162	0.7013	0.8329	Diff_EaHT	0.005	0.9986	0.1652	0.0006	0.9999
5-72079000	5	72079000	GRMZM2G098301_GShoot	-0.0993	0.2625	0.1926	0.5808	0.8639	Diff_EaHT	-0.4474	0.8725	0.3259	0.0593	0.9946
5-72079060	5	72079060	GRMZM2G098301_GShoot	-0.1358	0.0391	0.3682	1.408	0.6787	Diff_EaHT	-1.4926	0.5067	0.4732	0.2952	0.9735
5-72079090	5	72079090	GRMZM2G098301_GShoot	-0.1652	0.1306	0.0878	0.8842	0.7888	Diff_EaHT	1.42	0.6801	0.1696	0.1675	0.986
5-72079107	5	72079107	GRMZM2G098301_GShoot	-0.1507	0.0266	0.277	1.575	0.6498	Diff_EaHT	-0.1437	0.9574	0.1875	0.0189	0.9982
5-72079108	5	72079108	GRMZM2G098301_GShoot	-0.0941	0.214	0.2095	0.6695	0.8417	Diff_EaHT	2.2229	0.4459	0.2188	0.3508	0.967
5-72079123	5	72079123	GRMZM2G098301_GShoot	-0.1652	0.1306	0.0878	0.8842	0.7888	Diff_EaHT	1.6455	0.6425	0.1741	0.1921	0.9834
5-72079177	5	72079177	GRMZM2G098301_GShoot	0.2254	0.0637	0.0608	1.1958	0.7193	Diff_EaHT	-5.6454	0.1216	0.0893	0.9149	0.9085
5-72079290	5	72079290	GRMZM2G098301_GShoot	-0.1141	0.0795	0.402	1.0997	0.7392	Diff_EaHT	-1.3264	0.5485	0.4866	0.2608	0.9774
5-72079321	5	72079321	GRMZM2G098301_GShoot	-0.0752	0.3038	0.2162	0.5174	0.8818	Diff_EaHT	-0.1558	0.9549	0.1696	0.0201	0.998
5-72079327	5	72079327	GRMZM2G098301_GShoot	-0.0744	0.3056	0.2196	0.5148	0.8818	Diff_EaHT	-0.8883	0.7446	0.1741	0.1281	0.9899
5-72079339	5	72079339	GRMZM2G098301_GShoot	-0.0752	0.3038	0.2162	0.5174	0.8818	Diff_EaHT	-0.1558	0.9549	0.1696	0.0201	0.998
5-72079347	5	72079347	GRMZM2G098301_GShoot	-0.0752	0.3038	0.2162	0.5174	0.8818	Diff_EaHT	-0.1558	0.9549	0.1696	0.0201	0.998
5-72079356	5	72079356	GRMZM2G098301_GShoot	-0.0589	0.4122	0.2264	0.3849	0.9106	Diff_EaHT	-0.3199	0.9063	0.1741	0.0427	0.9957
5-72079369	5	72079369	GRMZM2G098301_GShoot	-0.0653	0.386	0.1993	0.4134	0.9039	Diff_EaHT	-0.4791	0.8672	0.1518	0.0619	0.9945
5-72079377	5	72079377	GRMZM2G098301_GShoot	0.0327	0.7251	0.1453	0.1396	0.97	Diff_EaHT	-3.465	0.4397	0.058	0.3569	0.9666
5-72079403	5	72079403	GRMZM2G098301_GShoot	0.0389	0.6733	0.1486	0.1718	0.9626	Diff_EaHT	-0.7969	0.853	0.067	0.0691	0.9939
5-72079407	5	72079407	GRMZM2G098301_GShoot	-0.0829	0.2787	0.1926	0.5549	0.871	Diff_EaHT	0.0744	0.9797	0.1429	0.0089	0.9991
5-72079446	5	72079446	GRMZM2G098301_GShoot	-0.0829	0.2787	0.1926	0.5549	0.871	Diff_EaHT	0.0744	0.9797	0.1429	0.0089	0.9991
5-72079455	5	72079455	GRMZM2G098301_GShoot	-0.0937	0.1374	0.4527	0.862	0.7944	Diff_EaHT	-2.9101	0.186	0.4821	0.7305	0.9298
5-72079458	5	72079458	GRMZM2G098301_GShoot	-0.0607	0.4153	0.2061	0.3817	0.9112	Diff_EaHT	-1.0604	0.7084	0.1563	0.1497	0.988
5-72079466	5	72079466	GRMZM2G098301_GShoot	-0.1265	0.0546	0.375	1.2624	0.7062	Diff_EaHT	-1.4497	0.5151	0.4821	0.2881	0.9745
5-72079498	5	72079498	GRMZM2G098301_GShoot	-0.051	0.4412	0.3682	0.3554	0.918	Diff_EaHT	-1.3277	0.5902	0.3393	0.229	0.981
5-72079500	5	72079500	GRMZM2G098301_GShoot	-0.1265	0.0546	0.375	1.2624	0.7062	Diff_EaHT	-1.4497	0.5151	0.4821	0.2881	0.9745
5-72079528	5	72079528	GRMZM2G098301_GShoot	-0.1346	0.0375	0.3953	1.4261	0.6761	Diff_EaHT	-1.4104	0.5259	0.4955	0.2791	0.9756
5-72079545	5	72079545	GRMZM2G098301_GShoot	-0.1259	0.055	0.3818	1.2595	0.7065	Diff_EaHT	-1.2238	0.5807	0.4866	0.2361	0.98
5-72079548	5	72079548	GRMZM2G098301_GShoot	-0.066	0.3639	0.223	0.4391	0.8973	Diff_EaHT	-0.1558	0.9549	0.1696	0.0201	0.998
5-72079640	5	72079640	GRMZM2G098301_GShoot	-0.0752	0.3038	0.2162	0.5174	0.8818	Diff_EaHT	-0.1558	0.9549	0.1696	0.0201	0.998
5-72079644	5	72079644	GRMZM2G098301_GShoot	-0.0752	0.3038	0.2162	0.5174	0.8818	Diff_EaHT	-0.1558	0.9549	0.1696	0.0201	0.998
5-72079675	5	72079675	GRMZM2G098301_GShoot	0.007	0.9395	0.152	0.0271	0.9948	Diff_EaHT	-0.7969	0.853	0.067	0.0691	0.9939
5-72079682	5	72079682	GRMZM2G098301_GShoot	-0.1833	0.0987	0.0845	1.0057	0.7602	Diff_EaHT	2.5409	0.4787	0.1607	0.32	0.9705
5-72079871	5	72079871	GRMZM2G098301_GShoot	0.0093	0.9185	0.1588	0.0369	0.9927	Diff_EaHT	-0.7969	0.853	0.067	0.0691	0.9939
5-72079940	5	72079940	GRMZM2G098301_GShoot	-0.1138	0.0623	0.4932	1.2057	0.7176	Diff_EaHT	0.4685	0.8262	0.4464	0.0829	0.993
5-72079964	5	72079964	GRMZM2G098301_GShoot	-0.1328	0.0457	0.3682	1.3401	0.6936	Diff_EaHT	-1.4497	0.5151	0.4821	0.2881	0.9745
5-72079979	5	72079979	GRMZM2G098301_GShoot	0.0093	0.9185	0.1554	0.0369	0.9927	Diff_EaHT	-0.7969	0.853	0.067	0.0691	0.9939
5-72079994	5	72079994	GRMZM2G098301_GShoot	0.0093	0.9185	0.1554	0.0369	0.9927	Diff_EaHT	-0.7969	0.853	0.067	0.0691	0.9939
5-72080002	5	72080002	GRMZM2G098301_GShoot	0.0093	0.9185	0.1554	0.0369	0.9927	Diff_EaHT	-0.7969	0.853	0.067	0.0691	0.9939
5-72080015	5	72080015	GRMZM2G098301_GShoot	0.0093	0.9185	0.1554	0.0369	0.9927	Diff_EaHT	-0.7969	0.853	0.067	0.0691	0.9939
5-72080056	5	72080056	GRMZM2G098301_GShoot	0.0093	0.9185	0.1554	0.0369	0.9927	Diff_EaHT	-0.7969	0.853	0.067	0.0691	0.9939
5-72080267	5	72080267	GRMZM2G098301_GShoot	0.0825	0.305	0.1926	0.5157	0.8818	Diff_EaHT	-4.0671	0.1855	0.1295	0.7318	0.9298
5-72080276	5	72080276	GRMZM2G098301_GShoot	0.0855	0.2914	0.1892	0.5356	0.8766	Diff_EaHT	-4.0671	0.1855	0.1295	0.7318	0.9298
5-72080287	5	72080287	GRMZM2G098301_GShoot	0.0855	0.2914	0.1892	0.5356	0.8766	Diff_EaHT	-4.0671	0.1855	0.1295	0.7318	0.9298
5-72080293	5	72080293	GRMZM2G098301_GShoot	-0.1249	0.0512	0.3919	1.291	0.7026	Diff_EaHT	-0.9292	0.6669	0.4955	0.176	0.9851
5-72080301	5	72080301	GRMZM2G098301_GShoot	-0.1182	0.0743	0.3682	1.129	0.7324	Diff_EaHT	-1.3706	0.5342	0.4821	0.2723	0.9766
5-72080302	5	72080302	GRMZM2G098301_GShoot	-0.1352	0.036	0.2973	1.444	0.6722	Diff_EaHT	1.028	0.6519	0.3259	0.1858	0.9843
5-72080330	5	72080330	GRMZM2G098301_GShoot	0.0855	0.2914	0.1892	0.5356	0.8766	Diff_EaHT	-3.2037	0.3068	0.125	0.5132	0.9512
5-72080331	5	72080331	GRMZM2G098301_GShoot	0.0855	0.2914	0.1892	0.5356	0.8766	Diff_EaHT	-3.2037	0.3068	0.125	0.5132	0.9512
5-72080376	5	72080376	GRMZM2G098301_GShoot	0.1281	0.1205	0.1655	0.919	0.781	Diff_EaHT	-0.4894	0.8821	0.1161	0.0545	0.9948
5-72080391	5	72080391	GRMZM2G098301_GShoot	0.0846	0.2927	0.1959	0.5336	0.8773	Diff_EaHT	-3.6769	0.2275	0.1339	0.6429	0.9388
5-72080419	5	72080419	GRMZM2G098301_GShoot	0.0662	0.4087	0.1993	0.3886	0.9099	Diff_EaHT	-4.484	0.1337	0.1384	0.8737	0.9118
5-72080452	5	72080452	GRMZM2G098301_GShoot	0.0899	0.2533	0.2027	0.5964	0.8602	Diff_EaHT	-4.1488	0.161	0.1429	0.7932	0.921
5-72080487	5	72080487	GRMZM2G098301_GShoot	0.0479	0.5533	0.1959	0.257	0.9424	Diff_EaHT	-4.0463	0.1898	0.1295	0.7217	0.9298
5-72080489	5	72080489	GRMZM2G098301_GShoot	0.0096	0.9152	0.1622	0.0385	0.9924	Diff_EaHT	-1.5029	0.7193	0.0714	0.1431	0.9889
5-72080491	5	72080491	GRMZM2G098301_GShoot	0.0093	0.9185	0.1554	0.0369	0.9927	Diff_EaHT	-0.7969	0.853	0.067	0.0691	0.9939
5-72080500	5	72080500	GRMZM2G098301_GShoot	0.0096	0.9152	0.1622	0.0385	0.9924	Diff_EaHT	-1.5029	0.7193	0.0714	0.1431	0.9889
5-72080517	5	72080517	GRMZM2G098301_GShoot	0.0096	0.9152	0.1622	0.0385	0.9924	Diff_EaHT	-1.5029	0.7193	0.0714	0.1431	0.9889
5-72080540	5	72080540	GRMZM2G098301_GShoot	-0.0406	0.6281	0.1858	0.202	0.9564	Diff_EaHT	-1.5652	0.6978	0.0759	0.1563	0.9872
5-72080541	5	72080541	GRMZM2G098301_GShoot	-0.1481	0.0253	0.3716	1.5971	0.6453	Diff_EaHT	-1.3222	0.5523	0.4911	0.2578	0.9774
5-72080549	5	72080549	GRMZM2G098301_GShoot	0.0096	0.9152	0.1622	0.0385	0.9924	Diff_EaHT	-1.5029	0.7193	0.0714	0.1431	0.9889
5-72080563	5	72080563	GRMZM2G098301_GShoot	0.0859	0.2699	0.2128	0.5688	0.8672	Diff_EaHT	-4.4187	0.1307	0.1473	0.8839	0.9113
5-72080577	5	72080577	GRMZM2G098301_GShoot	0.0859	0.2699	0.2128	0.5688	0.8672	Diff_EaHT	-4.3018	0.1405	0.1518	0.8523	0.9146
5-72080581	5	72080581	GRMZM2G098301_GShoot	0.0859	0.2699	0.2128	0.5688	0.8672	Diff_EaHT	-4.3018	0.1405	0.1518	0.8523	0.9146
5-72080585	5	72080585	GRMZM2G098301_GShoot	-0.1352	0.036	0.2973	1.444	0.6722	Diff_EaHT	0.9272	0.6856	0.3348	0.1639	0.9865
5-72080604	5	72080604	GRMZM2G098301_GShoot	0.0368	0.6826	0.1588	0.1659	0.9639	Diff_EaHT	-1.1046	0.7899	0.0714	0.1024	0.9922
5-72080614	5	72080614	GRMZM2G098301_GShoot	0.1082	0.164	0.2128	0.7853	0.8128	Diff_EaHT	-3.726	0.1984	0.1563	0.7024	0.9305
5-72080625	5	72080625	GRMZM2G098301_GShoot	0.1082	0.164	0.2128	0.7853	0.8128	Diff_EaHT	-3.8399	0.1858	0.1518	0.731	0.9298
5-72080633	5	72080633	GRMZM2G098301_GShoot	0.0906	0.2404	0.2162	0.619	0.8546	Diff_EaHT	-3.726	0.1984	0.1563	0.7024	0.9305
5-72080638	5	72080638	GRMZM2G098301_GShoot	0.0811	0.3052	0.2027	0.5154	0.8818	Diff_EaHT	-2.6586	0.3758	0.1384	0.425	0.9603
5-72080639	5	72080639	GRMZM2G098301_GShoot	-0.133	0.0397	0.3007	1.4007	0.6797	Diff_EaHT	1.3949	0.5432	0.3348	0.2651	0.9772
5-72080646	5	72080646	GRMZM2G098301_GShoot	0.0365	0.6818	0.1655	0.1664	0.9638	Diff_EaHT	-1.1594	0.7822	0.0714	0.1067	0.9917
5-72080662	5	72080662	GRMZM2G098301_GShoot	-0.1406	0.0229	0.3649	1.6399	0.6393	Diff_EaHT	0.781	0.7264	0.3661	0.1388	0.9894
5-72080710	5	72080710	GRMZM2G098301_GShoot	0.0695	0.3423	0.2568	0.4656	0.8933	Diff_EaHT	-3.5373	0.2145	0.1652	0.6685	0.9351
5-72080715	5	72080715	GRMZM2G098301_GShoot	0.0093	0.9185	0.1554	0.0369	0.9927	Diff_EaHT	-0.7969	0.853	0.067	0.0691	0.9939
5-72080727	5	72080727	GRMZM2G098301_GShoot	0.0062	0.945	0.1655	0.0246	0.9953	Diff_EaHT	-1.5029	0.7193	0.0714	0.1431	0.9889
5-72080739	5	72080739	GRMZM2G098301_GShoot	0.0093	0.9185	0.1554	0.0369	0.9927	Diff_EaHT	-0.7969	0.853	0.067	0.0691	0.9939
5-72080747	5	72080747	GRMZM2G098301_GShoot	-0.0806	0.2033	0.3311	0.6919	0.8356	Diff_EaHT	-0.2221	0.9187	0.4063	0.0368	0.9965
5-72080761	5	72080761	GRMZM2G098301_GShoot	-0.0017	0.9846	0.1655	0.0067	0.9985	Diff_EaHT	-1.5029	0.7193	0.0714	0.1431	0.9889
5-72080776	5	72080776	GRMZM2G098301_GShoot	-0.0022	0.9804	0.1588	0.0086	0.9984	Diff_EaHT	-0.7969	0.853	0.067	0.0691	0.9939
5-72080779	5	72080779	GRMZM2G098301_GShoot	0.0054	0.9448	0.1791	0.0247	0.9952	Diff_EaHT	-2.2017	0.4312	0.1607	0.3654	0.9658
5-72080801	5	72080801	GRMZM2G098301_GShoot	-0.248	0.0063	0.1216	2.2039	0.5829	Diff_EaHT	5.0791	0.1354	0.1786	0.8683	0.9128
5-72080834	5	72080834	GRMZM2G098301_GShoot	-0.0017	0.9846	0.1655	0.0067	0.9985	Diff_EaHT	-1.5029	0.7193	0.0714	0.1431	0.9889
5-72080844	5	72080844	GRMZM2G098301_GShoot	-0.0022	0.9804	0.1622	0.0086	0.9984	Diff_EaHT	-0.7969	0.853	0.067	0.0691	0.9939
5-72080864	5	72080864	GRMZM2G098301_GShoot	-0.1201	0.0619	0.3007	1.2087	0.717	Diff_EaHT	0.8103	0.7226	0.3393	0.1411	0.9889
5-72080882	5	72080882	GRMZM2G098301_GShoot	-0.0022	0.9804	0.1622	0.0086	0.9984	Diff_EaHT	-0.7969	0.853	0.067	0.0691	0.9939
5-72081035	5	72081035	GRMZM2G098301_GShoot	-0.1695	0.0092	0.4122	2.0349	0.5927	Diff_EaHT	0.4889	0.8317	0.4509	0.08	0.993
5-72081180	5	72081180	GRMZM2G098301_GShoot	0.2514	0.0301	0.0676	1.521	0.6603	Diff_EaHT	-4.5263	0.2086	0.0938	0.6807	0.9334
5-72081187	5	72081187	GRMZM2G098301_GShoot	-0.0249	0.7787	0.1622	0.1086	0.9774	Diff_EaHT	-0.7969	0.853	0.067	0.0691	0.9939
5-72081413	5	72081413	GRMZM2G098301_GShoot	-0.0144	0.8867	0.0946	0.0522	0.9894	Diff_EaHT	-5.9736	0.1041	0.0893	0.9828	0.9008
5-72081448	5	72081448	GRMZM2G098301_GShoot	-0.1201	0.0619	0.3007	1.2087	0.717	Diff_EaHT	0.992	0.6659	0.3348	0.1766	0.985
5-72081450	5	72081450	GRMZM2G098301_GShoot	-0.1519	0.0124	0.402	1.9079	0.6023	Diff_EaHT	0.2576	0.9092	0.375	0.0414	0.9959
5-72081464	5	72081464	GRMZM2G098301_GShoot	-0.1201	0.0619	0.3007	1.2087	0.717	Diff_EaHT	0.992	0.6659	0.3348	0.1766	0.985
5-72081483	5	72081483	GRMZM2G098301_GShoot	-0.1201	0.0619	0.3007	1.2087	0.717	Diff_EaHT	0.992	0.6659	0.3348	0.1766	0.985
5-72081493	5	72081493	GRMZM2G098301_GShoot	-0.1201	0.0619	0.3007	1.2087	0.717	Diff_EaHT	0.992	0.6659	0.3348	0.1766	0.985
5-72081834	5	72081834	GRMZM2G098301_GShoot	-0.0082	0.9177	0.1723	0.0373	0.9926	Diff_EaHT	-0.7349	0.7989	0.1518	0.0975	0.9925
5-72081894	5	72081894	GRMZM2G098301_GShoot	-0.1554	0.0138	0.4291	1.8601	0.6102	Diff_EaHT	0.2817	0.8948	0.4732	0.0483	0.9954
5-72082017	5	72082017	GRMZM2G098301_GShoot	-0.0508	0.4897	0.2061	0.3101	0.9294	Diff_EaHT	1.064	0.7074	0.1607	0.1503	0.988
5-72082027	5	72082027	GRMZM2G098301_GShoot	-0.248	0.0063	0.1216	2.2039	0.5829	Diff_EaHT	5.0791	0.1354	0.1786	0.8683	0.9128
5-72082158	5	72082158	GRMZM2G098301_GShoot	-0.0571	0.4402	0.2027	0.3564	0.9179	Diff_EaHT	1.064	0.7074	0.1607	0.1503	0.988
5-72082194	5	72082194	GRMZM2G098301_GShoot	-0.2436	0.0044	0.1419	2.3585	0.5653	Diff_EaHT	2.4343	0.4518	0.192	0.3451	0.9673
5-72082219	5	72082219	GRMZM2G098301_GShoot	-0.1741	0.0069	0.3885	2.1631	0.5845	Diff_EaHT	-0.4324	0.8397	0.5	0.0759	0.9931
5-72082240	5	72082240	GRMZM2G098301_GShoot	-0.1244	0.0533	0.3108	1.2734	0.7062	Diff_EaHT	1.6549	0.4747	0.3304	0.3236	0.9701
5-72082251	5	72082251	GRMZM2G098301_GShoot	0.062	0.5415	0.098	0.2664	0.9402	Diff_EaHT	-6.3613	0.067	0.0982	1.1738	0.8797
5-72082257	5	72082257	GRMZM2G098301_GShoot	-0.1237	0.0399	0.4358	1.3995	0.6799	Diff_EaHT	0.9979	0.6391	0.442	0.1944	0.9834
5-72082269	5	72082269	GRMZM2G098301_GShoot	0.0635	0.5386	0.0912	0.2687	0.9396	Diff_EaHT	-6.1382	0.0849	0.0938	1.0712	0.8894
5-72082276	5	72082276	GRMZM2G098301_GShoot	0.062	0.5415	0.098	0.2664	0.9402	Diff_EaHT	-6.3613	0.067	0.0982	1.1738	0.8797
5-72082283	5	72082283	GRMZM2G098301_GShoot	-0.1585	0.0117	0.3378	1.9317	0.5996	Diff_EaHT	3.8205	0.0908	0.3438	1.0417	0.8945
5-72082284	5	72082284	GRMZM2G098301_GShoot	-0.1585	0.0117	0.3378	1.9317	0.5996	Diff_EaHT	3.8205	0.0908	0.3438	1.0417	0.8945
5-72082294	5	72082294	GRMZM2G098301_GShoot	0.062	0.5415	0.098	0.2664	0.9402	Diff_EaHT	-6.3613	0.067	0.0982	1.1738	0.8797
5-72082310	5	72082310	GRMZM2G098301_GShoot	0.001	0.9888	0.2973	0.0049	0.999	Diff_EaHT	-5.727	0.035	0.183	1.4564	0.8367
5-72082369	5	72082369	GRMZM2G098301_GShoot	-0.1762	0.0039	0.3784	2.4113	0.5603	Diff_EaHT	2.7497	0.2162	0.3661	0.6652	0.9358
5-72082446	5	72082446	GRMZM2G098301_GShoot	-0.1569	0.0127	0.3345	1.8945	0.604	Diff_EaHT	3.7996	0.0936	0.3393	1.0287	0.8959
5-72082454	5	72082454	GRMZM2G098301_GShoot	-0.1581	0.0095	0.3784	2.0203	0.594	Diff_EaHT	2.4209	0.2767	0.3661	0.558	0.9459
5-72082465	5	72082465	GRMZM2G098301_GShoot	-0.0586	0.4254	0.2061	0.3712	0.914	Diff_EaHT	1.064	0.7074	0.1607	0.1503	0.988
5-72082598	5	72082598	GRMZM2G098301_GShoot	-0.1853	0.0025	0.4493	2.6076	0.5308	Diff_EaHT	3.8374	0.0844	0.3661	1.0738	0.8894
5-72082609	5	72082609	GRMZM2G098301_GShoot	-0.1833	0.0987	0.0811	1.0057	0.7602	Diff_EaHT	2.2739	0.5267	0.1696	0.2784	0.9756
5-72082631	5	72082631	GRMZM2G098301_GShoot	-0.1732	0.0048	0.4459	2.3159	0.5722	Diff_EaHT	3.4205	0.1227	0.3795	0.9113	0.9088
5-72082761	5	72082761	GRMZM2G098301_GShoot	0.0472	0.4591	0.4291	0.3381	0.9223	Diff_EaHT	-3.1792	0.192	0.2857	0.7167	0.9299
5-72082852	5	72082852	GRMZM2G098301_GShoot	-0.1929	0.002	0.4899	2.701	0.5151	Diff_EaHT	2.6038	0.236	0.4063	0.6271	0.9404
5-72082872	5	72082872	GRMZM2G098301_GShoot	-0.1683	0.0059	0.4392	2.2303	0.5817	Diff_EaHT	3.4205	0.1227	0.3795	0.9113	0.9088
5-72082874	5	72082874	GRMZM2G098301_GShoot	-0.1606	0.0097	0.3649	2.0125	0.5953	Diff_EaHT	3.0833	0.1684	0.3571	0.7736	0.9249
5-72082880	5	72082880	GRMZM2G098301_GShoot	-0.1622	0.0081	0.4358	2.091	0.5901	Diff_EaHT	3.4205	0.1227	0.3795	0.9113	0.9088
5-72082887	5	72082887	GRMZM2G098301_GShoot	-0.1622	0.0081	0.4358	2.091	0.5901	Diff_EaHT	3.4205	0.1227	0.3795	0.9113	0.9088
5-72082894	5	72082894	GRMZM2G098301_GShoot	-0.1754	0.004	0.4426	2.3938	0.5619	Diff_EaHT	3.4205	0.1227	0.3795	0.9113	0.9088
5-72082895	5	72082895	GRMZM2G098301_GShoot	-0.1754	0.004	0.4426	2.3938	0.5619	Diff_EaHT	3.4205	0.1227	0.3795	0.9113	0.9088
5-72082907	5	72082907	GRMZM2G098301_GShoot	-0.199	0.0014	0.4932	2.8622	0.4834	Diff_EaHT	2.4655	0.2645	0.4018	0.5776	0.944
5-72082942	5	72082942	GRMZM2G098301_GShoot	-0.1675	0.0062	0.4459	2.2098	0.5827	Diff_EaHT	2.7785	0.2056	0.3839	0.6869	0.9325
5-72082954	5	72082954	GRMZM2G098301_GShoot	-0.1874	0.0343	0.1284	1.465	0.669	Diff_EaHT	5.2454	0.1068	0.1875	0.9713	0.9022
5-72082974	5	72082974	GRMZM2G098301_GShoot	-0.0456	0.5352	0.2061	0.2715	0.9392	Diff_EaHT	1.2481	0.6586	0.1607	0.1814	0.9846
5-72082986	5	72082986	GRMZM2G098301_GShoot	-0.1641	0.0072	0.4493	2.1415	0.5845	Diff_EaHT	2.7785	0.2056	0.3839	0.6869	0.9325
5-72082998	5	72082998	GRMZM2G098301_GShoot	-0.1657	0.0077	0.4527	2.1149	0.5872	Diff_EaHT	-0.2348	0.9114	0.4866	0.0403	0.996
5-72083032	5	72083032	GRMZM2G098301_GShoot	-0.1712	0.005	0.4527	2.302	0.5741	Diff_EaHT	2.7785	0.2056	0.3839	0.6869	0.9325
5-72083092	5	72083092	GRMZM2G098301_GShoot	-0.1732	0.0046	0.4493	2.3396	0.5679	Diff_EaHT	3.4205	0.1227	0.3795	0.9113	0.9088
5-72083161	5	72083161	GRMZM2G098301_GShoot	-0.1732	0.0046	0.4493	2.3396	0.5679	Diff_EaHT	3.4205	0.1227	0.3795	0.9113	0.9088
5-72083166	5	72083166	GRMZM2G098301_GShoot	-0.1561	0.0122	0.4527	1.9123	0.6023	Diff_EaHT	0.297	0.889	0.4821	0.0511	0.9952
5-72083178	5	72083178	GRMZM2G098301_GShoot	-0.1561	0.0122	0.4527	1.9123	0.6023	Diff_EaHT	0.297	0.889	0.4821	0.0511	0.9952
5-72083210	5	72083210	GRMZM2G098301_GShoot	0.0635	0.5386	0.098	0.2687	0.9396	Diff_EaHT	-7.1252	0.0403	0.0982	1.3948	0.8469
5-72083253	5	72083253	GRMZM2G098301_GShoot	-0.0859	0.164	0.3851	0.7853	0.8128	Diff_EaHT	1.5111	0.4819	0.4241	0.317	0.9709
5-72083269	5	72083269	GRMZM2G098301_GShoot	-0.1732	0.0046	0.4493	2.3396	0.5679	Diff_EaHT	3.6271	0.1038	0.375	0.9839	0.9008
5-72083271	5	72083271	GRMZM2G098301_GShoot	-0.1263	0.0388	0.4932	1.4113	0.6781	Diff_EaHT	1.311	0.5394	0.4554	0.2681	0.9768
5-72083279	5	72083279	GRMZM2G098301_GShoot	-0.1442	0.0217	0.3412	1.6638	0.6346	Diff_EaHT	3.9025	0.0851	0.3438	1.0703	0.8895
5-72083337	5	72083337	GRMZM2G098301_GShoot	-0.1442	0.0217	0.3412	1.6638	0.6346	Diff_EaHT	3.9025	0.0851	0.3438	1.0703	0.8895
5-72083350	5	72083350	GRMZM2G098301_GShoot	-0.1561	0.0122	0.4493	1.9123	0.6023	Diff_EaHT	0.4482	0.8341	0.4777	0.0788	0.993
5-72083353	5	72083353	GRMZM2G098301_GShoot	-0.2025	0.0011	0.5	2.9731	0.4704	Diff_EaHT	1.9193	0.3871	0.4063	0.4121	0.9616
5-72083356	5	72083356	GRMZM2G098301_GShoot	-0.1658	0.0068	0.4527	2.1659	0.5839	Diff_EaHT	3.0817	0.1656	0.3795	0.781	0.9236
5-72083387	5	72083387	GRMZM2G098301_GShoot	-0.2315	0.0091	0.1284	2.0429	0.5926	Diff_EaHT	5.5262	0.0993	0.183	1.0029	0.9005
5-72083389	5	72083389	GRMZM2G098301_GShoot	-0.1887	0.0022	0.5	2.6505	0.5237	Diff_EaHT	1.9193	0.3871	0.4063	0.4121	0.9616
5-72083417	5	72083417	GRMZM2G098301_GShoot	-0.03	0.6853	0.2027	0.1641	0.9643	Diff_EaHT	0.7446	0.7937	0.1563	0.1003	0.9923
5-72083418	5	72083418	GRMZM2G098301_GShoot	-0.1547	0.0124	0.4595	1.9063	0.6028	Diff_EaHT	0.2369	0.9119	0.4777	0.0401	0.996
5-72083420	5	72083420	GRMZM2G098301_GShoot	-0.1942	0.0017	0.5	2.7704	0.5009	Diff_EaHT	1.4876	0.5039	0.4107	0.2977	0.9731
5-72083467	5	72083467	GRMZM2G098301_GShoot	-0.1582	0.0096	0.4426	2.0181	0.5944	Diff_EaHT	3.6271	0.1038	0.375	0.9839	0.9008
5-72083485	5	72083485	GRMZM2G098301_GShoot	-0.1474	0.0176	0.4527	1.7548	0.6231	Diff_EaHT	0.4482	0.8341	0.4777	0.0788	0.993
5-72083494	5	72083494	GRMZM2G098301_GShoot	-0.1653	0.0067	0.4459	2.1735	0.5835	Diff_EaHT	3.6271	0.1038	0.375	0.9839	0.9008
5-72083504	5	72083504	GRMZM2G098301_GShoot	-0.1545	0.0126	0.4595	1.8984	0.6036	Diff_EaHT	0.5879	0.7851	0.4732	0.1051	0.9919
5-72083521	5	72083521	GRMZM2G098301_GShoot	-0.1507	0.0133	0.4527	1.8765	0.6069	Diff_EaHT	3.6161	0.1025	0.3795	0.9894	0.9008
5-72083527	5	72083527	GRMZM2G098301_GShoot	-0.1653	0.0067	0.4459	2.1735	0.5835	Diff_EaHT	3.6271	0.1038	0.375	0.9839	0.9008
5-72083575	5	72083575	GRMZM2G098301_GShoot	-0.1662	0.0066	0.4527	2.1829	0.5835	Diff_EaHT	3.6458	0.099	0.3705	1.0044	0.9
5-72083591	5	72083591	GRMZM2G098301_GShoot	-0.1494	0.0168	0.4459	1.7736	0.6222	Diff_EaHT	0.4482	0.8341	0.4777	0.0788	0.993
5-72083607	5	72083607	GRMZM2G098301_GShoot	-0.1958	0.0016	0.4966	2.7981	0.4951	Diff_EaHT	1.9193	0.3871	0.4063	0.4121	0.9616
5-72083623	5	72083623	GRMZM2G098301_GShoot	-0.1565	0.0118	0.4493	1.928	0.5999	Diff_EaHT	0.4482	0.8341	0.4777	0.0788	0.993
5-72083624	5	72083624	GRMZM2G098301_GShoot	-0.2264	0.0154	0.1149	1.8137	0.6153	Diff_EaHT	5.0533	0.1423	0.1786	0.8467	0.9148
5-72083644	5	72083644	GRMZM2G098301_GShoot	-0.2264	0.0154	0.1149	1.8137	0.6153	Diff_EaHT	5.0533	0.1423	0.1786	0.8467	0.9148
5-72083681	5	72083681	GRMZM2G098301_GShoot	-0.1594	0.009	0.4493	2.0479	0.5926	Diff_EaHT	3.2799	0.1381	0.3795	0.8597	0.9132
5-72083683	5	72083683	GRMZM2G098301_GShoot	-0.1662	0.0066	0.4527	2.1829	0.5835	Diff_EaHT	3.2799	0.1381	0.3795	0.8597	0.9132
5-72083689	5	72083689	GRMZM2G098301_GShoot	-0.1358	0.0286	0.4595	1.5432	0.6556	Diff_EaHT	0.6442	0.7614	0.4732	0.1184	0.9906
5-72083718	5	72083718	GRMZM2G098301_GShoot	-0.1317	0.0314	0.4324	1.5034	0.6636	Diff_EaHT	4.2805	0.0561	0.3661	1.2508	0.869
5-72083719	5	72083719	GRMZM2G098301_GShoot	-0.159	0.0094	0.4493	2.0264	0.5929	Diff_EaHT	3.3343	0.1338	0.3795	0.8737	0.9118
5-72083734	5	72083734	GRMZM2G098301_GShoot	0.0826	0.4406	0.0912	0.356	0.918	Diff_EaHT	-7.3996	0.0378	0.0938	1.4222	0.8412
5-72083744	5	72083744	GRMZM2G098301_GShoot	-0.0536	0.4632	0.2095	0.3342	0.9233	Diff_EaHT	1.2481	0.6586	0.1607	0.1814	0.9846
5-72083749	5	72083749	GRMZM2G098301_GShoot	-0.1958	0.0016	0.4966	2.7981	0.4951	Diff_EaHT	1.9193	0.3871	0.4063	0.4121	0.9616
5-72083766	5	72083766	GRMZM2G098301_GShoot	-0.1662	0.0066	0.4527	2.1829	0.5835	Diff_EaHT	3.2404	0.144	0.3661	0.8415	0.9157
5-72083812	5	72083812	GRMZM2G098301_GShoot	-0.1656	0.0067	0.4493	2.1721	0.5836	Diff_EaHT	3.0403	0.1678	0.3705	0.7752	0.9247
5-72083825	5	72083825	GRMZM2G098301_GShoot	-0.1478	0.0153	0.4899	1.8162	0.6152	Diff_EaHT	2.4342	0.2576	0.433	0.589	0.9431
5-72083837	5	72083837	GRMZM2G098301_GShoot	-0.1662	0.0066	0.4527	2.1829	0.5835	Diff_EaHT	3.4205	0.1227	0.3795	0.9113	0.9088
5-72083842	5	72083842	GRMZM2G098301_GShoot	-0.1565	0.0118	0.4493	1.928	0.5999	Diff_EaHT	0.297	0.889	0.4821	0.0511	0.9952
5-72083849	5	72083849	GRMZM2G098301_GShoot	-0.0728	0.322	0.2061	0.4921	0.8874	Diff_EaHT	1.4586	0.6107	0.1563	0.2141	0.9813
5-72083880	5	72083880	GRMZM2G098301_GShoot	-0.1625	0.0079	0.4662	2.1011	0.5878	Diff_EaHT	2.8015	0.2052	0.3929	0.6878	0.9323
5-72083916	5	72083916	GRMZM2G098301_GShoot	-0.1662	0.0066	0.4527	2.1829	0.5835	Diff_EaHT	3.4205	0.1227	0.3795	0.9113	0.9088
5-72083960	5	72083960	GRMZM2G098301_GShoot	0.1612	0.1972	0.0608	0.7051	0.8317	Diff_EaHT	-6.4835	0.0857	0.0848	1.067	0.8904
5-72083971	5	72083971	GRMZM2G098301_GShoot	-0.1565	0.0118	0.4493	1.928	0.5999	Diff_EaHT	0.4482	0.8341	0.4777	0.0788	0.993
5-72083975	5	72083975	GRMZM2G098301_GShoot	-0.1597	0.0117	0.3243	1.931	0.5997	Diff_EaHT	3.1693	0.1665	0.3348	0.7787	0.924
5-72083981	5	72083981	GRMZM2G098301_GShoot	-0.0996	0.1697	0.2162	0.7703	0.8167	Diff_EaHT	1.7835	0.528	0.1607	0.2774	0.9758
5-72084013	5	72084013	GRMZM2G098301_GShoot	-0.1732	0.0046	0.4493	2.3396	0.5679	Diff_EaHT	3.6271	0.1038	0.375	0.9839	0.9008
5-72084029	5	72084029	GRMZM2G098301_GShoot	-0.1561	0.0122	0.4493	1.9123	0.6023	Diff_EaHT	0.4482	0.8341	0.4777	0.0788	0.993
5-72084041	5	72084041	GRMZM2G098301_GShoot	-0.1732	0.0046	0.4493	2.3396	0.5679	Diff_EaHT	3.6271	0.1038	0.375	0.9839	0.9008
5-72084042	5	72084042	GRMZM2G098301_GShoot	-0.1732	0.0046	0.4493	2.3396	0.5679	Diff_EaHT	3.6271	0.1038	0.375	0.9839	0.9008
5-72084058	5	72084058	GRMZM2G098301_GShoot	-0.149	0.0158	0.4628	1.8027	0.617	Diff_EaHT	0.0998	0.9627	0.4688	0.0165	0.9985
5-72084066	5	72084066	GRMZM2G098301_GShoot	-0.1732	0.0046	0.4493	2.3396	0.5679	Diff_EaHT	3.6271	0.1038	0.375	0.9839	0.9008
5-72084071	5	72084071	GRMZM2G098301_GShoot	-0.1591	0.009	0.4426	2.047	0.5926	Diff_EaHT	3.0414	0.1736	0.3705	0.7605	0.9269
5-72084127	5	72084127	GRMZM2G098301_GShoot	-0.166	0.0066	0.4459	2.1775	0.5835	Diff_EaHT	3.6271	0.1038	0.375	0.9839	0.9008
5-72084130	5	72084130	GRMZM2G098301_GShoot	-0.1632	0.0085	0.4527	2.0723	0.5915	Diff_EaHT	0.4482	0.8341	0.4777	0.0788	0.993
5-72084148	5	72084148	GRMZM2G098301_GShoot	-0.1732	0.0046	0.4493	2.3396	0.5679	Diff_EaHT	3.6271	0.1038	0.375	0.9839	0.9008
5-72084149	5	72084149	GRMZM2G098301_GShoot	0.0688	0.5279	0.0845	0.2774	0.9379	Diff_EaHT	-7.1252	0.0403	0.0982	1.3948	0.8469
5-72084169	5	72084169	GRMZM2G098301_GShoot	-0.1732	0.0046	0.4493	2.3396	0.5679	Diff_EaHT	3.6271	0.1038	0.375	0.9839	0.9008
5-72084174	5	72084174	GRMZM2G098301_GShoot	-0.1732	0.0046	0.4493	2.3396	0.5679	Diff_EaHT	3.6271	0.1038	0.375	0.9839	0.9008
5-72084177	5	72084177	GRMZM2G098301_GShoot	-0.1732	0.0046	0.4493	2.3396	0.5679	Diff_EaHT	3.6271	0.1038	0.375	0.9839	0.9008
5-72084182	5	72084182	GRMZM2G098301_GShoot	-0.1732	0.0046	0.4493	2.3396	0.5679	Diff_EaHT	3.6271	0.1038	0.375	0.9839	0.9008
5-72084183	5	72084183	GRMZM2G098301_GShoot	-0.1732	0.0046	0.4493	2.3396	0.5679	Diff_EaHT	3.6271	0.1038	0.375	0.9839	0.9008
5-72084184	5	72084184	GRMZM2G098301_GShoot	-0.1732	0.0046	0.4493	2.3396	0.5679	Diff_EaHT	3.6271	0.1038	0.375	0.9839	0.9008
5-72084194	5	72084194	GRMZM2G098301_GShoot	-0.1732	0.0046	0.4493	2.3396	0.5679	Diff_EaHT	3.6271	0.1038	0.375	0.9839	0.9008
5-72084196	5	72084196	GRMZM2G098301_GShoot	-0.1732	0.0046	0.4493	2.3396	0.5679	Diff_EaHT	3.6271	0.1038	0.375	0.9839	0.9008
5-72084206	5	72084206	GRMZM2G098301_GShoot	-0.1732	0.0046	0.4493	2.3396	0.5679	Diff_EaHT	3.6271	0.1038	0.375	0.9839	0.9008
5-72084208	5	72084208	GRMZM2G098301_GShoot	-0.1732	0.0046	0.4493	2.3396	0.5679	Diff_EaHT	3.6271	0.1038	0.375	0.9839	0.9008
5-72084210	5	72084210	GRMZM2G098301_GShoot	-0.1732	0.0046	0.4493	2.3396	0.5679	Diff_EaHT	3.6271	0.1038	0.375	0.9839	0.9008
5-72084229	5	72084229	GRMZM2G098301_GShoot	0.1847	0.1793	0.0507	0.7464	0.8218	Diff_EaHT	-6.3267	0.1066	0.0804	0.9721	0.9018
5-72084231	5	72084231	GRMZM2G098301_GShoot	-0.1617	0.0078	0.4459	2.1077	0.5877	Diff_EaHT	4.08	0.068	0.3795	1.1678	0.8802
5-72084253	5	72084253	GRMZM2G098301_GShoot	-0.1662	0.0066	0.4527	2.1829	0.5835	Diff_EaHT	3.6271	0.1038	0.375	0.9839	0.9008
5-72084266	5	72084266	GRMZM2G098301_GShoot	-0.1662	0.0066	0.4527	2.1829	0.5835	Diff_EaHT	3.6271	0.1038	0.375	0.9839	0.9008
5-72084275	5	72084275	GRMZM2G098301_GShoot	-0.1562	0.0118	0.4561	1.9269	0.6001	Diff_EaHT	0.6421	0.7637	0.4732	0.1171	0.9908
5-72084291	5	72084291	GRMZM2G098301_GShoot	-0.1616	0.0082	0.4561	2.0883	0.5901	Diff_EaHT	3.7923	0.089	0.3795	1.0505	0.8929
5-72084294	5	72084294	GRMZM2G098301_GShoot	-0.1269	0.0375	0.4932	1.4263	0.6761	Diff_EaHT	1.311	0.5394	0.4554	0.2681	0.9768
5-72084313	5	72084313	GRMZM2G098301_GShoot	-0.1957	0.0016	0.4966	2.7988	0.4951	Diff_EaHT	2.6581	0.2319	0.3973	0.6348	0.9395
5-72084328	5	72084328	GRMZM2G098301_GShoot	-0.1833	0.0987	0.0811	1.0057	0.7602	Diff_EaHT	2.9556	0.4144	0.1607	0.3826	0.9635
5-72084371	5	72084371	GRMZM2G098301_GShoot	-0.1565	0.0118	0.4493	1.928	0.5999	Diff_EaHT	0.4482	0.8341	0.4777	0.0788	0.993
5-72084401	5	72084401	GRMZM2G098301_GShoot	0.1513	0.2713	0.0507	0.5665	0.8681	Diff_EaHT	-6.5084	0.1077	0.0759	0.9679	0.9023
5-72084451	5	72084451	GRMZM2G098301_GShoot	-0.142	0.0216	0.4493	1.6655	0.634	Diff_EaHT	0.4482	0.8341	0.4777	0.0788	0.993
5-72084452	5	72084452	GRMZM2G098301_GShoot	-0.1001	0.1007	0.3851	0.9971	0.761	Diff_EaHT	1.6799	0.4522	0.3705	0.3447	0.9673
5-72084485	5	72084485	GRMZM2G098301_GShoot	-0.142	0.0216	0.4493	1.6655	0.634	Diff_EaHT	0.4482	0.8341	0.4777	0.0788	0.993
5-72084511	5	72084511	GRMZM2G098301_GShoot	-0.0405	0.5343	0.3514	0.2722	0.9391	Diff_EaHT	1.8739	0.4262	0.4196	0.3704	0.9653
5-72084521	5	72084521	GRMZM2G098301_GShoot	-0.1522	0.0124	0.4527	1.9073	0.6024	Diff_EaHT	3.6271	0.1038	0.375	0.9839	0.9008
5-72084552	5	72084552	GRMZM2G098301_GShoot	0.228	0.085	0.0541	1.0704	0.7457	Diff_EaHT	-6.5084	0.1077	0.0759	0.9679	0.9023
5-72084583	5	72084583	GRMZM2G098301_GShoot	-0.1393	0.0275	0.4291	1.5605	0.6522	Diff_EaHT	0.9115	0.6708	0.4866	0.1734	0.9856
5-72084589	5	72084589	GRMZM2G098301_GShoot	-0.1068	0.0823	0.4088	1.0844	0.7421	Diff_EaHT	0.4186	0.843	0.4063	0.0742	0.9932
5-72084630	5	72084630	GRMZM2G098301_GShoot	-0.1496	0.0155	0.4561	1.8106	0.6157	Diff_EaHT	0.6165	0.7736	0.4732	0.1115	0.9915
5-72084676	5	72084676	GRMZM2G098301_GShoot	0.0536	0.6093	0.0912	0.2152	0.9531	Diff_EaHT	-7.2926	0.0315	0.1027	1.5016	0.829
5-71979779	5	71979779	GRMZM2G098301_GShoot	0.0244	0.7702	0.1892	0.1134	0.9761	Diff_FlHT	-7.2904	0.1278	0.2545	0.8934	0.9171
5-71981728	5	71981728	GRMZM2G098301_GShoot	-0.0222	0.8344	0.0912	0.0786	0.9837	Diff_FlHT	-2.1544	0.7505	0.058	0.1246	0.9916
5-71982156	5	71982156	GRMZM2G098301_GShoot	-0.0383	0.625	0.1926	0.2041	0.9559	Diff_FlHT	-5.0846	0.2982	0.1384	0.5255	0.9481
5-71982272	5	71982272	GRMZM2G098301_GShoot	-0.0122	0.8442	0.4932	0.0736	0.9849	Diff_FlHT	-1.9542	0.5834	0.4911	0.2341	0.9803
5-71982383	5	71982383	GRMZM2G098301_GShoot	0.0597	0.6248	0.0743	0.2043	0.9559	Diff_FlHT	6.9356	0.2743	0.0714	0.5617	0.9442
5-71983260	5	71983260	GRMZM2G098301_GShoot	-0.0799	0.4244	0.1047	0.3722	0.9137	Diff_FlHT	-1.6182	0.8106	0.058	0.0912	0.9946
5-71983641	5	71983641	GRMZM2G098301_GShoot	-0.0529	0.548	0.1318	0.2612	0.9415	Diff_FlHT	-1.5451	0.8011	0.0759	0.0963	0.9945
5-71986146	5	71986146	GRMZM2G098301_GShoot	0.1005	0.0947	0.4358	1.0237	0.7561	Diff_FlHT	-10.0278	0.0037	0.4107	2.4371	0.6378
5-71989068	5	71989068	GRMZM2G098301_GShoot	0.0019	0.9824	0.1318	0.0077	0.9984	Diff_FlHT	-6.8847	0.1778	0.1071	0.75	0.9315
5-71989106	5	71989106	GRMZM2G098301_GShoot	0.0136	0.9028	0.0811	0.0444	0.9912	Diff_FlHT	14.8199	0.0383	0.0759	1.4164	0.8485
5-71989224	5	71989224	GRMZM2G098301_GShoot	-0.1459	0.1705	0.0878	0.7683	0.8171	Diff_FlHT	6.2278	0.2764	0.1652	0.5585	0.9442
5-71989235	5	71989235	GRMZM2G098301_GShoot	0.2638	0.0123	0.125	1.9087	0.6023	Diff_FlHT	-16.4153	0.0031	0.2188	2.508	0.6351
5-71989332	5	71989332	GRMZM2G098301_GShoot	0.1643	0.075	0.1115	1.1247	0.7335	Diff_FlHT	-2.6941	0.624	0.0938	0.2048	0.9837
5-71989388	5	71989388	GRMZM2G098301_GShoot	0.0659	0.4339	0.1453	0.3626	0.9161	Diff_FlHT	-7.887	0.0996	0.125	1.0015	0.9064
5-71989911	5	71989911	GRMZM2G098301_GShoot	-0.002	0.9811	0.1926	0.0083	0.9984	Diff_FlHT	-8.4672	0.0702	0.2589	1.1536	0.8852
5-71990360	5	71990360	GRMZM2G098301_GShoot	0.0336	0.6682	0.2162	0.1751	0.9617	Diff_FlHT	-9.1315	0.0488	0.2634	1.3115	0.8646
5-71990484	5	71990484	GRMZM2G098301_GShoot	0.0433	0.4957	0.3547	0.3048	0.9308	Diff_FlHT	6.7364	0.0699	0.2857	1.1553	0.885
5-71991320	5	71991320	GRMZM2G098301_GShoot	-0.0011	0.9898	0.1689	0.0044	0.999	Diff_FlHT	-3.1994	0.4951	0.2366	0.3053	0.9721
5-71991332	5	71991332	GRMZM2G098301_GShoot	-0.0301	0.7227	0.1791	0.141	0.9697	Diff_FlHT	-2.4547	0.5903	0.2455	0.2289	0.981
5-71991342	5	71991342	GRMZM2G098301_GShoot	0.0041	0.9618	0.1757	0.0169	0.9968	Diff_FlHT	-2.9991	0.5227	0.2366	0.2818	0.9752
5-71991343	5	71991343	GRMZM2G098301_GShoot	-0.0466	0.5712	0.1892	0.2432	0.9457	Diff_FlHT	-2.2624	0.615	0.25	0.2111	0.9828
5-71991383	5	71991383	GRMZM2G098301_GShoot	-0.0236	0.7621	0.223	0.118	0.9752	Diff_FlHT	-4.8727	0.2643	0.2768	0.5779	0.9436
5-72014726	5	72014726	GRMZM2G098301_GShoot	0.155	0.0232	0.3074	1.6344	0.6396	Diff_FlHT	-9.6444	0.0216	0.3036	1.6652	0.7992
5-72014734	5	72014734	GRMZM2G098301_GShoot	0.0719	0.2847	0.2804	0.5457	0.8737	Diff_FlHT	-11.2675	0.0025	0.2768	2.5964	0.6154
5-72014741	5	72014741	GRMZM2G098301_GShoot	0.0855	0.1571	0.4595	0.8038	0.8089	Diff_FlHT	-9.4873	0.0068	0.4955	2.1653	0.7086
5-72014803	5	72014803	GRMZM2G098301_GShoot	-0.0135	0.8338	0.3514	0.0789	0.9837	Diff_FlHT	-1.2145	0.7464	0.3795	0.127	0.9914
5-72014941	5	72014941	GRMZM2G098301_GShoot	0.0377	0.6579	0.1858	0.1818	0.9605	Diff_FlHT	-7.5541	0.1203	0.25	0.9196	0.9147
5-72015022	5	72015022	GRMZM2G098301_GShoot	-0.0021	0.973	0.4088	0.0119	0.9978	Diff_FlHT	-6.3184	0.0833	0.4598	1.0796	0.8957
5-72016690	5	72016690	GRMZM2G098301_GShoot	0.0383	0.5316	0.3986	0.2744	0.9386	Diff_FlHT	-9.0177	0.0129	0.3661	1.89	0.7543
5-72016695	5	72016695	GRMZM2G098301_GShoot	0.0563	0.437	0.2061	0.3595	0.917	Diff_FlHT	-0.6144	0.8955	0.1384	0.048	0.9977
5-72016920	5	72016920	GRMZM2G098301_GShoot	-0.0984	0.2696	0.1385	0.5693	0.8671	Diff_FlHT	3.5238	0.5911	0.0625	0.2284	0.9811
5-72016930	5	72016930	GRMZM2G098301_GShoot	-0.0402	0.6624	0.1182	0.1789	0.9611	Diff_FlHT	2.3677	0.7087	0.067	0.1495	0.9888
5-72016940	5	72016940	GRMZM2G098301_GShoot	-0.0275	0.6732	0.3176	0.1719	0.9626	Diff_FlHT	-5.0309	0.175	0.2589	0.7571	0.9312
5-72016956	5	72016956	GRMZM2G098301_GShoot	0.1175	0.1315	0.223	0.8809	0.7898	Diff_FlHT	-10.9005	0.0222	0.2545	1.6542	0.8007
5-72016958	5	72016958	GRMZM2G098301_GShoot	-0.0402	0.6624	0.1182	0.1789	0.9611	Diff_FlHT	2.3677	0.7087	0.067	0.1495	0.9888
5-72016963	5	72016963	GRMZM2G098301_GShoot	0.1218	0.0671	0.3446	1.173	0.7232	Diff_FlHT	-9.5252	0.0184	0.3304	1.736	0.7822
5-72016968	5	72016968	GRMZM2G098301_GShoot	0.1258	0.0625	0.3378	1.2038	0.7181	Diff_FlHT	-9.1335	0.0265	0.3214	1.5773	0.8185
5-72016980	5	72016980	GRMZM2G098301_GShoot	0.1218	0.0671	0.3446	1.173	0.7232	Diff_FlHT	-9.5252	0.0184	0.3304	1.736	0.7822
5-72016981	5	72016981	GRMZM2G098301_GShoot	-0.0402	0.6624	0.1182	0.1789	0.9611	Diff_FlHT	2.3677	0.7087	0.067	0.1495	0.9888
5-72016987	5	72016987	GRMZM2G098301_GShoot	0.1244	0.0607	0.348	1.2172	0.7152	Diff_FlHT	-8.9946	0.025	0.3348	1.6016	0.8117
5-72016993	5	72016993	GRMZM2G098301_GShoot	0.0909	0.2724	0.1959	0.5649	0.8684	Diff_FlHT	-10.0277	0.0328	0.2589	1.4846	0.8357
5-72016999	5	72016999	GRMZM2G098301_GShoot	0.1244	0.0607	0.348	1.2172	0.7152	Diff_FlHT	-8.9946	0.025	0.3348	1.6016	0.8117
5-72017012	5	72017012	GRMZM2G098301_GShoot	-0.0402	0.6624	0.1182	0.1789	0.9611	Diff_FlHT	2.3677	0.7087	0.067	0.1495	0.9888
5-72017037	5	72017037	GRMZM2G098301_GShoot	0.1176	0.0769	0.348	1.1143	0.7357	Diff_FlHT	-9.5252	0.0184	0.3304	1.736	0.7822
5-72017042	5	72017042	GRMZM2G098301_GShoot	0.094	0.1618	0.3209	0.7911	0.8127	Diff_FlHT	-9.5252	0.0184	0.3304	1.736	0.7822
5-72017043	5	72017043	GRMZM2G098301_GShoot	0.1229	0.0699	0.3378	1.1555	0.7264	Diff_FlHT	-9.1335	0.0265	0.3214	1.5773	0.8185
5-72017074	5	72017074	GRMZM2G098301_GShoot	0.1337	0.044	0.348	1.3567	0.69	Diff_FlHT	-9.5252	0.0184	0.3304	1.736	0.7822
5-72017087	5	72017087	GRMZM2G098301_GShoot	-0.0402	0.6624	0.1182	0.1789	0.9611	Diff_FlHT	2.3677	0.7087	0.067	0.1495	0.9888
5-72017095	5	72017095	GRMZM2G098301_GShoot	-0.1022	0.213	0.1689	0.6716	0.8409	Diff_FlHT	3.198	0.5765	0.0848	0.2392	0.9803
5-72017135	5	72017135	GRMZM2G098301_GShoot	-0.0497	0.6025	0.1081	0.22	0.9517	Diff_FlHT	6.0267	0.3725	0.058	0.4289	0.9574
5-72017138	5	72017138	GRMZM2G098301_GShoot	0.0377	0.6406	0.2061	0.1934	0.9577	Diff_FlHT	-9.2118	0.0442	0.2679	1.3545	0.8585
5-72017153	5	72017153	GRMZM2G098301_GShoot	0.1077	0.1091	0.3209	0.9621	0.7693	Diff_FlHT	-10.0575	0.0134	0.3259	1.8724	0.7564
5-72017183	5	72017183	GRMZM2G098301_GShoot	0.1395	0.0364	0.3446	1.4385	0.6738	Diff_FlHT	-10.0575	0.0134	0.3259	1.8724	0.7564
5-72017185	5	72017185	GRMZM2G098301_GShoot	0.1254	0.0632	0.3378	1.199	0.7188	Diff_FlHT	-9.6884	0.0195	0.317	1.71	0.7893
5-72017208	5	72017208	GRMZM2G098301_GShoot	0.0874	0.296	0.1926	0.5288	0.8788	Diff_FlHT	-10.9005	0.0222	0.2545	1.6542	0.8007
5-72017209	5	72017209	GRMZM2G098301_GShoot	0.1209	0.128	0.2162	0.8926	0.7866	Diff_FlHT	-10.9005	0.0222	0.2545	1.6542	0.8007
5-72017218	5	72017218	GRMZM2G098301_GShoot	0.1274	0.0564	0.3412	1.2484	0.7089	Diff_FlHT	-10.0575	0.0134	0.3259	1.8724	0.7564
5-72017236	5	72017236	GRMZM2G098301_GShoot	0.0874	0.296	0.1926	0.5288	0.8788	Diff_FlHT	-10.9005	0.0222	0.2545	1.6542	0.8007
5-72017240	5	72017240	GRMZM2G098301_GShoot	-0.0402	0.6624	0.1182	0.1789	0.9611	Diff_FlHT	2.3677	0.7087	0.067	0.1495	0.9888
5-72017242	5	72017242	GRMZM2G098301_GShoot	-0.0503	0.5902	0.1149	0.229	0.9496	Diff_FlHT	3.5238	0.5911	0.0625	0.2284	0.9811
5-72017244	5	72017244	GRMZM2G098301_GShoot	0.1274	0.0564	0.3412	1.2484	0.7089	Diff_FlHT	-10.0575	0.0134	0.3259	1.8724	0.7564
5-72017251	5	72017251	GRMZM2G098301_GShoot	0.0874	0.296	0.1926	0.5288	0.8788	Diff_FlHT	-10.9005	0.0222	0.2545	1.6542	0.8007
5-72017270	5	72017270	GRMZM2G098301_GShoot	0.1344	0.0803	0.2264	1.0951	0.7398	Diff_FlHT	-11.1739	0.0155	0.2634	1.8101	0.7681
5-72017275	5	72017275	GRMZM2G098301_GShoot	-0.0984	0.2696	0.1385	0.5693	0.8671	Diff_FlHT	3.5238	0.5911	0.0625	0.2284	0.9811
5-72017289	5	72017289	GRMZM2G098301_GShoot	0.0397	0.646	0.1791	0.1898	0.9585	Diff_FlHT	-8.2413	0.0962	0.2455	1.0167	0.9045
5-72017291	5	72017291	GRMZM2G098301_GShoot	0.1274	0.0564	0.3412	1.2484	0.7089	Diff_FlHT	-10.0575	0.0134	0.3259	1.8724	0.7564
5-72017296	5	72017296	GRMZM2G098301_GShoot	0.1307	0.0522	0.3378	1.2824	0.7041	Diff_FlHT	-10.0575	0.0134	0.3259	1.8724	0.7564
5-72017301	5	72017301	GRMZM2G098301_GShoot	0.1078	0.1155	0.3277	0.9374	0.7758	Diff_FlHT	-9.6884	0.0195	0.317	1.71	0.7893
5-72017313	5	72017313	GRMZM2G098301_GShoot	0.0554	0.504	0.1959	0.2976	0.9328	Diff_FlHT	-8.2413	0.0962	0.2455	1.0167	0.9045
5-72017327	5	72017327	GRMZM2G098301_GShoot	0.1274	0.0564	0.3412	1.2484	0.7089	Diff_FlHT	-10.0575	0.0134	0.3259	1.8724	0.7564
5-72017328	5	72017328	GRMZM2G098301_GShoot	0.1274	0.0564	0.3412	1.2484	0.7089	Diff_FlHT	-10.0575	0.0134	0.3259	1.8724	0.7564
5-72017351	5	72017351	GRMZM2G098301_GShoot	0.1274	0.0564	0.3412	1.2484	0.7089	Diff_FlHT	-8.9115	0.0277	0.3214	1.5567	0.8231
5-72017373	5	72017373	GRMZM2G098301_GShoot	0.0874	0.296	0.1926	0.5288	0.8788	Diff_FlHT	-9.3408	0.0487	0.25	1.3127	0.8643
5-72017374	5	72017374	GRMZM2G098301_GShoot	-0.0503	0.5902	0.1149	0.229	0.9496	Diff_FlHT	3.5238	0.5911	0.0625	0.2284	0.9811
5-72017449	5	72017449	GRMZM2G098301_GShoot	0.1237	0.0639	0.3446	1.1943	0.7198	Diff_FlHT	-8.9115	0.0277	0.3214	1.5567	0.8231
5-72017469	5	72017469	GRMZM2G098301_GShoot	0.1115	0.0938	0.348	1.028	0.7548	Diff_FlHT	-8.2156	0.0412	0.3259	1.3856	0.8541
5-72017503	5	72017503	GRMZM2G098301_GShoot	0.0802	0.3329	0.1959	0.4777	0.8907	Diff_FlHT	-10.9005	0.0222	0.2545	1.6542	0.8007
5-72017547	5	72017547	GRMZM2G098301_GShoot	0.1237	0.0639	0.3446	1.1943	0.7198	Diff_FlHT	-10.0575	0.0134	0.3259	1.8724	0.7564
5-72017597	5	72017597	GRMZM2G098301_GShoot	0.1017	0.2091	0.2027	0.6797	0.8393	Diff_FlHT	-11.1739	0.0155	0.2634	1.8101	0.7681
5-72017601	5	72017601	GRMZM2G098301_GShoot	0.1099	0.3549	0.1081	0.4499	0.8968	Diff_FlHT	-18.0719	0.0026	0.2054	2.577	0.6179
5-72017740	5	72017740	GRMZM2G098301_GShoot	0.1181	0.0757	0.348	1.1208	0.7344	Diff_FlHT	-9.5252	0.0184	0.3304	1.736	0.7822
5-72017766	5	72017766	GRMZM2G098301_GShoot	0.1181	0.0757	0.348	1.1208	0.7344	Diff_FlHT	-9.5252	0.0184	0.3304	1.736	0.7822
5-72017877	5	72017877	GRMZM2G098301_GShoot	-0.0405	0.6632	0.1149	0.1783	0.9611	Diff_FlHT	2.3677	0.7087	0.067	0.1495	0.9888
5-72017947	5	72017947	GRMZM2G098301_GShoot	0.1046	0.1949	0.2027	0.7103	0.8301	Diff_FlHT	-11.1739	0.0155	0.2634	1.8101	0.7681
5-72017978	5	72017978	GRMZM2G098301_GShoot	0.0397	0.646	0.1791	0.1898	0.9585	Diff_FlHT	-8.2413	0.0962	0.2455	1.0167	0.9045
5-72018022	5	72018022	GRMZM2G098301_GShoot	0.1046	0.1949	0.2027	0.7103	0.8301	Diff_FlHT	-11.1739	0.0155	0.2634	1.8101	0.7681
5-72018149	5	72018149	GRMZM2G098301_GShoot	-0.0405	0.6632	0.1149	0.1783	0.9611	Diff_FlHT	2.3677	0.7087	0.067	0.1495	0.9888
5-72018174	5	72018174	GRMZM2G098301_GShoot	0.0139	0.8714	0.1824	0.0598	0.9879	Diff_FlHT	-7.3732	0.1317	0.25	0.8805	0.9181
5-72018179	5	72018179	GRMZM2G098301_GShoot	-0.0405	0.6632	0.1149	0.1783	0.9611	Diff_FlHT	2.3677	0.7087	0.067	0.1495	0.9888
5-72018693	5	72018693	GRMZM2G098301_GShoot	0.1183	0.0754	0.348	1.1228	0.734	Diff_FlHT	-8.4952	0.0335	0.3304	1.4746	0.8386
5-72018744	5	72018744	GRMZM2G098301_GShoot	-0.0636	0.4925	0.1182	0.3076	0.9302	Diff_FlHT	4.0054	0.5313	0.067	0.2747	0.9763
5-72018841	5	72018841	GRMZM2G098301_GShoot	-0.1052	0.2286	0.1453	0.6408	0.849	Diff_FlHT	4.0054	0.5313	0.067	0.2747	0.9763
5-72018873	5	72018873	GRMZM2G098301_GShoot	0.0139	0.8714	0.1824	0.0598	0.9879	Diff_FlHT	-7.3732	0.1317	0.25	0.8805	0.9181
5-72018885	5	72018885	GRMZM2G098301_GShoot	0.113	0.0883	0.348	1.0542	0.7491	Diff_FlHT	-9.4927	0.018	0.3348	1.7454	0.7803
5-72018898	5	72018898	GRMZM2G098301_GShoot	-0.0948	0.2715	0.1486	0.5662	0.8682	Diff_FlHT	2.8716	0.6429	0.0714	0.1919	0.985
5-72018999	5	72018999	GRMZM2G098301_GShoot	-0.0951	0.2723	0.1453	0.5649	0.8684	Diff_FlHT	2.8716	0.6429	0.0714	0.1919	0.985
5-72019388	5	72019388	GRMZM2G098301_GShoot	-0.1142	0.183	0.152	0.7375	0.8239	Diff_FlHT	2.8716	0.6429	0.0714	0.1919	0.985
5-72019528	5	72019528	GRMZM2G098301_GShoot	-0.0533	0.5599	0.1216	0.2519	0.9436	Diff_FlHT	2.8716	0.6429	0.0714	0.1919	0.985
5-72019854	5	72019854	GRMZM2G098301_GShoot	0.1922	0.1185	0.0676	0.9263	0.7793	Diff_FlHT	7.5953	0.2661	0.0804	0.575	0.944
5-72019937	5	72019937	GRMZM2G098301_GShoot	-0.0948	0.2715	0.1486	0.5662	0.8682	Diff_FlHT	2.8716	0.6429	0.0714	0.1919	0.985
5-72020015	5	72020015	GRMZM2G098301_GShoot	-0.0533	0.5599	0.1216	0.2519	0.9436	Diff_FlHT	2.8716	0.6429	0.0714	0.1919	0.985
5-72020048	5	72020048	GRMZM2G098301_GShoot	-0.0948	0.2715	0.1486	0.5662	0.8682	Diff_FlHT	2.8716	0.6429	0.0714	0.1919	0.985
5-72020273	5	72020273	GRMZM2G098301_GShoot	0.0655	0.3446	0.2534	0.4627	0.894	Diff_FlHT	-3.4941	0.3569	0.2455	0.4475	0.9556
5-72020289	5	72020289	GRMZM2G098301_GShoot	0.0006	0.9937	0.2196	0.0028	0.9994	Diff_FlHT	-10.8546	0.0128	0.2277	1.8936	0.753
5-72020435	5	72020435	GRMZM2G098301_GShoot	0.0397	0.646	0.1791	0.1898	0.9585	Diff_FlHT	-8.2413	0.0962	0.2455	1.0167	0.9045
5-72020680	5	72020680	GRMZM2G098301_GShoot	-0.0995	0.2551	0.1453	0.5934	0.8607	Diff_FlHT	2.8716	0.6429	0.0714	0.1919	0.985
5-72020924	5	72020924	GRMZM2G098301_GShoot	0.1017	0.2091	0.2027	0.6797	0.8393	Diff_FlHT	-11.1739	0.0155	0.2634	1.8101	0.7681
5-72020963	5	72020963	GRMZM2G098301_GShoot	0.0802	0.3329	0.1959	0.4777	0.8907	Diff_FlHT	-10.9005	0.0222	0.2545	1.6542	0.8007
5-72020972	5	72020972	GRMZM2G098301_GShoot	-0.0948	0.2715	0.1486	0.5662	0.8682	Diff_FlHT	2.8716	0.6429	0.0714	0.1919	0.985
5-72021038	5	72021038	GRMZM2G098301_GShoot	-0.1052	0.2286	0.1453	0.6408	0.849	Diff_FlHT	4.0054	0.5313	0.067	0.2747	0.9763
5-72021169	5	72021169	GRMZM2G098301_GShoot	0.1307	0.05	0.348	1.3013	0.7005	Diff_FlHT	-10.168	0.0117	0.3304	1.9301	0.7507
5-72021180	5	72021180	GRMZM2G098301_GShoot	0.033	0.6996	0.1824	0.1551	0.9663	Diff_FlHT	-8.2413	0.0962	0.2455	1.0167	0.9045
5-72021197	5	72021197	GRMZM2G098301_GShoot	-0.1052	0.2286	0.1453	0.6408	0.849	Diff_FlHT	4.0054	0.5313	0.067	0.2747	0.9763
5-72021199	5	72021199	GRMZM2G098301_GShoot	0.1158	0.1578	0.1993	0.802	0.8095	Diff_FlHT	-10.9005	0.0222	0.2545	1.6542	0.8007
5-72021212	5	72021212	GRMZM2G098301_GShoot	-0.1052	0.2286	0.1453	0.6408	0.849	Diff_FlHT	4.0054	0.5313	0.067	0.2747	0.9763
5-72021375	5	72021375	GRMZM2G098301_GShoot	0.0397	0.646	0.1791	0.1898	0.9585	Diff_FlHT	-8.2413	0.0962	0.2455	1.0167	0.9045
5-72021461	5	72021461	GRMZM2G098301_GShoot	-0.1103	0.2133	0.1419	0.6711	0.8411	Diff_FlHT	4.0054	0.5313	0.067	0.2747	0.9763
5-72021733	5	72021733	GRMZM2G098301_GShoot	0.0802	0.3329	0.1959	0.4777	0.8907	Diff_FlHT	-10.9005	0.0222	0.2545	1.6542	0.8007
5-72021799	5	72021799	GRMZM2G098301_GShoot	-0.0995	0.2551	0.1453	0.5934	0.8607	Diff_FlHT	2.8716	0.6429	0.0714	0.1919	0.985
5-72021973	5	72021973	GRMZM2G098301_GShoot	-0.0948	0.2715	0.1486	0.5662	0.8682	Diff_FlHT	2.8716	0.6429	0.0714	0.1919	0.985
5-72022196	5	72022196	GRMZM2G098301_GShoot	-0.1166	0.1637	0.1588	0.786	0.8127	Diff_FlHT	4.0663	0.4883	0.0804	0.3113	0.972
5-72022258	5	72022258	GRMZM2G098301_GShoot	0.1255	0.0588	0.3581	1.2303	0.7128	Diff_FlHT	-9.6428	0.0161	0.3348	1.7923	0.7712
5-72022298	5	72022298	GRMZM2G098301_GShoot	0.0218	0.8002	0.1791	0.0968	0.98	Diff_FlHT	-9.8517	0.0421	0.25	1.3756	0.8548
5-72022473	5	72022473	GRMZM2G098301_GShoot	-0.0533	0.5599	0.1216	0.2519	0.9436	Diff_FlHT	2.8716	0.6429	0.0714	0.1919	0.985
5-72022486	5	72022486	GRMZM2G098301_GShoot	0.0397	0.646	0.1791	0.1898	0.9585	Diff_FlHT	-8.2413	0.0962	0.2455	1.0167	0.9045
5-72022500	5	72022500	GRMZM2G098301_GShoot	0.0487	0.5694	0.1824	0.2446	0.9454	Diff_FlHT	-8.2413	0.0962	0.2455	1.0167	0.9045
5-72022520	5	72022520	GRMZM2G098301_GShoot	-0.0533	0.5599	0.1216	0.2519	0.9436	Diff_FlHT	2.8716	0.6429	0.0714	0.1919	0.985
5-72022529	5	72022529	GRMZM2G098301_GShoot	0.1065	0.1134	0.3412	0.9456	0.7733	Diff_FlHT	-7.5776	0.0658	0.3214	1.1815	0.8815
5-72022837	5	72022837	GRMZM2G098301_GShoot	-0.1181	0.1639	0.1554	0.7853	0.8128	Diff_FlHT	4.6076	0.4437	0.0759	0.3529	0.9674
5-72022937	5	72022937	GRMZM2G098301_GShoot	0.0802	0.3329	0.1959	0.4777	0.8907	Diff_FlHT	-9.3408	0.0487	0.25	1.3127	0.8643
5-72022991	5	72022991	GRMZM2G098301_GShoot	0.1295	0.0521	0.3446	1.283	0.7039	Diff_FlHT	-9.5377	0.0184	0.3304	1.7354	0.7824
5-72023019	5	72023019	GRMZM2G098301_GShoot	0.1318	0.0479	0.3514	1.3193	0.6981	Diff_FlHT	-9.5377	0.0184	0.3304	1.7354	0.7824
5-72023083	5	72023083	GRMZM2G098301_GShoot	0.1093	0.1015	0.348	0.9935	0.7621	Diff_FlHT	-9.0206	0.0248	0.3348	1.6064	0.8117
5-72023289	5	72023289	GRMZM2G098301_GShoot	0.1048	0.3632	0.1115	0.4399	0.8973	Diff_FlHT	-18.0645	0.0019	0.2098	2.7113	0.5983
5-72023314	5	72023314	GRMZM2G098301_GShoot	-0.0533	0.5599	0.1216	0.2519	0.9436	Diff_FlHT	2.8716	0.6429	0.0714	0.1919	0.985
5-72023349	5	72023349	GRMZM2G098301_GShoot	0.1099	0.3549	0.1081	0.4499	0.8968	Diff_FlHT	-18.0645	0.0019	0.2098	2.7113	0.5983
5-72023389	5	72023389	GRMZM2G098301_GShoot	0.1213	0.1169	0.2264	0.9321	0.7772	Diff_FlHT	-11.1739	0.0155	0.2634	1.8101	0.7681
5-72023431	5	72023431	GRMZM2G098301_GShoot	0.1346	0.0398	0.3716	1.4002	0.6799	Diff_FlHT	-6.488	0.0975	0.3482	1.0109	0.905
5-72023526	5	72023526	GRMZM2G098301_GShoot	0.1098	0.0957	0.3581	1.0191	0.7574	Diff_FlHT	-8.8522	0.0234	0.3482	1.6302	0.8072
5-72023527	5	72023527	GRMZM2G098301_GShoot	-0.0674	0.4675	0.1149	0.3303	0.9244	Diff_FlHT	2.3677	0.7087	0.067	0.1495	0.9888
5-72023597	5	72023597	GRMZM2G098301_GShoot	0.0027	0.9687	0.3041	0.0138	0.9975	Diff_FlHT	-7.5326	0.0613	0.3304	1.2129	0.8776
5-72023677	5	72023677	GRMZM2G098301_GShoot	0.094	0.2156	0.2365	0.6663	0.8425	Diff_FlHT	-9.6029	0.0334	0.2723	1.4764	0.8381
5-72023679	5	72023679	GRMZM2G098301_GShoot	0.1619	0.0095	0.3581	2.023	0.5938	Diff_FlHT	-12.8701	0.0005	0.3438	3.3196	0.4991
5-72023687	5	72023687	GRMZM2G098301_GShoot	0.1043	0.1178	0.348	0.9288	0.7783	Diff_FlHT	-8.9782	0.0256	0.3348	1.591	0.8138
5-72023695	5	72023695	GRMZM2G098301_GShoot	0.1152	0.1313	0.2331	0.8818	0.7895	Diff_FlHT	-10.3761	0.0228	0.2679	1.6415	0.8042
5-72023772	5	72023772	GRMZM2G098301_GShoot	-0.0645	0.4971	0.1081	0.3035	0.9311	Diff_FlHT	6.0267	0.3725	0.058	0.4289	0.9574
5-72023891	5	72023891	GRMZM2G098301_GShoot	0.1039	0.1182	0.3142	0.9274	0.7788	Diff_FlHT	-10.2422	0.0082	0.4286	2.0842	0.7247
5-72024214	5	72024214	GRMZM2G098301_GShoot	-0.1675	0.0068	0.4527	2.1669	0.5838	Diff_FlHT	8.8389	0.0188	0.4777	1.7247	0.7863
5-72024226	5	72024226	GRMZM2G098301_GShoot	-0.1305	0.0412	0.3581	1.3847	0.6833	Diff_FlHT	7.2316	0.0712	0.3705	1.1474	0.886
5-72024254	5	72024254	GRMZM2G098301_GShoot	-0.1123	0.0868	0.3716	1.0613	0.7481	Diff_FlHT	4.9866	0.199	0.4821	0.7011	0.9319
5-72024303	5	72024303	GRMZM2G098301_GShoot	0.027	0.7955	0.098	0.0994	0.9795	Diff_FlHT	-14.0284	0.0333	0.0625	1.4773	0.8377
5-72024475	5	72024475	GRMZM2G098301_GShoot	-0.2475	0.0001	0.3649	3.9346	0.3472	Diff_FlHT	-1.7031	0.6777	0.317	0.169	0.9876
5-72024476	5	72024476	GRMZM2G098301_GShoot	0.0689	0.4875	0.1149	0.312	0.929	Diff_FlHT	9.8442	0.08	0.1071	1.0967	0.8936
5-72024564	5	72024564	GRMZM2G098301_GShoot	-0.2377	0.0003	0.2804	3.5429	0.3612	Diff_FlHT	1.134	0.7768	0.2946	0.1097	0.9933
5-72024570	5	72024570	GRMZM2G098301_GShoot	-0.1746	0.0052	0.3716	2.2851	0.5754	Diff_FlHT	-0.7283	0.8523	0.3393	0.0694	0.9961
5-72024630	5	72024630	GRMZM2G098301_GShoot	0.0136	0.9109	0.0676	0.0405	0.992	Diff_FlHT	-13.6203	0.0532	0.0536	1.2744	0.8717
5-72024646	5	72024646	GRMZM2G098301_GShoot	0.003	0.9643	0.3615	0.0158	0.9969	Diff_FlHT	-0.4284	0.9155	0.2679	0.0383	0.9978
5-72024648	5	72024648	GRMZM2G098301_GShoot	0.0562	0.4866	0.1892	0.3128	0.9287	Diff_FlHT	-2.1629	0.6338	0.1652	0.1981	0.9843
5-72024652	5	72024652	GRMZM2G098301_GShoot	0.1331	0.1733	0.1182	0.7612	0.8184	Diff_FlHT	6.4082	0.2541	0.1071	0.595	0.9422
5-72024696	5	72024696	GRMZM2G098301_GShoot	0.1091	0.1595	0.2061	0.7972	0.8112	Diff_FlHT	5.4293	0.2303	0.1696	0.6376	0.9376
5-72024703	5	72024703	GRMZM2G098301_GShoot	0.1277	0.1999	0.1149	0.6992	0.8334	Diff_FlHT	6.4082	0.2541	0.1071	0.595	0.9422
5-72024733	5	72024733	GRMZM2G098301_GShoot	0.1452	0.151	0.1115	0.8209	0.8045	Diff_FlHT	6.4082	0.2541	0.1071	0.595	0.9422
5-72024749	5	72024749	GRMZM2G098301_GShoot	0.1455	0.1985	0.0777	0.7023	0.8328	Diff_FlHT	-10.9777	0.0941	0.0625	1.0262	0.9038
5-72024753	5	72024753	GRMZM2G098301_GShoot	0.0611	0.5262	0.125	0.2788	0.9376	Diff_FlHT	4.3443	0.4118	0.1205	0.3853	0.9629
5-72024759	5	72024759	GRMZM2G098301_GShoot	0.1452	0.151	0.1115	0.8209	0.8045	Diff_FlHT	6.4082	0.2541	0.1071	0.595	0.9422
5-72024775	5	72024775	GRMZM2G098301_GShoot	0.0574	0.6051	0.0811	0.2181	0.9523	Diff_FlHT	-10.9777	0.0941	0.0625	1.0262	0.9038
5-72024784	5	72024784	GRMZM2G098301_GShoot	0.0425	0.6659	0.1182	0.1766	0.9615	Diff_FlHT	-1.2272	0.8673	0.058	0.0618	0.9968
5-72024797	5	72024797	GRMZM2G098301_GShoot	0.1501	0.1302	0.1149	0.8855	0.7883	Diff_FlHT	6.4082	0.2541	0.1071	0.595	0.9422
5-72024864	5	72024864	GRMZM2G098301_GShoot	-0.0577	0.5613	0.1149	0.2508	0.9438	Diff_FlHT	0.6896	0.923	0.0625	0.0348	0.9978
5-72024877	5	72024877	GRMZM2G098301_GShoot	0.1041	0.3439	0.0878	0.4636	0.8939	Diff_FlHT	-0.4441	0.9514	0.058	0.0216	0.9982
5-72024919	5	72024919	GRMZM2G098301_GShoot	0.0331	0.6179	0.3682	0.2091	0.9548	Diff_FlHT	0.3975	0.9206	0.2768	0.0359	0.9978
5-72025409	5	72025409	GRMZM2G098301_GShoot	0.2024	0.0066	0.2297	2.1814	0.5835	Diff_FlHT	-12.5945	0.0075	0.2634	2.1236	0.7165
5-72025608	5	72025608	GRMZM2G098301_GShoot	0.1433	0.1055	0.1453	0.9769	0.7658	Diff_FlHT	1.6816	0.7479	0.125	0.1262	0.9914
5-72025629	5	72025629	GRMZM2G098301_GShoot	-0.0098	0.9186	0.1182	0.0369	0.9927	Diff_FlHT	-14.2064	0.0319	0.0625	1.4956	0.8343
5-72025638	5	72025638	GRMZM2G098301_GShoot	0.0766	0.3237	0.2095	0.4898	0.8881	Diff_FlHT	4.7296	0.2859	0.183	0.5438	0.9464
5-72025670	5	72025670	GRMZM2G098301_GShoot	-0.0397	0.708	0.098	0.15	0.9676	Diff_FlHT	3.0161	0.6593	0.067	0.1809	0.9863
5-72025726	5	72025726	GRMZM2G098301_GShoot	0.0488	0.535	0.2128	0.2717	0.9392	Diff_FlHT	-5.0773	0.3408	0.1295	0.4675	0.9529
5-72025742	5	72025742	GRMZM2G098301_GShoot	-0.0209	0.7671	0.2804	0.1151	0.9757	Diff_FlHT	3.5054	0.4136	0.2098	0.3834	0.9634
5-72025751	5	72025751	GRMZM2G098301_GShoot	0.0005	0.9938	0.3818	0.0027	0.9994	Diff_FlHT	-0.9217	0.818	0.2768	0.0872	0.9946
5-72025784	5	72025784	GRMZM2G098301_GShoot	0.0768	0.4852	0.0878	0.3141	0.9285	Diff_FlHT	-0.6113	0.9332	0.058	0.03	0.9978
5-72025795	5	72025795	GRMZM2G098301_GShoot	0.0768	0.4852	0.0878	0.3141	0.9285	Diff_FlHT	-0.6113	0.9332	0.058	0.03	0.9978
5-72025796	5	72025796	GRMZM2G098301_GShoot	0.0272	0.6818	0.3547	0.1663	0.9638	Diff_FlHT	1.3206	0.7395	0.2768	0.1311	0.9906
5-72025799	5	72025799	GRMZM2G098301_GShoot	-0.1534	0.2644	0.0608	0.5777	0.8649	Diff_FlHT	1.8062	0.7736	0.0714	0.1115	0.9932
5-72025807	5	72025807	GRMZM2G098301_GShoot	-0.1265	0.1761	0.1182	0.7542	0.8202	Diff_FlHT	7.8663	0.1194	0.192	0.9229	0.914
5-72025882	5	72025882	GRMZM2G098301_GShoot	0.1601	0.0404	0.1959	1.3939	0.6813	Diff_FlHT	-3.5423	0.4581	0.1429	0.339	0.9686
5-72025899	5	72025899	GRMZM2G098301_GShoot	0.0605	0.5612	0.1014	0.2509	0.9438	Diff_FlHT	13.1653	0.0308	0.0938	1.512	0.8328
5-72025998	5	72025998	GRMZM2G098301_GShoot	0.073	0.5113	0.0811	0.2913	0.9342	Diff_FlHT	-13.8601	0.0407	0.058	1.39	0.8536
5-72025999	5	72025999	GRMZM2G098301_GShoot	0.073	0.5113	0.0811	0.2913	0.9342	Diff_FlHT	-13.8601	0.0407	0.058	1.39	0.8536
5-72026018	5	72026018	GRMZM2G098301_GShoot	-0.0548	0.3912	0.4764	0.4076	0.9052	Diff_FlHT	6.8244	0.0857	0.4509	1.0669	0.8984
5-72026122	5	72026122	GRMZM2G098301_GShoot	0.0431	0.5136	0.3818	0.2894	0.9347	Diff_FlHT	2.3394	0.5484	0.2902	0.2609	0.9782
5-72026208	5	72026208	GRMZM2G098301_GShoot	-0.0971	0.2118	0.1959	0.6741	0.8404	Diff_FlHT	10.9901	0.0188	0.2545	1.7267	0.7859
5-72026212	5	72026212	GRMZM2G098301_GShoot	-0.2189	0.0401	0.0946	1.3972	0.6803	Diff_FlHT	3.6814	0.5044	0.1741	0.2972	0.9729
5-72026350	5	72026350	GRMZM2G098301_GShoot	0.3044	0	0.2432	4.911	0.2906	Diff_FlHT	-18.1338	0	0.2634	5.4585	0.3211
5-72026395	5	72026395	GRMZM2G098301_GShoot	0.1895	0.005	0.3784	2.3009	0.5745	Diff_FlHT	-9.9342	0.0284	0.3393	1.5462	0.8253
5-72026417	5	72026417	GRMZM2G098301_GShoot	0.1856	0.0241	0.1723	1.6181	0.6426	Diff_FlHT	8.6189	0.0814	0.125	1.0894	0.8939
5-72026425	5	72026425	GRMZM2G098301_GShoot	-0.166	0.1271	0.0845	0.8959	0.7858	Diff_FlHT	5.8412	0.3142	0.1652	0.5028	0.9498
5-72026440	5	72026440	GRMZM2G098301_GShoot	-0.1834	0.0516	0.1115	1.2877	0.7029	Diff_FlHT	9.5825	0.0646	0.192	1.1897	0.8802
5-72026461	5	72026461	GRMZM2G098301_GShoot	-0.1474	0.1335	0.1047	0.8746	0.7914	Diff_FlHT	8.1454	0.1366	0.1741	0.8645	0.9201
5-72026534	5	72026534	GRMZM2G098301_GShoot	-0.1925	0.0507	0.1014	1.2951	0.7022	Diff_FlHT	6.0017	0.2863	0.1696	0.5432	0.9466
5-72026543	5	72026543	GRMZM2G098301_GShoot	0.1488	0.0287	0.3784	1.5424	0.6556	Diff_FlHT	-9.9342	0.0284	0.3393	1.5462	0.8253
5-72026587	5	72026587	GRMZM2G098301_GShoot	0.1488	0.0287	0.3784	1.5424	0.6556	Diff_FlHT	-9.9342	0.0284	0.3393	1.5462	0.8253
5-72026597	5	72026597	GRMZM2G098301_GShoot	0.2832	0	0.2432	4.3033	0.342	Diff_FlHT	-18.1338	0	0.2589	5.4585	0.3211
5-72026615	5	72026615	GRMZM2G098301_GShoot	-0.1459	0.177	0.0878	0.752	0.8208	Diff_FlHT	8.9814	0.1133	0.1652	0.9459	0.9123
5-72026626	5	72026626	GRMZM2G098301_GShoot	-0.1948	0.0233	0.1453	1.6333	0.6399	Diff_FlHT	7.8726	0.0965	0.2232	1.0155	0.9047
5-72026659	5	72026659	GRMZM2G098301_GShoot	-0.3566	0.0009	0.0912	3.0304	0.4598	Diff_FlHT	-4.9091	0.4138	0.0804	0.3832	0.9635
5-72026660	5	72026660	GRMZM2G098301_GShoot	0.2709	0.0001	0.2534	4.0874	0.346	Diff_FlHT	-16.7843	0	0.2634	4.8183	0.3211
5-72026707	5	72026707	GRMZM2G098301_GShoot	0.1339	0.0929	0.1858	1.0319	0.754	Diff_FlHT	7.3666	0.1306	0.1295	0.8841	0.9176
5-72026715	5	72026715	GRMZM2G098301_GShoot	-0.0757	0.2563	0.3412	0.5912	0.8612	Diff_FlHT	9.4391	0.0201	0.375	1.6969	0.7935
5-72026717	5	72026717	GRMZM2G098301_GShoot	0.1682	0.0433	0.1689	1.3633	0.6881	Diff_FlHT	8.6189	0.0814	0.125	1.0894	0.8939
5-72026729	5	72026729	GRMZM2G098301_GShoot	0.2019	0.0026	0.3885	2.5841	0.5326	Diff_FlHT	-7.228	0.1033	0.3527	0.9859	0.9081
5-72026731	5	72026731	GRMZM2G098301_GShoot	0.3152	0	0.2365	5.1251	0.2873	Diff_FlHT	-17.811	0	0.2545	5.2317	0.3211
5-72026744	5	72026744	GRMZM2G098301_GShoot	0.2092	0.0014	0.3412	2.8537	0.4847	Diff_FlHT	-11.149	0.0021	0.4286	2.671	0.6053
5-72026755	5	72026755	GRMZM2G098301_GShoot	0.1786	0.0082	0.3818	2.0836	0.5908	Diff_FlHT	-8.0521	0.0716	0.3482	1.145	0.8865
5-72026766	5	72026766	GRMZM2G098301_GShoot	0.2723	0	0.4595	4.6054	0.342	Diff_FlHT	-4.8677	0.2338	0.4063	0.6311	0.9381
5-72026773	5	72026773	GRMZM2G098301_GShoot	0.1494	0.0279	0.375	1.5549	0.653	Diff_FlHT	-8.8273	0.0502	0.3438	1.2989	0.8672
5-72026774	5	72026774	GRMZM2G098301_GShoot	-0.1682	0.0478	0.152	1.3203	0.6979	Diff_FlHT	7.8726	0.0965	0.2232	1.0155	0.9047
5-72026776	5	72026776	GRMZM2G098301_GShoot	0.3074	0	0.2331	4.8528	0.2995	Diff_FlHT	-17.811	0	0.2545	5.2317	0.3211
5-72026789	5	72026789	GRMZM2G098301_GShoot	0.2816	0.0001	0.2432	4.2588	0.342	Diff_FlHT	-18.5184	0	0.2634	5.7314	0.3211
5-72026802	5	72026802	GRMZM2G098301_GShoot	-0.1695	0.0896	0.098	1.0477	0.7506	Diff_FlHT	6.0017	0.2863	0.1652	0.5432	0.9466
5-72026811	5	72026811	GRMZM2G098301_GShoot	0.3141	0	0.2365	5.0729	0.2873	Diff_FlHT	-18.1338	0	0.2589	5.4585	0.3211
5-72026820	5	72026820	GRMZM2G098301_GShoot	0.1682	0.0433	0.1689	1.3633	0.6881	Diff_FlHT	8.6189	0.0814	0.125	1.0894	0.8939
5-72026897	5	72026897	GRMZM2G098301_GShoot	0.3108	0	0.2432	5.0406	0.2873	Diff_FlHT	-16.8631	0	0.2634	4.7987	0.3211
5-72026914	5	72026914	GRMZM2G098301_GShoot	0.1615	0.0499	0.1723	1.302	0.7005	Diff_FlHT	8.6189	0.0814	0.1295	1.0894	0.8939
5-72027151	5	72027151	GRMZM2G098301_GShoot	0.3108	0	0.2399	5.0406	0.2873	Diff_FlHT	-16.4526	0	0.2679	4.6399	0.3211
5-72027246	5	72027246	GRMZM2G098301_GShoot	-0.2305	0.0087	0.1351	2.0619	0.5926	Diff_FlHT	4.7617	0.317	0.2232	0.4989	0.95
5-72027323	5	72027323	GRMZM2G098301_GShoot	0.1635	0.1092	0.1318	0.9617	0.7695	Diff_FlHT	-18.174	0.0017	0.2143	2.7647	0.5914
5-72027541	5	72027541	GRMZM2G098301_GShoot	-0.2186	0.0117	0.1385	1.9308	0.5998	Diff_FlHT	6.267	0.195	0.2188	0.7101	0.9319
5-72027574	5	72027574	GRMZM2G098301_GShoot	0.1287	0.0623	0.3547	1.2052	0.7177	Diff_FlHT	-7.8653	0.0861	0.3348	1.065	0.8985
5-72027613	5	72027613	GRMZM2G098301_GShoot	0.0331	0.6741	0.2061	0.1713	0.9628	Diff_FlHT	10.6977	0.0197	0.1518	1.7045	0.791
5-72027615	5	72027615	GRMZM2G098301_GShoot	0.0927	0.2531	0.1858	0.5967	0.8602	Diff_FlHT	14.1359	0.0034	0.1295	2.4637	0.6351
5-72027644	5	72027644	GRMZM2G098301_GShoot	0.0927	0.2531	0.1858	0.5967	0.8602	Diff_FlHT	14.1359	0.0034	0.1295	2.4637	0.6351
5-72027719	5	72027719	GRMZM2G098301_GShoot	0.1414	0.0399	0.3581	1.3995	0.6799	Diff_FlHT	-7.8653	0.0861	0.3348	1.065	0.8985
5-72027726	5	72027726	GRMZM2G098301_GShoot	-0.2302	0.0092	0.1318	2.0341	0.5927	Diff_FlHT	6.7713	0.1539	0.2143	0.8126	0.9248
5-72027751	5	72027751	GRMZM2G098301_GShoot	0.3141	0	0.2331	5.0729	0.2873	Diff_FlHT	-18.0844	0	0.2589	5.4884	0.3211
5-72027760	5	72027760	GRMZM2G098301_GShoot	0.3141	0	0.2331	5.0729	0.2873	Diff_FlHT	-18.0844	0	0.2589	5.4884	0.3211
5-72027794	5	72027794	GRMZM2G098301_GShoot	-0.2374	0.0081	0.1284	2.0937	0.5894	Diff_FlHT	6.8923	0.1565	0.2143	0.8055	0.9258
5-72027853	5	72027853	GRMZM2G098301_GShoot	-0.2374	0.0081	0.1284	2.0937	0.5894	Diff_FlHT	6.8923	0.1565	0.2143	0.8055	0.9258
5-72027914	5	72027914	GRMZM2G098301_GShoot	0.1456	0.2147	0.0777	0.6682	0.8421	Diff_FlHT	14.2944	0.0313	0.0625	1.5048	0.8328
5-72027938	5	72027938	GRMZM2G098301_GShoot	0.1656	0.1109	0.1284	0.955	0.7709	Diff_FlHT	-19.3971	0.0009	0.2054	3.0688	0.5423
5-72027981	5	72027981	GRMZM2G098301_GShoot	-0.1738	0.0862	0.0946	1.0644	0.7472	Diff_FlHT	5.953	0.2823	0.1696	0.5493	0.9456
5-72028009	5	72028009	GRMZM2G098301_GShoot	-0.0784	0.2431	0.3277	0.6142	0.8559	Diff_FlHT	10.5051	0.0096	0.3661	2.0174	0.7395
5-72028236	5	72028236	GRMZM2G098301_GShoot	-0.2087	0.0112	0.1588	1.9507	0.5971	Diff_FlHT	2.5137	0.5779	0.2366	0.2382	0.9803
5-72028327	5	72028327	GRMZM2G098301_GShoot	-0.2176	0.0152	0.1284	1.8181	0.6149	Diff_FlHT	5.1977	0.2878	0.2143	0.5409	0.9471
5-72028442	5	72028442	GRMZM2G098301_GShoot	0.1329	0.0515	0.3682	1.2879	0.7029	Diff_FlHT	-10.0854	0.0219	0.3527	1.6591	0.8004
5-72028472	5	72028472	GRMZM2G098301_GShoot	0.1654	0.0156	0.3615	1.8061	0.6163	Diff_FlHT	-8.4773	0.0581	0.3348	1.2362	0.8757
5-72028473	5	72028473	GRMZM2G098301_GShoot	0.2722	0.0001	0.2568	4.0993	0.342	Diff_FlHT	-17.5238	0	0.2857	5.4558	0.3211
5-72028483	5	72028483	GRMZM2G098301_GShoot	0.3283	0	0.2399	5.5603	0.2587	Diff_FlHT	-17.0478	0	0.2679	4.9622	0.3211
5-72028793	5	72028793	GRMZM2G098301_GShoot	0.1443	0.034	0.3716	1.469	0.669	Diff_FlHT	-9.2714	0.039	0.3438	1.4089	0.8497
5-72028905	5	72028905	GRMZM2G098301_GShoot	0.3141	0	0.2365	5.0729	0.2873	Diff_FlHT	-17.5878	0	0.2634	5.242	0.3211
5-72028918	5	72028918	GRMZM2G098301_GShoot	0.1544	0.0243	0.3615	1.6145	0.6433	Diff_FlHT	-10.1922	0.022	0.3438	1.6569	0.8007
5-72029102	5	72029102	GRMZM2G098301_GShoot	0.1488	0.029	0.3581	1.5372	0.6569	Diff_FlHT	-10.8447	0.0159	0.3393	1.7991	0.7704
5-72029128	5	72029128	GRMZM2G098301_GShoot	0.3141	0	0.2365	5.0729	0.2873	Diff_FlHT	-18.6522	0	0.2634	5.8291	0.3211
5-72029137	5	72029137	GRMZM2G098301_GShoot	0.3141	0	0.2365	5.0729	0.2873	Diff_FlHT	-18.6522	0	0.2634	5.8291	0.3211
5-72029138	5	72029138	GRMZM2G098301_GShoot	0.1602	0.017	0.375	1.7703	0.6222	Diff_FlHT	-9.9165	0.0264	0.3393	1.5788	0.8183
5-72029140	5	72029140	GRMZM2G098301_GShoot	0.0739	0.3347	0.2162	0.4753	0.8911	Diff_FlHT	8.9073	0.0509	0.1563	1.2934	0.8685
5-72029159	5	72029159	GRMZM2G098301_GShoot	0.1349	0.1015	0.1791	0.9937	0.762	Diff_FlHT	11.8687	0.0154	0.125	1.8113	0.7679
5-72029190	5	72029190	GRMZM2G098301_GShoot	0.3057	0	0.2399	4.8818	0.2951	Diff_FlHT	-18.4893	0	0.2679	5.8165	0.3211
5-72029207	5	72029207	GRMZM2G098301_GShoot	0.0707	0.3759	0.1959	0.4249	0.9007	Diff_FlHT	8.545	0.0649	0.1473	1.1877	0.8806
5-72029396	5	72029396	GRMZM2G098301_GShoot	0.1544	0.0243	0.3615	1.6145	0.6433	Diff_FlHT	-9.9342	0.0284	0.3393	1.5462	0.8253
5-72029432	5	72029432	GRMZM2G098301_GShoot	0.1731	0.0118	0.3514	1.9274	0.6	Diff_FlHT	-10.6766	0.0194	0.3348	1.7111	0.7892
5-72029556	5	72029556	GRMZM2G098301_GShoot	-0.2307	0.0084	0.1351	2.0765	0.5915	Diff_FlHT	6.8923	0.1565	0.2143	0.8055	0.9258
5-72029677	5	72029677	GRMZM2G098301_GShoot	0.1267	0.1308	0.1723	0.8834	0.789	Diff_FlHT	11.8687	0.0154	0.125	1.8113	0.7679
5-72029813	5	72029813	GRMZM2G098301_GShoot	0.1544	0.0243	0.3615	1.6145	0.6433	Diff_FlHT	-9.9342	0.0284	0.3393	1.5462	0.8253
5-72029843	5	72029843	GRMZM2G098301_GShoot	0.1456	0.2147	0.0777	0.6682	0.8421	Diff_FlHT	14.2944	0.0313	0.0625	1.5048	0.8328
5-72029872	5	72029872	GRMZM2G098301_GShoot	0.3141	0	0.2365	5.0729	0.2873	Diff_FlHT	-18.6522	0	0.2634	5.8291	0.3211
5-72029890	5	72029890	GRMZM2G098301_GShoot	0.1395	0.0421	0.3615	1.3761	0.6855	Diff_FlHT	-9.9342	0.0284	0.3393	1.5462	0.8253
5-72030070	5	72030070	GRMZM2G098301_GShoot	-0.2307	0.0084	0.1351	2.0765	0.5915	Diff_FlHT	6.8923	0.1565	0.2143	0.8055	0.9258
5-72030104	5	72030104	GRMZM2G098301_GShoot	0.166	0.0144	0.3682	1.8417	0.6129	Diff_FlHT	-11.4793	0.0088	0.3482	2.0577	0.7304
5-72030121	5	72030121	GRMZM2G098301_GShoot	-0.2307	0.0084	0.1351	2.0765	0.5915	Diff_FlHT	6.8923	0.1565	0.2143	0.8055	0.9258
5-72030210	5	72030210	GRMZM2G098301_GShoot	0.1621	0.0174	0.3615	1.7587	0.6226	Diff_FlHT	-9.2714	0.039	0.3438	1.4089	0.8497
5-72030375	5	72030375	GRMZM2G098301_GShoot	0.3283	0	0.2399	5.5603	0.2587	Diff_FlHT	-18.8105	0	0.2679	6.0046	0.3211
5-72030851	5	72030851	GRMZM2G098301_GShoot	0.1656	0.1109	0.1284	0.955	0.7709	Diff_FlHT	-19.1058	0.0013	0.2098	2.8754	0.5753
5-72031010	5	72031010	GRMZM2G098301_GShoot	-0.2186	0.0106	0.1419	1.975	0.5967	Diff_FlHT	4.6713	0.3258	0.2232	0.4871	0.9517
5-72031061	5	72031061	GRMZM2G098301_GShoot	0.1664	0.0148	0.3649	1.8299	0.6138	Diff_FlHT	-9.9342	0.0284	0.3393	1.5462	0.8253
5-72031193	5	72031193	GRMZM2G098301_GShoot	-0.215	0.012	0.1419	1.9203	0.6012	Diff_FlHT	6.4286	0.1752	0.2232	0.7564	0.9313
5-72031433	5	72031433	GRMZM2G098301_GShoot	-0.2303	0.0076	0.1385	2.1198	0.5864	Diff_FlHT	3.8211	0.4172	0.2232	0.3797	0.9639
5-72031526	5	72031526	GRMZM2G098301_GShoot	0.3037	0	0.2331	4.7171	0.3233	Diff_FlHT	-17.7147	0	0.2545	5.0879	0.3211
5-72031693	5	72031693	GRMZM2G098301_GShoot	0.3141	0	0.2365	5.0729	0.2873	Diff_FlHT	-18.2612	0	0.2589	5.4504	0.3211
5-72031837	5	72031837	GRMZM2G098301_GShoot	0.3141	0	0.2365	5.0729	0.2873	Diff_FlHT	-18.2612	0	0.2589	5.4504	0.3211
5-72031867	5	72031867	GRMZM2G098301_GShoot	0.0739	0.3347	0.2162	0.4753	0.8911	Diff_FlHT	8.9073	0.0509	0.1563	1.2934	0.8685
5-72032518	5	72032518	GRMZM2G098301_GShoot	-0.2337	0.0077	0.1351	2.111	0.5873	Diff_FlHT	4.0184	0.3855	0.2188	0.414	0.9598
5-72032613	5	72032613	GRMZM2G098301_GShoot	0.1349	0.1015	0.1791	0.9937	0.762	Diff_FlHT	10.1975	0.0417	0.1205	1.3803	0.8541
5-72032665	5	72032665	GRMZM2G098301_GShoot	-0.2431	0.0061	0.1318	2.2162	0.5824	Diff_FlHT	5.3468	0.2639	0.2188	0.5785	0.9435
5-72032684	5	72032684	GRMZM2G098301_GShoot	-0.2431	0.0061	0.1318	2.2162	0.5824	Diff_FlHT	5.3468	0.2639	0.2188	0.5785	0.9435
5-72032718	5	72032718	GRMZM2G098301_GShoot	0.1726	0.0111	0.3682	1.9549	0.597	Diff_FlHT	-8.8829	0.0484	0.3438	1.3147	0.8636
5-72032774	5	72032774	GRMZM2G098301_GShoot	-0.2431	0.0061	0.1318	2.2162	0.5824	Diff_FlHT	5.3468	0.2639	0.2188	0.5785	0.9435
5-72032834	5	72032834	GRMZM2G098301_GShoot	0.0739	0.3347	0.2162	0.4753	0.8911	Diff_FlHT	7.3879	0.1121	0.1518	0.9504	0.9116
5-72032900	5	72032900	GRMZM2G098301_GShoot	0.3141	0	0.2365	5.0729	0.2873	Diff_FlHT	-16.7872	0	0.2634	4.6839	0.3211
5-72032953	5	72032953	GRMZM2G098301_GShoot	0.0739	0.3347	0.2162	0.4753	0.8911	Diff_FlHT	7.3879	0.1121	0.1518	0.9504	0.9116
5-72033081	5	72033081	GRMZM2G098301_GShoot	0.3141	0	0.2365	5.0729	0.2873	Diff_FlHT	-16.8631	0	0.2634	4.7987	0.3211
5-72033089	5	72033089	GRMZM2G098301_GShoot	0.3141	0	0.2534	5.3381	0.2873	Diff_FlHT	-16.057	0	0.2723	4.4726	0.3292
5-72033602	5	72033602	GRMZM2G098301_GShoot	-0.2305	0.0087	0.1351	2.0619	0.5926	Diff_FlHT	6.2564	0.1888	0.2143	0.7241	0.9319
5-72034357	5	72034357	GRMZM2G098301_GShoot	0.2951	0	0.3784	5.8473	0.1868	Diff_FlHT	-16.2268	0	0.3571	4.7689	0.3211
5-72034368	5	72034368	GRMZM2G098301_GShoot	0.2583	0	0.3986	4.6167	0.342	Diff_FlHT	-17.8124	0	0.3795	5.8147	0.3211
5-72034370	5	72034370	GRMZM2G098301_GShoot	0.2123	0.0005	0.4155	3.2888	0.4124	Diff_FlHT	-16.7407	0	0.3929	5.0679	0.3211
5-72034443	5	72034443	GRMZM2G098301_GShoot	-0.2194	0.0105	0.1419	1.9802	0.5967	Diff_FlHT	6.267	0.195	0.2188	0.7101	0.9319
5-72034461	5	72034461	GRMZM2G098301_GShoot	0.307	0	0.375	6.2773	0.1224	Diff_FlHT	-16.7243	0	0.3616	5.13	0.3211
5-72034492	5	72034492	GRMZM2G098301_GShoot	0.1656	0.1109	0.1284	0.955	0.7709	Diff_FlHT	-19.1058	0.0013	0.2098	2.8754	0.5753
5-72034527	5	72034527	GRMZM2G098301_GShoot	0.2788	0	0.3986	5.3105	0.2873	Diff_FlHT	-16.6933	0	0.3839	5.1271	0.3211
5-72034539	5	72034539	GRMZM2G098301_GShoot	0.1196	0.15	0.1723	0.8241	0.8037	Diff_FlHT	10.134	0.0416	0.1205	1.3811	0.8541
5-72034580	5	72034580	GRMZM2G098301_GShoot	0.307	0	0.375	6.2773	0.1224	Diff_FlHT	-15.9649	0	0.3661	4.8083	0.3211
5-72034680	5	72034680	GRMZM2G098301_GShoot	0.1196	0.15	0.1723	0.8241	0.8037	Diff_FlHT	10.134	0.0416	0.1205	1.3811	0.8541
5-72034694	5	72034694	GRMZM2G098301_GShoot	0.2723	0	0.3986	5.0909	0.2873	Diff_FlHT	-16.9415	0	0.3929	5.4013	0.3211
5-72034846	5	72034846	GRMZM2G098301_GShoot	0.11	0.1593	0.1959	0.7978	0.8111	Diff_FlHT	6.8305	0.159	0.1295	0.7986	0.9264
5-72034876	5	72034876	GRMZM2G098301_GShoot	0.3766	0	0.2162	4.8475	0.2995	Diff_FlHT	-20.1714	0.0012	0.2366	2.9237	0.5685
5-72034891	5	72034891	GRMZM2G098301_GShoot	-0.2272	0.0079	0.1419	2.1043	0.5877	Diff_FlHT	5.3468	0.2639	0.2188	0.5785	0.9435
5-72034952	5	72034952	GRMZM2G098301_GShoot	0.3807	0	0.2331	5.3655	0.2873	Diff_FlHT	-15.8613	0.0031	0.2634	2.5085	0.6351
5-72035041	5	72035041	GRMZM2G098301_GShoot	0.2831	0	0.3716	5.374	0.2873	Diff_FlHT	-14.6862	0.0001	0.3571	4.0405	0.4438
5-72035199	5	72035199	GRMZM2G098301_GShoot	0.2883	0	0.3784	5.5937	0.2529	Diff_FlHT	-16.1308	0	0.3571	4.7401	0.3211
5-72035245	5	72035245	GRMZM2G098301_GShoot	0.3414	0	0.4223	7.3489	0.064	Diff_FlHT	-10.4604	0.008	0.4866	2.0966	0.7226
5-72035247	5	72035247	GRMZM2G098301_GShoot	0.2883	0	0.3784	5.5937	0.2529	Diff_FlHT	-16.1308	0	0.3571	4.7401	0.3211
5-72035297	5	72035297	GRMZM2G098301_GShoot	0.111	0.1759	0.1791	0.7548	0.8201	Diff_FlHT	8.262	0.0903	0.125	1.0444	0.9008
5-72035380	5	72035380	GRMZM2G098301_GShoot	0.3553	0	0.3986	7.8099	0.0539	Diff_FlHT	-10.5865	0.0073	0.4688	2.134	0.7159
5-72035592	5	72035592	GRMZM2G098301_GShoot	0.178	0.006	0.348	2.2193	0.5822	Diff_FlHT	-7.4778	0.0435	0.3214	1.3617	0.857
5-72035661	5	72035661	GRMZM2G098301_GShoot	0.111	0.1759	0.1791	0.7548	0.8201	Diff_FlHT	7.8369	0.1152	0.1205	0.9385	0.9132
5-72035759	5	72035759	GRMZM2G098301_GShoot	-0.2265	0.0082	0.1419	2.0867	0.5905	Diff_FlHT	4.7617	0.317	0.2232	0.4989	0.95
5-72035789	5	72035789	GRMZM2G098301_GShoot	-0.0925	0.2231	0.1858	0.6515	0.846	Diff_FlHT	7.2382	0.09	0.25	1.046	0.9004
5-72036002	5	72036002	GRMZM2G098301_GShoot	0.3369	0.0001	0.2264	4.1973	0.342	Diff_FlHT	-18.9617	0.0012	0.2455	2.9059	0.5735
5-72036213	5	72036213	GRMZM2G098301_GShoot	0.051	0.528	0.1892	0.2773	0.9379	Diff_FlHT	6.4178	0.1733	0.1384	0.7612	0.9308
5-72036233	5	72036233	GRMZM2G098301_GShoot	0.3298	0.0001	0.2162	4.0106	0.3472	Diff_FlHT	-14.9698	0.0082	0.2366	2.0885	0.7247
5-72036427	5	72036427	GRMZM2G098301_GShoot	0.306	0	0.375	6.2536	0.1224	Diff_FlHT	-16.5514	0	0.3616	4.9389	0.3211
5-72036433	5	72036433	GRMZM2G098301_GShoot	0.0489	0.539	0.1959	0.2684	0.9397	Diff_FlHT	5.3545	0.2436	0.1473	0.6134	0.9406
5-72036445	5	72036445	GRMZM2G098301_GShoot	0.306	0	0.375	6.2536	0.1224	Diff_FlHT	-16.5514	0	0.3616	4.9389	0.3211
5-72036468	5	72036468	GRMZM2G098301_GShoot	-0.2075	0.0164	0.1385	1.7861	0.6202	Diff_FlHT	5.3468	0.2639	0.2188	0.5785	0.9435
5-72036477	5	72036477	GRMZM2G098301_GShoot	0.3341	0.0001	0.223	4.0655	0.3472	Diff_FlHT	-18.9617	0.0012	0.2455	2.9059	0.5735
5-72036517	5	72036517	GRMZM2G098301_GShoot	0.3	0	0.375	6.0188	0.1571	Diff_FlHT	-15.826	0	0.3527	4.5113	0.3211
5-72036573	5	72036573	GRMZM2G098301_GShoot	-0.2227	0.0811	0.0574	1.0909	0.7406	Diff_FlHT	3.1211	0.6072	0.1161	0.2167	0.9826
5-72036672	5	72036672	GRMZM2G098301_GShoot	0.3527	0	0.2297	4.6515	0.3336	Diff_FlHT	-17.4617	0.0022	0.25	2.6532	0.6053
5-72036686	5	72036686	GRMZM2G098301_GShoot	0.3267	0	0.2635	4.6627	0.3334	Diff_FlHT	-14.3479	0.0051	0.2813	2.289	0.6782
5-72036727	5	72036727	GRMZM2G098301_GShoot	0.3369	0.0001	0.2264	4.1973	0.342	Diff_FlHT	-18.9617	0.0012	0.2455	2.9059	0.5735
5-72036769	5	72036769	GRMZM2G098301_GShoot	0.111	0.1759	0.1791	0.7548	0.8201	Diff_FlHT	8.262	0.0903	0.125	1.0444	0.9008
5-72036782	5	72036782	GRMZM2G098301_GShoot	0.3369	0.0001	0.2264	4.1973	0.342	Diff_FlHT	-18.9617	0.0012	0.2455	2.9059	0.5735
5-72036792	5	72036792	GRMZM2G098301_GShoot	0.32	0	0.375	6.7825	0.064	Diff_FlHT	-15.8576	0	0.3571	4.5609	0.3211
5-72036867	5	72036867	GRMZM2G098301_GShoot	-0.2436	0.0052	0.1351	2.2848	0.5755	Diff_FlHT	5.5979	0.2372	0.2143	0.6248	0.9385
5-72036883	5	72036883	GRMZM2G098301_GShoot	0.3589	0	0.3108	6.3932	0.1029	Diff_FlHT	-12.2114	0.0092	0.3036	2.0371	0.7349
5-72036900	5	72036900	GRMZM2G098301_GShoot	0.3185	0	0.3649	6.6481	0.064	Diff_FlHT	-16.8609	0	0.3482	5.0786	0.3211
5-72036905	5	72036905	GRMZM2G098301_GShoot	-0.2436	0.0052	0.1351	2.2848	0.5755	Diff_FlHT	5.5979	0.2372	0.2143	0.6248	0.9385
5-72036961	5	72036961	GRMZM2G098301_GShoot	0.1493	0.0739	0.1723	1.1311	0.7319	Diff_FlHT	7.6137	0.1242	0.1205	0.906	0.9151
5-72037490	5	72037490	GRMZM2G098301_GShoot	-0.1186	0.0648	0.3885	1.1887	0.7205	Diff_FlHT	9.0511	0.0218	0.3929	1.6616	0.8004
5-72037514	5	72037514	GRMZM2G098301_GShoot	0.3505	0	0.2568	5.0247	0.2873	Diff_FlHT	-16.3311	0.0026	0.2679	2.5814	0.6176
5-72037515	5	72037515	GRMZM2G098301_GShoot	0.111	0.1759	0.1791	0.7548	0.8201	Diff_FlHT	8.262	0.0903	0.125	1.0444	0.9008
5-72037518	5	72037518	GRMZM2G098301_GShoot	-0.2272	0.0079	0.1419	2.1043	0.5877	Diff_FlHT	6.8923	0.1565	0.2143	0.8055	0.9258
5-72037638	5	72037638	GRMZM2G098301_GShoot	0.3243	0.0001	0.223	3.9938	0.3472	Diff_FlHT	-14.4312	0.0106	0.2455	1.974	0.7429
5-72037642	5	72037642	GRMZM2G098301_GShoot	0.3134	0	0.2568	4.3081	0.342	Diff_FlHT	-12.5387	0.0165	0.2634	1.7816	0.7743
5-72037673	5	72037673	GRMZM2G098301_GShoot	0.0489	0.539	0.1959	0.2684	0.9397	Diff_FlHT	5.3545	0.2436	0.1473	0.6134	0.9406
5-72037690	5	72037690	GRMZM2G098301_GShoot	0.3243	0.0001	0.223	3.9938	0.3472	Diff_FlHT	-16.4217	0.0041	0.2411	2.3912	0.6491
5-72037745	5	72037745	GRMZM2G098301_GShoot	0.3214	0.0001	0.2196	3.8643	0.3472	Diff_FlHT	-16.4217	0.0041	0.2411	2.3912	0.6491
5-72037769	5	72037769	GRMZM2G098301_GShoot	-0.2263	0.0072	0.1453	2.1426	0.5845	Diff_FlHT	7.5833	0.1108	0.2188	0.9556	0.9109
5-72037770	5	72037770	GRMZM2G098301_GShoot	0.3608	0	0.402	8.0766	0.0501	Diff_FlHT	-12.8351	0.0009	0.4777	3.0343	0.5456
5-72037816	5	72037816	GRMZM2G098301_GShoot	-0.2373	0.0042	0.152	2.3771	0.5629	Diff_FlHT	4.9754	0.2913	0.2232	0.5356	0.9471
5-72037876	5	72037876	GRMZM2G098301_GShoot	0.3002	0	0.3784	6.0305	0.1567	Diff_FlHT	-16.9259	0	0.3661	5.285	0.3211
5-72037890	5	72037890	GRMZM2G098301_GShoot	-0.2272	0.0079	0.1419	2.1043	0.5877	Diff_FlHT	6.8923	0.1565	0.2143	0.8055	0.9258
5-72037907	5	72037907	GRMZM2G098301_GShoot	0.0595	0.4424	0.2128	0.3541	0.9184	Diff_FlHT	8.545	0.0649	0.1518	1.1877	0.8806
5-72037940	5	72037940	GRMZM2G098301_GShoot	0.3027	0	0.375	6.0959	0.1479	Diff_FlHT	-16.2493	0	0.3616	4.885	0.3211
5-72038120	5	72038120	GRMZM2G098301_GShoot	0.3014	0	0.3818	6.0897	0.1479	Diff_FlHT	-17.2847	0	0.3705	5.4931	0.3211
5-72038162	5	72038162	GRMZM2G098301_GShoot	-0.1275	0.0472	0.4054	1.3261	0.6963	Diff_FlHT	11.0203	0.0061	0.3884	2.2114	0.6981
5-72038209	5	72038209	GRMZM2G098301_GShoot	0.1011	0.2122	0.1858	0.6733	0.8404	Diff_FlHT	10.134	0.0416	0.1205	1.3811	0.8541
5-72038239	5	72038239	GRMZM2G098301_GShoot	-0.2366	0.0014	0.2095	2.8697	0.4819	Diff_FlHT	6.3451	0.1465	0.2545	0.8342	0.9228
5-72038372	5	72038372	GRMZM2G098301_GShoot	0.3002	0	0.3784	6.0305	0.1567	Diff_FlHT	-15.1135	0.0001	0.3661	4.2607	0.3815
5-72038392	5	72038392	GRMZM2G098301_GShoot	-0.1269	0.0521	0.3615	1.283	0.7039	Diff_FlHT	10.3378	0.0111	0.3571	1.9534	0.7429
5-72038398	5	72038398	GRMZM2G098301_GShoot	-0.1269	0.0521	0.3615	1.283	0.7039	Diff_FlHT	10.3378	0.0111	0.3571	1.9534	0.7429
5-72038435	5	72038435	GRMZM2G098301_GShoot	0.3443	0.0001	0.2128	4.1459	0.342	Diff_FlHT	-18.9617	0.0012	0.2455	2.9059	0.5735
5-72038514	5	72038514	GRMZM2G098301_GShoot	-0.2272	0.0079	0.1419	2.1043	0.5877	Diff_FlHT	6.8923	0.1565	0.2143	0.8055	0.9258
5-72038523	5	72038523	GRMZM2G098301_GShoot	0.1011	0.2122	0.1858	0.6733	0.8404	Diff_FlHT	8.3407	0.1006	0.1161	0.9975	0.9069
5-72038542	5	72038542	GRMZM2G098301_GShoot	-0.1216	0.0649	0.3514	1.1881	0.7205	Diff_FlHT	9.3501	0.0241	0.3438	1.6174	0.8107
5-72038594	5	72038594	GRMZM2G098301_GShoot	-0.1024	0.1237	0.3378	0.9077	0.7828	Diff_FlHT	9.2688	0.027	0.3348	1.5686	0.8212
[truncated: 76,338 more rows]
