# Supplementary material for: A maize mutant in the glutamate receptor-like dwarf13 is modified by cis-acting natural variation and a cornichon homolog
Source: PLoS Genet. 2025 Dec 31;21(12):e1012006. doi: 10.1371/journal.pgen.1012006 (PMC12782448; doi:10.1371/journal.pgen.1012006)
Supplement: S10 Table — (XLSX) [file pgen.1012006.s015.xlsx]

## Sheet: Sheet1
Table S10. List of Maize GLR genes
Gene Name	v4 gene model	v3 gene model	v5 gene model	chr	Start	End	strand	Length (bp)
glr1	Zm00001d033769		Zm00001eb055130	1	273099857	273102264	-	2408
glr2	Zm00001d002532	GRMZM2G066489	Zm00001eb072720	2	14856275	14861080	+	4806
glr3	Zm00001d005782	GRMZM2G341499	Zm00001eb099810	2	188139025	188146351	+	7327
glr4	Zm00001d005783		Zm00001eb099820	2	188163535	188169807	+	6273
glr5	Zm00001d006508	GRMZM2G125495	Zm00001eb106130	2	210172903	210177759	+	4857
glr6	Zm00001d052064		Zm00001eb192720	4	178258597	178262686	-	4090
glr7	Zm00001d054016	GRMZM2G150337	Zm00001eb209370	4	245187634	245193207	-	5574
glr8	Zm00001d014451	GRMZM2G057459	Zm00001eb225110	5	47928633	47933975	+	5343
glr9	Zm00001d014456	GRMZM2G148807	Zm00001eb225130	5	48034203	48043502	+	9300
glr10	Zm00001d014458		Zm00001eb225150	5	48260780	48266573	+	5794
d13/glr11	Zm00001d015007	GRMZM2G098301	Zm00001eb230060	5	72029738	72034813	+	5076
glr12	Zm00001d018329	GRMZM2G391487	Zm00001eb257370	5	218519848	218523059	-	3212
glr13	Zm00001d018332	GRMZM2G428379	Zm00001eb257400	5	218588559	218592271	+	3713
glr14	Zm00001d018614	GRMZM2G020104	Zm00001eb298150	7	908414	912556	+	4143
glr15	Zm00001d018615	GRMZM2G165828	Zm00001eb298170	7	1022757	1026799	+	4043
glr16	Zm00001d020563	GRMZM2G302673	Zm00001eb313550	7	122392697	122398042	-	5346
glr17	Zm00001d020568	GRMZM2G416943	Zm00001eb313570	7	122586114	122609281	+	23168
glr18	Zm00001d024012		Zm00001eb411500	10	36873558	36877166	+	3609
