# Supplementary material for: A maize mutant in the glutamate receptor-like dwarf13 is modified by cis-acting natural variation and a cornichon homolog
Source: PLoS Genet. 2025 Dec 31;21(12):e1012006. doi: 10.1371/journal.pgen.1012006 (PMC12782448; doi:10.1371/journal.pgen.1012006)
Supplement: S11 Table — (XLSX) [file pgen.1012006.s016.xlsx]

## Sheet: Sheet1
Table S11. SNPs within ± 250kb of Maize GLRs affecting the phenotypic traits in D13-1 FOAM population at p-value ≤ 1e-4
GLR	CHR	POS	SNP	Traits	SNP Effect	MAF	Pvalue	Log10pvalue	FDR_adj_p
glr1	1	272940058	1-272940058	WT_EaHT	-9.55249	0.0758929	2.83e-05	4.54855	0.111639
glr1	1	272976292	1-272976292	WT_EaHT	-8.74057	0.0714286	9.39e-05	4.02716	0.154791
glr1	1	273053116	1-273053116	WT_EaHT	-7.89755	0.0982143	6.59e-05	4.1812	0.146413
glr1	1	273077229	1-273077229	WT_EaHT	-6.80677	0.120536	9.04e-05	4.04372	0.152565
glr2	2	14661071	2-14661071	WT_EaHT	5.27837	0.486607	5.77e-06	5.23919	0.0432634
glr2	2	14661071	2-14661071	WT_FlHT	5.72673	0.486607	2.8e-05	4.5523	0.111979
glr2	2	14927441	2-14927441	WT_FlHT	-7.84	0.125	8.66e-05	4.06224	0.151374
glr2	2	14932405	2-14932405	Diff_EaHT	12.6718	0.196429	6.9e-07	6.16131	0.323589
glr2	2	14932405	2-14932405	Ratio_EaHT	-0.099729	0.196429	1.16e-05	4.93462	0.493359
glr2	2	14932405	2-14932405	Diff_FlHT	17.2862	0.196429	2.74e-05	4.56262	0.321132
glr2	2	14960093	2-14960093	Diff_EaHT	9.62121	0.482143	6.35e-06	5.19713	0.323589
glr2	2	14960093	2-14960093	Ratio_EaHT	-0.0798183	0.482143	2.47e-05	4.60668	0.493359
glr2	2	14960093	2-14960093	MT_EaHT	-10.0479	0.482143	5.54e-05	4.25619	0.272186
glr3, glr4	2	188120215	2-188120215	Diff_FlHT	27.3666	0.107143	5.2e-05	4.28385	0.380286
glr3, glr4	2	188128723	2-188128723	Diff_FlHT	27.4117	0.102679	8.99e-05	4.04644	0.440446
glr3, glr4	2	188272589	2-188272589	WT_FlHT	-11.6472	0.0535714	5.7e-05	4.24395	0.130543
glr7	4	244943263	4-244943263	Diff_SFHT	35.9837	0.0580357	7.11e-05	4.14832	0.524807
glr7	4	245167527	4-245167527	Diff_FlHT	24.8944	0.0892857	5.52e-06	5.25791	0.321132
glr7	4	245167527	4-245167527	Ratio_FlHT	-0.102632	0.0892857	1.44e-05	4.84197	0.394046
glr7	4	245167527	4-245167527	Diff_SFHT	26.7299	0.0892857	3.29e-05	4.48341	0.509994
glr7	4	245167527	4-245167527	Ratio_SFHT	-0.109375	0.0892857	7.6e-05	4.11913	0.574013
glr7	4	245322067	4-245322067	Diff_EaHT	16.7967	0.0625	5.56e-05	4.25513	0.392195
glr7	4	245326222	4-245326222	SFHT	-36.4967	0.0625	4.32e-05	4.36401	0.294777
glr7	4	245326222	4-245326222	Diff_FlHT	27.2663	0.0625	7.87e-05	4.10414	0.430247
glr7	4	245326222	4-245326222	Ratio_FlHT	-0.11673	0.0625	8.79e-05	4.05581	0.466414
glr8,glr9,glr10	5	47895780	5-47895780	WT_FlHT	-7.87352	0.169643	1.13e-06	5.94809	0.0493544
glr8,glr9,glr10	5	47995679	5-47995679	WT_FlHT	-5.77569	0.321429	4.9e-05	4.30964	0.127608
glr8,glr9,glr10	5	48015145	5-48015145	Ratio_EaHT	0.103701	0.1875	5.49e-05	4.26033	0.493359
glr8,glr9,glr10	5	48015145	5-48015145	Diff_EaHT	-11.3937	0.1875	8.89e-05	4.05124	0.434286
glr8,glr9,glr10	5	48188584	5-48188584	Ratio_SFHT	0.0994671	0.200893	2.39e-05	4.62242	0.574013
glr8,glr9,glr10	5	48188584	5-48188584	Diff_SFHT	-22.7252	0.200893	3.56e-05	4.44838	0.509994
glr8,glr9,glr10	5	48188584	5-48188584	SFHT	24.9966	0.200893	5.63e-05	4.2494	0.296155
glr8,glr9,glr10	5	48188584	5-48188584	MT_FlHT	21.8217	0.200893	8.42e-05	4.07456	0.338434
glr8,glr9,glr10	5	48332503	5-48332503	Ratio_SFHT	0.112193	0.160714	2.13e-05	4.67214	0.574013
glr8,glr9,glr10	5	48332503	5-48332503	Diff_SFHT	-25.5573	0.160714	3.37e-05	4.47177	0.509994
glr8,glr9,glr10	5	48332503	5-48332503	Ratio_FlHT	0.0939636	0.160714	6.05e-05	4.21849	0.414158
glr8,glr9,glr10	5	48332503	5-48332503	Diff_FlHT	-21.4256	0.160714	8.2e-05	4.08608	0.430247
glr12,glr13	5	218647688	5-218647688	WT_EaHT	4.42932	0.482143	9.01e-05	4.04543	0.152395
glr16,glr17	7	122226727	7-122226727	WT_EaHT	5.32203	0.223214	7.53e-05	4.12318	0.146413
