# Supplementary material for: A maize mutant in the glutamate receptor-like dwarf13 is modified by cis-acting natural variation and a cornichon homolog
Source: PLoS Genet. 2025 Dec 31;21(12):e1012006. doi: 10.1371/journal.pgen.1012006 (PMC12782448; doi:10.1371/journal.pgen.1012006)
Supplement: S12 Table — (XLSX) [file pgen.1012006.s017.xlsx]

## Sheet: Sheet1
Table S12. SNPs at Maize GLRs associated with D13 transcript abundance in trans at p-value ≤ 1e-4
GLR	CHR	POS	SNP	Traits (D13 Transcript_Tissue)	SNP Effect	MAF	Pvalue	Log10pvalue	FDR_adj_p
glr2	2	14679288	2-14679288	GRMZM2G098301_LMAN	-0.116068	0.39527	5.25e-05	4.27975	0.218535
glr5	2	210233237	2-210233237	GRMZM2G098301_L3Base	0.290965	0.0945946	1.41e-05	4.85008	0.315776
glr6	4	178009893	4-178009893	GRMZM2G098301_GShoot	-0.251647	0.408784	6.95e-05	4.15799	0.341982
glr6	4	178011297	4-178011297	GRMZM2G098301_GShoot	-0.251741	0.462838	4.39e-05	4.3577	0.341982
glr6	4	178203829	4-178203829	GRMZM2G098301_LMAN	-0.197003	0.10473	2.7e-05	4.56924	0.18928
glr6	4	178263996	4-178263996	GRMZM2G098301_LMAN	-0.124309	0.290541	5.49e-05	4.26042	0.222652
glr7	4	244980303	4-244980303	GRMZM2G098301_L3Base	-0.499647	0.0574324	1.59e-05	4.79864	0.322422
glr7	4	245007481	4-245007481	GRMZM2G098301_L3Base	-0.433244	0.0608108	4.28e-05	4.36886	0.351415
glr7	4	245007483	4-245007483	GRMZM2G098301_L3Base	-0.338961	0.0878378	6.81e-06	5.16674	0.281791
glr7	4	245033073	4-245033073	GRMZM2G098301_L3Base	-0.183341	0.334459	1.07e-05	4.9691	0.29278
glr7	4	245044574	4-245044574	GRMZM2G098301_L3Base	-0.187208	0.273649	5.99e-05	4.22285	0.351415
glr7	4	245074585	4-245074585	GRMZM2G098301_L3Base	-0.463329	0.0675676	5.37e-06	5.27038	0.270692
glr7	4	245087234	4-245087234	GRMZM2G098301_LMAN	0.133031	0.233108	8.21e-05	4.08545	0.228991
glr7	4	245107360	4-245107360	GRMZM2G098301_LMAN	0.121332	0.418919	3.84e-05	4.41558	0.195942
glr7	4	245108794	4-245108794	GRMZM2G098301_LMAN	0.238561	0.0743243	1.33e-05	4.87731	0.169648
glr7	4	245118621	4-245118621	GRMZM2G098301_LMAD	-0.140149	0.155405	2.6e-05	4.58472	0.160319
glr7	4	245122608	4-245122608	GRMZM2G098301_L3Base	-0.390281	0.0608108	8.67e-05	4.06186	0.359519
glr7	4	245188496	4-245188496	GRMZM2G098301_L3Base	-0.466723	0.0608108	1.98e-05	4.70416	0.32544
glr7	4	245194824	4-245194824	GRMZM2G098301_GShoot	0.320599	0.199324	5.48e-05	4.2615	0.341982
glr7	4	245196892	4-245196892	GRMZM2G098301_LMAD	-0.108045	0.364865	4.95e-05	4.3051	0.217716
glr7	4	245203357	4-245203357	GRMZM2G098301_L3Base	-0.171219	0.27027	9.27e-05	4.03307	0.361144
glr7	4	245203768	4-245203768	GRMZM2G098301_L3Base	-0.176729	0.263514	6.56e-05	4.1833	0.351415
glr7	4	245204567	4-245204567	GRMZM2G098301_L3Base	-0.165151	0.334459	7.16e-05	4.14536	0.351415
glr7	4	245204894	4-245204894	GRMZM2G098301_L3Base	-0.185386	0.236486	6.99e-05	4.1554	0.351415
glr7	4	245205348	4-245205348	GRMZM2G098301_L3Base	-0.162951	0.435811	5.05e-05	4.29655	0.351415
glr7	4	245352048	4-245352048	GRMZM2G098301_L3Base	-0.407792	0.0709459	1e-05	4.99935	0.292544
glr7	4	245376182	4-245376182	GRMZM2G098301_LMAN	-0.115643	0.375	5.19e-05	4.28467	0.218535
glr7	4	245431988	4-245431988	GRMZM2G098301_LMAN	-0.117528	0.378378	8.88e-05	4.05178	0.232343
glr7	4	245434847	4-245434847	GRMZM2G098301_LMAN	-0.131758	0.233108	6.54e-05	4.18473	0.228405
glr12,glr13	5	218352692	5-218352692	GRMZM2G098301_LMAN	-0.154495	0.158784	7.04e-05	4.15235	0.228405
glr12,glr13	5	218375056	5-218375056	GRMZM2G098301_GShoot	0.393522	0.111486	3.58e-05	4.4462	0.341982
glr12,glr13	5	218490120	5-218490120	GRMZM2G098301_GShoot	-0.400449	0.101351	7.1e-05	4.14903	0.341982
glr12,glr13	5	218523417	5-218523417	GRMZM2G098301_GShoot	0.556948	0.0641892	2.33e-05	4.63264	0.338402
glr12,glr13	5	218523699	5-218523699	GRMZM2G098301_GShoot	0.594167	0.0608108	1.24e-05	4.90672	0.290616
glr12,glr13	5	218523720	5-218523720	GRMZM2G098301_GShoot	0.594167	0.0608108	1.24e-05	4.90672	0.290616
glr12,glr13	5	218523792	5-218523792	GRMZM2G098301_GShoot	0.625495	0.0641892	1.91e-06	5.71886	0.221503
glr12,glr13	5	218524006	5-218524006	GRMZM2G098301_GShoot	0.594167	0.0574324	1.24e-05	4.90672	0.290616
glr12,glr13	5	218524024	5-218524024	GRMZM2G098301_GShoot	0.594167	0.0574324	1.24e-05	4.90672	0.290616
glr12,glr13	5	218524765	5-218524765	GRMZM2G098301_GShoot	0.575035	0.0675676	6.4e-06	5.19406	0.287287
glr12,glr13	5	218524812	5-218524812	GRMZM2G098301_GShoot	0.575035	0.0675676	6.4e-06	5.19406	0.287287
glr12,glr13	5	218556879	5-218556879	GRMZM2G098301_L3Base	-0.289904	0.0675676	7.08e-05	4.15009	0.351415
glr12,glr13	5	218586902	5-218586902	GRMZM2G098301_GShoot	0.594167	0.0540541	1.24e-05	4.90672	0.290616
glr12,glr13	5	218717683	5-218717683	GRMZM2G098301_LMAD	0.168929	0.135135	3.74e-05	4.4272	0.191085
glr14,glr15	7	877244	7-877244	GRMZM2G098301_GShoot	0.47526	0.0777027	1.77e-05	4.7514	0.315152
glr14,glr15	7	892098	7-892098	GRMZM2G098301_GShoot	0.421913	0.0945946	2.46e-05	4.60876	0.341982
glr14,glr15	7	904930	7-904930	GRMZM2G098301_GShoot	0.447385	0.0777027	4.84e-05	4.31493	0.341982
glr14,glr15	7	905018	7-905018	GRMZM2G098301_GShoot	0.447385	0.0777027	4.84e-05	4.31493	0.341982
glr14,glr15	7	905193	7-905193	GRMZM2G098301_GShoot	0.428079	0.125	2.44e-06	5.61229	0.248474
glr14,glr15	7	905409	7-905409	GRMZM2G098301_GShoot	0.447385	0.0777027	4.84e-05	4.31493	0.341982
glr14,glr15	7	905423	7-905423	GRMZM2G098301_GShoot	0.447385	0.0777027	4.84e-05	4.31493	0.341982
glr14,glr15	7	905485	7-905485	GRMZM2G098301_GShoot	0.452175	0.0743243	5.69e-05	4.24455	0.341982
glr14,glr15	7	905528	7-905528	GRMZM2G098301_GShoot	0.452175	0.0743243	5.69e-05	4.24455	0.341982
glr14,glr15	7	905657	7-905657	GRMZM2G098301_GShoot	0.419099	0.141892	9.79e-07	6.00909	0.158228
glr14,glr15	7	905701	7-905701	GRMZM2G098301_GShoot	0.450293	0.121622	5.53e-07	6.25761	0.122354
glr14,glr15	7	905702	7-905702	GRMZM2G098301_GShoot	0.450293	0.125	5.53e-07	6.25761	0.122354
glr14,glr15	7	905715	7-905715	GRMZM2G098301_GShoot	0.450293	0.125	5.53e-07	6.25761	0.122354
glr14,glr15	7	905725	7-905725	GRMZM2G098301_GShoot	0.435464	0.128378	9e-07	6.0459	0.15395
glr14,glr15	7	905735	7-905735	GRMZM2G098301_GShoot	0.435041	0.131757	6.6e-07	6.18075	0.134805
glr14,glr15	7	905759	7-905759	GRMZM2G098301_GShoot	0.416628	0.138514	1.38e-06	5.85951	0.184617
glr14,glr15	7	905786	7-905786	GRMZM2G098301_GShoot	0.452175	0.0743243	5.69e-05	4.24455	0.341982
glr14,glr15	7	905787	7-905787	GRMZM2G098301_GShoot	0.452175	0.0743243	5.69e-05	4.24455	0.341982
glr14,glr15	7	905789	7-905789	GRMZM2G098301_GShoot	0.452175	0.0743243	5.69e-05	4.24455	0.341982
glr14,glr15	7	906771	7-906771	GRMZM2G098301_GShoot	0.452175	0.0743243	5.69e-05	4.24455	0.341982
glr14,glr15	7	906860	7-906860	GRMZM2G098301_GShoot	0.275063	0.287162	3.98e-05	4.40023	0.341982
glr14,glr15	7	907160	7-907160	GRMZM2G098301_GShoot	0.327546	0.192568	1.48e-05	4.82834	0.304154
glr14,glr15	7	907533	7-907533	GRMZM2G098301_GShoot	0.334368	0.233108	1.89e-06	5.72441	0.221503
glr14,glr15	7	907921	7-907921	GRMZM2G098301_GShoot	0.247866	0.381757	6.15e-05	4.2108	0.341982
glr14,glr15	7	908821	7-908821	GRMZM2G098301_GShoot	0.417621	0.121622	6.47e-06	5.18918	0.287287
glr14,glr15	7	909817	7-909817	GRMZM2G098301_GShoot	0.270913	0.429054	6.23e-06	5.20539	0.287287
glr14,glr15	7	1254308	7-1254308	GRMZM2G098301_GShoot	-0.262337	0.27027	8.99e-05	4.04622	0.347156
