# Supplementary material for: A maize mutant in the glutamate receptor-like dwarf13 is modified by cis-acting natural variation and a cornichon homolog
Source: PLoS Genet. 2025 Dec 31;21(12):e1012006. doi: 10.1371/journal.pgen.1012006 (PMC12782448; doi:10.1371/journal.pgen.1012006)
Supplement: S13 Table — (XLSX) [file pgen.1012006.s018.xlsx]

## Sheet: Sheet1
Table S13. Cis SNPs associated with transcript abundance of Maize GLR at p-value ≤ 1e-4 in four above-ground tissues
Traits	GLR	Tissue	CHR	POS	SNP	SNP Effect	Pvalue	MAF	Log10p	FDR_adj
GRMZM2G066489	GLR2	L3Base	2	14812118	2-14812118	0.0904617	9.25184e-05	0.375	4.03377	0.575656
GRMZM2G066489	GLR2	L3Base	2	14838566	2-14838566	0.0916135	5.26177e-05	0.47973	4.27887	0.575656
GRMZM2G066489	GLR2	L3Base	2	14845283	2-14845283	0.0904617	9.25184e-05	0.375	4.03377	0.575656
GRMZM2G066489	GLR2	L3Base	2	14845285	2-14845285	0.105831	5.07e-06	0.358108	5.29499	0.556084
GRMZM2G066489	GLR2	L3Base	2	14849111	2-14849111	0.102468	1.35552e-05	0.337838	4.8679	0.556084
GRMZM2G066489	GLR2	L3Base	2	14850826	2-14850826	0.101858	9.6928e-06	0.39527	5.01355	0.556084
GRMZM2G066489	GLR2	L3Base	2	14850838	2-14850838	0.0959684	3.38764e-05	0.378378	4.4701	0.575656
GRMZM2G066489	GLR2	L3Base	2	14850849	2-14850849	0.0904617	9.25184e-05	0.375	4.03377	0.575656
GRMZM2G066489	GLR2	L3Base	2	14850929	2-14850929	0.0904617	9.25184e-05	0.375	4.03377	0.575656
GRMZM2G066489	GLR2	L3Base	2	14850962	2-14850962	0.111155	8.72707e-07	0.422297	6.05913	0.359814
GRMZM2G066489	GLR2	L3Base	2	14850965	2-14850965	0.0904617	9.25184e-05	0.375	4.03377	0.575656
GRMZM2G066489	GLR2	L3Base	2	14851031	2-14851031	0.0904617	9.25184e-05	0.375	4.03377	0.575656
GRMZM2G066489	GLR2	L3Base	2	14851038	2-14851038	0.0904617	9.25184e-05	0.375	4.03377	0.575656
GRMZM2G066489	GLR2	L3Base	2	14851053	2-14851053	0.0904617	9.25184e-05	0.375	4.03377	0.575656
GRMZM2G066489	GLR2	L3Base	2	14851871	2-14851871	0.0904617	9.25184e-05	0.378378	4.03377	0.575656
GRMZM2G066489	GLR2	L3Base	2	14851929	2-14851929	0.0904617	9.25184e-05	0.371622	4.03377	0.575656
GRMZM2G066489	GLR2	L3Base	2	14851937	2-14851937	0.0904617	9.25184e-05	0.371622	4.03377	0.575656
GRMZM2G066489	GLR2	L3Base	2	14852005	2-14852005	0.0904617	9.25184e-05	0.378378	4.03377	0.575656
GRMZM2G066489	GLR2	L3Base	2	14852044	2-14852044	0.0904617	9.25184e-05	0.375	4.03377	0.575656
GRMZM2G066489	GLR2	L3Base	2	14852056	2-14852056	0.101858	9.6928e-06	0.39527	5.01355	0.556084
GRMZM2G066489	GLR2	L3Base	2	14852057	2-14852057	0.0904617	9.25184e-05	0.375	4.03377	0.575656
GRMZM2G066489	GLR2	L3Base	2	14852101	2-14852101	0.0904617	9.25184e-05	0.375	4.03377	0.575656
GRMZM2G066489	GLR2	L3Base	2	14852114	2-14852114	0.0904617	9.25184e-05	0.375	4.03377	0.575656
GRMZM2G066489	GLR2	L3Base	2	14852287	2-14852287	0.0930306	5.42785e-05	0.375	4.26537	0.575656
GRMZM2G066489	GLR2	L3Base	2	14852308	2-14852308	0.0916304	8.02109e-05	0.368243	4.09577	0.575656
GRMZM2G066489	GLR2	L3Base	2	14852858	2-14852858	0.0904617	9.25184e-05	0.375	4.03377	0.575656
GRMZM2G066489	GLR2	L3Base	2	14852873	2-14852873	0.0904617	9.25184e-05	0.375	4.03377	0.575656
GRMZM2G066489	GLR2	L3Base	2	14852957	2-14852957	0.0904617	9.25184e-05	0.375	4.03377	0.575656
GRMZM2G066489	GLR2	L3Base	2	14853022	2-14853022	0.0904617	9.25184e-05	0.375	4.03377	0.575656
GRMZM2G066489	GLR2	L3Base	2	14853034	2-14853034	0.0904617	9.25184e-05	0.375	4.03377	0.575656
GRMZM2G066489	GLR2	L3Base	2	14853046	2-14853046	0.0904617	9.25184e-05	0.375	4.03377	0.575656
GRMZM2G066489	GLR2	L3Base	2	14853178	2-14853178	0.0904617	9.25184e-05	0.375	4.03377	0.575656
GRMZM2G066489	GLR2	L3Base	2	14853193	2-14853193	0.0904617	9.25184e-05	0.375	4.03377	0.575656
GRMZM2G066489	GLR2	L3Base	2	14853234	2-14853234	0.0904617	9.25184e-05	0.375	4.03377	0.575656
GRMZM2G066489	GLR2	L3Base	2	14853242	2-14853242	0.0904617	9.25184e-05	0.375	4.03377	0.575656
GRMZM2G066489	GLR2	L3Base	2	14853296	2-14853296	0.0904617	9.25184e-05	0.375	4.03377	0.575656
GRMZM2G066489	GLR2	L3Base	2	14853315	2-14853315	0.0996551	1.10796e-05	0.398649	4.95547	0.556084
GRMZM2G066489	GLR2	L3Base	2	14853358	2-14853358	0.0930543	5.93182e-05	0.378378	4.22681	0.575656
GRMZM2G066489	GLR2	L3Base	2	14853370	2-14853370	0.0930543	5.93182e-05	0.378378	4.22681	0.575656
GRMZM2G066489	GLR2	L3Base	2	14853522	2-14853522	0.0968942	2.45432e-05	0.398649	4.61007	0.575656
GRMZM2G066489	GLR2	L3Base	2	14853594	2-14853594	0.0904617	9.25184e-05	0.375	4.03377	0.575656
GRMZM2G066489	GLR2	L3Base	2	14853638	2-14853638	0.0904617	9.25184e-05	0.375	4.03377	0.575656
GRMZM2G066489	GLR2	L3Base	2	14853788	2-14853788	0.100315	9.98333e-06	0.398649	5.00072	0.556084
GRMZM2G066489	GLR2	L3Base	2	14853862	2-14853862	0.0904617	9.25184e-05	0.375	4.03377	0.575656
GRMZM2G066489	GLR2	L3Base	2	14853878	2-14853878	0.0987266	1.63488e-05	0.391892	4.78651	0.556084
GRMZM2G066489	GLR2	L3Base	2	14853879	2-14853879	0.0904617	9.25184e-05	0.378378	4.03377	0.575656
GRMZM2G066489	GLR2	L3Base	2	14853923	2-14853923	0.0918409	6.492e-05	0.371622	4.18762	0.575656
GRMZM2G066489	GLR2	L3Base	2	14853978	2-14853978	0.0904617	9.25184e-05	0.375	4.03377	0.575656
GRMZM2G066489	GLR2	L3Base	2	14854007	2-14854007	0.0904617	9.25184e-05	0.375	4.03377	0.575656
GRMZM2G066489	GLR2	L3Base	2	14854021	2-14854021	0.0904617	9.25184e-05	0.375	4.03377	0.575656
GRMZM2G066489	GLR2	L3Base	2	14854096	2-14854096	0.0904617	9.25184e-05	0.375	4.03377	0.575656
GRMZM2G066489	GLR2	L3Base	2	14854112	2-14854112	0.0904617	9.25184e-05	0.375	4.03377	0.575656
GRMZM2G066489	GLR2	L3Base	2	14854980	2-14854980	0.0904617	9.25184e-05	0.375	4.03377	0.575656
GRMZM2G066489	GLR2	L3Base	2	14855017	2-14855017	0.0904617	9.25184e-05	0.375	4.03377	0.575656
GRMZM2G066489	GLR2	L3Base	2	14855020	2-14855020	0.0987266	1.63488e-05	0.391892	4.78651	0.556084
GRMZM2G066489	GLR2	L3Base	2	14855217	2-14855217	0.0932343	4.45606e-05	0.391892	4.35105	0.575656
GRMZM2G066489	GLR2	L3Base	2	14855222	2-14855222	0.0932343	4.45606e-05	0.391892	4.35105	0.575656
GRMZM2G066489	GLR2	L3Base	2	14855310	2-14855310	0.0904617	9.25184e-05	0.375	4.03377	0.575656
GRMZM2G066489	GLR2	L3Base	2	14855414	2-14855414	0.0987266	1.63488e-05	0.391892	4.78651	0.556084
GRMZM2G066489	GLR2	L3Base	2	14855554	2-14855554	0.0904617	9.25184e-05	0.375	4.03377	0.575656
GRMZM2G066489	GLR2	L3Base	2	14855610	2-14855610	0.0904617	9.25184e-05	0.375	4.03377	0.575656
GRMZM2G066489	GLR2	L3Base	2	14856047	2-14856047	0.0834436	8.67509e-05	0.432432	4.06173	0.575656
GRMZM2G066489	GLR2	L3Base	2	14856087	2-14856087	0.0930704	1.67526e-05	0.476351	4.77592	0.556084
GRMZM2G066489	GLR2	L3Base	2	14856297	2-14856297	-0.12949	7.60545e-06	0.138514	5.11888	0.556084
GRMZM2G341499	GLR3	LMAD	2	188150644	2-188150644	-0.0800642	5.6354e-05	0.128378	4.24908	0.965093
GRMZM2G341499	GLR3	LMAD	2	188166479	2-188166479	-0.0608819	8.73772e-05	0.35473	4.0586	0.965093
GRMZM2G125495	GLR5	GShoot	2	210156546	2-210156546	-0.689642	1.32545e-07	0.222973	6.87764	0.0194788
GRMZM2G125495	GLR5	GShoot	2	210160338	2-210160338	0.549292	6.93374e-05	0.246622	4.15903	0.717069
GRMZM2G125495	GLR5	GShoot	2	210160358	2-210160358	0.562935	4.96392e-05	0.246622	4.30418	0.717069
GRMZM2G125495	GLR5	GShoot	2	210162534	2-210162534	-0.693207	4.15205e-07	0.243243	6.38174	0.0528132
GRMZM2G125495	GLR5	GShoot	2	210162665	2-210162665	-0.734405	1.27643e-07	0.233108	6.894	0.0189587
GRMZM2G125495	GLR5	GShoot	2	210163462	2-210163462	-0.798676	4.46867e-10	0.243243	9.34982	0.000248512
GRMZM2G125495	GLR5	GShoot	2	210163495	2-210163495	-0.801197	3.28691e-10	0.243243	9.48321	0.000187144
GRMZM2G125495	GLR5	GShoot	2	210164214	2-210164214	-0.821579	1.29997e-10	0.243243	9.88607	8.63511e-05
GRMZM2G125495	GLR5	GShoot	2	210165880	2-210165880	-0.821579	1.29997e-10	0.243243	9.88607	8.63511e-05
GRMZM2G125495	GLR5	GShoot	2	210166196	2-210166196	-0.832016	5.53723e-11	0.246622	10.2567	8.20921e-05
GRMZM2G125495	GLR5	GShoot	2	210169419	2-210169419	-0.620876	1.30234e-05	0.182432	4.88527	0.553465
GRMZM2G125495	GLR5	GShoot	2	210170686	2-210170686	-0.821579	1.29997e-10	0.243243	9.88607	8.63511e-05
GRMZM2G125495	GLR5	GShoot	2	210171368	2-210171368	0.593547	1.16593e-07	0.385135	6.93333	0.0177586
GRMZM2G125495	GLR5	GShoot	2	210171400	2-210171400	-0.809433	2.94771e-10	0.236486	9.53052	0.000171925
GRMZM2G125495	GLR5	GShoot	2	210171522	2-210171522	0.525239	2.94421e-06	0.449324	5.53103	0.280972
GRMZM2G125495	GLR5	GShoot	2	210171842	2-210171842	-0.783798	1.11041e-09	0.236486	8.95452	0.000332469
GRMZM2G125495	GLR5	GShoot	2	210171978	2-210171978	-0.783798	1.11041e-09	0.236486	8.95452	0.000332469
GRMZM2G125495	GLR5	GShoot	2	210172149	2-210172149	-0.744616	4.87094e-09	0.246622	8.31239	0.00120082
GRMZM2G125495	GLR5	GShoot	2	210172285	2-210172285	-0.790352	1.16786e-09	0.22973	8.93261	0.000332469
GRMZM2G125495	GLR5	GShoot	2	210172304	2-210172304	-0.790352	1.16786e-09	0.22973	8.93261	0.000332469
GRMZM2G125495	GLR5	GShoot	2	210172324	2-210172324	-0.67252	3.33112e-06	0.175676	5.47741	0.297217
GRMZM2G125495	GLR5	GShoot	2	210172331	2-210172331	-0.790352	1.16786e-09	0.22973	8.93261	0.000332469
GRMZM2G125495	GLR5	GShoot	2	210172366	2-210172366	-0.710099	4.36433e-08	0.236486	7.36008	0.0075627
GRMZM2G125495	GLR5	GShoot	2	210172477	2-210172477	-0.790352	1.16786e-09	0.22973	8.93261	0.000332469
GRMZM2G125495	GLR5	GShoot	2	210172480	2-210172480	-0.790352	1.16786e-09	0.22973	8.93261	0.000332469
GRMZM2G125495	GLR5	GShoot	2	210172496	2-210172496	-0.790352	1.16786e-09	0.22973	8.93261	0.000332469
GRMZM2G125495	GLR5	GShoot	2	210172510	2-210172510	-0.790352	1.16786e-09	0.22973	8.93261	0.000332469
GRMZM2G125495	GLR5	GShoot	2	210172551	2-210172551	-0.790352	1.16786e-09	0.22973	8.93261	0.000332469
GRMZM2G125495	GLR5	GShoot	2	210172555	2-210172555	-0.790352	1.16786e-09	0.22973	8.93261	0.000332469
GRMZM2G125495	GLR5	GShoot	2	210172585	2-210172585	-0.790352	1.16786e-09	0.22973	8.93261	0.000332469
GRMZM2G125495	GLR5	GShoot	2	210172666	2-210172666	-0.793501	7.85938e-10	0.233108	9.10461	0.000332469
GRMZM2G125495	GLR5	GShoot	2	210172709	2-210172709	-0.793501	7.85938e-10	0.233108	9.10461	0.000332469
GRMZM2G125495	GLR5	GShoot	2	210172737	2-210172737	-0.793501	7.85938e-10	0.233108	9.10461	0.000332469
GRMZM2G125495	GLR5	GShoot	2	210172857	2-210172857	-0.793501	7.85938e-10	0.233108	9.10461	0.000332469
GRMZM2G125495	GLR5	GShoot	2	210173169	2-210173169	-0.706679	8.99238e-08	0.22973	7.04613	0.0148301
GRMZM2G125495	GLR5	GShoot	2	210173189	2-210173189	-0.706679	8.99238e-08	0.22973	7.04613	0.0148301
GRMZM2G125495	GLR5	GShoot	2	210173300	2-210173300	-0.815723	6.23126e-10	0.222973	9.20542	0.000331132
GRMZM2G125495	GLR5	GShoot	2	210173326	2-210173326	-0.765556	4.06814e-09	0.233108	8.3906	0.00102402
GRMZM2G125495	GLR5	GShoot	2	210173874	2-210173874	0.617168	1.86333e-06	0.236486	5.72971	0.195431
GRMZM2G125495	GLR5	GShoot	2	210173917	2-210173917	0.596934	4.80752e-06	0.233108	5.31808	0.338127
GRMZM2G125495	GLR5	GShoot	2	210174011	2-210174011	0.596934	4.80752e-06	0.233108	5.31808	0.338127
GRMZM2G125495	GLR5	GShoot	2	210174043	2-210174043	0.596934	4.80752e-06	0.233108	5.31808	0.338127
GRMZM2G125495	GLR5	GShoot	2	210174095	2-210174095	-0.85033	4.37091e-11	0.243243	10.3594	7.4659e-05
GRMZM2G125495	GLR5	GShoot	2	210174523	2-210174523	-0.805184	5.11511e-10	0.233108	9.29115	0.000277997
GRMZM2G125495	GLR5	GShoot	2	210174547	2-210174547	-0.823986	1.67392e-10	0.236486	9.77626	0.000108186
GRMZM2G125495	GLR5	GShoot	2	210174857	2-210174857	-0.839241	1.16319e-10	0.233108	9.93435	8.42898e-05
GRMZM2G125495	GLR5	GShoot	2	210175547	2-210175547	0.56711	5.77772e-06	0.263514	5.23824	0.371805
GRMZM2G125495	GLR5	GShoot	2	210175657	2-210175657	0.596934	4.80752e-06	0.233108	5.31808	0.338127
GRMZM2G125495	GLR5	GShoot	2	210175670	2-210175670	0.569534	5.34215e-06	0.263514	5.27228	0.358843
GRMZM2G125495	GLR5	GShoot	2	210175851	2-210175851	0.556371	1.70454e-05	0.219595	4.76839	0.608814
GRMZM2G125495	GLR5	GShoot	2	210176154	2-210176154	0.57036	6.71033e-06	0.226351	5.17326	0.402169
GRMZM2G125495	GLR5	GShoot	2	210176289	2-210176289	0.7025	2.87868e-09	0.344595	8.54081	0.000732325
GRMZM2G125495	GLR5	GShoot	2	210176542	2-210176542	0.709598	2.23884e-10	0.385135	9.64998	0.000140889
GRMZM2G125495	GLR5	GShoot	2	210176564	2-210176564	0.781287	1.74708e-12	0.364865	11.7577	4.64204e-06
GRMZM2G125495	GLR5	GShoot	2	210176569	2-210176569	0.794308	2.96933e-12	0.337838	11.5273	7.10062e-06
GRMZM2G125495	GLR5	GShoot	2	210176659	2-210176659	0.643674	3.61323e-08	0.337838	7.4421	0.00649654
GRMZM2G125495	GLR5	GShoot	2	210176770	2-210176770	0.604514	8.40006e-06	0.192568	5.07572	0.466718
GRMZM2G125495	GLR5	GShoot	2	210176836	2-210176836	0.76715	1.36661e-11	0.368243	10.8644	2.72333e-05
GRMZM2G125495	GLR5	GShoot	2	210176870	2-210176870	0.790064	1.65028e-12	0.425676	11.7824	4.64204e-06
GRMZM2G125495	GLR5	GShoot	2	210177180	2-210177180	0.864457	1.0405e-14	0.418919	13.9828	3.55451e-08
GRMZM2G125495	GLR5	GShoot	2	210177409	2-210177409	-1.54172	7.35243e-17	0.111486	16.1336	3.51641e-10
GRMZM2G125495	GLR5	GShoot	2	210177486	2-210177486	-1.4346	4.36775e-15	0.114865	14.3597	1.74078e-08
GRMZM2G125495	GLR5	GShoot	2	210177491	2-210177491	0.868072	2.6951e-08	0.135135	7.56942	0.00495758
GRMZM2G125495	GLR5	GShoot	2	210177510	2-210177510	-0.708146	2.84637e-10	0.476351	9.54571	0.000170165
GRMZM2G125495	GLR5	GShoot	2	210177553	2-210177553	-1.54172	7.35243e-17	0.111486	16.1336	3.51641e-10
GRMZM2G125495	GLR5	GShoot	2	210177593	2-210177593	0.883874	9.97537e-09	0.138514	8.00107	0.00233866
GRMZM2G125495	GLR5	GShoot	2	210177644	2-210177644	-1.54172	7.35243e-17	0.111486	16.1336	3.51641e-10
GRMZM2G125495	GLR5	GShoot	2	210177671	2-210177671	-1.35664	6.64543e-11	0.0810811	10.1775	8.20921e-05
GRMZM2G125495	GLR5	GShoot	2	210177695	2-210177695	-1.4317	2.41317e-11	0.0709459	10.6174	4.43898e-05
GRMZM2G125495	GLR5	GShoot	2	210177755	2-210177755	-1.54172	7.35243e-17	0.111486	16.1336	3.51641e-10
GRMZM2G125495	GLR5	GShoot	2	210177781	2-210177781	-1.54172	7.35243e-17	0.111486	16.1336	3.51641e-10
GRMZM2G125495	GLR5	GShoot	2	210178278	2-210178278	0.654601	7.15409e-05	0.128378	4.14545	0.717069
GRMZM2G125495	GLR5	GShoot	2	210178355	2-210178355	0.740265	1.07772e-05	0.121622	4.9675	0.530863
GRMZM2G125495	GLR5	GShoot	2	210178415	2-210178415	0.934177	6.68296e-11	0.162162	10.175	8.20921e-05
GRMZM2G125495	GLR5	GShoot	2	210178716	2-210178716	1.29008	2.06346e-08	0.0574324	7.6854	0.00397936
GRMZM2G125495	GLR5	GShoot	2	210179239	2-210179239	1.19626	1.27055e-09	0.0810811	8.89601	0.00033388
GRMZM2G125495	GLR5	GShoot	2	210179242	2-210179242	1.19626	1.27055e-09	0.0810811	8.89601	0.00033388
GRMZM2G125495	GLR5	GShoot	2	210179247	2-210179247	-0.847435	7.63843e-08	0.162162	7.117	0.0127734
GRMZM2G125495	GLR5	GShoot	2	210179266	2-210179266	1.19626	1.27055e-09	0.0810811	8.89601	0.00033388
GRMZM2G125495	GLR5	GShoot	2	210179285	2-210179285	1.19626	1.27055e-09	0.0810811	8.89601	0.00033388
GRMZM2G125495	GLR5	GShoot	2	210179441	2-210179441	1.20132	1.10587e-09	0.0810811	8.9563	0.000332469
GRMZM2G125495	GLR5	GShoot	2	210179466	2-210179466	1.20132	1.10587e-09	0.0810811	8.9563	0.000332469
GRMZM2G125495	GLR5	GShoot	2	210179478	2-210179478	1.29035	1.04028e-10	0.0777027	9.98285	8.20921e-05
GRMZM2G125495	GLR5	GShoot	2	210179497	2-210179497	1.29035	1.04028e-10	0.0777027	9.98285	8.20921e-05
GRMZM2G125495	GLR5	GShoot	2	210180555	2-210180555	1.29035	1.04028e-10	0.0777027	9.98285	8.20921e-05
GRMZM2G125495	GLR5	GShoot	2	210180562	2-210180562	1.27084	7.493e-11	0.0810811	10.1253	8.20921e-05
GRMZM2G125495	GLR5	GShoot	2	210180577	2-210180577	1.24526	1.12003e-09	0.0743243	8.95077	0.000332469
GRMZM2G125495	GLR5	GShoot	2	210180615	2-210180615	-0.86504	7.42961e-09	0.182432	8.12903	0.00179461
GRMZM2G125495	GLR5	GShoot	2	210180620	2-210180620	1.24526	1.12003e-09	0.0743243	8.95077	0.000332469
GRMZM2G125495	GLR5	GShoot	2	210180633	2-210180633	1.11354	3.34018e-08	0.0777027	7.47623	0.00609728
GRMZM2G125495	GLR5	GShoot	2	210180684	2-210180684	1.24526	1.12003e-09	0.0743243	8.95077	0.000332469
GRMZM2G125495	GLR5	GShoot	2	210180761	2-210180761	1.0902	3.91237e-08	0.0844595	7.40756	0.00688178
GRMZM2G125495	GLR5	GShoot	2	210180770	2-210180770	-0.811386	9.94997e-08	0.168919	7.00218	0.0153507
GRMZM2G125495	GLR5	GShoot	2	210180798	2-210180798	-0.811386	9.94997e-08	0.168919	7.00218	0.0153507
GRMZM2G125495	GLR5	GShoot	2	210180799	2-210180799	-0.811386	9.94997e-08	0.168919	7.00218	0.0153507
GRMZM2G125495	GLR5	GShoot	2	210180826	2-210180826	1.27165	2.73851e-09	0.0675676	8.56249	0.000704156
GRMZM2G125495	GLR5	GShoot	2	210180837	2-210180837	1.26278	8.40643e-09	0.0641892	8.07539	0.00201025
GRMZM2G125495	GLR5	GShoot	2	210180845	2-210180845	1.24526	1.12003e-09	0.0743243	8.95077	0.000332469
GRMZM2G125495	GLR5	GShoot	2	210180848	2-210180848	1.24526	1.12003e-09	0.0743243	8.95077	0.000332469
GRMZM2G125495	GLR5	GShoot	2	210180857	2-210180857	1.29035	1.04028e-10	0.0777027	9.98285	8.20921e-05
GRMZM2G125495	GLR5	GShoot	2	210180863	2-210180863	1.24526	1.12003e-09	0.0743243	8.95077	0.000332469
GRMZM2G125495	GLR5	GShoot	2	210180879	2-210180879	1.24526	1.12003e-09	0.0743243	8.95077	0.000332469
GRMZM2G125495	GLR5	GShoot	2	210180887	2-210180887	1.24526	1.12003e-09	0.0743243	8.95077	0.000332469
GRMZM2G125495	GLR5	GShoot	2	210180905	2-210180905	1.24526	1.12003e-09	0.0743243	8.95077	0.000332469
GRMZM2G125495	GLR5	GShoot	2	210180940	2-210180940	-0.780441	1.9979e-07	0.172297	6.69943	0.0279393
GRMZM2G125495	GLR5	GShoot	2	210180957	2-210180957	1.24526	1.12003e-09	0.0777027	8.95077	0.000332469
GRMZM2G125495	GLR5	GShoot	2	210180959	2-210180959	-0.630981	1.73923e-08	0.466216	7.75964	0.00340907
GRMZM2G125495	GLR5	GShoot	2	210180978	2-210180978	-0.643999	8.66309e-09	0.469595	8.06233	0.00205111
GRMZM2G125495	GLR5	GShoot	2	210181006	2-210181006	1.24526	1.12003e-09	0.0743243	8.95077	0.000332469
GRMZM2G125495	GLR5	GShoot	2	210181025	2-210181025	1.29035	1.04028e-10	0.0777027	9.98285	8.20921e-05
GRMZM2G125495	GLR5	GShoot	2	210181037	2-210181037	1.24526	1.12003e-09	0.0743243	8.95077	0.000332469
GRMZM2G125495	GLR5	GShoot	2	210181059	2-210181059	1.24526	1.12003e-09	0.0743243	8.95077	0.000332469
GRMZM2G125495	GLR5	GShoot	2	210181077	2-210181077	-0.749435	2.49482e-10	0.361486	9.60296	0.000152973
GRMZM2G125495	GLR5	GShoot	2	210181080	2-210181080	-0.811386	9.94997e-08	0.168919	7.00218	0.0153507
GRMZM2G125495	GLR5	GShoot	2	210181088	2-210181088	1.24526	1.12003e-09	0.0743243	8.95077	0.000332469
GRMZM2G125495	GLR5	GShoot	2	210181107	2-210181107	-0.811386	9.94997e-08	0.168919	7.00218	0.0153507
GRMZM2G125495	GLR5	GShoot	2	210181216	2-210181216	-0.788326	2.61969e-07	0.165541	6.58175	0.0351939
GRMZM2G125495	GLR5	GShoot	2	210181222	2-210181222	1.15591	2.25633e-08	0.0743243	7.6466	0.00424569
GRMZM2G125495	GLR5	GShoot	2	210181223	2-210181223	1.15591	2.25633e-08	0.0743243	7.6466	0.00424569
GRMZM2G125495	GLR5	GShoot	2	210181228	2-210181228	-0.731924	6.94045e-10	0.358108	9.15861	0.000332469
GRMZM2G125495	GLR5	GShoot	2	210181236	2-210181236	1.15591	2.25633e-08	0.0743243	7.6466	0.00424569
GRMZM2G125495	GLR5	GShoot	2	210181301	2-210181301	-0.788326	2.61969e-07	0.165541	6.58175	0.0351939
GRMZM2G125495	GLR5	GShoot	2	210181308	2-210181308	-0.752609	1.03651e-06	0.162162	5.98442	0.118595
GRMZM2G125495	GLR5	GShoot	2	210181334	2-210181334	1.19626	1.27055e-09	0.0810811	8.89601	0.00033388
GRMZM2G125495	GLR5	GShoot	2	210181363	2-210181363	1.19626	1.27055e-09	0.0810811	8.89601	0.00033388
GRMZM2G125495	GLR5	GShoot	2	210181464	2-210181464	1.14134	1.1206e-06	0.0540541	5.95055	0.126402
GRMZM2G125495	GLR5	GShoot	2	210181655	2-210181655	-0.734837	1.64718e-06	0.162162	5.78326	0.176634
GRMZM2G125495	GLR5	GShoot	2	210181658	2-210181658	1.1082	4.06917e-08	0.0777027	7.39049	0.0071027
GRMZM2G125495	GLR5	GShoot	2	210181724	2-210181724	1.11296	1.05457e-08	0.0844595	7.97693	0.00242482
GRMZM2G125495	GLR5	GShoot	2	210181782	2-210181782	1.24526	1.12003e-09	0.0743243	8.95077	0.000332469
GRMZM2G125495	GLR5	GShoot	2	210181853	2-210181853	1.15439	1.05281e-08	0.0777027	7.97765	0.00242482
GRMZM2G125495	GLR5	GShoot	2	210181971	2-210181971	-0.811386	9.94997e-08	0.168919	7.00218	0.0153507
GRMZM2G125495	GLR5	GShoot	2	210182011	2-210182011	1.28182	8.8504e-10	0.0709459	9.05304	0.000332469
GRMZM2G125495	GLR5	GShoot	2	210182101	2-210182101	1.28182	8.8504e-10	0.0709459	9.05304	0.000332469
GRMZM2G125495	GLR5	GShoot	2	210182133	2-210182133	1.16778	1.26432e-08	0.0709459	7.89814	0.00251949
GRMZM2G125495	GLR5	GShoot	2	210182193	2-210182193	-0.811386	9.94997e-08	0.168919	7.00218	0.0153507
GRMZM2G125495	GLR5	GShoot	2	210182215	2-210182215	-0.7621	4.42231e-07	0.175676	6.35435	0.0556588
GRMZM2G125495	GLR5	GShoot	2	210182277	2-210182277	1.24526	1.12003e-09	0.0743243	8.95077	0.000332469
GRMZM2G125495	GLR5	GShoot	2	210182289	2-210182289	1.29035	1.04028e-10	0.0777027	9.98285	8.20921e-05
GRMZM2G125495	GLR5	GShoot	2	210182381	2-210182381	0.551629	1.73033e-05	0.22973	4.76187	0.612399
GRMZM2G125495	GLR5	GShoot	2	210182406	2-210182406	1.22831	7.42047e-10	0.0777027	9.12957	0.000332469
GRMZM2G125495	GLR5	GShoot	2	210182424	2-210182424	-0.567832	5.23714e-07	0.452703	6.28091	0.0645551
GRMZM2G125495	GLR5	GShoot	2	210182435	2-210182435	-0.811386	9.94997e-08	0.168919	7.00218	0.0153507
GRMZM2G125495	GLR5	GShoot	2	210182512	2-210182512	1.14755	1.20581e-08	0.0777027	7.91872	0.00251949
GRMZM2G125495	GLR5	GShoot	2	210182566	2-210182566	-0.764682	3.6459e-07	0.182432	6.43819	0.0476422
GRMZM2G125495	GLR5	GShoot	2	210182619	2-210182619	-0.947295	1.54613e-09	0.155405	8.81075	0.000401879
GRMZM2G125495	GLR5	GShoot	2	210182630	2-210182630	1.19626	1.27055e-09	0.0810811	8.89601	0.00033388
GRMZM2G125495	GLR5	GShoot	2	210182672	2-210182672	0.560771	4.22907e-05	0.216216	4.37375	0.717069
GRMZM2G125495	GLR5	GShoot	2	210182676	2-210182676	-0.77046	3.99361e-07	0.175676	6.39863	0.0516216
GRMZM2G125495	GLR5	GShoot	2	210182683	2-210182683	1.29035	1.04028e-10	0.0777027	9.98285	8.20921e-05
GRMZM2G125495	GLR5	GShoot	2	210182700	2-210182700	1.29035	1.04028e-10	0.0777027	9.98285	8.20921e-05
GRMZM2G125495	GLR5	GShoot	2	210182709	2-210182709	1.29035	1.04028e-10	0.0777027	9.98285	8.20921e-05
GRMZM2G125495	GLR5	GShoot	2	210182793	2-210182793	1.05144	2.36194e-08	0.0945946	7.62673	0.00437841
GRMZM2G125495	GLR5	GShoot	2	210182820	2-210182820	-0.811386	9.94997e-08	0.168919	7.00218	0.0153507
GRMZM2G125495	GLR5	GShoot	2	210182839	2-210182839	1.40541	3.97481e-12	0.0743243	11.4007	8.64096e-06
GRMZM2G125495	GLR5	GShoot	2	210182896	2-210182896	-1.10805	4.96351e-11	0.131757	10.3042	7.9129e-05
GRMZM2G125495	GLR5	GShoot	2	210182901	2-210182901	-0.784983	4.20025e-07	0.162162	6.37672	0.0531437
GRMZM2G125495	GLR5	GShoot	2	210182927	2-210182927	-0.765601	2.13144e-07	0.179054	6.67133	0.0294622
GRMZM2G125495	GLR5	GShoot	2	210182935	2-210182935	1.26565	1.09853e-10	0.0810811	9.95919	8.20921e-05
GRMZM2G125495	GLR5	GShoot	2	210182981	2-210182981	1.26565	1.09853e-10	0.0810811	9.95919	8.20921e-05
GRMZM2G125495	GLR5	GShoot	2	210182993	2-210182993	1.29035	1.04028e-10	0.0777027	9.98285	8.20921e-05
GRMZM2G125495	GLR5	GShoot	2	210182994	2-210182994	1.29035	1.04028e-10	0.0777027	9.98285	8.20921e-05
GRMZM2G125495	GLR5	GShoot	2	210183013	2-210183013	-0.725154	1.67488e-06	0.162162	5.77602	0.178802
GRMZM2G125495	GLR5	GShoot	2	210183113	2-210183113	-0.743604	4.11773e-07	0.179054	6.38534	0.0526567
GRMZM2G125495	GLR5	GShoot	2	210183151	2-210183151	-0.768894	1.38373e-07	0.185811	6.85895	0.0200542
GRMZM2G125495	GLR5	GShoot	2	210183156	2-210183156	-0.768894	1.38373e-07	0.185811	6.85895	0.0200542
GRMZM2G125495	GLR5	GShoot	2	210183201	2-210183201	-0.691518	4.16213e-06	0.165541	5.38068	0.336863
GRMZM2G125495	GLR5	GShoot	2	210183204	2-210183204	-0.691518	4.16213e-06	0.165541	5.38068	0.336863
GRMZM2G125495	GLR5	GShoot	2	210183208	2-210183208	-0.691518	4.16213e-06	0.165541	5.38068	0.336863
GRMZM2G125495	GLR5	GShoot	2	210183261	2-210183261	-0.723545	1.22173e-06	0.168919	5.91303	0.136352
GRMZM2G125495	GLR5	GShoot	2	210183272	2-210183272	-0.811074	4.64346e-08	0.175676	7.33316	0.00798849
GRMZM2G125495	GLR5	GShoot	2	210183274	2-210183274	-0.702492	6.54677e-06	0.162162	5.18397	0.395493
GRMZM2G125495	GLR5	GShoot	2	210183610	2-210183610	1.22817	4.29508e-09	0.0709459	8.36703	0.00106989
GRMZM2G125495	GLR5	GShoot	2	210184063	2-210184063	1.22028	1.25492e-08	0.0675676	7.90138	0.00251949
GRMZM2G125495	GLR5	GShoot	2	210184083	2-210184083	1.22028	1.25492e-08	0.0675676	7.90138	0.00251949
GRMZM2G125495	GLR5	GShoot	2	210184084	2-210184084	1.07541	3.35187e-07	0.0709459	6.47471	0.0440406
GRMZM2G125495	GLR5	GShoot	2	210184093	2-210184093	1.02142	4.50483e-07	0.0777027	6.34632	0.0564005
GRMZM2G125495	GLR5	GShoot	2	210184108	2-210184108	1.22028	1.25492e-08	0.0675676	7.90138	0.00251949
GRMZM2G125495	GLR5	GShoot	2	210184115	2-210184115	1.22028	1.25492e-08	0.0675676	7.90138	0.00251949
GRMZM2G125495	GLR5	GShoot	2	210184125	2-210184125	1.00348	6.87018e-07	0.0777027	6.16303	0.082144
GRMZM2G125495	GLR5	GShoot	2	210184129	2-210184129	0.99479	4.7092e-07	0.0810811	6.32705	0.0586521
GRMZM2G125495	GLR5	GShoot	2	210184132	2-210184132	1.11108	1.32774e-07	0.0709459	6.87689	0.0194788
GRMZM2G125495	GLR5	GShoot	2	210184141	2-210184141	1.22028	1.25492e-08	0.0675676	7.90138	0.00251949
GRMZM2G125495	GLR5	GShoot	2	210184229	2-210184229	1.22028	1.25492e-08	0.0675676	7.90138	0.00251949
GRMZM2G125495	GLR5	GShoot	2	210184237	2-210184237	0.942411	2.43913e-06	0.0844595	5.61277	0.248202
GRMZM2G125495	GLR5	GShoot	2	210184239	2-210184239	0.540006	1.37141e-06	0.483108	5.86283	0.150435
GRMZM2G125495	GLR5	GShoot	2	210184247	2-210184247	1.22028	1.25492e-08	0.0675676	7.90138	0.00251949
GRMZM2G125495	GLR5	GShoot	2	210184258	2-210184258	1.22028	1.25492e-08	0.0675676	7.90138	0.00251949
GRMZM2G125495	GLR5	GShoot	2	210184290	2-210184290	0.581369	1.49324e-05	0.253378	4.82587	0.583339
GRMZM2G125495	GLR5	GShoot	2	210184294	2-210184294	0.493105	7.38375e-05	0.283784	4.13172	0.717069
GRMZM2G125495	GLR5	GShoot	2	210184315	2-210184315	0.537481	7.6366e-05	0.239865	4.1171	0.717069
GRMZM2G125495	GLR5	GShoot	2	210184317	2-210184317	0.493105	7.38375e-05	0.283784	4.13172	0.717069
GRMZM2G125495	GLR5	GShoot	2	210184318	2-210184318	0.537481	7.6366e-05	0.239865	4.1171	0.717069
GRMZM2G125495	GLR5	GShoot	2	210184371	2-210184371	1.22028	1.25492e-08	0.0675676	7.90138	0.00251949
GRMZM2G125495	GLR5	GShoot	2	210184412	2-210184412	0.545798	6.25331e-05	0.236486	4.20389	0.717069
GRMZM2G125495	GLR5	GShoot	2	210184465	2-210184465	1.22028	1.25492e-08	0.0675676	7.90138	0.00251949
GRMZM2G125495	GLR5	GShoot	2	210184521	2-210184521	1.15752	3.60456e-08	0.0743243	7.44315	0.00649654
GRMZM2G125495	GLR5	GShoot	2	210184527	2-210184527	0.546467	5.78543e-05	0.243243	4.23766	0.717069
GRMZM2G125495	GLR5	GShoot	2	210184548	2-210184548	0.545798	6.25331e-05	0.236486	4.20389	0.717069
GRMZM2G125495	GLR5	GShoot	2	210184625	2-210184625	0.545798	6.25331e-05	0.236486	4.20389	0.717069
GRMZM2G125495	GLR5	GShoot	2	210184789	2-210184789	0.545798	6.25331e-05	0.236486	4.20389	0.717069
GRMZM2G125495	GLR5	GShoot	2	210184796	2-210184796	1.22028	1.25492e-08	0.0675676	7.90138	0.00251949
GRMZM2G125495	GLR5	GShoot	2	210184800	2-210184800	1.22028	1.25492e-08	0.0675676	7.90138	0.00251949
GRMZM2G125495	GLR5	GShoot	2	210184823	2-210184823	0.545798	6.25331e-05	0.236486	4.20389	0.717069
GRMZM2G125495	GLR5	GShoot	2	210184999	2-210184999	0.545798	6.25331e-05	0.236486	4.20389	0.717069
GRMZM2G125495	GLR5	GShoot	2	210185026	2-210185026	1.22028	1.25492e-08	0.0675676	7.90138	0.00251949
GRMZM2G125495	GLR5	GShoot	2	210185059	2-210185059	0.588405	1.22649e-05	0.25	4.91134	0.551635
GRMZM2G125495	GLR5	GShoot	2	210185073	2-210185073	1.22028	1.25492e-08	0.0675676	7.90138	0.00251949
GRMZM2G125495	GLR5	GShoot	2	210185083	2-210185083	0.545798	6.25331e-05	0.236486	4.20389	0.717069
GRMZM2G125495	GLR5	GShoot	2	210185167	2-210185167	0.599954	5.41325e-06	0.273649	5.26654	0.36058
GRMZM2G125495	GLR5	GShoot	2	210185173	2-210185173	0.545798	6.25331e-05	0.236486	4.20389	0.717069
GRMZM2G125495	GLR5	GShoot	2	210185331	2-210185331	0.627903	1.81171e-08	0.459459	7.74191	0.00352227
GRMZM2G125495	GLR5	GShoot	2	210185332	2-210185332	0.606499	3.91383e-08	0.486486	7.4074	0.00688178
GRMZM2G125495	GLR5	GShoot	2	210185503	2-210185503	1.16266	6.25845e-09	0.0777027	8.20353	0.00152714
GRMZM2G125495	GLR5	GShoot	2	210185515	2-210185515	1.14355	5.22735e-08	0.0709459	7.28172	0.00892877
GRMZM2G125495	GLR5	GShoot	2	210185545	2-210185545	0.546872	3.92534e-05	0.253378	4.40612	0.717069
GRMZM2G125495	GLR5	GShoot	2	210185568	2-210185568	0.549009	3.53985e-05	0.256757	4.45101	0.711644
GRMZM2G125495	GLR5	GShoot	2	210185602	2-210185602	0.725826	2.10239e-05	0.111486	4.67729	0.643725
GRMZM2G125495	GLR5	GShoot	2	210185609	2-210185609	0.690258	4.01211e-05	0.111486	4.39663	0.717069
GRMZM2G125495	GLR5	GShoot	2	210185649	2-210185649	0.528773	7.5348e-05	0.25	4.12293	0.717069
GRMZM2G125495	GLR5	GShoot	2	210185931	2-210185931	0.460225	7.01244e-05	0.422297	4.15413	0.717069
GRMZM2G125495	GLR5	GShoot	2	210186096	2-210186096	-1.23268	7.62825e-10	0.0844595	9.11758	0.000332469
GRMZM2G125495	GLR5	GShoot	2	210186106	2-210186106	-1.17572	2.27259e-08	0.0810811	7.64348	0.00424569
GRMZM2G125495	GLR5	GShoot	2	210188415	2-210188415	-0.635697	1.2241e-07	0.361486	6.91218	0.0184102
GRMZM2G125495	GLR5	GShoot	2	210189278	2-210189278	-0.493977	1.59082e-05	0.391892	4.79838	0.594701
GRMZM2G125495	GLR5	GShoot	2	210190833	2-210190833	-0.965444	1.18612e-05	0.0675676	4.92587	0.542332
GRMZM2G125495	GLR5	GShoot	2	210198689	2-210198689	0.787252	5.97479e-05	0.0844595	4.22368	0.717069
GRMZM2G125495	GLR5	GShoot	2	210199596	2-210199596	-0.53455	4.91195e-06	0.415541	5.30875	0.341455
GRMZM2G125495	GLR5	GShoot	2	210201059	2-210201059	-0.535279	2.88136e-06	0.496622	5.5404	0.278958
GRMZM2G125495	GLR5	GShoot	2	210201125	2-210201125	-0.51396	7.78378e-06	0.489865	5.10881	0.44744
GRMZM2G125495	GLR5	GShoot	2	210201198	2-210201198	-0.517029	6.35208e-06	0.493243	5.19708	0.388755
GRMZM2G125495	GLR5	GShoot	2	210201280	2-210201280	-0.5202	5.7159e-06	0.496622	5.24292	0.370421
GRMZM2G125495	GLR5	GShoot	2	210201685	2-210201685	-0.535279	2.88136e-06	0.496622	5.5404	0.278958
GRMZM2G125495	GLR5	GShoot	2	210201866	2-210201866	-0.532396	3.04852e-06	0.496622	5.51591	0.280972
GRMZM2G125495	GLR5	GShoot	2	210201907	2-210201907	-0.535281	2.811e-06	0.493243	5.55114	0.274368
GRMZM2G125495	GLR5	GShoot	2	210201914	2-210201914	-0.560933	8.71625e-07	0.493243	6.05967	0.102173
GRMZM2G125495	GLR5	GShoot	2	210201933	2-210201933	-0.532396	3.04852e-06	0.496622	5.51591	0.280972
GRMZM2G125495	GLR5	GShoot	2	210202402	2-210202402	-0.613154	2.1034e-07	0.442568	6.67708	0.0292436
GRMZM2G125495	GLR5	GShoot	2	210202527	2-210202527	-0.616498	1.77609e-07	0.442568	6.75054	0.0254323
GRMZM2G125495	GLR5	GShoot	2	210202561	2-210202561	-0.637956	5.42502e-08	0.435811	7.2656	0.00920069
GRMZM2G125495	GLR5	GShoot	2	210202773	2-210202773	-0.49644	6.84382e-05	0.320946	4.1647	0.717069
GRMZM2G125495	GLR5	GShoot	2	210202873	2-210202873	-0.519424	1.28072e-05	0.358108	4.89255	0.553465
GRMZM2G125495	GLR5	GShoot	2	210203240	2-210203240	-0.620401	1.14845e-07	0.439189	6.93989	0.0176046
GRMZM2G125495	GLR5	GShoot	2	210203278	2-210203278	-0.613567	1.82365e-07	0.435811	6.73906	0.0256526
GRMZM2G125495	GLR5	GShoot	2	210203288	2-210203288	-0.592517	5.20352e-07	0.439189	6.2837	0.064473
GRMZM2G125495	GLR5	GShoot	2	210203440	2-210203440	-0.603078	2.8928e-07	0.432432	6.53868	0.0384312
GRMZM2G125495	GLR5	GShoot	2	210203451	2-210203451	-0.603078	2.8928e-07	0.432432	6.53868	0.0384312
GRMZM2G125495	GLR5	GShoot	2	210203546	2-210203546	-0.613567	1.82365e-07	0.435811	6.73906	0.0256526
GRMZM2G125495	GLR5	GShoot	2	210203566	2-210203566	-0.613567	1.82365e-07	0.435811	6.73906	0.0256526
GRMZM2G125495	GLR5	GShoot	2	210203591	2-210203591	-0.583965	7.40411e-07	0.429054	6.13053	0.0880876
GRMZM2G125495	GLR5	GShoot	2	210203598	2-210203598	-0.485152	2.37253e-05	0.496622	4.62479	0.67304
GRMZM2G125495	GLR5	GShoot	2	210203733	2-210203733	-0.633813	7.16282e-08	0.439189	7.14492	0.0120624
GRMZM2G125495	GLR5	GShoot	2	210203740	2-210203740	-0.622245	1.25661e-07	0.442568	6.9008	0.018781
GRMZM2G125495	GLR5	GShoot	2	210206529	2-210206529	-0.492258	1.81504e-05	0.47973	4.74111	0.615237
GRMZM2G125495	GLR5	GShoot	2	210206696	2-210206696	-0.473935	3.82709e-05	0.472973	4.41713	0.717069
GRMZM2G125495	GLR5	GShoot	2	210209028	2-210209028	-0.475241	6.18837e-05	0.429054	4.20842	0.717069
GRMZM2G125495	GLR5	GShoot	2	210209113	2-210209113	-0.491918	2.80953e-05	0.486486	4.55137	0.690392
GRMZM2G125495	GLR5	GShoot	2	210209735	2-210209735	-0.462672	7.76171e-05	0.476351	4.11004	0.717069
GRMZM2G125495	GLR5	L3Base	2	210156171	2-210156171	-0.213509	2.62532e-05	0.361486	4.58082	0.568619
GRMZM2G125495	GLR5	L3Base	2	210156178	2-210156178	-0.209251	4.3851e-05	0.368243	4.35802	0.615201
GRMZM2G125495	GLR5	L3Base	2	210162623	2-210162623	-0.309465	1.0333e-06	0.172297	5.98577	0.287795
GRMZM2G125495	GLR5	L3Base	2	210162670	2-210162670	-0.312965	1.7035e-05	0.121622	4.76866	0.518942
GRMZM2G125495	GLR5	L3Base	2	210162671	2-210162671	-0.338749	1.6288e-08	0.192568	7.78813	0.0324582
GRMZM2G125495	GLR5	L3Base	2	210166567	2-210166567	-0.328016	2.01344e-11	0.381757	10.6961	0.000477778
GRMZM2G125495	GLR5	L3Base	2	210167398	2-210167398	-0.323921	4.21926e-11	0.381757	10.3748	0.000477778
GRMZM2G125495	GLR5	L3Base	2	210169830	2-210169830	-0.264449	3.16156e-07	0.334459	6.5001	0.142647
GRMZM2G125495	GLR5	L3Base	2	210170487	2-210170487	-0.264449	3.16156e-07	0.334459	6.5001	0.142647
GRMZM2G125495	GLR5	L3Base	2	210170903	2-210170903	-0.264449	3.16156e-07	0.334459	6.5001	0.142647
GRMZM2G125495	GLR5	L3Base	2	210171259	2-210171259	-0.264449	3.16156e-07	0.334459	6.5001	0.142647
GRMZM2G125495	GLR5	L3Base	2	210172029	2-210172029	-0.292484	5.47618e-09	0.35473	8.26152	0.0130953
GRMZM2G125495	GLR5	L3Base	2	210172274	2-210172274	0.315711	8.16454e-09	0.253378	8.08807	0.0177491
GRMZM2G125495	GLR5	L3Base	2	210172839	2-210172839	0.28316	1.60065e-06	0.216216	5.7957	0.287795
GRMZM2G125495	GLR5	L3Base	2	210172974	2-210172974	0.28316	1.60065e-06	0.216216	5.7957	0.287795
GRMZM2G125495	GLR5	L3Base	2	210172976	2-210172976	0.28316	1.60065e-06	0.216216	5.7957	0.287795
GRMZM2G125495	GLR5	L3Base	2	210173000	2-210173000	0.28316	1.60065e-06	0.216216	5.7957	0.287795
GRMZM2G125495	GLR5	L3Base	2	210173015	2-210173015	0.28316	1.60065e-06	0.216216	5.7957	0.287795
GRMZM2G125495	GLR5	L3Base	2	210173406	2-210173406	0.260168	4.89177e-06	0.239865	5.31053	0.398676
GRMZM2G125495	GLR5	L3Base	2	210173874	2-210173874	0.284778	6.77655e-07	0.236486	6.16899	0.262697
GRMZM2G125495	GLR5	L3Base	2	210173917	2-210173917	0.312582	5.2504e-08	0.233108	7.27981	0.0475055
GRMZM2G125495	GLR5	L3Base	2	210174011	2-210174011	0.312582	5.2504e-08	0.233108	7.27981	0.0475055
GRMZM2G125495	GLR5	L3Base	2	210174043	2-210174043	0.312582	5.2504e-08	0.233108	7.27981	0.0475055
GRMZM2G125495	GLR5	L3Base	2	210174067	2-210174067	0.328745	5.43995e-09	0.236486	8.2644	0.0130953
GRMZM2G125495	GLR5	L3Base	2	210174547	2-210174547	-0.227843	7.56943e-05	0.236486	4.12094	0.68276
GRMZM2G125495	GLR5	L3Base	2	210174991	2-210174991	0.293038	4.4121e-07	0.222973	6.35535	0.188406
GRMZM2G125495	GLR5	L3Base	2	210175547	2-210175547	0.347537	1.38433e-10	0.263514	9.85876	0.000662076
GRMZM2G125495	GLR5	L3Base	2	210175657	2-210175657	0.312582	5.2504e-08	0.233108	7.27981	0.0475055
GRMZM2G125495	GLR5	L3Base	2	210175670	2-210175670	0.331389	1.11316e-09	0.263514	8.95344	0.00388537
GRMZM2G125495	GLR5	L3Base	2	210175851	2-210175851	0.362655	7.99187e-11	0.219595	10.0974	0.000477778
GRMZM2G125495	GLR5	L3Base	2	210176154	2-210176154	0.356272	7.36123e-11	0.226351	10.133	0.000477778
GRMZM2G125495	GLR5	L3Base	2	210176188	2-210176188	0.34748	1.13734e-09	0.202703	8.94411	0.00388537
GRMZM2G125495	GLR5	L3Base	2	210176770	2-210176770	0.295436	7.89976e-07	0.192568	6.10239	0.263839
GRMZM2G125495	GLR5	L3Base	2	210176911	2-210176911	0.293563	1.13649e-06	0.175676	5.94443	0.287795
GRMZM2G125495	GLR5	L3Base	2	210177409	2-210177409	-0.384586	9.24066e-06	0.111486	5.0343	0.447121
GRMZM2G125495	GLR5	L3Base	2	210177486	2-210177486	-0.344329	5.53488e-05	0.114865	4.25689	0.650082
GRMZM2G125495	GLR5	L3Base	2	210177491	2-210177491	0.342209	2.85011e-06	0.135135	5.54514	0.339308
GRMZM2G125495	GLR5	L3Base	2	210177553	2-210177553	-0.384586	9.24066e-06	0.111486	5.0343	0.447121
GRMZM2G125495	GLR5	L3Base	2	210177593	2-210177593	0.342209	2.85011e-06	0.138514	5.54514	0.339308
GRMZM2G125495	GLR5	L3Base	2	210177644	2-210177644	-0.384586	9.24066e-06	0.111486	5.0343	0.447121
GRMZM2G125495	GLR5	L3Base	2	210177755	2-210177755	-0.384586	9.24066e-06	0.111486	5.0343	0.447121
GRMZM2G125495	GLR5	L3Base	2	210177781	2-210177781	-0.384586	9.24066e-06	0.111486	5.0343	0.447121
GRMZM2G125495	GLR5	L3Base	2	210178415	2-210178415	0.292792	1.33985e-05	0.162162	4.87294	0.488416
GRMZM2G125495	GLR5	L3Base	2	210178716	2-210178716	0.485236	1.76753e-05	0.0574324	4.75263	0.518942
GRMZM2G125495	GLR5	L3Base	2	210179239	2-210179239	0.524706	8.34362e-08	0.0810811	7.07865	0.0475055
GRMZM2G125495	GLR5	L3Base	2	210179242	2-210179242	0.524706	8.34362e-08	0.0810811	7.07865	0.0475055
GRMZM2G125495	GLR5	L3Base	2	210179266	2-210179266	0.524706	8.34362e-08	0.0810811	7.07865	0.0475055
GRMZM2G125495	GLR5	L3Base	2	210179285	2-210179285	0.524706	8.34362e-08	0.0810811	7.07865	0.0475055
GRMZM2G125495	GLR5	L3Base	2	210179441	2-210179441	0.520338	4.4646e-08	0.0810811	7.35022	0.0475055
GRMZM2G125495	GLR5	L3Base	2	210179466	2-210179466	0.520338	4.4646e-08	0.0810811	7.35022	0.0475055
GRMZM2G125495	GLR5	L3Base	2	210179478	2-210179478	0.524706	8.34362e-08	0.0777027	7.07865	0.0475055
GRMZM2G125495	GLR5	L3Base	2	210179497	2-210179497	0.524706	8.34362e-08	0.0777027	7.07865	0.0475055
GRMZM2G125495	GLR5	L3Base	2	210180555	2-210180555	0.524706	8.34362e-08	0.0777027	7.07865	0.0475055
GRMZM2G125495	GLR5	L3Base	2	210180562	2-210180562	0.454966	2.00481e-06	0.0810811	5.69793	0.313299
GRMZM2G125495	GLR5	L3Base	2	210180577	2-210180577	0.478578	2.38447e-06	0.0743243	5.62261	0.313299
GRMZM2G125495	GLR5	L3Base	2	210180620	2-210180620	0.478578	2.38447e-06	0.0743243	5.62261	0.313299
GRMZM2G125495	GLR5	L3Base	2	210180633	2-210180633	0.429286	1.3929e-05	0.0777027	4.85608	0.493931
GRMZM2G125495	GLR5	L3Base	2	210180684	2-210180684	0.478578	2.38447e-06	0.0743243	5.62261	0.313299
GRMZM2G125495	GLR5	L3Base	2	210180761	2-210180761	0.412507	1.84211e-05	0.0844595	4.73469	0.520694
GRMZM2G125495	GLR5	L3Base	2	210180826	2-210180826	0.447184	4.087e-05	0.0675676	4.3886	0.6082
GRMZM2G125495	GLR5	L3Base	2	210180837	2-210180837	0.447184	4.087e-05	0.0641892	4.3886	0.6082
GRMZM2G125495	GLR5	L3Base	2	210180845	2-210180845	0.478578	2.38447e-06	0.0743243	5.62261	0.313299
GRMZM2G125495	GLR5	L3Base	2	210180848	2-210180848	0.478578	2.38447e-06	0.0743243	5.62261	0.313299
GRMZM2G125495	GLR5	L3Base	2	210180857	2-210180857	0.524706	8.34362e-08	0.0777027	7.07865	0.0475055
GRMZM2G125495	GLR5	L3Base	2	210180863	2-210180863	0.478578	2.38447e-06	0.0743243	5.62261	0.313299
GRMZM2G125495	GLR5	L3Base	2	210180879	2-210180879	0.478578	2.38447e-06	0.0743243	5.62261	0.313299
GRMZM2G125495	GLR5	L3Base	2	210180887	2-210180887	0.478578	2.38447e-06	0.0743243	5.62261	0.313299
GRMZM2G125495	GLR5	L3Base	2	210180905	2-210180905	0.478578	2.38447e-06	0.0743243	5.62261	0.313299
GRMZM2G125495	GLR5	L3Base	2	210180957	2-210180957	0.478578	2.38447e-06	0.0777027	5.62261	0.313299
GRMZM2G125495	GLR5	L3Base	2	210181006	2-210181006	0.478578	2.38447e-06	0.0743243	5.62261	0.313299
GRMZM2G125495	GLR5	L3Base	2	210181025	2-210181025	0.524706	8.34362e-08	0.0777027	7.07865	0.0475055
GRMZM2G125495	GLR5	L3Base	2	210181037	2-210181037	0.478578	2.38447e-06	0.0743243	5.62261	0.313299
GRMZM2G125495	GLR5	L3Base	2	210181059	2-210181059	0.478578	2.38447e-06	0.0743243	5.62261	0.313299
GRMZM2G125495	GLR5	L3Base	2	210181088	2-210181088	0.478578	2.38447e-06	0.0743243	5.62261	0.313299
GRMZM2G125495	GLR5	L3Base	2	210181222	2-210181222	0.466369	9.02822e-06	0.0743243	5.0444	0.447121
GRMZM2G125495	GLR5	L3Base	2	210181223	2-210181223	0.466369	9.02822e-06	0.0743243	5.0444	0.447121
GRMZM2G125495	GLR5	L3Base	2	210181236	2-210181236	0.466369	9.02822e-06	0.0743243	5.0444	0.447121
GRMZM2G125495	GLR5	L3Base	2	210181334	2-210181334	0.524706	8.34362e-08	0.0810811	7.07865	0.0475055
GRMZM2G125495	GLR5	L3Base	2	210181363	2-210181363	0.524706	8.34362e-08	0.0810811	7.07865	0.0475055
GRMZM2G125495	GLR5	L3Base	2	210181464	2-210181464	0.534215	1.54616e-05	0.0540541	4.81075	0.515312
GRMZM2G125495	GLR5	L3Base	2	210181658	2-210181658	0.517766	2.98374e-07	0.0777027	6.52524	0.142647
GRMZM2G125495	GLR5	L3Base	2	210181724	2-210181724	0.520338	4.4646e-08	0.0844595	7.35022	0.0475055
GRMZM2G125495	GLR5	L3Base	2	210181782	2-210181782	0.478578	2.38447e-06	0.0743243	5.62261	0.313299
GRMZM2G125495	GLR5	L3Base	2	210181853	2-210181853	0.520338	4.4646e-08	0.0777027	7.35022	0.0475055
GRMZM2G125495	GLR5	L3Base	2	210182011	2-210182011	0.488045	3.37373e-06	0.0709459	5.47189	0.376449
GRMZM2G125495	GLR5	L3Base	2	210182101	2-210182101	0.488045	3.37373e-06	0.0709459	5.47189	0.376449
GRMZM2G125495	GLR5	L3Base	2	210182133	2-210182133	0.453182	1.66108e-05	0.0709459	4.77961	0.518942
GRMZM2G125495	GLR5	L3Base	2	210182277	2-210182277	0.478578	2.38447e-06	0.0743243	5.62261	0.313299
GRMZM2G125495	GLR5	L3Base	2	210182289	2-210182289	0.524706	8.34362e-08	0.0777027	7.07865	0.0475055
GRMZM2G125495	GLR5	L3Base	2	210182381	2-210182381	0.225651	7.06159e-05	0.22973	4.1511	0.676999
GRMZM2G125495	GLR5	L3Base	2	210182406	2-210182406	0.478578	2.38447e-06	0.0777027	5.62261	0.313299
GRMZM2G125495	GLR5	L3Base	2	210182512	2-210182512	0.478578	2.38447e-06	0.0777027	5.62261	0.313299
GRMZM2G125495	GLR5	L3Base	2	210182630	2-210182630	0.524706	8.34362e-08	0.0810811	7.07865	0.0475055
GRMZM2G125495	GLR5	L3Base	2	210182672	2-210182672	0.280517	5.26349e-06	0.216216	5.27873	0.398676
GRMZM2G125495	GLR5	L3Base	2	210182683	2-210182683	0.524706	8.34362e-08	0.0777027	7.07865	0.0475055
GRMZM2G125495	GLR5	L3Base	2	210182700	2-210182700	0.524706	8.34362e-08	0.0777027	7.07865	0.0475055
GRMZM2G125495	GLR5	L3Base	2	210182709	2-210182709	0.524706	8.34362e-08	0.0777027	7.07865	0.0475055
GRMZM2G125495	GLR5	L3Base	2	210182793	2-210182793	0.377324	2.66705e-05	0.0945946	4.57397	0.57385
GRMZM2G125495	GLR5	L3Base	2	210182839	2-210182839	0.58993	4.03777e-09	0.0743243	8.39386	0.0120695
GRMZM2G125495	GLR5	L3Base	2	210182935	2-210182935	0.511843	7.80031e-08	0.0810811	7.10789	0.0475055
GRMZM2G125495	GLR5	L3Base	2	210182981	2-210182981	0.511843	7.80031e-08	0.0810811	7.10789	0.0475055
GRMZM2G125495	GLR5	L3Base	2	210182993	2-210182993	0.524706	8.34362e-08	0.0777027	7.07865	0.0475055
GRMZM2G125495	GLR5	L3Base	2	210182994	2-210182994	0.524706	8.34362e-08	0.0777027	7.07865	0.0475055
GRMZM2G125495	GLR5	L3Base	2	210183610	2-210183610	0.478578	2.38447e-06	0.0709459	5.62261	0.313299
GRMZM2G125495	GLR5	L3Base	2	210184063	2-210184063	0.478578	2.38447e-06	0.0675676	5.62261	0.313299
GRMZM2G125495	GLR5	L3Base	2	210184083	2-210184083	0.478578	2.38447e-06	0.0675676	5.62261	0.313299
GRMZM2G125495	GLR5	L3Base	2	210184084	2-210184084	0.429286	1.3929e-05	0.0709459	4.85608	0.493931
GRMZM2G125495	GLR5	L3Base	2	210184093	2-210184093	0.413309	1.02404e-05	0.0777027	4.98968	0.447121
GRMZM2G125495	GLR5	L3Base	2	210184108	2-210184108	0.478578	2.38447e-06	0.0675676	5.62261	0.313299
GRMZM2G125495	GLR5	L3Base	2	210184115	2-210184115	0.478578	2.38447e-06	0.0675676	5.62261	0.313299
GRMZM2G125495	GLR5	L3Base	2	210184125	2-210184125	0.440941	2.34998e-06	0.0777027	5.62894	0.313299
GRMZM2G125495	GLR5	L3Base	2	210184129	2-210184129	0.414109	9.3394e-06	0.0810811	5.02968	0.447121
GRMZM2G125495	GLR5	L3Base	2	210184132	2-210184132	0.461958	2.78063e-06	0.0709459	5.55586	0.339254
GRMZM2G125495	GLR5	L3Base	2	210184141	2-210184141	0.478578	2.38447e-06	0.0675676	5.62261	0.313299
GRMZM2G125495	GLR5	L3Base	2	210184229	2-210184229	0.478578	2.38447e-06	0.0675676	5.62261	0.313299
GRMZM2G125495	GLR5	L3Base	2	210184237	2-210184237	0.389032	2.36351e-05	0.0844595	4.62644	0.546837
GRMZM2G125495	GLR5	L3Base	2	210184247	2-210184247	0.478578	2.38447e-06	0.0675676	5.62261	0.313299
GRMZM2G125495	GLR5	L3Base	2	210184258	2-210184258	0.478578	2.38447e-06	0.0675676	5.62261	0.313299
GRMZM2G125495	GLR5	L3Base	2	210184283	2-210184283	0.337795	2.1363e-05	0.114865	4.67034	0.532145
GRMZM2G125495	GLR5	L3Base	2	210184371	2-210184371	0.478578	2.38447e-06	0.0675676	5.62261	0.313299
GRMZM2G125495	GLR5	L3Base	2	210184465	2-210184465	0.478578	2.38447e-06	0.0675676	5.62261	0.313299
GRMZM2G125495	GLR5	L3Base	2	210184521	2-210184521	0.450757	4.90523e-06	0.0743243	5.30934	0.398676
GRMZM2G125495	GLR5	L3Base	2	210184796	2-210184796	0.478578	2.38447e-06	0.0675676	5.62261	0.313299
GRMZM2G125495	GLR5	L3Base	2	210184800	2-210184800	0.478578	2.38447e-06	0.0675676	5.62261	0.313299
GRMZM2G125495	GLR5	L3Base	2	210185026	2-210185026	0.478578	2.38447e-06	0.0675676	5.62261	0.313299
GRMZM2G125495	GLR5	L3Base	2	210185073	2-210185073	0.478578	2.38447e-06	0.0675676	5.62261	0.313299
GRMZM2G125495	GLR5	L3Base	2	210185515	2-210185515	0.4271	1.55271e-05	0.0709459	4.80891	0.515312
GRMZM2G125495	GLR5	L3Base	2	210185602	2-210185602	0.32418	2.94045e-05	0.111486	4.53159	0.589557
GRMZM2G125495	GLR5	L3Base	2	210185609	2-210185609	0.303204	8.05929e-05	0.111486	4.0937	0.696965
GRMZM2G125495	GLR5	L3Base	2	210201660	2-210201660	0.41444	9.94371e-05	0.0574324	4.00245	0.732535
GRMZM2G125495	GLR5	L3Base	2	210201698	2-210201698	0.41444	9.94371e-05	0.0574324	4.00245	0.732535
GRMZM2G125495	GLR5	L3Base	2	210206815	2-210206815	-0.242267	4.52405e-06	0.331081	5.34447	0.396469
GRMZM2G125495	GLR5	L3Base	2	210207606	2-210207606	-0.215981	9.76602e-05	0.297297	4.01028	0.730833
GRMZM2G125495	GLR5	L3Base	2	210207629	2-210207629	-0.236656	2.73785e-05	0.290541	4.56259	0.580428
GRMZM2G125495	GLR5	L3Base	2	210207664	2-210207664	-0.218998	8.69423e-05	0.290541	4.06077	0.711445
GRMZM2G150337	GLR7	GShoot	4	245166667	4-245166667	-0.152547	5.29768e-05	0.456081	4.27591	0.716071
GRMZM2G150337	GLR7	GShoot	4	245187486	4-245187486	-0.20869	8.77042e-05	0.148649	4.05698	0.716071
GRMZM2G150337	GLR7	GShoot	4	245201410	4-245201410	-0.211502	6.98719e-05	0.128378	4.1557	0.716071
GRMZM2G150337	GLR7	L3Base	4	245186854	4-245186854	-0.278673	7.25811e-05	0.496622	4.13918	0.780774
GRMZM2G150337	GLR7	L3Base	4	245187198	4-245187198	-0.312461	3.22675e-05	0.327703	4.49123	0.780774
GRMZM2G150337	GLR7	L3Base	4	245187316	4-245187316	-0.344614	5.79003e-05	0.226351	4.23732	0.780774
GRMZM2G150337	GLR7	L3Base	4	245187502	4-245187502	-0.422274	6.71782e-05	0.118243	4.17277	0.780774
GRMZM2G150337	GLR7	L3Base	4	245188768	4-245188768	-0.377433	5.9382e-05	0.168919	4.22635	0.780774
GRMZM2G150337	GLR7	L3Base	4	245189103	4-245189103	-0.504767	6.82699e-05	0.0878378	4.16577	0.780774
GRMZM2G150337	GLR7	L3Base	4	245189195	4-245189195	-0.868206	5.86855e-07	0.0506757	6.23147	0.734877
GRMZM2G150337	GLR7	L3Base	4	245189271	4-245189271	-0.410064	1.46903e-05	0.165541	4.83297	0.780774
GRMZM2G150337	GLR7	L3Base	4	245191883	4-245191883	-0.592024	1.96136e-05	0.0709459	4.70744	0.780774
GRMZM2G150337	GLR7	L3Base	4	245192942	4-245192942	-0.311523	8.48397e-06	0.489865	5.0714	0.780774
GRMZM2G150337	GLR7	L3Base	4	245193004	4-245193004	-0.483275	3.52354e-07	0.165541	6.45302	0.734877
GRMZM2G150337	GLR7	L3Base	4	245193172	4-245193172	-0.288913	4.44859e-05	0.422297	4.35178	0.780774
GRMZM2G150337	GLR7	L3Base	4	245203529	4-245203529	-0.332564	2.50224e-05	0.27027	4.60167	0.780774
GRMZM2G150337	GLR7	LMAD	4	245193536	4-245193536	0.433265	1.30757e-05	0.14527	4.88354	0.287968
GRMZM2G150337	GLR7	LMAD	4	245194168	4-245194168	0.483554	3.19165e-06	0.141892	5.49598	0.156453
GRMZM2G150337	GLR7	LMAN	4	245187054	4-245187054	0.428765	3.10809e-06	0.496622	5.50751	0.333716
GRMZM2G150337	GLR7	LMAN	4	245187144	4-245187144	-0.598427	5.76799e-05	0.128378	4.23898	0.398027
GRMZM2G150337	GLR7	LMAN	4	245187502	4-245187502	-0.655206	7.76456e-06	0.118243	5.10988	0.366929
GRMZM2G150337	GLR7	LMAN	4	245188728	4-245188728	0.671899	4.1124e-05	0.0878378	4.3859	0.389161
GRMZM2G150337	GLR7	LMAN	4	245190432	4-245190432	-0.410195	7.5797e-05	0.266892	4.12035	0.404073
GRMZM2G150337	GLR7	LMAN	4	245193536	4-245193536	0.590819	1.90224e-05	0.14527	4.72074	0.389161
GRMZM2G150337	GLR7	LMAN	4	245194168	4-245194168	0.704277	4.72195e-07	0.141892	6.32588	0.333716
GRMZM2G150337	GLR7	LMAN	4	245194615	4-245194615	-0.39787	2.52616e-05	0.452703	4.59754	0.389161
GRMZM2G150337	GLR7	LMAN	4	245202376	4-245202376	0.534799	5.22591e-05	0.185811	4.28184	0.393849
GRMZM2G150337	GLR7	LMAN	4	245203332	4-245203332	0.619036	3.84797e-05	0.152027	4.41477	0.389161
GRMZM2G150337	GLR7	LMAN	4	245207107	4-245207107	0.540739	2.00054e-05	0.212838	4.69885	0.389161
GRMZM2G150337	GLR7	LMAN	4	245207129	4-245207129	0.516073	3.91818e-05	0.195946	4.40692	0.389161
GRMZM2G150337	GLR7	LMAN	4	245225417	4-245225417	-0.473887	7.55527e-05	0.162162	4.12175	0.404073
GRMZM2G057459	GLR8	GShoot	5	47893097	5-47893097	0.143663	5.68085e-05	0.334459	4.24559	0.525259
GRMZM2G057459	GLR8	GShoot	5	47895540	5-47895540	0.1444	7.76711e-05	0.300676	4.10974	0.597224
GRMZM2G057459	GLR8	GShoot	5	47909204	5-47909204	0.136829	7.25685e-05	0.388514	4.13925	0.580992
GRMZM2G057459	GLR8	GShoot	5	47930288	5-47930288	-0.135473	8.59131e-05	0.412162	4.06594	0.634288
GRMZM2G057459	GLR8	GShoot	5	47934048	5-47934048	0.144722	5.22623e-05	0.334459	4.28181	0.500906
GRMZM2G057459	GLR8	GShoot	5	47934920	5-47934920	0.142024	6.93791e-05	0.337838	4.15877	0.570129
GRMZM2G057459	GLR8	GShoot	5	47934936	5-47934936	0.142024	6.93791e-05	0.337838	4.15877	0.570129
GRMZM2G057459	GLR8	GShoot	5	47935161	5-47935161	0.142024	6.93791e-05	0.337838	4.15877	0.570129
GRMZM2G057459	GLR8	GShoot	5	47935188	5-47935188	0.142024	6.93791e-05	0.337838	4.15877	0.570129
GRMZM2G057459	GLR8	GShoot	5	47935212	5-47935212	0.142024	6.93791e-05	0.337838	4.15877	0.570129
GRMZM2G057459	GLR8	GShoot	5	47935804	5-47935804	0.142024	6.93791e-05	0.337838	4.15877	0.570129
GRMZM2G057459	GLR8	GShoot	5	47935925	5-47935925	0.144656	6.76888e-05	0.317568	4.16948	0.564019
GRMZM2G057459	GLR8	GShoot	5	47936030	5-47936030	0.141914	8.07599e-05	0.327703	4.0928	0.608644
GRMZM2G057459	GLR8	GShoot	5	47936720	5-47936720	0.145709	4.41184e-05	0.337838	4.35538	0.457808
GRMZM2G057459	GLR8	GShoot	5	47936731	5-47936731	0.145709	4.41184e-05	0.337838	4.35538	0.457808
GRMZM2G057459	GLR8	GShoot	5	47936745	5-47936745	0.147934	3.18065e-05	0.341216	4.49748	0.376346
GRMZM2G057459	GLR8	GShoot	5	47937061	5-47937061	0.142676	7.02949e-05	0.331081	4.15308	0.573908
GRMZM2G057459	GLR8	GShoot	5	47937997	5-47937997	0.141947	7.3267e-05	0.334459	4.13509	0.580992
GRMZM2G057459	GLR8	GShoot	5	47938028	5-47938028	0.142763	6.34171e-05	0.341216	4.19779	0.553874
GRMZM2G057459	GLR8	GShoot	5	47938884	5-47938884	0.141668	6.93069e-05	0.341216	4.15922	0.570129
GRMZM2G057459	GLR8	GShoot	5	47939107	5-47939107	0.142024	6.93791e-05	0.337838	4.15877	0.570129
GRMZM2G057459	GLR8	GShoot	5	47939410	5-47939410	0.143675	6.87017e-05	0.324324	4.16303	0.568273
GRMZM2G057459	GLR8	GShoot	5	47939681	5-47939681	0.142133	7.50395e-05	0.331081	4.12471	0.586034
GRMZM2G057459	GLR8	GShoot	5	47949217	5-47949217	0.157634	4.87266e-06	0.388514	5.31223	0.205867
GRMZM2G057459	GLR8	GShoot	5	47949291	5-47949291	0.169227	8.6127e-07	0.385135	6.06486	0.0714506
GRMZM2G057459	GLR8	GShoot	5	47949321	5-47949321	0.140406	3.90057e-05	0.429054	4.40887	0.426468
GRMZM2G057459	GLR8	GShoot	5	47949534	5-47949534	0.14911	1.78274e-05	0.375	4.74891	0.353459
GRMZM2G057459	GLR8	GShoot	5	47949606	5-47949606	0.154619	8.07206e-06	0.381757	5.09302	0.288103
GRMZM2G057459	GLR8	GShoot	5	47949638	5-47949638	0.166454	9.48817e-07	0.425676	6.02282	0.0714506
GRMZM2G057459	GLR8	GShoot	5	47950246	5-47950246	0.140981	7.86918e-05	0.334459	4.10407	0.601359
GRMZM2G057459	GLR8	GShoot	5	47950255	5-47950255	0.146781	3.07764e-05	0.35473	4.51178	0.370289
GRMZM2G057459	GLR8	GShoot	5	47950362	5-47950362	0.148695	2.40224e-05	0.35473	4.61938	0.353459
GRMZM2G057459	GLR8	GShoot	5	47950455	5-47950455	0.150542	2.27643e-05	0.344595	4.64275	0.353459
GRMZM2G057459	GLR8	GShoot	5	47950465	5-47950465	0.151616	1.79542e-05	0.351351	4.74583	0.353459
GRMZM2G057459	GLR8	GShoot	5	47950638	5-47950638	0.14767	2.86673e-05	0.351351	4.54261	0.357582
GRMZM2G057459	GLR8	GShoot	5	47950762	5-47950762	0.156453	4.10342e-06	0.429054	5.38685	0.180048
GRMZM2G057459	GLR8	GShoot	5	47950781	5-47950781	0.162598	1.83056e-06	0.415541	5.73742	0.105228
GRMZM2G057459	GLR8	GShoot	5	47950964	5-47950964	0.132859	8.71856e-05	0.466216	4.05956	0.640519
GRMZM2G057459	GLR8	GShoot	5	47951107	5-47951107	0.133635	7.96916e-05	0.466216	4.09859	0.604261
GRMZM2G057459	GLR8	GShoot	5	47951152	5-47951152	0.140588	6.9757e-05	0.351351	4.15641	0.571468
GRMZM2G057459	GLR8	GShoot	5	47951157	5-47951157	0.141078	7.44479e-05	0.341216	4.12815	0.584276
GRMZM2G057459	GLR8	GShoot	5	47953351	5-47953351	0.149891	1.01049e-05	0.435811	4.99547	0.291213
GRMZM2G057459	GLR8	GShoot	5	47953376	5-47953376	0.141947	2.60293e-05	0.47973	4.58454	0.353459
GRMZM2G057459	GLR8	GShoot	5	47953408	5-47953408	0.148503	4.24976e-05	0.320946	4.37164	0.450467
GRMZM2G057459	GLR8	GShoot	5	47953462	5-47953462	0.141055	9.84775e-05	0.320946	4.00666	0.661751
GRMZM2G057459	GLR8	GShoot	5	47954585	5-47954585	0.178093	5.63594e-07	0.327703	6.24903	0.0714506
GRMZM2G057459	GLR8	GShoot	5	47955222	5-47955222	0.155542	9.63613e-06	0.361486	5.0161	0.291213
GRMZM2G057459	GLR8	GShoot	5	47955245	5-47955245	0.148996	3.78444e-05	0.327703	4.422	0.418778
GRMZM2G057459	GLR8	GShoot	5	47955639	5-47955639	0.169131	7.70239e-07	0.402027	6.11337	0.0714506
GRMZM2G057459	GLR8	GShoot	5	47955698	5-47955698	0.171035	5.4788e-07	0.402027	6.26131	0.0714506
GRMZM2G057459	GLR8	GShoot	5	47956068	5-47956068	0.169136	6.86944e-07	0.415541	6.16308	0.0714506
GRMZM2G057459	GLR8	GShoot	5	47956183	5-47956183	0.169136	6.86944e-07	0.415541	6.16308	0.0714506
GRMZM2G057459	GLR8	GShoot	5	47956242	5-47956242	0.169136	6.86944e-07	0.415541	6.16308	0.0714506
GRMZM2G057459	GLR8	GShoot	5	47956439	5-47956439	0.171287	4.39549e-07	0.425676	6.35699	0.0714506
GRMZM2G057459	GLR8	GShoot	5	47956504	5-47956504	0.178622	1.40374e-07	0.415541	6.85271	0.0714506
GRMZM2G057459	GLR8	GShoot	5	47957013	5-47957013	0.173904	3.60138e-07	0.39527	6.44353	0.0714506
GRMZM2G057459	GLR8	GShoot	5	47957117	5-47957117	0.168954	7.91934e-07	0.402027	6.10131	0.0714506
GRMZM2G057459	GLR8	GShoot	5	47957197	5-47957197	0.153471	1.06873e-05	0.375	4.97113	0.295198
GRMZM2G057459	GLR8	GShoot	5	47957829	5-47957829	0.176708	2.01117e-07	0.415541	6.69655	0.0714506
GRMZM2G057459	GLR8	GShoot	5	47957922	5-47957922	0.180941	9.85483e-08	0.415541	7.00635	0.0714506
GRMZM2G057459	GLR8	GShoot	5	47958015	5-47958015	0.173464	3.70961e-07	0.408784	6.43067	0.0714506
GRMZM2G057459	GLR8	GShoot	5	47958094	5-47958094	0.176588	2.22584e-07	0.408784	6.65251	0.0714506
GRMZM2G057459	GLR8	GShoot	5	47958428	5-47958428	0.166613	1.13949e-06	0.405405	5.94329	0.0789765
GRMZM2G057459	GLR8	GShoot	5	47958827	5-47958827	0.137444	8.82397e-05	0.364865	4.05434	0.645236
GRMZM2G057459	GLR8	GShoot	5	47959040	5-47959040	0.157408	4.84793e-06	0.398649	5.31444	0.205549
GRMZM2G057459	GLR8	GShoot	5	47959055	5-47959055	0.156383	7.14169e-06	0.378378	5.1462	0.266776
GRMZM2G057459	GLR8	GShoot	5	47959349	5-47959349	0.180118	1.35301e-07	0.402027	6.8687	0.0714506
GRMZM2G057459	GLR8	GShoot	5	47959673	5-47959673	0.14417	6.15915e-05	0.317568	4.21048	0.547405
GRMZM2G057459	GLR8	GShoot	5	47960545	5-47960545	0.143559	6.02615e-05	0.324324	4.21996	0.542562
GRMZM2G057459	GLR8	GShoot	5	47960901	5-47960901	0.14819	6.67791e-05	0.287162	4.17536	0.564019
GRMZM2G057459	GLR8	GShoot	5	47962413	5-47962413	0.159917	3.50073e-06	0.391892	5.45584	0.162867
GRMZM2G057459	GLR8	GShoot	5	47963014	5-47963014	0.169136	6.86944e-07	0.415541	6.16308	0.0714506
GRMZM2G057459	GLR8	GShoot	5	47963188	5-47963188	0.169136	6.86944e-07	0.415541	6.16308	0.0714506
GRMZM2G057459	GLR8	GShoot	5	47963763	5-47963763	0.140961	9.04437e-05	0.327703	4.04362	0.653414
GRMZM2G057459	GLR8	GShoot	5	47975035	5-47975035	0.174515	3.26167e-07	0.405405	6.48656	0.0714506
GRMZM2G057459	GLR8	GShoot	5	47975685	5-47975685	0.145156	5.20029e-05	0.317568	4.28397	0.499019
GRMZM2G057459	GLR8	GShoot	5	47977913	5-47977913	0.152138	9.55739e-06	0.398649	5.01966	0.291213
GRMZM2G057459	GLR8	GShoot	5	47979226	5-47979226	0.158823	4.80356e-05	0.239865	4.31844	0.47388
GRMZM2G057459	GLR8	GShoot	5	47981593	5-47981593	0.153689	1.36378e-05	0.351351	4.86525	0.32484
GRMZM2G057459	GLR8	L3Base	5	47893430	5-47893430	0.117019	9.0443e-05	0.361486	4.04363	0.709073
GRMZM2G057459	GLR8	L3Base	5	47899106	5-47899106	-0.154135	2.41728e-05	0.222973	4.61667	0.657403
GRMZM2G057459	GLR8	L3Base	5	47908901	5-47908901	-0.216179	6.51502e-05	0.101351	4.18608	0.657403
GRMZM2G057459	GLR8	L3Base	5	47908905	5-47908905	-0.216179	6.51502e-05	0.101351	4.18608	0.657403
GRMZM2G057459	GLR8	L3Base	5	47909318	5-47909318	-0.216179	6.51502e-05	0.101351	4.18608	0.657403
GRMZM2G057459	GLR8	L3Base	5	47909517	5-47909517	-0.216179	6.51502e-05	0.101351	4.18608	0.657403
GRMZM2G057459	GLR8	L3Base	5	47909855	5-47909855	-0.216179	6.51502e-05	0.101351	4.18608	0.657403
GRMZM2G057459	GLR8	L3Base	5	47910010	5-47910010	-0.216179	6.51502e-05	0.097973	4.18608	0.657403
GRMZM2G057459	GLR8	L3Base	5	47910040	5-47910040	-0.225133	4.82428e-05	0.0945946	4.31657	0.657403
GRMZM2G057459	GLR8	L3Base	5	47910118	5-47910118	-0.216179	6.51502e-05	0.101351	4.18608	0.657403
GRMZM2G057459	GLR8	L3Base	5	47910202	5-47910202	-0.216179	6.51502e-05	0.097973	4.18608	0.657403
GRMZM2G057459	GLR8	L3Base	5	47910226	5-47910226	-0.225133	4.82428e-05	0.0945946	4.31657	0.657403
GRMZM2G057459	GLR8	L3Base	5	47910232	5-47910232	-0.216179	6.51502e-05	0.0945946	4.18608	0.657403
GRMZM2G057459	GLR8	L3Base	5	47910234	5-47910234	-0.225133	4.82428e-05	0.0945946	4.31657	0.657403
GRMZM2G057459	GLR8	L3Base	5	47910599	5-47910599	-0.216179	6.51502e-05	0.101351	4.18608	0.657403
GRMZM2G057459	GLR8	L3Base	5	47911082	5-47911082	-0.208838	8.03404e-05	0.101351	4.09507	0.69533
GRMZM2G057459	GLR8	L3Base	5	47911309	5-47911309	-0.216179	6.51502e-05	0.097973	4.18608	0.657403
GRMZM2G057459	GLR8	L3Base	5	47911674	5-47911674	-0.225397	4.72359e-05	0.097973	4.32573	0.657403
GRMZM2G057459	GLR8	L3Base	5	47912243	5-47912243	-0.206879	9.41199e-05	0.10473	4.02632	0.719306
GRMZM2G057459	GLR8	L3Base	5	47912246	5-47912246	-0.216179	6.51502e-05	0.101351	4.18608	0.657403
GRMZM2G057459	GLR8	L3Base	5	47912252	5-47912252	-0.216179	6.51502e-05	0.101351	4.18608	0.657403
GRMZM2G057459	GLR8	L3Base	5	47912554	5-47912554	-0.216179	6.51502e-05	0.097973	4.18608	0.657403
GRMZM2G057459	GLR8	L3Base	5	47912596	5-47912596	-0.216179	6.51502e-05	0.097973	4.18608	0.657403
GRMZM2G057459	GLR8	L3Base	5	47912746	5-47912746	-0.216179	6.51502e-05	0.097973	4.18608	0.657403
GRMZM2G057459	GLR8	L3Base	5	47912819	5-47912819	-0.216179	6.51502e-05	0.10473	4.18608	0.657403
GRMZM2G057459	GLR8	L3Base	5	47912843	5-47912843	-0.216179	6.51502e-05	0.10473	4.18608	0.657403
GRMZM2G057459	GLR8	L3Base	5	47912964	5-47912964	-0.216179	6.51502e-05	0.101351	4.18608	0.657403
GRMZM2G057459	GLR8	L3Base	5	47912980	5-47912980	-0.216179	6.51502e-05	0.101351	4.18608	0.657403
GRMZM2G057459	GLR8	L3Base	5	47912986	5-47912986	-0.216179	6.51502e-05	0.101351	4.18608	0.657403
GRMZM2G057459	GLR8	L3Base	5	47913134	5-47913134	-0.216179	6.51502e-05	0.101351	4.18608	0.657403
GRMZM2G057459	GLR8	L3Base	5	47913261	5-47913261	-0.216179	6.51502e-05	0.097973	4.18608	0.657403
GRMZM2G057459	GLR8	L3Base	5	47913329	5-47913329	-0.216179	6.51502e-05	0.097973	4.18608	0.657403
GRMZM2G057459	GLR8	L3Base	5	47913384	5-47913384	-0.216179	6.51502e-05	0.097973	4.18608	0.657403
GRMZM2G057459	GLR8	L3Base	5	47913428	5-47913428	-0.216179	6.51502e-05	0.097973	4.18608	0.657403
GRMZM2G057459	GLR8	L3Base	5	47913431	5-47913431	-0.216179	6.51502e-05	0.097973	4.18608	0.657403
GRMZM2G057459	GLR8	L3Base	5	47913468	5-47913468	-0.216179	6.51502e-05	0.097973	4.18608	0.657403
GRMZM2G057459	GLR8	L3Base	5	47913542	5-47913542	-0.221629	6.36867e-05	0.0945946	4.19595	0.657403
GRMZM2G057459	GLR8	L3Base	5	47913873	5-47913873	-0.225133	4.82428e-05	0.097973	4.31657	0.657403
GRMZM2G057459	GLR8	L3Base	5	47914000	5-47914000	-0.216179	6.51502e-05	0.101351	4.18608	0.657403
GRMZM2G057459	GLR8	L3Base	5	47914013	5-47914013	-0.216179	6.51502e-05	0.101351	4.18608	0.657403
GRMZM2G057459	GLR8	L3Base	5	47914015	5-47914015	-0.216746	9.30786e-05	0.097973	4.03115	0.717222
GRMZM2G057459	GLR8	L3Base	5	47914049	5-47914049	-0.216179	6.51502e-05	0.101351	4.18608	0.657403
GRMZM2G057459	GLR8	L3Base	5	47914256	5-47914256	-0.216179	6.51502e-05	0.101351	4.18608	0.657403
GRMZM2G057459	GLR8	L3Base	5	47914258	5-47914258	-0.216179	6.51502e-05	0.101351	4.18608	0.657403
GRMZM2G057459	GLR8	L3Base	5	47914289	5-47914289	-0.216179	6.51502e-05	0.101351	4.18608	0.657403
GRMZM2G057459	GLR8	L3Base	5	47914302	5-47914302	-0.216179	6.51502e-05	0.101351	4.18608	0.657403
GRMZM2G057459	GLR8	L3Base	5	47914307	5-47914307	-0.209376	7.69037e-05	0.10473	4.11405	0.683141
GRMZM2G057459	GLR8	L3Base	5	47914313	5-47914313	-0.216179	6.51502e-05	0.101351	4.18608	0.657403
GRMZM2G057459	GLR8	L3Base	5	47914347	5-47914347	-0.216179	6.51502e-05	0.101351	4.18608	0.657403
GRMZM2G057459	GLR8	L3Base	5	47914402	5-47914402	-0.216179	6.51502e-05	0.101351	4.18608	0.657403
GRMZM2G057459	GLR8	L3Base	5	47914475	5-47914475	-0.216179	6.51502e-05	0.101351	4.18608	0.657403
GRMZM2G057459	GLR8	L3Base	5	47914490	5-47914490	-0.216179	6.51502e-05	0.101351	4.18608	0.657403
GRMZM2G057459	GLR8	L3Base	5	47914530	5-47914530	-0.216179	6.51502e-05	0.101351	4.18608	0.657403
GRMZM2G057459	GLR8	L3Base	5	47914714	5-47914714	-0.216179	6.51502e-05	0.101351	4.18608	0.657403
GRMZM2G057459	GLR8	L3Base	5	47914861	5-47914861	-0.216179	6.51502e-05	0.101351	4.18608	0.657403
GRMZM2G057459	GLR8	L3Base	5	47914899	5-47914899	-0.216179	6.51502e-05	0.101351	4.18608	0.657403
GRMZM2G057459	GLR8	L3Base	5	47914904	5-47914904	-0.216179	6.51502e-05	0.101351	4.18608	0.657403
GRMZM2G057459	GLR8	L3Base	5	47915026	5-47915026	-0.216179	6.51502e-05	0.101351	4.18608	0.657403
GRMZM2G057459	GLR8	L3Base	5	47915065	5-47915065	-0.216179	6.51502e-05	0.101351	4.18608	0.657403
GRMZM2G057459	GLR8	L3Base	5	47915092	5-47915092	-0.216179	6.51502e-05	0.101351	4.18608	0.657403
GRMZM2G057459	GLR8	L3Base	5	47915158	5-47915158	-0.216179	6.51502e-05	0.101351	4.18608	0.657403
GRMZM2G057459	GLR8	L3Base	5	47915223	5-47915223	-0.216179	6.51502e-05	0.101351	4.18608	0.657403
GRMZM2G057459	GLR8	L3Base	5	47915230	5-47915230	-0.216179	6.51502e-05	0.101351	4.18608	0.657403
GRMZM2G057459	GLR8	L3Base	5	47915312	5-47915312	-0.216179	6.51502e-05	0.101351	4.18608	0.657403
GRMZM2G057459	GLR8	L3Base	5	47915325	5-47915325	-0.216179	6.51502e-05	0.101351	4.18608	0.657403
GRMZM2G057459	GLR8	L3Base	5	47915427	5-47915427	-0.216179	6.51502e-05	0.101351	4.18608	0.657403
GRMZM2G057459	GLR8	L3Base	5	47915570	5-47915570	-0.216179	6.51502e-05	0.101351	4.18608	0.657403
GRMZM2G057459	GLR8	L3Base	5	47915589	5-47915589	-0.216179	6.51502e-05	0.101351	4.18608	0.657403
GRMZM2G057459	GLR8	L3Base	5	47915592	5-47915592	-0.216179	6.51502e-05	0.101351	4.18608	0.657403
GRMZM2G057459	GLR8	L3Base	5	47915618	5-47915618	0.127268	6.66367e-05	0.277027	4.17629	0.657403
GRMZM2G057459	GLR8	L3Base	5	47924499	5-47924499	-0.216179	6.51502e-05	0.097973	4.18608	0.657403
GRMZM2G057459	GLR8	L3Base	5	47924526	5-47924526	-0.212538	5.93365e-05	0.101351	4.22668	0.657403
GRMZM2G057459	GLR8	L3Base	5	47924559	5-47924559	-0.216179	6.51502e-05	0.101351	4.18608	0.657403
GRMZM2G057459	GLR8	L3Base	5	47924696	5-47924696	-0.216179	6.51502e-05	0.097973	4.18608	0.657403
GRMZM2G057459	GLR8	L3Base	5	47924713	5-47924713	-0.216179	6.51502e-05	0.097973	4.18608	0.657403
GRMZM2G057459	GLR8	L3Base	5	47924719	5-47924719	-0.216179	6.51502e-05	0.097973	4.18608	0.657403
GRMZM2G057459	GLR8	L3Base	5	47924802	5-47924802	-0.216179	6.51502e-05	0.097973	4.18608	0.657403
GRMZM2G057459	GLR8	L3Base	5	47924824	5-47924824	-0.216179	6.51502e-05	0.097973	4.18608	0.657403
GRMZM2G057459	GLR8	L3Base	5	47924847	5-47924847	-0.226565	4.30126e-05	0.0945946	4.3664	0.657403
GRMZM2G057459	GLR8	L3Base	5	47924985	5-47924985	-0.216179	6.51502e-05	0.097973	4.18608	0.657403
GRMZM2G057459	GLR8	L3Base	5	47925053	5-47925053	-0.216179	6.51502e-05	0.097973	4.18608	0.657403
GRMZM2G057459	GLR8	L3Base	5	47925072	5-47925072	-0.216179	6.51502e-05	0.097973	4.18608	0.657403
GRMZM2G057459	GLR8	L3Base	5	47925095	5-47925095	-0.216179	6.51502e-05	0.097973	4.18608	0.657403
GRMZM2G057459	GLR8	L3Base	5	47925097	5-47925097	-0.216179	6.51502e-05	0.097973	4.18608	0.657403
GRMZM2G057459	GLR8	L3Base	5	47925105	5-47925105	-0.216179	6.51502e-05	0.097973	4.18608	0.657403
GRMZM2G057459	GLR8	L3Base	5	47925115	5-47925115	-0.216179	6.51502e-05	0.097973	4.18608	0.657403
GRMZM2G057459	GLR8	L3Base	5	47925116	5-47925116	-0.216179	6.51502e-05	0.097973	4.18608	0.657403
GRMZM2G057459	GLR8	L3Base	5	47925153	5-47925153	-0.216179	6.51502e-05	0.097973	4.18608	0.657403
GRMZM2G057459	GLR8	L3Base	5	47925476	5-47925476	-0.216179	6.51502e-05	0.101351	4.18608	0.657403
GRMZM2G057459	GLR8	L3Base	5	47926296	5-47926296	-0.216179	6.51502e-05	0.101351	4.18608	0.657403
GRMZM2G057459	GLR8	L3Base	5	47926462	5-47926462	-0.216179	6.51502e-05	0.101351	4.18608	0.657403
GRMZM2G057459	GLR8	L3Base	5	47926635	5-47926635	-0.216179	6.51502e-05	0.101351	4.18608	0.657403
GRMZM2G057459	GLR8	L3Base	5	47926748	5-47926748	-0.216179	6.51502e-05	0.101351	4.18608	0.657403
GRMZM2G057459	GLR8	L3Base	5	47926768	5-47926768	-0.216179	6.51502e-05	0.101351	4.18608	0.657403
GRMZM2G057459	GLR8	L3Base	5	47926781	5-47926781	-0.216179	6.51502e-05	0.101351	4.18608	0.657403
GRMZM2G057459	GLR8	L3Base	5	47926797	5-47926797	-0.212197	6.10348e-05	0.10473	4.21442	0.657403
GRMZM2G057459	GLR8	L3Base	5	47926849	5-47926849	-0.210216	7.18149e-05	0.10473	4.14379	0.662483
GRMZM2G057459	GLR8	L3Base	5	47926864	5-47926864	-0.210216	7.18149e-05	0.10473	4.14379	0.662483
GRMZM2G057459	GLR8	L3Base	5	47927377	5-47927377	0.129447	4.93992e-05	0.277027	4.30628	0.657403
GRMZM2G057459	GLR8	L3Base	5	47927566	5-47927566	-0.215547	1.44157e-05	0.118243	4.84117	0.657403
GRMZM2G057459	GLR8	L3Base	5	47927764	5-47927764	-0.194411	5.22389e-05	0.125	4.28201	0.657403
GRMZM2G057459	GLR8	L3Base	5	47927917	5-47927917	-0.139474	1.16394e-05	0.297297	4.93407	0.657403
GRMZM2G057459	GLR8	L3Base	5	47927993	5-47927993	-0.140973	2.4091e-05	0.260135	4.61815	0.657403
GRMZM2G057459	GLR8	L3Base	5	47928025	5-47928025	-0.139403	2.70281e-05	0.273649	4.56818	0.657403
GRMZM2G057459	GLR8	L3Base	5	47928053	5-47928053	0.116991	7.60012e-05	0.381757	4.11918	0.679701
GRMZM2G057459	GLR8	L3Base	5	47928502	5-47928502	-0.149351	5.21993e-06	0.280405	5.28234	0.657403
GRMZM2G057459	GLR8	L3Base	5	47928539	5-47928539	-0.143009	1.47433e-05	0.277027	4.83141	0.657403
GRMZM2G057459	GLR8	L3Base	5	47928641	5-47928641	-0.140814	1.82236e-05	0.280405	4.73937	0.657403
GRMZM2G057459	GLR8	L3Base	5	47928651	5-47928651	-0.150086	5.86185e-06	0.27027	5.23197	0.657403
GRMZM2G057459	GLR8	L3Base	5	47928688	5-47928688	-0.138687	2.98156e-05	0.27027	4.52556	0.657403
GRMZM2G057459	GLR8	L3Base	5	47928860	5-47928860	-0.139538	2.18197e-05	0.283784	4.66115	0.657403
GRMZM2G057459	GLR8	L3Base	5	47928927	5-47928927	-0.139538	2.18197e-05	0.283784	4.66115	0.657403
GRMZM2G057459	GLR8	L3Base	5	47931016	5-47931016	-0.291294	2.19166e-05	0.0574324	4.65923	0.657403
GRMZM2G057459	GLR8	L3Base	5	47931017	5-47931017	-0.291294	2.19166e-05	0.0574324	4.65923	0.657403
GRMZM2G057459	GLR8	L3Base	5	47931043	5-47931043	-0.291294	2.19166e-05	0.0574324	4.65923	0.657403
GRMZM2G057459	GLR8	L3Base	5	47934107	5-47934107	0.127359	6.13232e-05	0.277027	4.21238	0.657403
GRMZM2G057459	GLR8	L3Base	5	47960901	5-47960901	0.13254	2.55312e-05	0.287162	4.59293	0.657403
GRMZM2G057459	GLR8	L3Base	5	47979226	5-47979226	0.130733	8.5671e-05	0.239865	4.06717	0.704494
GRMZM2G148807	GLR9	GShoot	5	47988551	5-47988551	-0.369388	7.24026e-05	0.0574324	4.14025	0.311307
GRMZM2G148807	GLR9	GShoot	5	47988638	5-47988638	-0.184585	9.90047e-05	0.412162	4.00434	0.32873
GRMZM2G148807	GLR9	GShoot	5	47989235	5-47989235	-0.191183	6.42304e-05	0.412162	4.19226	0.305131
GRMZM2G148807	GLR9	GShoot	5	47990355	5-47990355	-0.188095	7.34668e-05	0.418919	4.13391	0.311965
GRMZM2G148807	GLR9	GShoot	5	47990501	5-47990501	-0.191183	6.42304e-05	0.412162	4.19226	0.305131
GRMZM2G148807	GLR9	GShoot	5	47990637	5-47990637	-0.191183	6.42304e-05	0.412162	4.19226	0.305131
GRMZM2G148807	GLR9	GShoot	5	47990858	5-47990858	-0.191183	6.42304e-05	0.412162	4.19226	0.305131
GRMZM2G148807	GLR9	GShoot	5	47990892	5-47990892	-0.187188	9.41284e-05	0.415541	4.02628	0.324333
GRMZM2G148807	GLR9	GShoot	5	47990907	5-47990907	-0.191183	6.42304e-05	0.412162	4.19226	0.305131
GRMZM2G148807	GLR9	GShoot	5	47990988	5-47990988	-0.362984	7.09167e-05	0.0608108	4.14925	0.309128
GRMZM2G148807	GLR9	GShoot	5	47992908	5-47992908	-0.22396	3.89764e-05	0.219595	4.4092	0.280742
GRMZM2G148807	GLR9	GShoot	5	47993334	5-47993334	-0.21468	5.03814e-05	0.246622	4.29773	0.28975
GRMZM2G148807	GLR9	GShoot	5	47993360	5-47993360	-0.214329	5.15847e-05	0.243243	4.28748	0.291546
GRMZM2G148807	GLR9	GShoot	5	47994519	5-47994519	-0.194554	8.95036e-05	0.287162	4.04816	0.319819
GRMZM2G148807	GLR9	GShoot	5	47998113	5-47998113	-0.186473	8.50145e-05	0.408784	4.07051	0.318879
GRMZM2G148807	GLR9	GShoot	5	47998354	5-47998354	-0.19039	6.37036e-05	0.415541	4.19584	0.305131
GRMZM2G148807	GLR9	GShoot	5	47998357	5-47998357	-0.19039	6.37036e-05	0.415541	4.19584	0.305131
GRMZM2G148807	GLR9	GShoot	5	47999574	5-47999574	-0.362984	7.09167e-05	0.0574324	4.14925	0.309128
GRMZM2G148807	GLR9	GShoot	5	48000318	5-48000318	-0.362984	7.09167e-05	0.0608108	4.14925	0.309128
GRMZM2G148807	GLR9	GShoot	5	48000963	5-48000963	-0.362984	7.09167e-05	0.0608108	4.14925	0.309128
GRMZM2G148807	GLR9	GShoot	5	48005281	5-48005281	0.23714	8.24656e-05	0.172297	4.08373	0.318879
GRMZM2G148807	GLR9	GShoot	5	48007542	5-48007542	-0.362984	7.09167e-05	0.0608108	4.14925	0.309128
GRMZM2G148807	GLR9	GShoot	5	48010947	5-48010947	-0.184585	9.90047e-05	0.412162	4.00434	0.32873
GRMZM2G148807	GLR9	GShoot	5	48016316	5-48016316	-0.211504	1.08425e-05	0.310811	4.96487	0.160544
GRMZM2G148807	GLR9	GShoot	5	48018290	5-48018290	-0.362984	7.09167e-05	0.0608108	4.14925	0.309128
GRMZM2G148807	GLR9	GShoot	5	48020574	5-48020574	-0.402339	4.92254e-06	0.0641892	5.30781	0.101013
GRMZM2G148807	GLR9	GShoot	5	48022337	5-48022337	-0.379793	2.8988e-05	0.0608108	4.53778	0.25577
GRMZM2G148807	GLR9	GShoot	5	48022697	5-48022697	-0.344637	3.09724e-05	0.097973	4.50902	0.261301
GRMZM2G148807	GLR9	GShoot	5	48024454	5-48024454	-0.362984	7.09167e-05	0.0608108	4.14925	0.309128
GRMZM2G148807	GLR9	GShoot	5	48024461	5-48024461	-0.362984	7.09167e-05	0.0608108	4.14925	0.309128
GRMZM2G148807	GLR9	GShoot	5	48025454	5-48025454	-0.322167	6.78726e-05	0.097973	4.16831	0.305825
GRMZM2G148807	GLR9	GShoot	5	48026969	5-48026969	-0.362984	7.09167e-05	0.0608108	4.14925	0.309128
GRMZM2G148807	GLR9	GShoot	5	48027507	5-48027507	-0.385845	3.44862e-05	0.0540541	4.46235	0.270975
GRMZM2G148807	GLR9	GShoot	5	48031195	5-48031195	-0.362984	7.09167e-05	0.0608108	4.14925	0.309128
GRMZM2G148807	GLR9	GShoot	5	48031324	5-48031324	-0.19421	4.53323e-05	0.408784	4.34359	0.280742
GRMZM2G148807	GLR9	GShoot	5	48031329	5-48031329	-0.19421	4.53323e-05	0.408784	4.34359	0.280742
GRMZM2G148807	GLR9	GShoot	5	48032213	5-48032213	-0.188908	8.14032e-05	0.415541	4.08936	0.318879
GRMZM2G148807	GLR9	GShoot	5	48032245	5-48032245	-0.191824	7.03672e-05	0.408784	4.15263	0.309128
GRMZM2G148807	GLR9	GShoot	5	48033000	5-48033000	-0.250599	1.25472e-07	0.368243	6.90145	0.00349702
GRMZM2G148807	GLR9	GShoot	5	48033093	5-48033093	-0.285741	3.48507e-09	0.341216	8.45779	0.000101263
GRMZM2G148807	GLR9	GShoot	5	48033243	5-48033243	-0.297056	9.12565e-10	0.341216	9.03974	2.70079e-05
GRMZM2G148807	GLR9	GShoot	5	48033844	5-48033844	-0.212988	7.87337e-06	0.39527	5.10384	0.133436
GRMZM2G148807	GLR9	GShoot	5	48033997	5-48033997	-0.264439	3.60219e-08	0.358108	7.44343	0.00102183
GRMZM2G148807	GLR9	GShoot	5	48034017	5-48034017	-0.362984	7.09167e-05	0.0608108	4.14925	0.309128
GRMZM2G148807	GLR9	GShoot	5	48034403	5-48034403	-0.233624	1.19065e-05	0.297297	4.92421	0.16458
GRMZM2G148807	GLR9	GShoot	5	48034440	5-48034440	-0.231422	1.50964e-05	0.293919	4.82113	0.187581
GRMZM2G148807	GLR9	GShoot	5	48034502	5-48034502	-0.232866	1.1074e-05	0.297297	4.9557	0.161148
GRMZM2G148807	GLR9	GShoot	5	48034598	5-48034598	-0.347581	2.19554e-13	0.337838	12.6585	8.29423e-09
GRMZM2G148807	GLR9	GShoot	5	48034632	5-48034632	-0.347581	2.19554e-13	0.337838	12.6585	8.29423e-09
GRMZM2G148807	GLR9	GShoot	5	48034660	5-48034660	-0.347581	2.19554e-13	0.337838	12.6585	8.29423e-09
GRMZM2G148807	GLR9	GShoot	5	48034721	5-48034721	-0.22327	1.82111e-05	0.300676	4.73966	0.20462
GRMZM2G148807	GLR9	GShoot	5	48034766	5-48034766	-0.351894	9.45293e-14	0.334459	13.0244	3.85751e-09
GRMZM2G148807	GLR9	GShoot	5	48034784	5-48034784	-0.351894	9.45293e-14	0.334459	13.0244	3.85751e-09
GRMZM2G148807	GLR9	GShoot	5	48034803	5-48034803	-0.351894	9.45293e-14	0.334459	13.0244	3.85751e-09
GRMZM2G148807	GLR9	GShoot	5	48034809	5-48034809	-0.351894	9.45293e-14	0.334459	13.0244	3.85751e-09
GRMZM2G148807	GLR9	GShoot	5	48034811	5-48034811	-0.232866	1.1074e-05	0.297297	4.9557	0.161148
GRMZM2G148807	GLR9	GShoot	5	48034812	5-48034812	-0.351894	9.45293e-14	0.334459	13.0244	3.85751e-09
GRMZM2G148807	GLR9	GShoot	5	48034814	5-48034814	-0.398421	1.02657e-16	0.297297	15.9886	3.56933e-11
GRMZM2G148807	GLR9	GShoot	5	48034833	5-48034833	-0.232866	1.1074e-05	0.297297	4.9557	0.161148
GRMZM2G148807	GLR9	GShoot	5	48034847	5-48034847	-0.398421	1.02657e-16	0.297297	15.9886	3.56933e-11
GRMZM2G148807	GLR9	GShoot	5	48034860	5-48034860	-0.232866	1.1074e-05	0.297297	4.9557	0.161148
GRMZM2G148807	GLR9	GShoot	5	48034868	5-48034868	-0.398421	1.02657e-16	0.297297	15.9886	3.56933e-11
GRMZM2G148807	GLR9	GShoot	5	48034890	5-48034890	-0.232866	1.1074e-05	0.297297	4.9557	0.161148
GRMZM2G148807	GLR9	GShoot	5	48034927	5-48034927	-0.347581	2.19554e-13	0.337838	12.6585	8.29423e-09
GRMZM2G148807	GLR9	GShoot	5	48034928	5-48034928	-0.347581	2.19554e-13	0.337838	12.6585	8.29423e-09
GRMZM2G148807	GLR9	GShoot	5	48035072	5-48035072	-0.39062	3.834e-16	0.300676	15.4163	3.56933e-11
GRMZM2G148807	GLR9	GShoot	5	48035385	5-48035385	-0.39062	3.834e-16	0.300676	15.4163	3.56933e-11
GRMZM2G148807	GLR9	GShoot	5	48035394	5-48035394	-0.383687	2.03579e-15	0.297297	14.6913	1.27441e-10
GRMZM2G148807	GLR9	GShoot	5	48035633	5-48035633	-0.232866	1.1074e-05	0.297297	4.9557	0.161148
GRMZM2G148807	GLR9	GShoot	5	48035639	5-48035639	-0.335415	2.33512e-12	0.334459	11.6317	7.54599e-08
GRMZM2G148807	GLR9	GShoot	5	48035682	5-48035682	-0.345204	2.4265e-13	0.331081	12.615	9.12351e-09
GRMZM2G148807	GLR9	GShoot	5	48035711	5-48035711	-0.345204	2.4265e-13	0.331081	12.615	9.12351e-09
GRMZM2G148807	GLR9	GShoot	5	48035716	5-48035716	-0.232866	1.1074e-05	0.297297	4.9557	0.161148
GRMZM2G148807	GLR9	GShoot	5	48035747	5-48035747	-0.345204	2.4265e-13	0.331081	12.615	9.12351e-09
GRMZM2G148807	GLR9	GShoot	5	48035852	5-48035852	-0.244492	2.01702e-06	0.320946	5.69529	0.0489678
GRMZM2G148807	GLR9	GShoot	5	48035853	5-48035853	-0.244492	2.01702e-06	0.320946	5.69529	0.0489678
GRMZM2G148807	GLR9	GShoot	5	48035864	5-48035864	-0.343632	1.03704e-12	0.35473	11.9842	3.49773e-08
GRMZM2G148807	GLR9	GShoot	5	48035873	5-48035873	-0.233624	1.19065e-05	0.297297	4.92421	0.16458
GRMZM2G148807	GLR9	GShoot	5	48035909	5-48035909	-0.234401	8.53182e-07	0.364865	6.06896	0.0225689
GRMZM2G148807	GLR9	GShoot	5	48036163	5-48036163	-0.237982	2.26884e-06	0.334459	5.6442	0.0538248
GRMZM2G148807	GLR9	GShoot	5	48036182	5-48036182	0.299103	1.47134e-05	0.138514	4.83229	0.184736
GRMZM2G148807	GLR9	GShoot	5	48036308	5-48036308	-0.347581	2.19554e-13	0.337838	12.6585	8.29423e-09
GRMZM2G148807	GLR9	GShoot	5	48036325	5-48036325	-0.34718	1.60594e-13	0.341216	12.7943	6.2546e-09
GRMZM2G148807	GLR9	GShoot	5	48036347	5-48036347	-0.232851	1.16723e-05	0.300676	4.93284	0.164211
GRMZM2G148807	GLR9	GShoot	5	48036363	5-48036363	-0.34718	1.60594e-13	0.341216	12.7943	6.2546e-09
GRMZM2G148807	GLR9	GShoot	5	48036410	5-48036410	-0.34718	1.60594e-13	0.341216	12.7943	6.2546e-09
GRMZM2G148807	GLR9	GShoot	5	48036419	5-48036419	-0.34718	1.60594e-13	0.341216	12.7943	6.2546e-09
GRMZM2G148807	GLR9	GShoot	5	48036426	5-48036426	-0.34718	1.60594e-13	0.341216	12.7943	6.2546e-09
GRMZM2G148807	GLR9	GShoot	5	48036428	5-48036428	-0.34718	1.60594e-13	0.341216	12.7943	6.2546e-09
GRMZM2G148807	GLR9	GShoot	5	48036459	5-48036459	-0.389253	2.9168e-16	0.304054	15.5351	3.56933e-11
GRMZM2G148807	GLR9	GShoot	5	48036470	5-48036470	-0.230793	1.30083e-05	0.293919	4.88578	0.173009
GRMZM2G148807	GLR9	GShoot	5	48036475	5-48036475	-0.232866	1.1074e-05	0.297297	4.9557	0.161148
GRMZM2G148807	GLR9	GShoot	5	48036482	5-48036482	-0.232866	1.1074e-05	0.297297	4.9557	0.161148
GRMZM2G148807	GLR9	GShoot	5	48036501	5-48036501	-0.347581	2.19554e-13	0.337838	12.6585	8.29423e-09
GRMZM2G148807	GLR9	GShoot	5	48036512	5-48036512	-0.224472	2.01984e-05	0.300676	4.69468	0.21767
GRMZM2G148807	GLR9	GShoot	5	48036539	5-48036539	-0.242329	2.60324e-06	0.317568	5.58449	0.0611511
GRMZM2G148807	GLR9	GShoot	5	48036562	5-48036562	-0.231422	1.50964e-05	0.293919	4.82113	0.187581
GRMZM2G148807	GLR9	GShoot	5	48036565	5-48036565	-0.337133	1.12905e-12	0.337838	11.9473	3.79735e-08
GRMZM2G148807	GLR9	GShoot	5	48036584	5-48036584	-0.230318	1.41957e-05	0.287162	4.84784	0.181629
GRMZM2G148807	GLR9	GShoot	5	48036596	5-48036596	-0.231422	1.50964e-05	0.293919	4.82113	0.187581
GRMZM2G148807	GLR9	GShoot	5	48036665	5-48036665	-0.382281	1.12666e-15	0.304054	14.9482	7.87863e-11
GRMZM2G148807	GLR9	GShoot	5	48036721	5-48036721	-0.232866	1.1074e-05	0.297297	4.9557	0.161148
GRMZM2G148807	GLR9	GShoot	5	48036789	5-48036789	-0.356691	3.46594e-14	0.341216	13.4602	1.53485e-09
GRMZM2G148807	GLR9	GShoot	5	48037136	5-48037136	-0.352989	4.5802e-13	0.351351	12.3391	1.63963e-08
GRMZM2G148807	GLR9	GShoot	5	48037274	5-48037274	-0.236276	9.32379e-06	0.297297	5.03041	0.145347
GRMZM2G148807	GLR9	GShoot	5	48037325	5-48037325	-0.236276	9.32379e-06	0.297297	5.03041	0.145347
GRMZM2G148807	GLR9	GShoot	5	48037326	5-48037326	-0.236276	9.32379e-06	0.297297	5.03041	0.145347
GRMZM2G148807	GLR9	GShoot	5	48037327	5-48037327	-0.236276	9.32379e-06	0.297297	5.03041	0.145347
GRMZM2G148807	GLR9	GShoot	5	48037335	5-48037335	-0.236276	9.32379e-06	0.297297	5.03041	0.145347
GRMZM2G148807	GLR9	GShoot	5	48037342	5-48037342	-0.236276	9.32379e-06	0.297297	5.03041	0.145347
GRMZM2G148807	GLR9	GShoot	5	48037353	5-48037353	-0.234905	1.27184e-05	0.293919	4.89557	0.171056
GRMZM2G148807	GLR9	GShoot	5	48037354	5-48037354	-0.234905	1.27184e-05	0.293919	4.89557	0.171056
GRMZM2G148807	GLR9	GShoot	5	48037485	5-48037485	-0.235033	8.71806e-06	0.300676	5.05958	0.140036
GRMZM2G148807	GLR9	GShoot	5	48037755	5-48037755	-0.235033	8.71806e-06	0.300676	5.05958	0.140036
GRMZM2G148807	GLR9	GShoot	5	48038244	5-48038244	-0.235033	8.71806e-06	0.300676	5.05958	0.140036
GRMZM2G148807	GLR9	GShoot	5	48038412	5-48038412	-0.221724	2.71928e-05	0.304054	4.56555	0.247795
GRMZM2G148807	GLR9	GShoot	5	48038752	5-48038752	-0.235033	8.71806e-06	0.300676	5.05958	0.140036
GRMZM2G148807	GLR9	GShoot	5	48038873	5-48038873	-0.235033	8.71806e-06	0.300676	5.05958	0.140036
GRMZM2G148807	GLR9	GShoot	5	48038885	5-48038885	-0.386732	4.94556e-16	0.304054	15.3058	4.38016e-11
GRMZM2G148807	GLR9	GShoot	5	48042056	5-48042056	-0.232882	9.18954e-06	0.304054	5.03671	0.144673
GRMZM2G148807	GLR9	GShoot	5	48042085	5-48042085	-0.39062	3.834e-16	0.300676	15.4163	3.56933e-11
GRMZM2G148807	GLR9	GShoot	5	48042878	5-48042878	-0.354651	5.37822e-14	0.334459	13.2694	2.29662e-09
GRMZM2G148807	GLR9	GShoot	5	48043252	5-48043252	-0.352745	1.15306e-13	0.334459	12.9381	4.61092e-09
GRMZM2G148807	GLR9	GShoot	5	48043270	5-48043270	-0.352745	1.15306e-13	0.334459	12.9381	4.61092e-09
GRMZM2G148807	GLR9	GShoot	5	48043594	5-48043594	-0.39062	3.834e-16	0.300676	15.4163	3.56933e-11
GRMZM2G148807	GLR9	GShoot	5	48043620	5-48043620	-0.39062	3.834e-16	0.300676	15.4163	3.56933e-11
GRMZM2G148807	GLR9	GShoot	5	48043722	5-48043722	-0.378721	2.80153e-15	0.304054	14.5526	1.70035e-10
GRMZM2G148807	GLR9	GShoot	5	48043769	5-48043769	-0.383034	1.19886e-15	0.297297	14.9212	7.87863e-11
GRMZM2G148807	GLR9	GShoot	5	48043780	5-48043780	-0.383034	1.19886e-15	0.297297	14.9212	7.87863e-11
GRMZM2G148807	GLR9	GShoot	5	48043829	5-48043829	-0.391458	2.29384e-16	0.304054	15.6394	3.56933e-11
GRMZM2G148807	GLR9	GShoot	5	48043834	5-48043834	-0.384196	1.35688e-15	0.297297	14.8675	8.81719e-11
GRMZM2G148807	GLR9	GShoot	5	48043893	5-48043893	-0.39899	6.22014e-17	0.300676	16.2062	3.56933e-11
GRMZM2G148807	GLR9	GShoot	5	48043899	5-48043899	-0.239077	6.44394e-06	0.304054	5.19085	0.116298
GRMZM2G148807	GLR9	GShoot	5	48043901	5-48043901	-0.39899	6.22014e-17	0.300676	16.2062	3.56933e-11
GRMZM2G148807	GLR9	GShoot	5	48043920	5-48043920	-0.239077	6.44394e-06	0.304054	5.19085	0.116298
GRMZM2G148807	GLR9	GShoot	5	48043935	5-48043935	-0.391458	2.29384e-16	0.304054	15.6394	3.56933e-11
GRMZM2G148807	GLR9	GShoot	5	48043988	5-48043988	-0.39062	3.834e-16	0.300676	15.4163	3.56933e-11
GRMZM2G148807	GLR9	GShoot	5	48044076	5-48044076	-0.399344	1.24515e-16	0.297297	15.9048	3.56933e-11
GRMZM2G148807	GLR9	GShoot	5	48044080	5-48044080	-0.399344	1.24515e-16	0.293919	15.9048	3.56933e-11
GRMZM2G148807	GLR9	GShoot	5	48044102	5-48044102	-0.3829	9.54019e-16	0.304054	15.0204	7.3303e-11
GRMZM2G148807	GLR9	GShoot	5	48044116	5-48044116	-0.375462	2.42682e-15	0.307432	14.615	1.49956e-10
GRMZM2G148807	GLR9	GShoot	5	48044135	5-48044135	-0.247323	1.30999e-06	0.327703	5.88273	0.0337565
GRMZM2G148807	GLR9	GShoot	5	48044156	5-48044156	-0.398421	1.02657e-16	0.297297	15.9886	3.56933e-11
GRMZM2G148807	GLR9	GShoot	5	48044294	5-48044294	-0.39062	3.834e-16	0.300676	15.4163	3.56933e-11
GRMZM2G148807	GLR9	GShoot	5	48044312	5-48044312	-0.39062	3.834e-16	0.300676	15.4163	3.56933e-11
GRMZM2G148807	GLR9	GShoot	5	48044325	5-48044325	-0.39062	3.834e-16	0.300676	15.4163	3.56933e-11
GRMZM2G148807	GLR9	GShoot	5	48044481	5-48044481	-0.24121	3.41833e-06	0.314189	5.46619	0.076182
GRMZM2G148807	GLR9	GShoot	5	48044489	5-48044489	-0.394793	1.04155e-16	0.304054	15.9823	3.56933e-11
GRMZM2G148807	GLR9	GShoot	5	48044592	5-48044592	-0.380501	2.46898e-15	0.307432	14.6075	1.51932e-10
GRMZM2G148807	GLR9	GShoot	5	48044690	5-48044690	-0.239077	6.44394e-06	0.304054	5.19085	0.116298
GRMZM2G148807	GLR9	GShoot	5	48044726	5-48044726	-0.269548	1.19415e-08	0.388514	7.92294	0.000341579
GRMZM2G148807	GLR9	GShoot	5	48044773	5-48044773	-0.228611	1.82347e-05	0.307432	4.7391	0.20462
GRMZM2G148807	GLR9	GShoot	5	48044800	5-48044800	-0.375684	1.75205e-14	0.293919	13.7565	8.67434e-10
GRMZM2G148807	GLR9	GShoot	5	48044814	5-48044814	-0.39062	3.834e-16	0.300676	15.4163	3.56933e-11
GRMZM2G148807	GLR9	GShoot	5	48044850	5-48044850	-0.228611	1.82347e-05	0.307432	4.7391	0.20462
GRMZM2G148807	GLR9	GShoot	5	48044879	5-48044879	-0.356219	1.48631e-13	0.304054	12.8279	5.89425e-09
GRMZM2G148807	GLR9	GShoot	5	48044888	5-48044888	-0.357919	7.75834e-14	0.314189	13.1102	3.20981e-09
GRMZM2G148807	GLR9	GShoot	5	48044891	5-48044891	-0.233624	1.19065e-05	0.297297	4.92421	0.16458
GRMZM2G148807	GLR9	GShoot	5	48044910	5-48044910	-0.38824	1.76146e-15	0.293919	14.7541	1.12928e-10
GRMZM2G148807	GLR9	GShoot	5	48044943	5-48044943	-0.386042	3.59088e-16	0.310811	15.4448	3.56933e-11
GRMZM2G148807	GLR9	GShoot	5	48044956	5-48044956	-0.241633	6.01109e-06	0.287162	5.22105	0.116298
GRMZM2G148807	GLR9	GShoot	5	48044990	5-48044990	-0.381296	7.33123e-15	0.290541	14.1348	3.9579e-10
GRMZM2G148807	GLR9	GShoot	5	48045012	5-48045012	-0.363028	2.87703e-14	0.307432	13.5411	1.30055e-09
GRMZM2G148807	GLR9	GShoot	5	48045013	5-48045013	-0.308968	2.43309e-11	0.347973	10.6138	7.45936e-07
GRMZM2G148807	GLR9	GShoot	5	48045256	5-48045256	-0.215975	3.12737e-06	0.439189	5.50482	0.070619
GRMZM2G148807	GLR9	GShoot	5	48045295	5-48045295	-0.383398	1.14428e-15	0.304054	14.9415	7.87863e-11
GRMZM2G148807	GLR9	GShoot	5	48045296	5-48045296	-0.383398	1.14428e-15	0.304054	14.9415	7.87863e-11
GRMZM2G148807	GLR9	GShoot	5	48045370	5-48045370	-0.383398	1.14428e-15	0.304054	14.9415	7.87863e-11
GRMZM2G148807	GLR9	GShoot	5	48045402	5-48045402	-0.354678	1.38015e-13	0.307432	12.8601	5.48236e-09
GRMZM2G148807	GLR9	GShoot	5	48045419	5-48045419	-0.326694	7.89761e-12	0.337838	11.1025	2.47519e-07
GRMZM2G148807	GLR9	GShoot	5	48045638	5-48045638	-0.22615	2.52539e-05	0.277027	4.59767	0.243172
GRMZM2G148807	GLR9	GShoot	5	48045674	5-48045674	-0.224693	2.63183e-05	0.280405	4.57974	0.244766
GRMZM2G148807	GLR9	GShoot	5	48045757	5-48045757	-0.39062	3.834e-16	0.300676	15.4163	3.56933e-11
GRMZM2G148807	GLR9	GShoot	5	48045767	5-48045767	-0.23193	1.72721e-05	0.287162	4.76265	0.203392
GRMZM2G148807	GLR9	GShoot	5	48045773	5-48045773	-0.378721	2.80153e-15	0.307432	14.5526	1.70035e-10
GRMZM2G148807	GLR9	GShoot	5	48045992	5-48045992	-0.269934	2.77631e-09	0.361486	8.55653	8.10629e-05
GRMZM2G148807	GLR9	GShoot	5	48046089	5-48046089	-0.233018	2.01369e-05	0.212838	4.69601	0.217202
GRMZM2G148807	GLR9	GShoot	5	48046093	5-48046093	-0.210479	9.82246e-05	0.253378	4.00778	0.3277
GRMZM2G148807	GLR9	GShoot	5	48046137	5-48046137	-0.225824	2.58672e-05	0.283784	4.58725	0.244766
GRMZM2G148807	GLR9	GShoot	5	48046172	5-48046172	-0.372018	8.04081e-15	0.300676	14.0947	4.22597e-10
GRMZM2G148807	GLR9	GShoot	5	48046191	5-48046191	-0.383034	1.19886e-15	0.297297	14.9212	7.87863e-11
GRMZM2G148807	GLR9	GShoot	5	48046195	5-48046195	-0.383034	1.19886e-15	0.297297	14.9212	7.87863e-11
GRMZM2G148807	GLR9	GShoot	5	48046202	5-48046202	-0.383034	1.19886e-15	0.297297	14.9212	7.87863e-11
GRMZM2G148807	GLR9	GShoot	5	48046225	5-48046225	-0.363888	1.92176e-14	0.304054	13.7163	9.37868e-10
GRMZM2G148807	GLR9	GShoot	5	48046238	5-48046238	-0.383034	1.19886e-15	0.293919	14.9212	7.87863e-11
GRMZM2G148807	GLR9	GShoot	5	48046262	5-48046262	-0.367421	8.06937e-15	0.317568	14.0932	4.23168e-10
GRMZM2G148807	GLR9	GShoot	5	48046310	5-48046310	-0.24716	5.91724e-05	0.148649	4.22788	0.300106
GRMZM2G148807	GLR9	GShoot	5	48046334	5-48046334	-0.316714	3.18471e-11	0.331081	10.4969	9.72626e-07
GRMZM2G148807	GLR9	GShoot	5	48046365	5-48046365	-0.39062	3.834e-16	0.300676	15.4163	3.56933e-11
GRMZM2G148807	GLR9	GShoot	5	48046393	5-48046393	-0.216531	9.27295e-05	0.297297	4.03278	0.322615
GRMZM2G148807	GLR9	GShoot	5	48046479	5-48046479	-0.267996	3.18556e-09	0.408784	8.49681	9.26727e-05
GRMZM2G148807	GLR9	GShoot	5	48046632	5-48046632	-0.39062	3.834e-16	0.300676	15.4163	3.56933e-11
GRMZM2G148807	GLR9	GShoot	5	48046634	5-48046634	-0.39062	3.834e-16	0.300676	15.4163	3.56933e-11
GRMZM2G148807	GLR9	GShoot	5	48046635	5-48046635	-0.39062	3.834e-16	0.300676	15.4163	3.56933e-11
GRMZM2G148807	GLR9	GShoot	5	48046662	5-48046662	-0.39062	3.834e-16	0.300676	15.4163	3.56933e-11
GRMZM2G148807	GLR9	GShoot	5	48046680	5-48046680	-0.39062	3.834e-16	0.300676	15.4163	3.56933e-11
GRMZM2G148807	GLR9	GShoot	5	48046681	5-48046681	-0.39062	3.834e-16	0.300676	15.4163	3.56933e-11
GRMZM2G148807	GLR9	GShoot	5	48046683	5-48046683	-0.202478	5.0068e-06	0.489865	5.30044	0.10242
GRMZM2G148807	GLR9	GShoot	5	48046747	5-48046747	-0.39062	3.834e-16	0.300676	15.4163	3.56933e-11
GRMZM2G148807	GLR9	GShoot	5	48046758	5-48046758	-0.239077	6.44394e-06	0.304054	5.19085	0.116298
GRMZM2G148807	GLR9	GShoot	5	48046793	5-48046793	-0.384737	1.10272e-15	0.304054	14.9575	7.87863e-11
GRMZM2G148807	GLR9	GShoot	5	48046819	5-48046819	-0.39062	3.834e-16	0.300676	15.4163	3.56933e-11
GRMZM2G148807	GLR9	GShoot	5	48046829	5-48046829	-0.227799	1.52663e-05	0.307432	4.81627	0.188635
GRMZM2G148807	GLR9	GShoot	5	48046844	5-48046844	-0.387164	1.04855e-15	0.297297	14.9794	7.73498e-11
GRMZM2G148807	GLR9	GShoot	5	48046887	5-48046887	-0.37857	1.44319e-14	0.317568	13.8407	7.25027e-10
GRMZM2G148807	GLR9	GShoot	5	48046890	5-48046890	-0.387164	1.04855e-15	0.297297	14.9794	7.73498e-11
GRMZM2G148807	GLR9	GShoot	5	48046913	5-48046913	-0.387164	1.04855e-15	0.297297	14.9794	7.73498e-11
GRMZM2G148807	GLR9	GShoot	5	48046948	5-48046948	-0.387164	1.04855e-15	0.297297	14.9794	7.73498e-11
GRMZM2G148807	GLR9	GShoot	5	48046984	5-48046984	-0.360472	4.56589e-14	0.331081	13.3405	1.96024e-09
GRMZM2G148807	GLR9	GShoot	5	48046992	5-48046992	-0.39062	3.834e-16	0.300676	15.4163	3.56933e-11
GRMZM2G148807	GLR9	GShoot	5	48046995	5-48046995	-0.39062	3.834e-16	0.300676	15.4163	3.56933e-11
GRMZM2G148807	GLR9	GShoot	5	48047058	5-48047058	-0.20965	3.08449e-06	0.47973	5.51082	0.0697824
GRMZM2G148807	GLR9	GShoot	5	48047100	5-48047100	-0.21503	3.07907e-06	0.469595	5.51158	0.0697651
GRMZM2G148807	GLR9	GShoot	5	48047135	5-48047135	-0.353152	1.95428e-13	0.290541	12.709	7.5376e-09
GRMZM2G148807	GLR9	GShoot	5	48047149	5-48047149	-0.223409	1.28829e-05	0.307432	4.88999	0.172021
GRMZM2G148807	GLR9	GShoot	5	48047181	5-48047181	-0.23999	3.79506e-06	0.297297	5.42078	0.082577
GRMZM2G148807	GLR9	GShoot	5	48047311	5-48047311	-0.392943	1.15705e-15	0.280405	14.9366	7.87863e-11
GRMZM2G148807	GLR9	GShoot	5	48047331	5-48047331	-0.362202	2.34052e-14	0.310811	13.6307	1.12841e-09
GRMZM2G148807	GLR9	GShoot	5	48047334	5-48047334	-0.228638	2.31198e-05	0.260135	4.63602	0.23318
GRMZM2G148807	GLR9	GShoot	5	48047371	5-48047371	-0.39062	3.834e-16	0.300676	15.4163	3.56933e-11
GRMZM2G148807	GLR9	GShoot	5	48047372	5-48047372	-0.39062	3.834e-16	0.300676	15.4163	3.56933e-11
GRMZM2G148807	GLR9	GShoot	5	48047388	5-48047388	-0.243399	1.65165e-06	0.320946	5.78208	0.0418392
GRMZM2G148807	GLR9	GShoot	5	48047391	5-48047391	-0.218661	2.99714e-05	0.310811	4.52329	0.259396
GRMZM2G148807	GLR9	GShoot	5	48047424	5-48047424	-0.390253	1.07672e-16	0.310811	15.9679	3.56933e-11
GRMZM2G148807	GLR9	GShoot	5	48047435	5-48047435	-0.237053	7.70164e-06	0.300676	5.11342	0.130896
GRMZM2G148807	GLR9	GShoot	5	48047501	5-48047501	-0.229084	2.95631e-05	0.331081	4.52925	0.257762
GRMZM2G148807	GLR9	GShoot	5	48047514	5-48047514	-0.34615	8.73224e-14	0.314189	13.0589	3.60028e-09
GRMZM2G148807	GLR9	GShoot	5	48047578	5-48047578	-0.244908	4.05068e-06	0.293919	5.39247	0.0863022
GRMZM2G148807	GLR9	GShoot	5	48047588	5-48047588	-0.240682	7.4885e-06	0.256757	5.12561	0.128233
GRMZM2G148807	GLR9	GShoot	5	48047643	5-48047643	-0.255979	1.4915e-06	0.283784	5.82638	0.0381052
GRMZM2G148807	GLR9	GShoot	5	48047661	5-48047661	-0.358884	9.85197e-14	0.327703	13.0065	3.99987e-09
GRMZM2G148807	GLR9	GShoot	5	48047670	5-48047670	-0.26113	1.01346e-06	0.290541	5.99419	0.0266612
GRMZM2G148807	GLR9	GShoot	5	48047749	5-48047749	-0.244105	4.03183e-06	0.290541	5.3945	0.086084
GRMZM2G148807	GLR9	GShoot	5	48047759	5-48047759	-0.380014	1.96757e-15	0.307432	14.7061	1.24804e-10
GRMZM2G148807	GLR9	GShoot	5	48048035	5-48048035	-0.39062	3.834e-16	0.300676	15.4163	3.56933e-11
GRMZM2G148807	GLR9	GShoot	5	48048042	5-48048042	-0.236813	8.25234e-06	0.300676	5.08342	0.135629
GRMZM2G148807	GLR9	GShoot	5	48048067	5-48048067	-0.39062	3.834e-16	0.300676	15.4163	3.56933e-11
GRMZM2G148807	GLR9	GShoot	5	48048072	5-48048072	-0.228438	1.57e-05	0.304054	4.8041	0.192334
GRMZM2G148807	GLR9	GShoot	5	48048092	5-48048092	-0.39062	3.834e-16	0.300676	15.4163	3.56933e-11
GRMZM2G148807	GLR9	GShoot	5	48048100	5-48048100	-0.248755	3.03426e-06	0.300676	5.51795	0.0689069
GRMZM2G148807	GLR9	GShoot	5	48048109	5-48048109	-0.391087	2.10426e-16	0.304054	15.6769	3.56933e-11
GRMZM2G148807	GLR9	GShoot	5	48048159	5-48048159	-0.248755	3.03426e-06	0.300676	5.51795	0.0689069
GRMZM2G148807	GLR9	GShoot	5	48048207	5-48048207	-0.246512	3.9182e-06	0.297297	5.40691	0.0840329
GRMZM2G148807	GLR9	GShoot	5	48048255	5-48048255	-0.385506	3.85411e-16	0.307432	15.4141	3.56933e-11
GRMZM2G148807	GLR9	GShoot	5	48048261	5-48048261	-0.385506	3.85411e-16	0.307432	15.4141	3.56933e-11
GRMZM2G148807	GLR9	GShoot	5	48048272	5-48048272	-0.246512	3.9182e-06	0.297297	5.40691	0.0840329
GRMZM2G148807	GLR9	GShoot	5	48048279	5-48048279	-0.246512	3.9182e-06	0.297297	5.40691	0.0840329
GRMZM2G148807	GLR9	GShoot	5	48048300	5-48048300	-0.385506	3.85411e-16	0.307432	15.4141	3.56933e-11
GRMZM2G148807	GLR9	GShoot	5	48048353	5-48048353	-0.220847	3.83119e-05	0.273649	4.41667	0.280742
GRMZM2G148807	GLR9	GShoot	5	48048399	5-48048399	-0.344589	1.16269e-12	0.35473	11.9345	3.90502e-08
GRMZM2G148807	GLR9	GShoot	5	48048457	5-48048457	-0.384818	7.10007e-16	0.304054	15.1487	5.87493e-11
GRMZM2G148807	GLR9	GShoot	5	48048518	5-48048518	-0.328401	3.46845e-12	0.344595	11.4599	1.11182e-07
GRMZM2G148807	GLR9	GShoot	5	48048549	5-48048549	-0.375249	6.35823e-15	0.300676	14.1967	3.51145e-10
GRMZM2G148807	GLR9	GShoot	5	48048631	5-48048631	-0.243773	5.11039e-06	0.290541	5.29155	0.103652
GRMZM2G148807	GLR9	GShoot	5	48048637	5-48048637	-0.366865	2.81885e-14	0.314189	13.5499	1.27909e-09
GRMZM2G148807	GLR9	GShoot	5	48048691	5-48048691	-0.350381	6.26759e-14	0.327703	13.2029	2.66687e-09
GRMZM2G148807	GLR9	GShoot	5	48048766	5-48048766	-0.353457	3.43887e-14	0.324324	13.4636	1.52568e-09
GRMZM2G148807	GLR9	GShoot	5	48048772	5-48048772	-0.221508	3.19607e-05	0.290541	4.49538	0.261387
GRMZM2G148807	GLR9	GShoot	5	48051039	5-48051039	0.272158	4.74156e-05	0.148649	4.32408	0.285104
GRMZM2G148807	GLR9	GShoot	5	48051220	5-48051220	-0.382275	9.04448e-16	0.317568	15.0436	7.18547e-11
GRMZM2G148807	GLR9	GShoot	5	48051231	5-48051231	-0.376318	1.99021e-15	0.320946	14.7011	1.25573e-10
GRMZM2G148807	GLR9	GShoot	5	48051608	5-48051608	0.287241	1.14941e-07	0.239865	6.93953	0.00322606
GRMZM2G148807	GLR9	GShoot	5	48057829	5-48057829	-0.378752	2.85057e-15	0.307432	14.5451	1.70843e-10
GRMZM2G148807	GLR9	GShoot	5	48057864	5-48057864	-0.378752	2.85057e-15	0.307432	14.5451	1.70843e-10
GRMZM2G148807	GLR9	GShoot	5	48057867	5-48057867	-0.378752	2.85057e-15	0.307432	14.5451	1.70843e-10
GRMZM2G148807	GLR9	GShoot	5	48057875	5-48057875	-0.232192	1.60601e-05	0.293919	4.79425	0.194949
GRMZM2G148807	GLR9	GShoot	5	48057930	5-48057930	-0.236813	8.25234e-06	0.300676	5.08342	0.135629
GRMZM2G148807	GLR9	GShoot	5	48057934	5-48057934	-0.39062	3.834e-16	0.300676	15.4163	3.56933e-11
GRMZM2G148807	GLR9	GShoot	5	48057946	5-48057946	-0.224626	2.69289e-05	0.297297	4.56978	0.246541
GRMZM2G148807	GLR9	GShoot	5	48057947	5-48057947	-0.39062	3.834e-16	0.300676	15.4163	3.56933e-11
GRMZM2G148807	GLR9	GShoot	5	48057977	5-48057977	-0.345385	7.55102e-13	0.327703	12.122	2.62074e-08
GRMZM2G148807	GLR9	GShoot	5	48057985	5-48057985	-0.39062	3.834e-16	0.300676	15.4163	3.56933e-11
GRMZM2G148807	GLR9	GShoot	5	48058083	5-48058083	-0.282851	1.83733e-09	0.388514	8.73581	5.39098e-05
GRMZM2G148807	GLR9	GShoot	5	48058223	5-48058223	0.272482	7.61034e-05	0.138514	4.1186	0.314611
GRMZM2G148807	GLR9	GShoot	5	48058227	5-48058227	-0.225751	2.28491e-05	0.287162	4.64113	0.231916
GRMZM2G148807	GLR9	GShoot	5	48058228	5-48058228	-0.383546	9.45102e-16	0.304054	15.0245	7.3303e-11
GRMZM2G148807	GLR9	GShoot	5	48058233	5-48058233	-0.235753	8.50703e-06	0.293919	5.07022	0.1386
GRMZM2G148807	GLR9	GShoot	5	48058264	5-48058264	-0.227275	1.68264e-05	0.290541	4.77401	0.200186
GRMZM2G148807	GLR9	GShoot	5	48058279	5-48058279	-0.216333	5.48873e-05	0.273649	4.26053	0.291546
GRMZM2G148807	GLR9	GShoot	5	48058280	5-48058280	-0.39062	3.834e-16	0.300676	15.4163	3.56933e-11
GRMZM2G148807	GLR9	GShoot	5	48058286	5-48058286	-0.39062	3.834e-16	0.300676	15.4163	3.56933e-11
GRMZM2G148807	GLR9	GShoot	5	48058350	5-48058350	-0.370562	2.75962e-15	0.324324	14.5592	1.68346e-10
GRMZM2G148807	GLR9	GShoot	5	48058376	5-48058376	-0.236813	8.25234e-06	0.300676	5.08342	0.135629
GRMZM2G148807	GLR9	GShoot	5	48058459	5-48058459	-0.34129	3.50702e-13	0.358108	12.4551	1.28823e-08
GRMZM2G148807	GLR9	GShoot	5	48058475	5-48058475	-0.19755	2.1502e-05	0.466216	4.66752	0.224508
GRMZM2G148807	GLR9	GShoot	5	48058533	5-48058533	-0.39062	3.834e-16	0.300676	15.4163	3.56933e-11
GRMZM2G148807	GLR9	GShoot	5	48058684	5-48058684	-0.200193	1.01733e-05	0.489865	4.99254	0.153875
GRMZM2G148807	GLR9	GShoot	5	48058854	5-48058854	-0.364494	4.77506e-14	0.347973	13.321	2.04636e-09
GRMZM2G148807	GLR9	GShoot	5	48058983	5-48058983	-0.361793	7.64528e-15	0.314189	14.1166	4.03583e-10
GRMZM2G148807	GLR9	GShoot	5	48059104	5-48059104	-0.226424	1.68157e-05	0.300676	4.77429	0.200186
GRMZM2G148807	GLR9	GShoot	5	48059231	5-48059231	0.276362	1.68465e-06	0.189189	5.77349	0.0426301
GRMZM2G148807	GLR9	GShoot	5	48059286	5-48059286	-0.329278	2.46725e-13	0.358108	12.6078	9.26214e-09
GRMZM2G148807	GLR9	GShoot	5	48059343	5-48059343	-0.247234	2.67199e-06	0.304054	5.57317	0.0625204
GRMZM2G148807	GLR9	GShoot	5	48059367	5-48059367	-0.222097	5.36055e-07	0.489865	6.27079	0.0145338
GRMZM2G148807	GLR9	GShoot	5	48059379	5-48059379	-0.329326	1.46633e-12	0.327703	11.8338	4.86335e-08
GRMZM2G148807	GLR9	GShoot	5	48059395	5-48059395	-0.390398	1.77352e-16	0.300676	15.7512	3.56933e-11
GRMZM2G148807	GLR9	GShoot	5	48059475	5-48059475	-0.39062	3.834e-16	0.300676	15.4163	3.56933e-11
GRMZM2G148807	GLR9	GShoot	5	48059529	5-48059529	-0.23535	1.13171e-05	0.297297	4.94627	0.162556
GRMZM2G148807	GLR9	GShoot	5	48059548	5-48059548	-0.375434	5.1396e-15	0.304054	14.2891	2.95443e-10
GRMZM2G148807	GLR9	GShoot	5	48059676	5-48059676	-0.281682	6.03545e-10	0.371622	9.21929	1.79735e-05
GRMZM2G148807	GLR9	GShoot	5	48059699	5-48059699	-0.39062	3.834e-16	0.300676	15.4163	3.56933e-11
GRMZM2G148807	GLR9	GShoot	5	48059700	5-48059700	-0.232866	1.1074e-05	0.297297	4.9557	0.161148
GRMZM2G148807	GLR9	GShoot	5	48059732	5-48059732	-0.39062	3.834e-16	0.300676	15.4163	3.56933e-11
GRMZM2G148807	GLR9	GShoot	5	48059738	5-48059738	-0.232866	1.1074e-05	0.297297	4.9557	0.161148
GRMZM2G148807	GLR9	GShoot	5	48059769	5-48059769	-0.378388	1.81446e-15	0.304054	14.7413	1.15706e-10
GRMZM2G148807	GLR9	GShoot	5	48059803	5-48059803	-0.368654	1.07495e-14	0.307432	13.9686	5.48093e-10
GRMZM2G148807	GLR9	GShoot	5	48059816	5-48059816	-0.39062	3.834e-16	0.300676	15.4163	3.56933e-11
GRMZM2G148807	GLR9	GShoot	5	48059914	5-48059914	-0.236813	8.25234e-06	0.300676	5.08342	0.135629
GRMZM2G148807	GLR9	GShoot	5	48059920	5-48059920	-0.39062	3.834e-16	0.300676	15.4163	3.56933e-11
GRMZM2G148807	GLR9	GShoot	5	48059924	5-48059924	-0.236813	8.25234e-06	0.300676	5.08342	0.135629
GRMZM2G148807	GLR9	GShoot	5	48059941	5-48059941	-0.39062	3.834e-16	0.300676	15.4163	3.56933e-11
GRMZM2G148807	GLR9	GShoot	5	48059986	5-48059986	-0.39062	3.834e-16	0.300676	15.4163	3.56933e-11
GRMZM2G148807	GLR9	GShoot	5	48060018	5-48060018	-0.39062	3.834e-16	0.300676	15.4163	3.56933e-11
GRMZM2G148807	GLR9	GShoot	5	48060043	5-48060043	-0.393029	1.66382e-16	0.304054	15.7789	3.56933e-11
GRMZM2G148807	GLR9	GShoot	5	48060045	5-48060045	-0.393029	1.66382e-16	0.304054	15.7789	3.56933e-11
GRMZM2G148807	GLR9	GShoot	5	48060051	5-48060051	-0.241454	6.65618e-06	0.300676	5.17677	0.119396
GRMZM2G148807	GLR9	GShoot	5	48060059	5-48060059	-0.390164	1.98413e-16	0.307432	15.7024	3.56933e-11
GRMZM2G148807	GLR9	GShoot	5	48060060	5-48060060	-0.393029	1.66382e-16	0.304054	15.7789	3.56933e-11
GRMZM2G148807	GLR9	GShoot	5	48060074	5-48060074	-0.25633	8.15581e-07	0.317568	6.08853	0.0216702
GRMZM2G148807	GLR9	GShoot	5	48060110	5-48060110	-0.207641	9.32327e-05	0.293919	4.03043	0.323162
GRMZM2G148807	GLR9	GShoot	5	48060114	5-48060114	-0.357949	7.62918e-14	0.307432	13.1175	3.16184e-09
GRMZM2G148807	GLR9	GShoot	5	48060126	5-48060126	-0.39062	3.834e-16	0.300676	15.4163	3.56933e-11
GRMZM2G148807	GLR9	GShoot	5	48060158	5-48060158	-0.207641	9.32327e-05	0.293919	4.03043	0.323162
GRMZM2G148807	GLR9	GShoot	5	48060206	5-48060206	-0.39062	3.834e-16	0.300676	15.4163	3.56933e-11
GRMZM2G148807	GLR9	GShoot	5	48060212	5-48060212	-0.39062	3.834e-16	0.300676	15.4163	3.56933e-11
GRMZM2G148807	GLR9	GShoot	5	48060223	5-48060223	-0.239077	6.44394e-06	0.304054	5.19085	0.116298
GRMZM2G148807	GLR9	GShoot	5	48060304	5-48060304	-0.230879	1.11815e-05	0.304054	4.9515	0.161954
GRMZM2G148807	GLR9	GShoot	5	48060306	5-48060306	-0.237853	6.86733e-06	0.300676	5.16321	0.120396
GRMZM2G148807	GLR9	GShoot	5	48060350	5-48060350	-0.338394	1.53028e-12	0.361486	11.8152	5.04049e-08
GRMZM2G148807	GLR9	GShoot	5	48060355	5-48060355	-0.365468	1.12079e-14	0.310811	13.9505	5.70247e-10
GRMZM2G148807	GLR9	GShoot	5	48060469	5-48060469	-0.333775	4.78832e-12	0.324324	11.3198	1.52266e-07
GRMZM2G148807	GLR9	GShoot	5	48060582	5-48060582	-0.239077	6.44394e-06	0.304054	5.19085	0.116298
GRMZM2G148807	GLR9	GShoot	5	48060636	5-48060636	-0.336389	1.57342e-12	0.307432	11.8032	5.15419e-08
GRMZM2G148807	GLR9	GShoot	5	48060711	5-48060711	-0.326898	4.0438e-14	0.402027	13.3932	1.77758e-09
GRMZM2G148807	GLR9	GShoot	5	48060719	5-48060719	-0.251986	6.7276e-09	0.449324	8.17214	0.000194298
GRMZM2G148807	GLR9	GShoot	5	48060724	5-48060724	-0.20665	2.16918e-06	0.466216	5.66371	0.052343
GRMZM2G148807	GLR9	GShoot	5	48060742	5-48060742	-0.373794	3.42895e-14	0.277027	13.4648	1.52411e-09
GRMZM2G148807	GLR9	GShoot	5	48060845	5-48060845	-0.405473	5.06916e-17	0.293919	16.2951	3.56933e-11
GRMZM2G148807	GLR9	GShoot	5	48060880	5-48060880	-0.385733	9.96123e-16	0.304054	15.0017	7.51436e-11
GRMZM2G148807	GLR9	GShoot	5	48060891	5-48060891	-0.225759	2.36157e-05	0.304054	4.6268	0.235682
GRMZM2G148807	GLR9	GShoot	5	48060915	5-48060915	-0.385733	9.96123e-16	0.304054	15.0017	7.51436e-11
GRMZM2G148807	GLR9	GShoot	5	48060946	5-48060946	-0.21073	8.72777e-05	0.283784	4.0591	0.318879
GRMZM2G148807	GLR9	GShoot	5	48060963	5-48060963	-0.361748	5.14319e-14	0.307432	13.2888	2.20018e-09
GRMZM2G148807	GLR9	GShoot	5	48060993	5-48060993	-0.339668	9.30004e-13	0.317568	12.0315	3.1635e-08
GRMZM2G148807	GLR9	GShoot	5	48061095	5-48061095	-0.366618	2.14202e-14	0.304054	13.6692	1.0348e-09
GRMZM2G148807	GLR9	GShoot	5	48061099	5-48061099	-0.390222	1.80229e-16	0.307432	15.7442	3.56933e-11
GRMZM2G148807	GLR9	GShoot	5	48061243	5-48061243	-0.23974	4.92534e-06	0.283784	5.30756	0.101013
GRMZM2G148807	GLR9	GShoot	5	48061280	5-48061280	-0.231514	1.34934e-05	0.293919	4.86988	0.176672
GRMZM2G148807	GLR9	GShoot	5	48061291	5-48061291	-0.387791	4.30623e-16	0.304054	15.3659	3.87127e-11
GRMZM2G148807	GLR9	GShoot	5	48061368	5-48061368	-0.372189	3.93789e-15	0.304054	14.4047	2.30803e-10
GRMZM2G148807	GLR9	GShoot	5	48061373	5-48061373	-0.23071	1.48468e-05	0.297297	4.82837	0.186077
GRMZM2G148807	GLR9	GShoot	5	48061394	5-48061394	-0.239077	6.44394e-06	0.304054	5.19085	0.116298
GRMZM2G148807	GLR9	GShoot	5	48061404	5-48061404	-0.349727	1.259e-13	0.337838	12.9	5.00943e-09
GRMZM2G148807	GLR9	GShoot	5	48061423	5-48061423	-0.386791	4.00283e-16	0.304054	15.3976	3.62577e-11
GRMZM2G148807	GLR9	GShoot	5	48061468	5-48061468	-0.316834	1.20551e-11	0.347973	10.9188	3.75358e-07
GRMZM2G148807	GLR9	GShoot	5	48061560	5-48061560	-0.218285	3.76712e-05	0.253378	4.42399	0.278284
GRMZM2G148807	GLR9	GShoot	5	48061685	5-48061685	-0.361108	1.32108e-14	0.341216	13.8791	6.69307e-10
GRMZM2G148807	GLR9	GShoot	5	48061715	5-48061715	-0.337322	4.46891e-13	0.331081	12.3498	1.60701e-08
GRMZM2G148807	GLR9	GShoot	5	48061780	5-48061780	-0.224582	3.77627e-05	0.287162	4.42294	0.278284
GRMZM2G148807	GLR9	GShoot	5	48061793	5-48061793	-0.399456	3.01804e-17	0.307432	16.5203	3.56933e-11
GRMZM2G148807	GLR9	GShoot	5	48061835	5-48061835	-0.302922	1.16703e-10	0.337838	9.93292	3.51478e-06
GRMZM2G148807	GLR9	GShoot	5	48061836	5-48061836	-0.282232	3.0042e-09	0.388514	8.52227	8.76099e-05
GRMZM2G148807	GLR9	GShoot	5	48061844	5-48061844	-0.329976	1.3176e-12	0.337838	11.8802	4.39289e-08
GRMZM2G148807	GLR9	GShoot	5	48061887	5-48061887	-0.306742	1.11925e-10	0.375	9.95107	3.37514e-06
GRMZM2G148807	GLR9	GShoot	5	48061989	5-48061989	-0.38899	6.80549e-16	0.297297	15.1671	5.67042e-11
GRMZM2G148807	GLR9	GShoot	5	48061990	5-48061990	-0.366077	3.39373e-14	0.314189	13.4693	1.5128e-09
GRMZM2G148807	GLR9	GShoot	5	48062007	5-48062007	-0.296636	9.35931e-11	0.405405	10.0288	2.8259e-06
GRMZM2G148807	GLR9	GShoot	5	48062021	5-48062021	0.259166	6.22063e-06	0.192568	5.20617	0.116298
GRMZM2G148807	GLR9	GShoot	5	48062030	5-48062030	-0.38899	6.80549e-16	0.297297	15.1671	5.67042e-11
GRMZM2G148807	GLR9	GShoot	5	48062047	5-48062047	-0.286498	4.33532e-11	0.415541	10.363	1.31563e-06
GRMZM2G148807	GLR9	GShoot	5	48062053	5-48062053	-0.239077	6.44394e-06	0.304054	5.19085	0.116298
GRMZM2G148807	GLR9	GShoot	5	48062071	5-48062071	-0.239077	6.44394e-06	0.304054	5.19085	0.116298
GRMZM2G148807	GLR9	GShoot	5	48062080	5-48062080	-0.239077	6.44394e-06	0.304054	5.19085	0.116298
GRMZM2G148807	GLR9	GShoot	5	48062090	5-48062090	-0.239077	6.44394e-06	0.304054	5.19085	0.116298
GRMZM2G148807	GLR9	GShoot	5	48062105	5-48062105	-0.39062	3.834e-16	0.300676	15.4163	3.56933e-11
GRMZM2G148807	GLR9	GShoot	5	48062129	5-48062129	-0.373216	2.41515e-14	0.324324	13.6171	1.13871e-09
GRMZM2G148807	GLR9	GShoot	5	48062135	5-48062135	-0.37277	5.11886e-15	0.314189	14.2908	2.9496e-10
GRMZM2G148807	GLR9	GShoot	5	48062205	5-48062205	-0.239077	6.44394e-06	0.304054	5.19085	0.116298
GRMZM2G148807	GLR9	GShoot	5	48062241	5-48062241	-0.237982	2.26884e-06	0.334459	5.6442	0.0538248
GRMZM2G148807	GLR9	GShoot	5	48062251	5-48062251	-0.39062	3.834e-16	0.300676	15.4163	3.56933e-11
GRMZM2G148807	GLR9	GShoot	5	48062268	5-48062268	-0.193056	2.39265e-05	0.462838	4.62112	0.236399
GRMZM2G148807	GLR9	GShoot	5	48062351	5-48062351	-0.33819	9.50165e-13	0.361486	12.0222	3.22291e-08
GRMZM2G148807	GLR9	GShoot	5	48062397	5-48062397	-0.39062	3.834e-16	0.300676	15.4163	3.56933e-11
GRMZM2G148807	GLR9	GShoot	5	48062401	5-48062401	-0.370063	9.1618e-15	0.307432	14.038	4.73192e-10
GRMZM2G148807	GLR9	GShoot	5	48062420	5-48062420	-0.239077	6.44394e-06	0.304054	5.19085	0.116298
GRMZM2G148807	GLR9	GShoot	5	48062468	5-48062468	-0.23748	9.11519e-06	0.300676	5.04023	0.143972
GRMZM2G148807	GLR9	GShoot	5	48062478	5-48062478	-0.239077	6.44394e-06	0.304054	5.19085	0.116298
GRMZM2G148807	GLR9	GShoot	5	48062490	5-48062490	-0.355494	1.20047e-13	0.341216	12.9206	4.79249e-09
GRMZM2G148807	GLR9	GShoot	5	48062530	5-48062530	-0.239077	6.44394e-06	0.304054	5.19085	0.116298
GRMZM2G148807	GLR9	GShoot	5	48062541	5-48062541	-0.239077	6.44394e-06	0.304054	5.19085	0.116298
GRMZM2G148807	GLR9	GShoot	5	48062581	5-48062581	-0.39062	3.834e-16	0.300676	15.4163	3.56933e-11
GRMZM2G148807	GLR9	GShoot	5	48062590	5-48062590	-0.23765	8.85418e-06	0.300676	5.05285	0.141061
GRMZM2G148807	GLR9	GShoot	5	48062592	5-48062592	-0.394739	1.74566e-16	0.304054	15.758	3.56933e-11
GRMZM2G148807	GLR9	GShoot	5	48062599	5-48062599	-0.394739	1.74566e-16	0.304054	15.758	3.56933e-11
GRMZM2G148807	GLR9	GShoot	5	48062638	5-48062638	-0.353222	6.94887e-14	0.344595	13.1581	2.91985e-09
GRMZM2G148807	GLR9	GShoot	5	48062681	5-48062681	-0.239077	6.44394e-06	0.304054	5.19085	0.116298
GRMZM2G148807	GLR9	GShoot	5	48062691	5-48062691	-0.399271	5.51147e-17	0.300676	16.2587	3.56933e-11
GRMZM2G148807	GLR9	GShoot	5	48062732	5-48062732	-0.213083	6.96086e-05	0.310811	4.15734	0.309128
GRMZM2G148807	GLR9	GShoot	5	48062766	5-48062766	-0.239077	6.44394e-06	0.304054	5.19085	0.116298
GRMZM2G148807	GLR9	GShoot	5	48062775	5-48062775	-0.379874	1.78613e-15	0.304054	14.7481	1.14203e-10
GRMZM2G148807	GLR9	GShoot	5	48062779	5-48062779	-0.35564	9.96516e-14	0.324324	13.0015	4.03213e-09
GRMZM2G148807	GLR9	GShoot	5	48062796	5-48062796	-0.39062	3.834e-16	0.300676	15.4163	3.56933e-11
GRMZM2G148807	GLR9	GShoot	5	48062797	5-48062797	-0.347477	8.27489e-13	0.344595	12.0822	2.8554e-08
GRMZM2G148807	GLR9	GShoot	5	48062818	5-48062818	-0.39062	3.834e-16	0.300676	15.4163	3.56933e-11
GRMZM2G148807	GLR9	GShoot	5	48062842	5-48062842	-0.383679	9.65594e-16	0.304054	15.0152	7.3303e-11
GRMZM2G148807	GLR9	GShoot	5	48062847	5-48062847	-0.383679	9.65594e-16	0.304054	15.0152	7.3303e-11
GRMZM2G148807	GLR9	GShoot	5	48062873	5-48062873	-0.383679	9.65594e-16	0.304054	15.0152	7.3303e-11
GRMZM2G148807	GLR9	GShoot	5	48062881	5-48062881	-0.236462	7.39478e-06	0.297297	5.13107	0.127401
GRMZM2G148807	GLR9	GShoot	5	48062887	5-48062887	-0.383679	9.65594e-16	0.304054	15.0152	7.3303e-11
GRMZM2G148807	GLR9	GShoot	5	48062926	5-48062926	-0.3676	2.01765e-15	0.327703	14.6952	1.2697e-10
GRMZM2G148807	GLR9	GShoot	5	48062960	5-48062960	-0.31118	7.69514e-11	0.375	10.1138	2.33226e-06
GRMZM2G148807	GLR9	GShoot	5	48062984	5-48062984	-0.314264	2.13407e-11	0.375	10.6708	6.55945e-07
GRMZM2G148807	GLR9	GShoot	5	48063031	5-48063031	-0.383679	9.65594e-16	0.304054	15.0152	7.3303e-11
GRMZM2G148807	GLR9	GShoot	5	48063032	5-48063032	-0.383607	5.83451e-16	0.307432	15.234	5.06593e-11
GRMZM2G148807	GLR9	GShoot	5	48063033	5-48063033	-0.227963	1.42442e-05	0.300676	4.84636	0.182054
GRMZM2G148807	GLR9	GShoot	5	48063037	5-48063037	-0.383607	5.83451e-16	0.307432	15.234	5.06593e-11
GRMZM2G148807	GLR9	GShoot	5	48063052	5-48063052	-0.236462	7.39478e-06	0.297297	5.13107	0.127401
GRMZM2G148807	GLR9	GShoot	5	48063065	5-48063065	-0.383679	9.65594e-16	0.304054	15.0152	7.3303e-11
GRMZM2G148807	GLR9	GShoot	5	48063073	5-48063073	-0.233957	9.30348e-06	0.300676	5.03135	0.145347
GRMZM2G148807	GLR9	GShoot	5	48063088	5-48063088	-0.354216	9.95084e-14	0.334459	13.0021	4.03213e-09
GRMZM2G148807	GLR9	GShoot	5	48063147	5-48063147	-0.22724	6.0864e-06	0.327703	5.21564	0.116298
GRMZM2G148807	GLR9	GShoot	5	48063158	5-48063158	-0.369884	5.9699e-15	0.304054	14.224	3.32773e-10
GRMZM2G148807	GLR9	GShoot	5	48063159	5-48063159	-0.231969	4.24143e-06	0.331081	5.37249	0.0894412
GRMZM2G148807	GLR9	GShoot	5	48063175	5-48063175	-0.236629	2.43339e-06	0.334459	5.61379	0.0572174
GRMZM2G148807	GLR9	GShoot	5	48063193	5-48063193	-0.231762	1.24126e-05	0.300676	4.90614	0.168736
GRMZM2G148807	GLR9	GShoot	5	48063199	5-48063199	-0.231762	1.24126e-05	0.300676	4.90614	0.168736
GRMZM2G148807	GLR9	GShoot	5	48063201	5-48063201	-0.39062	3.834e-16	0.300676	15.4163	3.56933e-11
GRMZM2G148807	GLR9	GShoot	5	48063214	5-48063214	-0.39062	3.834e-16	0.300676	15.4163	3.56933e-11
GRMZM2G148807	GLR9	GShoot	5	48063215	5-48063215	-0.39062	3.834e-16	0.300676	15.4163	3.56933e-11
GRMZM2G148807	GLR9	GShoot	5	48063220	5-48063220	-0.231762	1.24126e-05	0.300676	4.90614	0.168736
GRMZM2G148807	GLR9	GShoot	5	48063221	5-48063221	-0.360472	4.56589e-14	0.331081	13.3405	1.96024e-09
GRMZM2G148807	GLR9	GShoot	5	48063240	5-48063240	-0.239077	6.44394e-06	0.304054	5.19085	0.116298
GRMZM2G148807	GLR9	GShoot	5	48063246	5-48063246	-0.239077	6.44394e-06	0.304054	5.19085	0.116298
GRMZM2G148807	GLR9	GShoot	5	48063267	5-48063267	-0.239077	6.44394e-06	0.304054	5.19085	0.116298
GRMZM2G148807	GLR9	GShoot	5	48063286	5-48063286	-0.383034	1.19886e-15	0.297297	14.9212	7.87863e-11
GRMZM2G148807	GLR9	GShoot	5	48063326	5-48063326	-0.237982	2.26884e-06	0.334459	5.6442	0.0538248
GRMZM2G148807	GLR9	GShoot	5	48063358	5-48063358	-0.355771	6.65838e-13	0.283784	12.1766	2.33123e-08
GRMZM2G148807	GLR9	GShoot	5	48063367	5-48063367	-0.336125	1.73469e-11	0.277027	10.7608	5.35252e-07
GRMZM2G148807	GLR9	GShoot	5	48063384	5-48063384	-0.237184	6.32702e-06	0.293919	5.1988	0.116298
GRMZM2G148807	GLR9	GShoot	5	48063420	5-48063420	-0.338265	2.80917e-11	0.273649	10.5514	8.60131e-07
GRMZM2G148807	GLR9	GShoot	5	48063463	5-48063463	-0.316655	3.55922e-10	0.256757	9.44864	1.06524e-05
GRMZM2G148807	GLR9	GShoot	5	48063476	5-48063476	-0.232017	1.23165e-07	0.422297	6.90951	0.00343672
GRMZM2G148807	GLR9	GShoot	5	48063501	5-48063501	-0.232764	2.2326e-07	0.415541	6.65119	0.00617924
GRMZM2G148807	GLR9	GShoot	5	48063531	5-48063531	-0.39062	3.834e-16	0.300676	15.4163	3.56933e-11
GRMZM2G148807	GLR9	GShoot	5	48063620	5-48063620	-0.233421	3.45905e-06	0.331081	5.46104	0.0770176
GRMZM2G148807	GLR9	GShoot	5	48063639	5-48063639	-0.37407	2.42324e-15	0.310811	14.6156	1.49956e-10
GRMZM2G148807	GLR9	GShoot	5	48063653	5-48063653	-0.234618	1.42835e-05	0.287162	4.84516	0.18238
GRMZM2G148807	GLR9	GShoot	5	48063690	5-48063690	-0.330794	5.22329e-13	0.361486	12.2821	1.84772e-08
GRMZM2G148807	GLR9	GShoot	5	48063697	5-48063697	-0.229942	1.95542e-05	0.283784	4.70876	0.213618
GRMZM2G148807	GLR9	GShoot	5	48063711	5-48063711	-0.373009	8.94179e-15	0.297297	14.0486	4.62829e-10
GRMZM2G148807	GLR9	GShoot	5	48063713	5-48063713	-0.381024	7.5743e-15	0.283784	14.1207	4.00721e-10
GRMZM2G148807	GLR9	GShoot	5	48063780	5-48063780	-0.286612	5.35651e-10	0.418919	9.27112	1.59914e-05
GRMZM2G148807	GLR9	GShoot	5	48063790	5-48063790	-0.322772	8.35424e-13	0.361486	12.0781	2.87863e-08
GRMZM2G148807	GLR9	GShoot	5	48063800	5-48063800	-0.300617	1.13771e-11	0.385135	10.944	3.55175e-07
GRMZM2G148807	GLR9	GShoot	5	48063810	5-48063810	-0.327925	5.67952e-13	0.351351	12.2457	2.00023e-08
GRMZM2G148807	GLR9	GShoot	5	48063820	5-48063820	-0.383706	3.34188e-14	0.266892	13.476	1.49374e-09
GRMZM2G148807	GLR9	GShoot	5	48063869	5-48063869	-0.350165	6.64876e-14	0.327703	13.1773	2.81404e-09
GRMZM2G148807	GLR9	GShoot	5	48063887	5-48063887	-0.368805	6.40291e-15	0.317568	14.1936	3.52798e-10
GRMZM2G148807	GLR9	GShoot	5	48063930	5-48063930	-0.38348	6.69927e-16	0.300676	15.174	5.64089e-11
GRMZM2G148807	GLR9	GShoot	5	48063944	5-48063944	-0.246609	3.66685e-06	0.293919	5.43571	0.080966
GRMZM2G148807	GLR9	GShoot	5	48063971	5-48063971	-0.38348	6.69927e-16	0.300676	15.174	5.64089e-11
GRMZM2G148807	GLR9	GShoot	5	48063972	5-48063972	-0.38348	6.69927e-16	0.300676	15.174	5.64089e-11
GRMZM2G148807	GLR9	GShoot	5	48063988	5-48063988	-0.246512	3.9182e-06	0.297297	5.40691	0.0840329
GRMZM2G148807	GLR9	GShoot	5	48063992	5-48063992	-0.246512	3.9182e-06	0.297297	5.40691	0.0840329
GRMZM2G148807	GLR9	GShoot	5	48063993	5-48063993	-0.246512	3.9182e-06	0.297297	5.40691	0.0840329
GRMZM2G148807	GLR9	GShoot	5	48064015	5-48064015	-0.38348	6.69927e-16	0.300676	15.174	5.64089e-11
GRMZM2G148807	GLR9	GShoot	5	48064540	5-48064540	-0.396758	1.43875e-16	0.297297	15.842	3.56933e-11
GRMZM2G148807	GLR9	GShoot	5	48064753	5-48064753	-0.200272	4.32051e-05	0.324324	4.36447	0.280742
GRMZM2G148807	GLR9	GShoot	5	48064760	5-48064760	-0.327794	3.53626e-12	0.381757	11.4515	1.13204e-07
GRMZM2G148807	GLR9	GShoot	5	48065025	5-48065025	0.275514	5.30034e-05	0.141892	4.2757	0.291546
GRMZM2G148807	GLR9	GShoot	5	48065054	5-48065054	-0.311649	3.42229e-12	0.361486	11.4657	1.0985e-07
GRMZM2G148807	GLR9	GShoot	5	48065073	5-48065073	-0.286069	4.96527e-10	0.337838	9.30406	1.48419e-05
GRMZM2G148807	GLR9	GShoot	5	48065088	5-48065088	-0.294206	3.58069e-11	0.418919	10.446	1.09077e-06
GRMZM2G148807	GLR9	GShoot	5	48065096	5-48065096	-0.359149	1.7234e-13	0.290541	12.7636	6.67941e-09
GRMZM2G148807	GLR9	GShoot	5	48065104	5-48065104	-0.361986	1.62222e-14	0.314189	13.7899	8.08179e-10
GRMZM2G148807	GLR9	GShoot	5	48065112	5-48065112	-0.363677	7.14235e-14	0.297297	13.1462	2.98074e-09
GRMZM2G148807	GLR9	GShoot	5	48065144	5-48065144	-0.378487	1.77879e-14	0.287162	13.7499	8.78853e-10
GRMZM2G148807	GLR9	GShoot	5	48065238	5-48065238	-0.355606	8.69829e-14	0.304054	13.0606	3.59247e-09
GRMZM2G148807	GLR9	GShoot	5	48065254	5-48065254	-0.375611	3.39717e-14	0.287162	13.4689	1.5128e-09
GRMZM2G148807	GLR9	GShoot	5	48065283	5-48065283	-0.363305	4.512e-14	0.307432	13.3456	1.96024e-09
GRMZM2G148807	GLR9	GShoot	5	48065295	5-48065295	-0.380686	1.43891e-14	0.287162	13.842	7.244e-10
GRMZM2G148807	GLR9	GShoot	5	48065313	5-48065313	-0.373994	4.09902e-15	0.304054	14.3873	2.39075e-10
GRMZM2G148807	GLR9	GShoot	5	48065327	5-48065327	-0.357727	1.49548e-13	0.300676	12.8252	5.92082e-09
GRMZM2G148807	GLR9	GShoot	5	48065419	5-48065419	-0.387503	8.09533e-16	0.300676	15.0918	6.51802e-11
GRMZM2G148807	GLR9	GShoot	5	48065422	5-48065422	-0.387503	8.09533e-16	0.304054	15.0918	6.51802e-11
GRMZM2G148807	GLR9	GShoot	5	48065429	5-48065429	-0.361718	1.83148e-14	0.314189	13.7372	8.9747e-10
GRMZM2G148807	GLR9	GShoot	5	48065474	5-48065474	-0.387503	8.09533e-16	0.300676	15.0918	6.51802e-11
GRMZM2G148807	GLR9	GShoot	5	48065483	5-48065483	-0.221028	7.28852e-07	0.422297	6.13736	0.0194522
GRMZM2G148807	GLR9	GShoot	5	48065746	5-48065746	-0.243551	6.69096e-06	0.290541	5.17451	0.119396
GRMZM2G148807	GLR9	GShoot	5	48065957	5-48065957	-0.249179	1.20759e-06	0.317568	5.91808	0.0313543
GRMZM2G148807	GLR9	GShoot	5	48066057	5-48066057	-0.200048	1.40088e-05	0.442568	4.8536	0.180493
GRMZM2G148807	GLR9	GShoot	5	48066478	5-48066478	-0.380733	2.4715e-15	0.300676	14.607	1.51932e-10
GRMZM2G148807	GLR9	GShoot	5	48066813	5-48066813	-0.350534	4.5189e-13	0.344595	12.345	1.62255e-08
GRMZM2G148807	GLR9	GShoot	5	48067056	5-48067056	-0.385786	5.14934e-16	0.304054	15.2882	4.52711e-11
GRMZM2G148807	GLR9	GShoot	5	48067094	5-48067094	-0.180979	5.33253e-05	0.449324	4.27307	0.291546
GRMZM2G148807	GLR9	GShoot	5	48067690	5-48067690	0.274447	7.73735e-05	0.138514	4.11141	0.315939
GRMZM2G148807	GLR9	GShoot	5	48067864	5-48067864	0.275514	5.30034e-05	0.141892	4.2757	0.291546
GRMZM2G148807	GLR9	GShoot	5	48067925	5-48067925	-0.393664	3.5084e-16	0.300676	15.4549	3.56933e-11
GRMZM2G148807	GLR9	GShoot	5	48068000	5-48068000	-0.39062	3.834e-16	0.300676	15.4163	3.56933e-11
GRMZM2G148807	GLR9	GShoot	5	48068067	5-48068067	-0.33689	6.9208e-13	0.378378	12.1598	2.41251e-08
GRMZM2G148807	GLR9	GShoot	5	48068136	5-48068136	-0.339686	1.55347e-12	0.347973	11.8087	5.10281e-08
GRMZM2G148807	GLR9	GShoot	5	48068413	5-48068413	0.29478	1.68784e-05	0.138514	4.77267	0.200705
GRMZM2G148807	GLR9	GShoot	5	48068511	5-48068511	-0.246311	2.06771e-08	0.425676	7.68451	0.000590043
GRMZM2G148807	GLR9	GShoot	5	48068690	5-48068690	-0.229571	2.6178e-07	0.469595	6.58206	0.007237
GRMZM2G148807	GLR9	GShoot	5	48068739	5-48068739	-0.347117	4.89548e-13	0.317568	12.3102	1.74206e-08
GRMZM2G148807	GLR9	GShoot	5	48068752	5-48068752	-0.347117	4.89548e-13	0.317568	12.3102	1.74206e-08
GRMZM2G148807	GLR9	GShoot	5	48068754	5-48068754	-0.34518	5.31251e-13	0.331081	12.2747	1.8765e-08
GRMZM2G148807	GLR9	GShoot	5	48069435	5-48069435	-0.253427	4.94511e-05	0.172297	4.30582	0.287931
GRMZM2G148807	GLR9	GShoot	5	48069471	5-48069471	-0.261774	2.1036e-05	0.175676	4.67704	0.22278
GRMZM2G148807	GLR9	GShoot	5	48069507	5-48069507	-0.257078	7.81405e-05	0.152027	4.10712	0.315939
GRMZM2G148807	GLR9	GShoot	5	48069514	5-48069514	-0.255327	9.33596e-05	0.158784	4.02984	0.323383
GRMZM2G148807	GLR9	GShoot	5	48069527	5-48069527	-0.264605	3.89752e-05	0.162162	4.40921	0.280742
GRMZM2G148807	GLR9	GShoot	5	48069538	5-48069538	-0.264605	3.89752e-05	0.162162	4.40921	0.280742
GRMZM2G148807	GLR9	GShoot	5	48069541	5-48069541	-0.258628	3.72876e-05	0.172297	4.42844	0.278284
GRMZM2G148807	GLR9	GShoot	5	48069544	5-48069544	-0.265268	2.35935e-05	0.172297	4.62721	0.235682
GRMZM2G148807	GLR9	GShoot	5	48069701	5-48069701	-0.292264	1.41919e-05	0.118243	4.84796	0.181629
GRMZM2G148807	GLR9	GShoot	5	48069866	5-48069866	-0.387213	5.4104e-16	0.304054	15.2668	4.7392e-11
GRMZM2G148807	GLR9	GShoot	5	48069873	5-48069873	-0.39062	3.834e-16	0.300676	15.4163	3.56933e-11
GRMZM2G148807	GLR9	GShoot	5	48069876	5-48069876	-0.39062	3.834e-16	0.300676	15.4163	3.56933e-11
GRMZM2G148807	GLR9	GShoot	5	48070607	5-48070607	-0.448061	8.30448e-09	0.108108	8.08069	0.000238114
GRMZM2G148807	GLR9	GShoot	5	48072748	5-48072748	-0.361482	3.85387e-14	0.307432	13.4141	1.70034e-09
GRMZM2G148807	GLR9	GShoot	5	48073047	5-48073047	-0.360472	4.56589e-14	0.331081	13.3405	1.96024e-09
GRMZM2G148807	GLR9	GShoot	5	48073051	5-48073051	-0.360472	4.56589e-14	0.331081	13.3405	1.96024e-09
GRMZM2G148807	GLR9	GShoot	5	48076147	5-48076147	-0.39062	3.834e-16	0.300676	15.4163	3.56933e-11
GRMZM2G148807	GLR9	GShoot	5	48076201	5-48076201	0.270457	4.07015e-05	0.148649	4.39039	0.280742
GRMZM2G148807	GLR9	GShoot	5	48076262	5-48076262	-0.312407	2.10051e-11	0.344595	10.6777	6.46462e-07
GRMZM2G148807	GLR9	GShoot	5	48076275	5-48076275	-0.268581	2.74398e-09	0.364865	8.56162	8.02167e-05
GRMZM2G148807	GLR9	GShoot	5	48077239	5-48077239	-0.239077	6.44394e-06	0.304054	5.19085	0.116298
GRMZM2G148807	GLR9	GShoot	5	48077280	5-48077280	-0.244128	2.32379e-06	0.317568	5.6338	0.0549647
GRMZM2G148807	GLR9	GShoot	5	48079071	5-48079071	-0.379819	4.58403e-16	0.331081	15.3388	4.10558e-11
GRMZM2G148807	GLR9	GShoot	5	48079349	5-48079349	-0.252296	1.08e-06	0.307432	5.96657	0.0282874
GRMZM2G148807	GLR9	GShoot	5	48079885	5-48079885	-0.37871	1.34887e-15	0.307432	14.87	8.78906e-11
GRMZM2G148807	GLR9	GShoot	5	48080109	5-48080109	-0.338767	6.30634e-13	0.341216	12.2002	2.21772e-08
GRMZM2G148807	GLR9	GShoot	5	48080128	5-48080128	-0.335925	7.5475e-06	0.108108	5.1222	0.12901
GRMZM2G148807	GLR9	GShoot	5	48088153	5-48088153	0.275514	5.30034e-05	0.141892	4.2757	0.291546
GRMZM2G148807	GLR9	GShoot	5	48090115	5-48090115	-0.221511	7.2495e-06	0.307432	5.13969	0.125441
GRMZM2G148807	GLR9	GShoot	5	48091571	5-48091571	0.262996	5.60564e-07	0.260135	6.25137	0.0151811
GRMZM2G148807	GLR9	GShoot	5	48091577	5-48091577	0.285968	5.11913e-05	0.135135	4.2908	0.29084
GRMZM2G148807	GLR9	GShoot	5	48091636	5-48091636	-0.307381	3.29406e-11	0.381757	10.4823	1.00474e-06
GRMZM2G148807	GLR9	GShoot	5	48092153	5-48092153	-0.395812	3.05836e-17	0.310811	16.5145	3.56933e-11
GRMZM2G148807	GLR9	GShoot	5	48092548	5-48092548	-0.382905	1.01533e-15	0.304054	14.9934	7.58744e-11
GRMZM2G148807	GLR9	GShoot	5	48092555	5-48092555	-0.235033	8.71806e-06	0.300676	5.05958	0.140036
GRMZM2G148807	GLR9	GShoot	5	48093001	5-48093001	-0.333156	3.27738e-12	0.381757	11.4845	1.0534e-07
GRMZM2G148807	GLR9	GShoot	5	48093252	5-48093252	-0.350906	1.71558e-13	0.347973	12.7656	6.65992e-09
GRMZM2G148807	GLR9	L3Base	5	47984314	5-47984314	0.24293	2.61229e-05	0.182432	4.58298	0.100999
GRMZM2G148807	GLR9	L3Base	5	47985594	5-47985594	-0.234086	1.15177e-06	0.422297	5.93863	0.0105689
GRMZM2G148807	GLR9	L3Base	5	47986912	5-47986912	-0.266835	2.7538e-08	0.415541	7.56007	0.000632587
GRMZM2G148807	GLR9	L3Base	5	47987765	5-47987765	-0.266835	2.7538e-08	0.415541	7.56007	0.000632587
GRMZM2G148807	GLR9	L3Base	5	47987934	5-47987934	-0.194051	3.80324e-05	0.486486	4.41985	0.138239
GRMZM2G148807	GLR9	L3Base	5	47988137	5-47988137	-0.223538	9.98952e-06	0.415541	5.00046	0.0431506
GRMZM2G148807	GLR9	L3Base	5	47988247	5-47988247	-0.266835	2.7538e-08	0.415541	7.56007	0.000632587
GRMZM2G148807	GLR9	L3Base	5	47988270	5-47988270	-0.223538	9.98952e-06	0.412162	5.00046	0.0431506
GRMZM2G148807	GLR9	L3Base	5	47988358	5-47988358	-0.223538	9.98952e-06	0.418919	5.00046	0.0431506
GRMZM2G148807	GLR9	L3Base	5	47988391	5-47988391	-0.266835	2.7538e-08	0.415541	7.56007	0.000632587
GRMZM2G148807	GLR9	L3Base	5	47988416	5-47988416	-0.362475	5.5923e-05	0.0810811	4.25241	0.183796
GRMZM2G148807	GLR9	L3Base	5	47988508	5-47988508	-0.223538	9.98952e-06	0.415541	5.00046	0.0431506
GRMZM2G148807	GLR9	L3Base	5	47988524	5-47988524	-0.223538	9.98952e-06	0.415541	5.00046	0.0431506
GRMZM2G148807	GLR9	L3Base	5	47988552	5-47988552	-0.27045	1.06492e-08	0.418919	7.97268	0.0002759
GRMZM2G148807	GLR9	L3Base	5	47988616	5-47988616	-0.266523	1.92401e-08	0.415541	7.71579	0.000485329
GRMZM2G148807	GLR9	L3Base	5	47988638	5-47988638	-0.267508	1.80745e-08	0.412162	7.74293	0.000458346
GRMZM2G148807	GLR9	L3Base	5	47988883	5-47988883	-0.221027	1.45629e-05	0.412162	4.83675	0.0601841
GRMZM2G148807	GLR9	L3Base	5	47988951	5-47988951	-0.230146	5.16697e-06	0.391892	5.28676	0.0246035
GRMZM2G148807	GLR9	L3Base	5	47989129	5-47989129	-0.253976	2.13551e-07	0.391892	6.6705	0.00388341
GRMZM2G148807	GLR9	L3Base	5	47989235	5-47989235	-0.266835	2.7538e-08	0.412162	7.56007	0.000632587
GRMZM2G148807	GLR9	L3Base	5	47989307	5-47989307	-0.223538	9.98952e-06	0.415541	5.00046	0.0431506
GRMZM2G148807	GLR9	L3Base	5	47989365	5-47989365	-0.223538	9.98952e-06	0.415541	5.00046	0.0431506
GRMZM2G148807	GLR9	L3Base	5	47989418	5-47989418	-0.261949	5.65777e-08	0.415541	7.24735	0.0012037
GRMZM2G148807	GLR9	L3Base	5	47989433	5-47989433	-0.261949	5.65777e-08	0.415541	7.24735	0.0012037
GRMZM2G148807	GLR9	L3Base	5	47989438	5-47989438	-0.261949	5.65777e-08	0.415541	7.24735	0.0012037
GRMZM2G148807	GLR9	L3Base	5	47989489	5-47989489	-0.219008	1.47477e-05	0.408784	4.83128	0.0608044
GRMZM2G148807	GLR9	L3Base	5	47989499	5-47989499	-0.219008	1.47477e-05	0.408784	4.83128	0.0608044
GRMZM2G148807	GLR9	L3Base	5	47989601	5-47989601	-0.266835	2.7538e-08	0.418919	7.56007	0.000632587
GRMZM2G148807	GLR9	L3Base	5	47989643	5-47989643	-0.223538	9.98952e-06	0.412162	5.00046	0.0431506
GRMZM2G148807	GLR9	L3Base	5	47989668	5-47989668	-0.266835	2.7538e-08	0.418919	7.56007	0.000632587
GRMZM2G148807	GLR9	L3Base	5	47989746	5-47989746	-0.223538	9.98952e-06	0.415541	5.00046	0.0431506
GRMZM2G148807	GLR9	L3Base	5	47989820	5-47989820	-0.208348	3.46926e-05	0.412162	4.45976	0.128007
GRMZM2G148807	GLR9	L3Base	5	47989842	5-47989842	-0.208348	3.46926e-05	0.412162	4.45976	0.128007
GRMZM2G148807	GLR9	L3Base	5	47990050	5-47990050	-0.265141	3.14928e-08	0.418919	7.50179	0.000709128
GRMZM2G148807	GLR9	L3Base	5	47990125	5-47990125	-0.223538	9.98952e-06	0.415541	5.00046	0.0431506
GRMZM2G148807	GLR9	L3Base	5	47990151	5-47990151	-0.266835	2.7538e-08	0.412162	7.56007	0.000632587
GRMZM2G148807	GLR9	L3Base	5	47990355	5-47990355	-0.262975	3.64641e-08	0.418919	7.43813	0.000808881
GRMZM2G148807	GLR9	L3Base	5	47990484	5-47990484	-0.223538	9.98952e-06	0.415541	5.00046	0.0431506
GRMZM2G148807	GLR9	L3Base	5	47990501	5-47990501	-0.266835	2.7538e-08	0.412162	7.56007	0.000632587
GRMZM2G148807	GLR9	L3Base	5	47990544	5-47990544	-0.223538	9.98952e-06	0.418919	5.00046	0.0431506
GRMZM2G148807	GLR9	L3Base	5	47990582	5-47990582	-0.223538	9.98952e-06	0.418919	5.00046	0.0431506
GRMZM2G148807	GLR9	L3Base	5	47990637	5-47990637	-0.266835	2.7538e-08	0.412162	7.56007	0.000632587
GRMZM2G148807	GLR9	L3Base	5	47990648	5-47990648	-0.223538	9.98952e-06	0.418919	5.00046	0.0431506
GRMZM2G148807	GLR9	L3Base	5	47990707	5-47990707	-0.225688	8.53355e-06	0.412162	5.06887	0.0379867
GRMZM2G148807	GLR9	L3Base	5	47990858	5-47990858	-0.266835	2.7538e-08	0.412162	7.56007	0.000632587
GRMZM2G148807	GLR9	L3Base	5	47990892	5-47990892	-0.273228	1.43051e-08	0.415541	7.84451	0.000365471
GRMZM2G148807	GLR9	L3Base	5	47990907	5-47990907	-0.266835	2.7538e-08	0.412162	7.56007	0.000632587
GRMZM2G148807	GLR9	L3Base	5	47992127	5-47992127	-0.212239	8.28691e-05	0.253378	4.08161	0.238554
GRMZM2G148807	GLR9	L3Base	5	47992327	5-47992327	-0.291279	3.22221e-07	0.185811	6.49185	0.00553545
GRMZM2G148807	GLR9	L3Base	5	47992473	5-47992473	-0.213234	8.06812e-05	0.22973	4.09323	0.234046
GRMZM2G148807	GLR9	L3Base	5	47992726	5-47992726	-0.260128	2.58391e-06	0.236486	5.58772	0.014474
GRMZM2G148807	GLR9	L3Base	5	47992901	5-47992901	-0.22442	2.317e-05	0.243243	4.63507	0.0906677
GRMZM2G148807	GLR9	L3Base	5	47992908	5-47992908	-0.237574	2.07196e-05	0.219595	4.68362	0.0822772
GRMZM2G148807	GLR9	L3Base	5	47993297	5-47993297	-0.297621	1.74607e-08	0.253378	7.75794	0.00044372
GRMZM2G148807	GLR9	L3Base	5	47993334	5-47993334	-0.290372	9.40562e-08	0.246622	7.02661	0.00190126
GRMZM2G148807	GLR9	L3Base	5	47993360	5-47993360	-0.21699	5.82613e-05	0.243243	4.23462	0.187537
GRMZM2G148807	GLR9	L3Base	5	47993653	5-47993653	-0.249777	8.69316e-06	0.219595	5.06082	0.0385823
GRMZM2G148807	GLR9	L3Base	5	47993772	5-47993772	-0.219387	6.42158e-06	0.287162	5.19236	0.0295935
GRMZM2G148807	GLR9	L3Base	5	47993815	5-47993815	-0.251086	2.44402e-06	0.243243	5.6119	0.0138481
GRMZM2G148807	GLR9	L3Base	5	47993927	5-47993927	-0.288601	6.63971e-07	0.195946	6.17785	0.00916134
GRMZM2G148807	GLR9	L3Base	5	47994519	5-47994519	-0.262807	1.54682e-07	0.287162	6.81056	0.002938
GRMZM2G148807	GLR9	L3Base	5	47994936	5-47994936	-0.222074	2.04928e-05	0.253378	4.6884	0.0815388
GRMZM2G148807	GLR9	L3Base	5	47995398	5-47995398	-0.269769	3.33968e-07	0.253378	6.47629	0.00567609
GRMZM2G148807	GLR9	L3Base	5	47995566	5-47995566	-0.240568	4.30681e-06	0.256757	5.36584	0.0210012
GRMZM2G148807	GLR9	L3Base	5	47996501	5-47996501	-0.266835	2.7538e-08	0.415541	7.56007	0.000632587
GRMZM2G148807	GLR9	L3Base	5	47996524	5-47996524	-0.266835	2.7538e-08	0.415541	7.56007	0.000632587
GRMZM2G148807	GLR9	L3Base	5	47996610	5-47996610	-0.25982	6.20695e-08	0.418919	7.20712	0.00131469
GRMZM2G148807	GLR9	L3Base	5	47996783	5-47996783	-0.223538	9.98952e-06	0.418919	5.00046	0.0431506
GRMZM2G148807	GLR9	L3Base	5	47996821	5-47996821	-0.224852	7.59078e-06	0.304054	5.11971	0.0341975
GRMZM2G148807	GLR9	L3Base	5	47996930	5-47996930	-0.229485	7.75629e-05	0.168919	4.11035	0.228393
GRMZM2G148807	GLR9	L3Base	5	47997043	5-47997043	-0.253808	1.08258e-07	0.422297	6.96554	0.00213993
GRMZM2G148807	GLR9	L3Base	5	47997062	5-47997062	-0.253808	1.08258e-07	0.422297	6.96554	0.00213993
GRMZM2G148807	GLR9	L3Base	5	47997113	5-47997113	-0.24362	3.18149e-07	0.496622	6.49737	0.00548519
GRMZM2G148807	GLR9	L3Base	5	47997330	5-47997330	-0.24345	3.08989e-07	0.425676	6.51006	0.00536206
GRMZM2G148807	GLR9	L3Base	5	47997635	5-47997635	-0.226681	5.95079e-06	0.418919	5.22543	0.0277339
GRMZM2G148807	GLR9	L3Base	5	47997720	5-47997720	-0.226681	5.95079e-06	0.422297	5.22543	0.0277339
GRMZM2G148807	GLR9	L3Base	5	47997799	5-47997799	-0.223538	9.98952e-06	0.418919	5.00046	0.0431506
GRMZM2G148807	GLR9	L3Base	5	47997840	5-47997840	-0.362475	5.5923e-05	0.0810811	4.25241	0.183796
GRMZM2G148807	GLR9	L3Base	5	47997864	5-47997864	-0.223538	9.98952e-06	0.418919	5.00046	0.0431506
GRMZM2G148807	GLR9	L3Base	5	47997871	5-47997871	-0.266579	3.13872e-08	0.412162	7.50325	0.000707416
GRMZM2G148807	GLR9	L3Base	5	47997931	5-47997931	-0.260587	4.77033e-08	0.408784	7.32145	0.00102862
GRMZM2G148807	GLR9	L3Base	5	47997948	5-47997948	-0.259006	7.63267e-08	0.408784	7.11732	0.00158715
GRMZM2G148807	GLR9	L3Base	5	47997949	5-47997949	-0.239844	2.43115e-06	0.415541	5.61419	0.0137928
GRMZM2G148807	GLR9	L3Base	5	47997978	5-47997978	-0.248395	1.80671e-07	0.408784	6.74311	0.0033727
GRMZM2G148807	GLR9	L3Base	5	47998113	5-47998113	-0.264881	3.03512e-08	0.408784	7.51782	0.000686007
GRMZM2G148807	GLR9	L3Base	5	47998150	5-47998150	-0.223538	9.98952e-06	0.418919	5.00046	0.0431506
GRMZM2G148807	GLR9	L3Base	5	47998171	5-47998171	-0.266835	2.7538e-08	0.412162	7.56007	0.000632587
GRMZM2G148807	GLR9	L3Base	5	47998246	5-47998246	-0.223538	9.98952e-06	0.418919	5.00046	0.0431506
GRMZM2G148807	GLR9	L3Base	5	47998316	5-47998316	-0.223538	9.98952e-06	0.418919	5.00046	0.0431506
GRMZM2G148807	GLR9	L3Base	5	47998354	5-47998354	-0.254629	1.21291e-07	0.415541	6.91617	0.00236001
GRMZM2G148807	GLR9	L3Base	5	47998357	5-47998357	-0.254629	1.21291e-07	0.415541	6.91617	0.00236001
GRMZM2G148807	GLR9	L3Base	5	47998490	5-47998490	-0.218994	1.57742e-05	0.412162	4.80205	0.0645688
GRMZM2G148807	GLR9	L3Base	5	47998587	5-47998587	-0.223538	9.98952e-06	0.415541	5.00046	0.0431506
GRMZM2G148807	GLR9	L3Base	5	47998622	5-47998622	-0.362475	5.5923e-05	0.0810811	4.25241	0.183796
GRMZM2G148807	GLR9	L3Base	5	47998628	5-47998628	-0.216772	1.89273e-05	0.418919	4.72291	0.0759164
GRMZM2G148807	GLR9	L3Base	5	47998644	5-47998644	-0.266835	2.7538e-08	0.415541	7.56007	0.000632587
GRMZM2G148807	GLR9	L3Base	5	47998679	5-47998679	-0.223538	9.98952e-06	0.415541	5.00046	0.0431506
GRMZM2G148807	GLR9	L3Base	5	47998692	5-47998692	-0.223538	9.98952e-06	0.415541	5.00046	0.0431506
GRMZM2G148807	GLR9	L3Base	5	47998697	5-47998697	-0.223538	9.98952e-06	0.415541	5.00046	0.0431506
GRMZM2G148807	GLR9	L3Base	5	47998705	5-47998705	-0.222629	1.11731e-05	0.412162	4.95183	0.0474069
GRMZM2G148807	GLR9	L3Base	5	47998708	5-47998708	-0.265646	3.23122e-08	0.418919	7.49063	0.000722814
GRMZM2G148807	GLR9	L3Base	5	48000607	5-48000607	-0.362475	5.5923e-05	0.0810811	4.25241	0.183796
GRMZM2G148807	GLR9	L3Base	5	48003922	5-48003922	0.296323	2.24132e-06	0.155405	5.6495	0.0129907
GRMZM2G148807	GLR9	L3Base	5	48005586	5-48005586	0.387664	7.30394e-09	0.131757	8.13644	0.000193423
GRMZM2G148807	GLR9	L3Base	5	48007679	5-48007679	-0.367492	2.70277e-05	0.0844595	4.56819	0.10396
GRMZM2G148807	GLR9	L3Base	5	48008973	5-48008973	-0.256822	9.97278e-08	0.418919	7.00118	0.00200404
GRMZM2G148807	GLR9	L3Base	5	48010228	5-48010228	-0.230735	5.89295e-06	0.415541	5.22967	0.0275533
GRMZM2G148807	GLR9	L3Base	5	48010235	5-48010235	-0.230735	5.89295e-06	0.415541	5.22967	0.0275533
GRMZM2G148807	GLR9	L3Base	5	48010245	5-48010245	-0.214481	1.01559e-05	0.462838	4.99328	0.0437664
GRMZM2G148807	GLR9	L3Base	5	48010252	5-48010252	-0.238162	3.33024e-06	0.412162	5.47752	0.01765
GRMZM2G148807	GLR9	L3Base	5	48010256	5-48010256	-0.230735	5.89295e-06	0.415541	5.22967	0.0275533
GRMZM2G148807	GLR9	L3Base	5	48010270	5-48010270	-0.238162	3.33024e-06	0.412162	5.47752	0.01765
GRMZM2G148807	GLR9	L3Base	5	48010465	5-48010465	-0.232027	4.33654e-06	0.375	5.36286	0.0211332
GRMZM2G148807	GLR9	L3Base	5	48010506	5-48010506	-0.214845	2.06552e-05	0.39527	4.68497	0.0820487
GRMZM2G148807	GLR9	L3Base	5	48010619	5-48010619	-0.221657	1.10445e-05	0.398649	4.95685	0.0469444
GRMZM2G148807	GLR9	L3Base	5	48010721	5-48010721	-0.236976	9.10249e-07	0.459459	6.04084	0.0098851
GRMZM2G148807	GLR9	L3Base	5	48010946	5-48010946	-0.266835	2.7538e-08	0.415541	7.56007	0.000632587
GRMZM2G148807	GLR9	L3Base	5	48010947	5-48010947	-0.267508	1.80745e-08	0.412162	7.74293	0.000458346
GRMZM2G148807	GLR9	L3Base	5	48011040	5-48011040	-0.214873	2.19038e-05	0.415541	4.65948	0.0864057
GRMZM2G148807	GLR9	L3Base	5	48011118	5-48011118	-0.223538	9.98952e-06	0.418919	5.00046	0.0431506
GRMZM2G148807	GLR9	L3Base	5	48012678	5-48012678	-0.244216	2.62059e-05	0.172297	4.5816	0.101255
GRMZM2G148807	GLR9	L3Base	5	48014719	5-48014719	-0.25059	7.39398e-06	0.189189	5.13112	0.0334432
GRMZM2G148807	GLR9	L3Base	5	48014913	5-48014913	-0.216345	7.41376e-05	0.219595	4.12996	0.220616
GRMZM2G148807	GLR9	L3Base	5	48016296	5-48016296	-0.216769	3.12024e-05	0.25	4.50581	0.116915
GRMZM2G148807	GLR9	L3Base	5	48016316	5-48016316	-0.245649	2.63458e-07	0.310811	6.57929	0.00464612
GRMZM2G148807	GLR9	L3Base	5	48016319	5-48016319	-0.225263	8.13331e-06	0.304054	5.08973	0.036363
GRMZM2G148807	GLR9	L3Base	5	48016510	5-48016510	-0.259912	5.1327e-08	0.422297	7.28965	0.00109981
GRMZM2G148807	GLR9	L3Base	5	48016539	5-48016539	-0.216662	1.60755e-05	0.415541	4.79384	0.0656224
GRMZM2G148807	GLR9	L3Base	5	48016546	5-48016546	-0.216662	1.60755e-05	0.415541	4.79384	0.0656224
GRMZM2G148807	GLR9	L3Base	5	48016571	5-48016571	-0.247902	1.34261e-07	0.435811	6.87205	0.00259129
GRMZM2G148807	GLR9	L3Base	5	48016878	5-48016878	-0.266835	2.7538e-08	0.415541	7.56007	0.000632587
GRMZM2G148807	GLR9	L3Base	5	48016896	5-48016896	-0.266835	2.7538e-08	0.415541	7.56007	0.000632587
GRMZM2G148807	GLR9	L3Base	5	48016935	5-48016935	-0.266835	2.7538e-08	0.415541	7.56007	0.000632587
GRMZM2G148807	GLR9	L3Base	5	48016966	5-48016966	-0.266835	2.7538e-08	0.415541	7.56007	0.000632587
GRMZM2G148807	GLR9	L3Base	5	48016978	5-48016978	-0.266835	2.7538e-08	0.415541	7.56007	0.000632587
GRMZM2G148807	GLR9	L3Base	5	48016997	5-48016997	-0.266835	2.7538e-08	0.415541	7.56007	0.000632587
GRMZM2G148807	GLR9	L3Base	5	48016999	5-48016999	-0.266835	2.7538e-08	0.415541	7.56007	0.000632587
GRMZM2G148807	GLR9	L3Base	5	48017008	5-48017008	-0.266835	2.7538e-08	0.415541	7.56007	0.000632587
GRMZM2G148807	GLR9	L3Base	5	48017566	5-48017566	-0.239086	5.10472e-07	0.435811	6.29203	0.00782001
GRMZM2G148807	GLR9	L3Base	5	48018154	5-48018154	-0.362475	5.5923e-05	0.0810811	4.25241	0.183796
GRMZM2G148807	GLR9	L3Base	5	48018334	5-48018334	-0.246483	2.0123e-07	0.483108	6.69631	0.00368457
GRMZM2G148807	GLR9	L3Base	5	48018962	5-48018962	0.231588	7.3288e-05	0.175676	4.13497	0.218959
GRMZM2G148807	GLR9	L3Base	5	48019238	5-48019238	0.276418	1.91166e-06	0.168919	5.71859	0.0116161
GRMZM2G148807	GLR9	L3Base	5	48020857	5-48020857	-0.362475	5.5923e-05	0.0810811	4.25241	0.183796
GRMZM2G148807	GLR9	L3Base	5	48020998	5-48020998	-0.273028	1.2119e-08	0.422297	7.91653	0.000312222
GRMZM2G148807	GLR9	L3Base	5	48021142	5-48021142	-0.240883	1.43935e-07	0.496622	6.84183	0.00275137
GRMZM2G148807	GLR9	L3Base	5	48022697	5-48022697	-0.327482	6.72367e-05	0.097973	4.17239	0.205383
GRMZM2G148807	GLR9	L3Base	5	48023849	5-48023849	-0.22213	3.93846e-06	0.445946	5.40467	0.0200672
GRMZM2G148807	GLR9	L3Base	5	48023951	5-48023951	0.279944	9.89002e-06	0.138514	5.0048	0.0430552
GRMZM2G148807	GLR9	L3Base	5	48025454	5-48025454	-0.346659	3.97188e-05	0.097973	4.401	0.143108
GRMZM2G148807	GLR9	L3Base	5	48025733	5-48025733	-0.362475	5.5923e-05	0.0810811	4.25241	0.183796
GRMZM2G148807	GLR9	L3Base	5	48026352	5-48026352	0.260282	2.46459e-05	0.158784	4.60825	0.0958627
GRMZM2G148807	GLR9	L3Base	5	48027689	5-48027689	-0.27691	9.34373e-09	0.412162	8.02948	0.000246078
GRMZM2G148807	GLR9	L3Base	5	48029189	5-48029189	-0.347713	7.18008e-05	0.0844595	4.14387	0.215513
GRMZM2G148807	GLR9	L3Base	5	48029758	5-48029758	0.253923	1.92337e-05	0.172297	4.71594	0.0769903
GRMZM2G148807	GLR9	L3Base	5	48030556	5-48030556	-0.362475	5.5923e-05	0.0810811	4.25241	0.183796
GRMZM2G148807	GLR9	L3Base	5	48030833	5-48030833	-0.223538	9.98952e-06	0.415541	5.00046	0.0431506
GRMZM2G148807	GLR9	L3Base	5	48030900	5-48030900	-0.262583	4.09653e-08	0.415541	7.38758	0.000902036
GRMZM2G148807	GLR9	L3Base	5	48030938	5-48030938	-0.265646	3.23122e-08	0.422297	7.49063	0.000722814
GRMZM2G148807	GLR9	L3Base	5	48030941	5-48030941	-0.265646	3.23122e-08	0.422297	7.49063	0.000722814
GRMZM2G148807	GLR9	L3Base	5	48030946	5-48030946	-0.265646	3.23122e-08	0.422297	7.49063	0.000722814
GRMZM2G148807	GLR9	L3Base	5	48030961	5-48030961	-0.222629	1.11731e-05	0.412162	4.95183	0.0474069
GRMZM2G148807	GLR9	L3Base	5	48030968	5-48030968	-0.265646	3.23122e-08	0.418919	7.49063	0.000722814
GRMZM2G148807	GLR9	L3Base	5	48031041	5-48031041	-0.206986	4.56472e-05	0.388514	4.34059	0.159703
GRMZM2G148807	GLR9	L3Base	5	48031086	5-48031086	-0.265646	3.23122e-08	0.418919	7.49063	0.000722814
GRMZM2G148807	GLR9	L3Base	5	48031088	5-48031088	-0.222629	1.11731e-05	0.412162	4.95183	0.0474069
GRMZM2G148807	GLR9	L3Base	5	48031177	5-48031177	-0.266835	2.7538e-08	0.415541	7.56007	0.000632587
GRMZM2G148807	GLR9	L3Base	5	48031188	5-48031188	-0.266835	2.7538e-08	0.415541	7.56007	0.000632587
GRMZM2G148807	GLR9	L3Base	5	48031197	5-48031197	-0.266835	2.7538e-08	0.415541	7.56007	0.000632587
GRMZM2G148807	GLR9	L3Base	5	48031227	5-48031227	-0.260938	5.19623e-08	0.422297	7.28431	0.00111144
GRMZM2G148807	GLR9	L3Base	5	48031233	5-48031233	-0.266835	2.7538e-08	0.418919	7.56007	0.000632587
GRMZM2G148807	GLR9	L3Base	5	48031234	5-48031234	-0.266835	2.7538e-08	0.418919	7.56007	0.000632587
GRMZM2G148807	GLR9	L3Base	5	48031236	5-48031236	-0.266835	2.7538e-08	0.418919	7.56007	0.000632587
GRMZM2G148807	GLR9	L3Base	5	48031247	5-48031247	-0.241189	1.81003e-06	0.418919	5.74231	0.0113362
GRMZM2G148807	GLR9	L3Base	5	48031248	5-48031248	-0.266835	2.7538e-08	0.418919	7.56007	0.000632587
GRMZM2G148807	GLR9	L3Base	5	48031252	5-48031252	-0.266835	2.7538e-08	0.418919	7.56007	0.000632587
GRMZM2G148807	GLR9	L3Base	5	48031261	5-48031261	-0.266835	2.7538e-08	0.418919	7.56007	0.000632587
GRMZM2G148807	GLR9	L3Base	5	48031272	5-48031272	-0.241189	1.81003e-06	0.418919	5.74231	0.0113362
GRMZM2G148807	GLR9	L3Base	5	48031324	5-48031324	-0.281498	2.78631e-09	0.408784	8.55497	7.52029e-05
GRMZM2G148807	GLR9	L3Base	5	48031329	5-48031329	-0.281498	2.78631e-09	0.408784	8.55497	7.52029e-05
GRMZM2G148807	GLR9	L3Base	5	48031397	5-48031397	-0.266835	2.7538e-08	0.412162	7.56007	0.000632587
GRMZM2G148807	GLR9	L3Base	5	48031443	5-48031443	-0.266835	2.7538e-08	0.412162	7.56007	0.000632587
GRMZM2G148807	GLR9	L3Base	5	48031510	5-48031510	-0.223538	9.98952e-06	0.415541	5.00046	0.0431506
GRMZM2G148807	GLR9	L3Base	5	48031530	5-48031530	-0.223538	9.98952e-06	0.415541	5.00046	0.0431506
GRMZM2G148807	GLR9	L3Base	5	48031614	5-48031614	-0.266835	2.7538e-08	0.415541	7.56007	0.000632587
GRMZM2G148807	GLR9	L3Base	5	48031656	5-48031656	-0.260653	4.56969e-08	0.412162	7.34011	0.000988922
GRMZM2G148807	GLR9	L3Base	5	48031675	5-48031675	-0.266835	2.7538e-08	0.415541	7.56007	0.000632587
GRMZM2G148807	GLR9	L3Base	5	48031949	5-48031949	-0.20401	5.46586e-05	0.378378	4.26234	0.183293
GRMZM2G148807	GLR9	L3Base	5	48031966	5-48031966	-0.262975	3.64641e-08	0.422297	7.43813	0.000808881
GRMZM2G148807	GLR9	L3Base	5	48032076	5-48032076	-0.199731	6.54933e-05	0.391892	4.1838	0.203107
GRMZM2G148807	GLR9	L3Base	5	48032130	5-48032130	-0.270182	1.91168e-08	0.412162	7.71859	0.000483144
GRMZM2G148807	GLR9	L3Base	5	48032212	5-48032212	-0.250319	1.14904e-07	0.452703	6.93966	0.00224951
GRMZM2G148807	GLR9	L3Base	5	48032213	5-48032213	-0.266279	2.54656e-08	0.415541	7.59405	0.000632587
GRMZM2G148807	GLR9	L3Base	5	48032245	5-48032245	-0.27105	1.71593e-08	0.408784	7.7655	0.000436527
GRMZM2G148807	GLR9	L3Base	5	48032322	5-48032322	-0.199731	6.54933e-05	0.39527	4.1838	0.203107
GRMZM2G148807	GLR9	L3Base	5	48032604	5-48032604	-0.223264	1.69855e-06	0.486486	5.76992	0.0113032
GRMZM2G148807	GLR9	L3Base	5	48032794	5-48032794	-0.222185	1.97303e-06	0.496622	5.70487	0.0118905
GRMZM2G148807	GLR9	L3Base	5	48032847	5-48032847	-0.245097	1.35322e-07	0.486486	6.86863	0.00260966
GRMZM2G148807	GLR9	L3Base	5	48032920	5-48032920	-0.233461	5.20075e-07	0.489865	6.28393	0.00790784
GRMZM2G148807	GLR9	L3Base	5	48032929	5-48032929	-0.233461	5.20075e-07	0.489865	6.28393	0.00790784
GRMZM2G148807	GLR9	L3Base	5	48032982	5-48032982	-0.207122	2.79571e-05	0.381757	4.55351	0.106592
GRMZM2G148807	GLR9	L3Base	5	48033000	5-48033000	-0.323263	7.41471e-12	0.368243	11.1299	2.14142e-07
GRMZM2G148807	GLR9	L3Base	5	48033093	5-48033093	-0.355573	1.10745e-13	0.341216	12.9557	3.30208e-09
GRMZM2G148807	GLR9	L3Base	5	48033243	5-48033243	-0.370761	1.01119e-14	0.341216	13.9952	3.08429e-10
GRMZM2G148807	GLR9	L3Base	5	48033547	5-48033547	-0.226716	1.03084e-06	0.466216	5.98681	0.0103585
GRMZM2G148807	GLR9	L3Base	5	48033844	5-48033844	-0.312218	3.33717e-11	0.39527	10.4766	9.48899e-07
GRMZM2G148807	GLR9	L3Base	5	48033997	5-48033997	-0.35341	1.05741e-13	0.358108	12.9758	3.15683e-09
GRMZM2G148807	GLR9	L3Base	5	48034403	5-48034403	-0.259076	1.47477e-06	0.297297	5.83128	0.0109956
GRMZM2G148807	GLR9	L3Base	5	48034440	5-48034440	-0.260779	1.32203e-06	0.293919	5.87876	0.0109956
GRMZM2G148807	GLR9	L3Base	5	48034502	5-48034502	-0.266925	5.60227e-07	0.297297	6.25164	0.00832101
GRMZM2G148807	GLR9	L3Base	5	48034598	5-48034598	-0.413736	4.00881e-19	0.337838	18.397	1.58191e-14
GRMZM2G148807	GLR9	L3Base	5	48034632	5-48034632	-0.413736	4.00881e-19	0.337838	18.397	1.58191e-14
GRMZM2G148807	GLR9	L3Base	5	48034660	5-48034660	-0.413736	4.00881e-19	0.337838	18.397	1.58191e-14
GRMZM2G148807	GLR9	L3Base	5	48034721	5-48034721	-0.257695	8.74031e-07	0.300676	6.05847	0.00962732
GRMZM2G148807	GLR9	L3Base	5	48034766	5-48034766	-0.413736	4.00881e-19	0.334459	18.397	1.58191e-14
GRMZM2G148807	GLR9	L3Base	5	48034784	5-48034784	-0.413736	4.00881e-19	0.334459	18.397	1.58191e-14
GRMZM2G148807	GLR9	L3Base	5	48034803	5-48034803	-0.413736	4.00881e-19	0.334459	18.397	1.58191e-14
GRMZM2G148807	GLR9	L3Base	5	48034809	5-48034809	-0.413736	4.00881e-19	0.334459	18.397	1.58191e-14
GRMZM2G148807	GLR9	L3Base	5	48034811	5-48034811	-0.266925	5.60227e-07	0.297297	6.25164	0.00832101
GRMZM2G148807	GLR9	L3Base	5	48034812	5-48034812	-0.413736	4.00881e-19	0.334459	18.397	1.58191e-14
GRMZM2G148807	GLR9	L3Base	5	48034814	5-48034814	-0.445905	4.06848e-21	0.297297	20.3906	3.75639e-16
GRMZM2G148807	GLR9	L3Base	5	48034833	5-48034833	-0.266925	5.60227e-07	0.297297	6.25164	0.00832101
GRMZM2G148807	GLR9	L3Base	5	48034847	5-48034847	-0.445905	4.06848e-21	0.297297	20.3906	3.75639e-16
GRMZM2G148807	GLR9	L3Base	5	48034860	5-48034860	-0.266925	5.60227e-07	0.297297	6.25164	0.00832101
GRMZM2G148807	GLR9	L3Base	5	48034868	5-48034868	-0.445905	4.06848e-21	0.297297	20.3906	3.75639e-16
GRMZM2G148807	GLR9	L3Base	5	48034890	5-48034890	-0.266925	5.60227e-07	0.297297	6.25164	0.00832101
GRMZM2G148807	GLR9	L3Base	5	48034927	5-48034927	-0.413736	4.00881e-19	0.337838	18.397	1.58191e-14
GRMZM2G148807	GLR9	L3Base	5	48034928	5-48034928	-0.413736	4.00881e-19	0.337838	18.397	1.58191e-14
GRMZM2G148807	GLR9	L3Base	5	48035072	5-48035072	-0.445905	4.06848e-21	0.300676	20.3906	3.75639e-16
GRMZM2G148807	GLR9	L3Base	5	48035385	5-48035385	-0.445905	4.06848e-21	0.300676	20.3906	3.75639e-16
GRMZM2G148807	GLR9	L3Base	5	48035394	5-48035394	-0.434675	7.92641e-20	0.297297	19.1009	3.95712e-15
GRMZM2G148807	GLR9	L3Base	5	48035610	5-48035610	-0.195856	6.1566e-05	0.351351	4.21066	0.194253
GRMZM2G148807	GLR9	L3Base	5	48035633	5-48035633	-0.266925	5.60227e-07	0.297297	6.25164	0.00832101
GRMZM2G148807	GLR9	L3Base	5	48035639	5-48035639	-0.408555	2.31096e-18	0.334459	17.6362	8.26047e-14
GRMZM2G148807	GLR9	L3Base	5	48035682	5-48035682	-0.411243	5.79803e-19	0.331081	18.2367	2.1869e-14
GRMZM2G148807	GLR9	L3Base	5	48035711	5-48035711	-0.411243	5.79803e-19	0.331081	18.2367	2.1869e-14
GRMZM2G148807	GLR9	L3Base	5	48035716	5-48035716	-0.266925	5.60227e-07	0.297297	6.25164	0.00832101
GRMZM2G148807	GLR9	L3Base	5	48035747	5-48035747	-0.411243	5.79803e-19	0.331081	18.2367	2.1869e-14
GRMZM2G148807	GLR9	L3Base	5	48035852	5-48035852	-0.254586	9.78923e-07	0.320946	6.00925	0.0103585
GRMZM2G148807	GLR9	L3Base	5	48035853	5-48035853	-0.254586	9.78923e-07	0.320946	6.00925	0.0103585
GRMZM2G148807	GLR9	L3Base	5	48035864	5-48035864	-0.430528	7.41694e-20	0.35473	19.1298	3.74183e-15
GRMZM2G148807	GLR9	L3Base	5	48035873	5-48035873	-0.259076	1.47477e-06	0.297297	5.83128	0.0109956
GRMZM2G148807	GLR9	L3Base	5	48035909	5-48035909	-0.225086	3.25235e-06	0.364865	5.4878	0.0172832
GRMZM2G148807	GLR9	L3Base	5	48036163	5-48036163	-0.248276	1.0014e-06	0.334459	5.99939	0.0103585
GRMZM2G148807	GLR9	L3Base	5	48036182	5-48036182	0.378156	1.05188e-08	0.138514	7.97803	0.000272819
GRMZM2G148807	GLR9	L3Base	5	48036191	5-48036191	-0.362475	5.5923e-05	0.0810811	4.25241	0.183796
GRMZM2G148807	GLR9	L3Base	5	48036308	5-48036308	-0.413736	4.00881e-19	0.337838	18.397	1.58191e-14
GRMZM2G148807	GLR9	L3Base	5	48036311	5-48036311	-0.198059	8.2891e-05	0.337838	4.08149	0.238588
GRMZM2G148807	GLR9	L3Base	5	48036325	5-48036325	-0.41147	3.46555e-19	0.341216	18.4602	1.42148e-14
GRMZM2G148807	GLR9	L3Base	5	48036347	5-48036347	-0.271846	3.74456e-07	0.300676	6.4266	0.00607081
GRMZM2G148807	GLR9	L3Base	5	48036363	5-48036363	-0.41147	3.46555e-19	0.341216	18.4602	1.42148e-14
GRMZM2G148807	GLR9	L3Base	5	48036410	5-48036410	-0.41147	3.46555e-19	0.341216	18.4602	1.42148e-14
GRMZM2G148807	GLR9	L3Base	5	48036419	5-48036419	-0.41147	3.46555e-19	0.341216	18.4602	1.42148e-14
GRMZM2G148807	GLR9	L3Base	5	48036426	5-48036426	-0.41147	3.46555e-19	0.341216	18.4602	1.42148e-14
GRMZM2G148807	GLR9	L3Base	5	48036428	5-48036428	-0.41147	3.46555e-19	0.341216	18.4602	1.42148e-14
GRMZM2G148807	GLR9	L3Base	5	48036459	5-48036459	-0.442635	3.84325e-21	0.304054	20.4153	3.75639e-16
GRMZM2G148807	GLR9	L3Base	5	48036470	5-48036470	-0.266925	5.60227e-07	0.293919	6.25164	0.00832101
GRMZM2G148807	GLR9	L3Base	5	48036475	5-48036475	-0.266925	5.60227e-07	0.297297	6.25164	0.00832101
GRMZM2G148807	GLR9	L3Base	5	48036482	5-48036482	-0.266925	5.60227e-07	0.297297	6.25164	0.00832101
GRMZM2G148807	GLR9	L3Base	5	48036501	5-48036501	-0.413736	4.00881e-19	0.337838	18.397	1.58191e-14
GRMZM2G148807	GLR9	L3Base	5	48036512	5-48036512	-0.255857	1.36777e-06	0.300676	5.86399	0.0109956
GRMZM2G148807	GLR9	L3Base	5	48036522	5-48036522	-0.198697	4.76721e-05	0.351351	4.32174	0.165504
GRMZM2G148807	GLR9	L3Base	5	48036539	5-48036539	-0.256003	8.87054e-07	0.317568	6.05205	0.00973043
GRMZM2G148807	GLR9	L3Base	5	48036562	5-48036562	-0.260779	1.32203e-06	0.293919	5.87876	0.0109956
GRMZM2G148807	GLR9	L3Base	5	48036565	5-48036565	-0.401832	4.63648e-18	0.337838	17.3338	1.60686e-13
GRMZM2G148807	GLR9	L3Base	5	48036584	5-48036584	-0.245665	4.42696e-06	0.287162	5.35389	0.021495
GRMZM2G148807	GLR9	L3Base	5	48036596	5-48036596	-0.260779	1.32203e-06	0.293919	5.87876	0.0109956
GRMZM2G148807	GLR9	L3Base	5	48036665	5-48036665	-0.439734	8.10164e-21	0.304054	20.0914	5.97951e-16
GRMZM2G148807	GLR9	L3Base	5	48036721	5-48036721	-0.266925	5.60227e-07	0.297297	6.25164	0.00832101
GRMZM2G148807	GLR9	L3Base	5	48036789	5-48036789	-0.414204	2.595e-19	0.341216	18.5859	1.08868e-14
GRMZM2G148807	GLR9	L3Base	5	48037090	5-48037090	-0.192446	8.3212e-05	0.351351	4.07981	0.239311
GRMZM2G148807	GLR9	L3Base	5	48037136	5-48037136	-0.433925	5.55521e-20	0.351351	19.2553	2.89418e-15
GRMZM2G148807	GLR9	L3Base	5	48037274	5-48037274	-0.26081	1.22949e-06	0.297297	5.91027	0.0109956
GRMZM2G148807	GLR9	L3Base	5	48037290	5-48037290	-0.199926	5.7463e-05	0.347973	4.24061	0.187127
GRMZM2G148807	GLR9	L3Base	5	48037307	5-48037307	-0.199926	5.7463e-05	0.347973	4.24061	0.187127
GRMZM2G148807	GLR9	L3Base	5	48037325	5-48037325	-0.26081	1.22949e-06	0.297297	5.91027	0.0109956
GRMZM2G148807	GLR9	L3Base	5	48037326	5-48037326	-0.26081	1.22949e-06	0.297297	5.91027	0.0109956
GRMZM2G148807	GLR9	L3Base	5	48037327	5-48037327	-0.26081	1.22949e-06	0.297297	5.91027	0.0109956
GRMZM2G148807	GLR9	L3Base	5	48037335	5-48037335	-0.26081	1.22949e-06	0.297297	5.91027	0.0109956
GRMZM2G148807	GLR9	L3Base	5	48037342	5-48037342	-0.26081	1.22949e-06	0.297297	5.91027	0.0109956
GRMZM2G148807	GLR9	L3Base	5	48037353	5-48037353	-0.254488	2.84759e-06	0.293919	5.54552	0.0156757
GRMZM2G148807	GLR9	L3Base	5	48037354	5-48037354	-0.254488	2.84759e-06	0.293919	5.54552	0.0156757
GRMZM2G148807	GLR9	L3Base	5	48037485	5-48037485	-0.265245	6.27126e-07	0.300676	6.20264	0.00901138
GRMZM2G148807	GLR9	L3Base	5	48037755	5-48037755	-0.265245	6.27126e-07	0.300676	6.20264	0.00901138
GRMZM2G148807	GLR9	L3Base	5	48038244	5-48038244	-0.265245	6.27126e-07	0.300676	6.20264	0.00901138
GRMZM2G148807	GLR9	L3Base	5	48038412	5-48038412	-0.260343	9.71327e-07	0.304054	6.01263	0.0103585
GRMZM2G148807	GLR9	L3Base	5	48038752	5-48038752	-0.265245	6.27126e-07	0.300676	6.20264	0.00901138
GRMZM2G148807	GLR9	L3Base	5	48038873	5-48038873	-0.265245	6.27126e-07	0.300676	6.20264	0.00901138
GRMZM2G148807	GLR9	L3Base	5	48038885	5-48038885	-0.437699	1.39795e-20	0.304054	19.8545	8.79722e-16
GRMZM2G148807	GLR9	L3Base	5	48039185	5-48039185	-0.362475	5.5923e-05	0.0810811	4.25241	0.183796
GRMZM2G148807	GLR9	L3Base	5	48042056	5-48042056	-0.265245	6.27126e-07	0.304054	6.20264	0.00901138
GRMZM2G148807	GLR9	L3Base	5	48042085	5-48042085	-0.445905	4.06848e-21	0.300676	20.3906	3.75639e-16
GRMZM2G148807	GLR9	L3Base	5	48042878	5-48042878	-0.40949	1.00475e-18	0.334459	17.9979	3.69643e-14
GRMZM2G148807	GLR9	L3Base	5	48042920	5-48042920	-0.193479	8.00934e-05	0.351351	4.0964	0.232846
GRMZM2G148807	GLR9	L3Base	5	48043252	5-48043252	-0.415469	4.54933e-19	0.334459	18.3421	1.76606e-14
GRMZM2G148807	GLR9	L3Base	5	48043270	5-48043270	-0.415469	4.54933e-19	0.334459	18.3421	1.76606e-14
GRMZM2G148807	GLR9	L3Base	5	48043594	5-48043594	-0.445905	4.06848e-21	0.300676	20.3906	3.75639e-16
GRMZM2G148807	GLR9	L3Base	5	48043620	5-48043620	-0.445905	4.06848e-21	0.300676	20.3906	3.75639e-16
GRMZM2G148807	GLR9	L3Base	5	48043722	5-48043722	-0.433926	4.65564e-20	0.304054	19.332	2.47954e-15
GRMZM2G148807	GLR9	L3Base	5	48043769	5-48043769	-0.442191	6.98443e-21	0.297297	20.1559	5.21938e-16
GRMZM2G148807	GLR9	L3Base	5	48043780	5-48043780	-0.442191	6.98443e-21	0.297297	20.1559	5.21938e-16
GRMZM2G148807	GLR9	L3Base	5	48043829	5-48043829	-0.438471	1.50586e-20	0.304054	19.8222	9.3049e-16
GRMZM2G148807	GLR9	L3Base	5	48043834	5-48043834	-0.45046	3.01995e-21	0.297297	20.52	3.75639e-16
GRMZM2G148807	GLR9	L3Base	5	48043893	5-48043893	-0.438471	1.50586e-20	0.300676	19.8222	9.3049e-16
GRMZM2G148807	GLR9	L3Base	5	48043899	5-48043899	-0.26349	8.12955e-07	0.304054	6.08993	0.00916134
GRMZM2G148807	GLR9	L3Base	5	48043901	5-48043901	-0.438471	1.50586e-20	0.300676	19.8222	9.3049e-16
GRMZM2G148807	GLR9	L3Base	5	48043920	5-48043920	-0.26349	8.12955e-07	0.304054	6.08993	0.00916134
GRMZM2G148807	GLR9	L3Base	5	48043935	5-48043935	-0.438471	1.50586e-20	0.304054	19.8222	9.3049e-16
GRMZM2G148807	GLR9	L3Base	5	48043988	5-48043988	-0.445905	4.06848e-21	0.300676	20.3906	3.75639e-16
GRMZM2G148807	GLR9	L3Base	5	48043991	5-48043991	-0.203131	4.48799e-05	0.375	4.34795	0.157572
GRMZM2G148807	GLR9	L3Base	5	48044021	5-48044021	-0.196696	6.84708e-05	0.371622	4.16449	0.208262
GRMZM2G148807	GLR9	L3Base	5	48044027	5-48044027	-0.362475	5.5923e-05	0.0810811	4.25241	0.183796
GRMZM2G148807	GLR9	L3Base	5	48044031	5-48044031	-0.196696	6.84708e-05	0.371622	4.16449	0.208262
GRMZM2G148807	GLR9	L3Base	5	48044076	5-48044076	-0.443829	5.43491e-21	0.297297	20.2648	4.59244e-16
GRMZM2G148807	GLR9	L3Base	5	48044080	5-48044080	-0.446298	5.87582e-21	0.293919	20.2309	4.94753e-16
GRMZM2G148807	GLR9	L3Base	5	48044102	5-48044102	-0.439468	1.11396e-20	0.304054	19.9531	7.49028e-16
GRMZM2G148807	GLR9	L3Base	5	48044109	5-48044109	-0.210006	2.3852e-05	0.378378	4.62248	0.0931382
GRMZM2G148807	GLR9	L3Base	5	48044116	5-48044116	-0.434999	1.70681e-20	0.307432	19.7678	1.04387e-15
GRMZM2G148807	GLR9	L3Base	5	48044119	5-48044119	-0.210006	2.3852e-05	0.378378	4.62248	0.0931382
GRMZM2G148807	GLR9	L3Base	5	48044135	5-48044135	-0.258656	5.46844e-07	0.327703	6.26214	0.00822515
GRMZM2G148807	GLR9	L3Base	5	48044156	5-48044156	-0.445905	4.06848e-21	0.297297	20.3906	3.75639e-16
GRMZM2G148807	GLR9	L3Base	5	48044294	5-48044294	-0.445905	4.06848e-21	0.300676	20.3906	3.75639e-16
GRMZM2G148807	GLR9	L3Base	5	48044312	5-48044312	-0.445905	4.06848e-21	0.300676	20.3906	3.75639e-16
GRMZM2G148807	GLR9	L3Base	5	48044325	5-48044325	-0.445905	4.06848e-21	0.300676	20.3906	3.75639e-16
GRMZM2G148807	GLR9	L3Base	5	48044481	5-48044481	-0.247483	2.40569e-06	0.314189	5.61876	0.0136711
GRMZM2G148807	GLR9	L3Base	5	48044489	5-48044489	-0.444946	2.23633e-21	0.304054	20.6505	3.75639e-16
GRMZM2G148807	GLR9	L3Base	5	48044503	5-48044503	-0.362475	5.5923e-05	0.0810811	4.25241	0.183796
GRMZM2G148807	GLR9	L3Base	5	48044507	5-48044507	-0.194898	8.76647e-05	0.341216	4.05718	0.248353
GRMZM2G148807	GLR9	L3Base	5	48044542	5-48044542	-0.194898	8.76647e-05	0.341216	4.05718	0.248353
GRMZM2G148807	GLR9	L3Base	5	48044592	5-48044592	-0.427999	7.73056e-20	0.307432	19.1118	3.87552e-15
GRMZM2G148807	GLR9	L3Base	5	48044615	5-48044615	-0.206724	3.33442e-05	0.371622	4.47698	0.123815
GRMZM2G148807	GLR9	L3Base	5	48044638	5-48044638	-0.206724	3.33442e-05	0.371622	4.47698	0.123815
GRMZM2G148807	GLR9	L3Base	5	48044654	5-48044654	-0.19487	5.05634e-05	0.402027	4.29616	0.172094
GRMZM2G148807	GLR9	L3Base	5	48044690	5-48044690	-0.26349	8.12955e-07	0.304054	6.08993	0.00916134
GRMZM2G148807	GLR9	L3Base	5	48044708	5-48044708	0.343939	2.49511e-07	0.138514	6.60291	0.00443614
GRMZM2G148807	GLR9	L3Base	5	48044726	5-48044726	-0.244012	3.57985e-07	0.388514	6.44614	0.00585138
GRMZM2G148807	GLR9	L3Base	5	48044773	5-48044773	-0.261748	1.10796e-06	0.307432	5.95548	0.0103585
GRMZM2G148807	GLR9	L3Base	5	48044800	5-48044800	-0.449082	4.47665e-21	0.293919	20.349	3.99901e-16
GRMZM2G148807	GLR9	L3Base	5	48044814	5-48044814	-0.445905	4.06848e-21	0.300676	20.3906	3.75639e-16
GRMZM2G148807	GLR9	L3Base	5	48044850	5-48044850	-0.261748	1.10796e-06	0.307432	5.95548	0.0103585
GRMZM2G148807	GLR9	L3Base	5	48044874	5-48044874	-0.217833	1.24413e-05	0.368243	4.90514	0.0521857
GRMZM2G148807	GLR9	L3Base	5	48044879	5-48044879	-0.43915	9.34291e-21	0.304054	20.0295	6.77027e-16
GRMZM2G148807	GLR9	L3Base	5	48044888	5-48044888	-0.427901	1.06302e-19	0.314189	18.9735	5.01384e-15
GRMZM2G148807	GLR9	L3Base	5	48044891	5-48044891	-0.259076	1.47477e-06	0.297297	5.83128	0.0109956
GRMZM2G148807	GLR9	L3Base	5	48044894	5-48044894	-0.194843	9.60967e-05	0.337838	4.01729	0.257679
GRMZM2G148807	GLR9	L3Base	5	48044910	5-48044910	-0.43881	1.14848e-19	0.293919	18.9399	5.39564e-15
GRMZM2G148807	GLR9	L3Base	5	48044943	5-48044943	-0.412955	9.25475e-19	0.310811	18.0336	3.42586e-14
GRMZM2G148807	GLR9	L3Base	5	48044956	5-48044956	-0.240909	8.50347e-06	0.287162	5.0704	0.037874
GRMZM2G148807	GLR9	L3Base	5	48044957	5-48044957	-0.203161	4.54921e-05	0.337838	4.34206	0.159252
GRMZM2G148807	GLR9	L3Base	5	48044990	5-48044990	-0.442779	3.36955e-20	0.290541	19.4724	1.85661e-15
GRMZM2G148807	GLR9	L3Base	5	48045012	5-48045012	-0.419909	6.8814e-19	0.307432	18.1623	2.5833e-14
GRMZM2G148807	GLR9	L3Base	5	48045013	5-48045013	-0.353895	1.85592e-14	0.347973	13.7314	5.62497e-10
GRMZM2G148807	GLR9	L3Base	5	48045243	5-48045243	-0.196989	1.99516e-05	0.425676	4.70002	0.0796108
GRMZM2G148807	GLR9	L3Base	5	48045256	5-48045256	-0.224512	1.21858e-06	0.439189	5.91415	0.0109838
GRMZM2G148807	GLR9	L3Base	5	48045295	5-48045295	-0.445341	4.98325e-21	0.304054	20.3025	4.27117e-16
GRMZM2G148807	GLR9	L3Base	5	48045296	5-48045296	-0.445341	4.98325e-21	0.304054	20.3025	4.27117e-16
GRMZM2G148807	GLR9	L3Base	5	48045370	5-48045370	-0.445341	4.98325e-21	0.304054	20.3025	4.27117e-16
GRMZM2G148807	GLR9	L3Base	5	48045402	5-48045402	-0.445905	4.06848e-21	0.307432	20.3906	3.75639e-16
GRMZM2G148807	GLR9	L3Base	5	48045419	5-48045419	-0.421141	2.5046e-19	0.337838	18.6013	1.0526e-14
GRMZM2G148807	GLR9	L3Base	5	48045448	5-48045448	-0.222322	8.68379e-06	0.364865	5.06129	0.0385478
GRMZM2G148807	GLR9	L3Base	5	48045638	5-48045638	-0.251047	3.67126e-06	0.277027	5.43519	0.0190603
GRMZM2G148807	GLR9	L3Base	5	48045674	5-48045674	-0.250942	3.2684e-06	0.280405	5.48566	0.0173569
GRMZM2G148807	GLR9	L3Base	5	48045698	5-48045698	-0.213934	1.70669e-05	0.334459	4.76784	0.0691269
GRMZM2G148807	GLR9	L3Base	5	48045757	5-48045757	-0.445905	4.06848e-21	0.300676	20.3906	3.75639e-16
GRMZM2G148807	GLR9	L3Base	5	48045767	5-48045767	-0.231299	2.42817e-05	0.287162	4.61472	0.0945844
GRMZM2G148807	GLR9	L3Base	5	48045773	5-48045773	-0.425502	1.27312e-19	0.307432	18.8951	5.86595e-15
GRMZM2G148807	GLR9	L3Base	5	48045992	5-48045992	-0.295958	8.74065e-11	0.361486	10.0585	2.44751e-06
GRMZM2G148807	GLR9	L3Base	5	48046089	5-48046089	-0.225504	5.54456e-05	0.212838	4.25613	0.183796
GRMZM2G148807	GLR9	L3Base	5	48046093	5-48046093	-0.236092	1.9167e-05	0.253378	4.71745	0.0767489
GRMZM2G148807	GLR9	L3Base	5	48046107	5-48046107	-0.246908	7.53984e-06	0.246622	5.12264	0.0340064
GRMZM2G148807	GLR9	L3Base	5	48046137	5-48046137	-0.250432	3.79787e-06	0.283784	5.42046	0.0196027
GRMZM2G148807	GLR9	L3Base	5	48046172	5-48046172	-0.425502	1.59871e-19	0.300676	18.7962	7.2406e-15
GRMZM2G148807	GLR9	L3Base	5	48046191	5-48046191	-0.442191	6.98443e-21	0.297297	20.1559	5.21938e-16
GRMZM2G148807	GLR9	L3Base	5	48046195	5-48046195	-0.442191	6.98443e-21	0.297297	20.1559	5.21938e-16
GRMZM2G148807	GLR9	L3Base	5	48046202	5-48046202	-0.442191	6.98443e-21	0.297297	20.1559	5.21938e-16
GRMZM2G148807	GLR9	L3Base	5	48046225	5-48046225	-0.426561	8.31091e-20	0.304054	19.0804	4.10621e-15
GRMZM2G148807	GLR9	L3Base	5	48046238	5-48046238	-0.452798	1.07422e-21	0.293919	20.9689	3.75639e-16
GRMZM2G148807	GLR9	L3Base	5	48046262	5-48046262	-0.429965	4.90783e-20	0.317568	19.3091	2.58507e-15
GRMZM2G148807	GLR9	L3Base	5	48046326	5-48046326	-0.249748	4.69915e-06	0.27027	5.32798	0.0226009
GRMZM2G148807	GLR9	L3Base	5	48046334	5-48046334	-0.420974	7.78427e-20	0.331081	19.1088	3.89429e-15
GRMZM2G148807	GLR9	L3Base	5	48046339	5-48046339	-0.207412	3.15132e-05	0.341216	4.50151	0.117913
GRMZM2G148807	GLR9	L3Base	5	48046343	5-48046343	-0.207412	3.15132e-05	0.341216	4.50151	0.117913
GRMZM2G148807	GLR9	L3Base	5	48046365	5-48046365	-0.445905	4.06848e-21	0.300676	20.3906	3.75639e-16
GRMZM2G148807	GLR9	L3Base	5	48046479	5-48046479	-0.321716	5.68665e-13	0.408784	12.2451	1.683e-08
GRMZM2G148807	GLR9	L3Base	5	48046632	5-48046632	-0.445905	4.06848e-21	0.300676	20.3906	3.75639e-16
GRMZM2G148807	GLR9	L3Base	5	48046634	5-48046634	-0.445905	4.06848e-21	0.300676	20.3906	3.75639e-16
GRMZM2G148807	GLR9	L3Base	5	48046635	5-48046635	-0.445905	4.06848e-21	0.300676	20.3906	3.75639e-16
GRMZM2G148807	GLR9	L3Base	5	48046662	5-48046662	-0.445905	4.06848e-21	0.300676	20.3906	3.75639e-16
GRMZM2G148807	GLR9	L3Base	5	48046680	5-48046680	-0.445905	4.06848e-21	0.300676	20.3906	3.75639e-16
GRMZM2G148807	GLR9	L3Base	5	48046681	5-48046681	-0.445905	4.06848e-21	0.300676	20.3906	3.75639e-16
GRMZM2G148807	GLR9	L3Base	5	48046683	5-48046683	-0.208766	1.82843e-06	0.489865	5.73792	0.0114235
GRMZM2G148807	GLR9	L3Base	5	48046747	5-48046747	-0.445905	4.06848e-21	0.300676	20.3906	3.75639e-16
GRMZM2G148807	GLR9	L3Base	5	48046758	5-48046758	-0.26349	8.12955e-07	0.304054	6.08993	0.00916134
GRMZM2G148807	GLR9	L3Base	5	48046793	5-48046793	-0.439579	2.3893e-20	0.304054	19.6217	1.35073e-15
GRMZM2G148807	GLR9	L3Base	5	48046819	5-48046819	-0.445905	4.06848e-21	0.300676	20.3906	3.75639e-16
GRMZM2G148807	GLR9	L3Base	5	48046829	5-48046829	-0.239438	6.89329e-06	0.307432	5.16157	0.0315123
GRMZM2G148807	GLR9	L3Base	5	48046844	5-48046844	-0.431437	1.85806e-19	0.297297	18.7309	8.28958e-15
GRMZM2G148807	GLR9	L3Base	5	48046887	5-48046887	-0.443601	5.78265e-20	0.317568	19.2379	2.9996e-15
GRMZM2G148807	GLR9	L3Base	5	48046890	5-48046890	-0.431437	1.85806e-19	0.297297	18.7309	8.28958e-15
GRMZM2G148807	GLR9	L3Base	5	48046913	5-48046913	-0.431437	1.85806e-19	0.297297	18.7309	8.28958e-15
GRMZM2G148807	GLR9	L3Base	5	48046948	5-48046948	-0.431437	1.85806e-19	0.297297	18.7309	8.28958e-15
GRMZM2G148807	GLR9	L3Base	5	48046955	5-48046955	-0.203131	4.48799e-05	0.371622	4.34795	0.157572
GRMZM2G148807	GLR9	L3Base	5	48046984	5-48046984	-0.421141	2.5046e-19	0.331081	18.6013	1.0526e-14
GRMZM2G148807	GLR9	L3Base	5	48046992	5-48046992	-0.445905	4.06848e-21	0.300676	20.3906	3.75639e-16
GRMZM2G148807	GLR9	L3Base	5	48046995	5-48046995	-0.445905	4.06848e-21	0.300676	20.3906	3.75639e-16
GRMZM2G148807	GLR9	L3Base	5	48047058	5-48047058	-0.244227	5.04264e-08	0.47973	7.29734	0.00108343
GRMZM2G148807	GLR9	L3Base	5	48047100	5-48047100	-0.237065	1.91764e-07	0.469595	6.71723	0.00354108
GRMZM2G148807	GLR9	L3Base	5	48047135	5-48047135	-0.409673	1.02289e-17	0.290541	16.9902	3.4403e-13
GRMZM2G148807	GLR9	L3Base	5	48047140	5-48047140	-0.239445	6.78002e-06	0.293919	5.16877	0.031046
GRMZM2G148807	GLR9	L3Base	5	48047149	5-48047149	-0.255145	8.12746e-07	0.307432	6.09005	0.00916134
GRMZM2G148807	GLR9	L3Base	5	48047181	5-48047181	-0.252277	1.39062e-06	0.297297	5.85679	0.0109956
GRMZM2G148807	GLR9	L3Base	5	48047311	5-48047311	-0.424671	5.72731e-18	0.280405	17.242	1.95935e-13
GRMZM2G148807	GLR9	L3Base	5	48047331	5-48047331	-0.420331	3.11528e-19	0.310811	18.5065	1.29559e-14
GRMZM2G148807	GLR9	L3Base	5	48047371	5-48047371	-0.445905	4.06848e-21	0.300676	20.3906	3.75639e-16
GRMZM2G148807	GLR9	L3Base	5	48047372	5-48047372	-0.445905	4.06848e-21	0.300676	20.3906	3.75639e-16
GRMZM2G148807	GLR9	L3Base	5	48047388	5-48047388	-0.243019	2.18021e-06	0.320946	5.6615	0.0127503
GRMZM2G148807	GLR9	L3Base	5	48047391	5-48047391	-0.266502	4.89956e-07	0.310811	6.30984	0.00758345
GRMZM2G148807	GLR9	L3Base	5	48047424	5-48047424	-0.434991	1.28513e-20	0.310811	19.8911	8.33529e-16
GRMZM2G148807	GLR9	L3Base	5	48047435	5-48047435	-0.254441	1.90795e-06	0.300676	5.71943	0.0116161
GRMZM2G148807	GLR9	L3Base	5	48047478	5-48047478	-0.193126	6.77044e-05	0.398649	4.16938	0.206483
GRMZM2G148807	GLR9	L3Base	5	48047514	5-48047514	-0.42542	1.13033e-20	0.314189	19.9468	7.50832e-16
GRMZM2G148807	GLR9	L3Base	5	48047578	5-48047578	-0.268405	5.91239e-07	0.293919	6.22824	0.00864206
GRMZM2G148807	GLR9	L3Base	5	48047588	5-48047588	-0.213125	9.81026e-05	0.256757	4.00832	0.26069
GRMZM2G148807	GLR9	L3Base	5	48047643	5-48047643	-0.248805	4.18278e-06	0.283784	5.37854	0.0204799
GRMZM2G148807	GLR9	L3Base	5	48047661	5-48047661	-0.433942	2.0146e-20	0.327703	19.6958	1.18952e-15
GRMZM2G148807	GLR9	L3Base	5	48047670	5-48047670	-0.260305	1.47612e-06	0.290541	5.83088	0.0109956
GRMZM2G148807	GLR9	L3Base	5	48047749	5-48047749	-0.242598	7.32765e-06	0.290541	5.13504	0.033223
GRMZM2G148807	GLR9	L3Base	5	48047759	5-48047759	-0.411729	3.22438e-18	0.307432	17.4916	1.1423e-13
GRMZM2G148807	GLR9	L3Base	5	48048035	5-48048035	-0.445905	4.06848e-21	0.300676	20.3906	3.75639e-16
GRMZM2G148807	GLR9	L3Base	5	48048042	5-48048042	-0.265034	7.32305e-07	0.300676	6.13531	0.00916134
GRMZM2G148807	GLR9	L3Base	5	48048067	5-48048067	-0.445905	4.06848e-21	0.300676	20.3906	3.75639e-16
GRMZM2G148807	GLR9	L3Base	5	48048072	5-48048072	-0.260106	9.78101e-07	0.304054	6.00962	0.0103585
GRMZM2G148807	GLR9	L3Base	5	48048092	5-48048092	-0.445905	4.06848e-21	0.300676	20.3906	3.75639e-16
GRMZM2G148807	GLR9	L3Base	5	48048100	5-48048100	-0.266741	7.15496e-07	0.300676	6.14539	0.00916134
GRMZM2G148807	GLR9	L3Base	5	48048109	5-48048109	-0.438516	1.06764e-20	0.304054	19.9716	7.27369e-16
GRMZM2G148807	GLR9	L3Base	5	48048118	5-48048118	-0.203131	4.48799e-05	0.375	4.34795	0.157572
GRMZM2G148807	GLR9	L3Base	5	48048119	5-48048119	-0.196676	7.13587e-05	0.347973	4.14655	0.214616
GRMZM2G148807	GLR9	L3Base	5	48048159	5-48048159	-0.266741	7.15496e-07	0.300676	6.14539	0.00916134
GRMZM2G148807	GLR9	L3Base	5	48048207	5-48048207	-0.268339	6.42635e-07	0.297297	6.19204	0.0091061
GRMZM2G148807	GLR9	L3Base	5	48048255	5-48048255	-0.438516	1.06764e-20	0.307432	19.9716	7.27369e-16
GRMZM2G148807	GLR9	L3Base	5	48048261	5-48048261	-0.438516	1.06764e-20	0.307432	19.9716	7.27369e-16
GRMZM2G148807	GLR9	L3Base	5	48048272	5-48048272	-0.268339	6.42635e-07	0.297297	6.19204	0.0091061
GRMZM2G148807	GLR9	L3Base	5	48048279	5-48048279	-0.268339	6.42635e-07	0.297297	6.19204	0.0091061
GRMZM2G148807	GLR9	L3Base	5	48048300	5-48048300	-0.438516	1.06764e-20	0.307432	19.9716	7.27369e-16
GRMZM2G148807	GLR9	L3Base	5	48048399	5-48048399	-0.42733	1.42823e-19	0.35473	18.8452	6.54282e-15
GRMZM2G148807	GLR9	L3Base	5	48048457	5-48048457	-0.445905	4.06848e-21	0.304054	20.3906	3.75639e-16
GRMZM2G148807	GLR9	L3Base	5	48048508	5-48048508	0.334138	3.86178e-07	0.14527	6.41321	0.00620615
GRMZM2G148807	GLR9	L3Base	5	48048518	5-48048518	-0.412609	5.14702e-19	0.344595	18.2884	1.95634e-14
GRMZM2G148807	GLR9	L3Base	5	48048549	5-48048549	-0.436892	5.27342e-20	0.300676	19.2779	2.76545e-15
GRMZM2G148807	GLR9	L3Base	5	48048631	5-48048631	-0.251634	4.00532e-06	0.290541	5.39736	0.0200672
GRMZM2G148807	GLR9	L3Base	5	48048637	5-48048637	-0.418502	1.90829e-18	0.314189	17.7194	6.88285e-14
GRMZM2G148807	GLR9	L3Base	5	48048647	5-48048647	-0.200689	5.80511e-05	0.327703	4.23619	0.187216
GRMZM2G148807	GLR9	L3Base	5	48048668	5-48048668	-0.200984	5.65205e-05	0.331081	4.24779	0.18534
GRMZM2G148807	GLR9	L3Base	5	48048691	5-48048691	-0.399136	4.74212e-18	0.327703	17.324	1.63635e-13
GRMZM2G148807	GLR9	L3Base	5	48048766	5-48048766	-0.385423	1.14644e-16	0.324324	15.9407	3.67001e-12
GRMZM2G148807	GLR9	L3Base	5	48048772	5-48048772	-0.247583	5.4037e-06	0.290541	5.26731	0.0256033
GRMZM2G148807	GLR9	L3Base	5	48048816	5-48048816	-0.201984	4.78989e-05	0.371622	4.31967	0.166123
GRMZM2G148807	GLR9	L3Base	5	48051039	5-48051039	0.301836	4.57937e-06	0.148649	5.33919	0.0221496
GRMZM2G148807	GLR9	L3Base	5	48051220	5-48051220	-0.427153	7.37855e-20	0.317568	19.132	3.73034e-15
GRMZM2G148807	GLR9	L3Base	5	48051231	5-48051231	-0.424906	6.84561e-20	0.320946	19.1646	3.49042e-15
GRMZM2G148807	GLR9	L3Base	5	48051523	5-48051523	-0.247031	7.11403e-06	0.266892	5.14788	0.0323723
GRMZM2G148807	GLR9	L3Base	5	48051608	5-48051608	0.290232	7.44613e-08	0.239865	7.12807	0.00155376
GRMZM2G148807	GLR9	L3Base	5	48057829	5-48057829	-0.431264	8.2017e-20	0.307432	19.0861	4.06064e-15
GRMZM2G148807	GLR9	L3Base	5	48057864	5-48057864	-0.431264	8.2017e-20	0.307432	19.0861	4.06064e-15
GRMZM2G148807	GLR9	L3Base	5	48057867	5-48057867	-0.431264	8.2017e-20	0.307432	19.0861	4.06064e-15
GRMZM2G148807	GLR9	L3Base	5	48057875	5-48057875	-0.254944	2.20297e-06	0.293919	5.65699	0.0128571
GRMZM2G148807	GLR9	L3Base	5	48057901	5-48057901	-0.192716	6.7714e-05	0.398649	4.16932	0.206486
GRMZM2G148807	GLR9	L3Base	5	48057930	5-48057930	-0.265034	7.32305e-07	0.300676	6.13531	0.00916134
GRMZM2G148807	GLR9	L3Base	5	48057934	5-48057934	-0.445905	4.06848e-21	0.300676	20.3906	3.75639e-16
GRMZM2G148807	GLR9	L3Base	5	48057946	5-48057946	-0.242573	7.01341e-06	0.297297	5.15407	0.0319514
GRMZM2G148807	GLR9	L3Base	5	48057947	5-48057947	-0.445905	4.06848e-21	0.300676	20.3906	3.75639e-16
GRMZM2G148807	GLR9	L3Base	5	48057977	5-48057977	-0.429245	4.05981e-20	0.327703	19.3915	2.20143e-15
GRMZM2G148807	GLR9	L3Base	5	48057985	5-48057985	-0.445905	4.06848e-21	0.300676	20.3906	3.75639e-16
GRMZM2G148807	GLR9	L3Base	5	48058006	5-48058006	-0.224762	3.04568e-05	0.273649	4.51632	0.114575
GRMZM2G148807	GLR9	L3Base	5	48058083	5-48058083	-0.31533	1.74613e-11	0.388514	10.7579	5.01267e-07
GRMZM2G148807	GLR9	L3Base	5	48058223	5-48058223	0.350699	1.87417e-07	0.138514	6.72719	0.00347153
GRMZM2G148807	GLR9	L3Base	5	48058227	5-48058227	-0.265769	8.18522e-07	0.287162	6.08697	0.0091859
GRMZM2G148807	GLR9	L3Base	5	48058228	5-48058228	-0.445905	4.06848e-21	0.304054	20.3906	3.75639e-16
GRMZM2G148807	GLR9	L3Base	5	48058233	5-48058233	-0.267094	6.44857e-07	0.293919	6.19054	0.00913003
GRMZM2G148807	GLR9	L3Base	5	48058264	5-48058264	-0.271864	3.41583e-07	0.290541	6.4665	0.00573533
GRMZM2G148807	GLR9	L3Base	5	48058279	5-48058279	-0.26476	9.86079e-07	0.273649	6.00609	0.0103585
GRMZM2G148807	GLR9	L3Base	5	48058280	5-48058280	-0.445905	4.06848e-21	0.300676	20.3906	3.75639e-16
GRMZM2G148807	GLR9	L3Base	5	48058286	5-48058286	-0.445905	4.06848e-21	0.300676	20.3906	3.75639e-16
GRMZM2G148807	GLR9	L3Base	5	48058350	5-48058350	-0.420829	1.14283e-19	0.324324	18.942	5.37969e-15
GRMZM2G148807	GLR9	L3Base	5	48058376	5-48058376	-0.265034	7.32305e-07	0.300676	6.13531	0.00916134
GRMZM2G148807	GLR9	L3Base	5	48058409	5-48058409	-0.209628	2.59022e-05	0.341216	4.58666	0.100243
GRMZM2G148807	GLR9	L3Base	5	48058410	5-48058410	-0.209628	2.59022e-05	0.341216	4.58666	0.100243
GRMZM2G148807	GLR9	L3Base	5	48058420	5-48058420	-0.201083	5.70842e-05	0.337838	4.24348	0.186389
GRMZM2G148807	GLR9	L3Base	5	48058459	5-48058459	-0.390952	6.85916e-17	0.358108	16.1637	2.22557e-12
GRMZM2G148807	GLR9	L3Base	5	48058475	5-48058475	-0.2528	3.03464e-08	0.466216	7.51789	0.000686007
GRMZM2G148807	GLR9	L3Base	5	48058533	5-48058533	-0.445905	4.06848e-21	0.300676	20.3906	3.75639e-16
GRMZM2G148807	GLR9	L3Base	5	48058684	5-48058684	-0.243334	7.0602e-08	0.489865	7.15118	0.00147839
GRMZM2G148807	GLR9	L3Base	5	48058854	5-48058854	-0.423552	6.37103e-19	0.347973	18.1958	2.39924e-14
GRMZM2G148807	GLR9	L3Base	5	48058983	5-48058983	-0.420848	7.07531e-20	0.314189	19.1503	3.59127e-15
GRMZM2G148807	GLR9	L3Base	5	48059104	5-48059104	-0.250104	2.68755e-06	0.300676	5.57064	0.01496
GRMZM2G148807	GLR9	L3Base	5	48059231	5-48059231	0.386129	5.60495e-12	0.189189	11.2514	1.62071e-07
GRMZM2G148807	GLR9	L3Base	5	48059286	5-48059286	-0.405944	1.88316e-19	0.358108	18.7251	8.37033e-15
GRMZM2G148807	GLR9	L3Base	5	48059343	5-48059343	-0.232844	1.20165e-05	0.304054	4.92022	0.0505905
GRMZM2G148807	GLR9	L3Base	5	48059367	5-48059367	-0.193528	1.42053e-05	0.489865	4.84755	0.0589235
GRMZM2G148807	GLR9	L3Base	5	48059379	5-48059379	-0.389566	7.14549e-17	0.327703	16.146	2.30908e-12
GRMZM2G148807	GLR9	L3Base	5	48059395	5-48059395	-0.442213	2.35406e-21	0.300676	20.6282	3.75639e-16
GRMZM2G148807	GLR9	L3Base	5	48059475	5-48059475	-0.445905	4.06848e-21	0.300676	20.3906	3.75639e-16
GRMZM2G148807	GLR9	L3Base	5	48059529	5-48059529	-0.258732	1.72548e-06	0.297297	5.76309	0.0113032
GRMZM2G148807	GLR9	L3Base	5	48059548	5-48059548	-0.438009	1.45235e-20	0.304054	19.8379	9.068e-16
GRMZM2G148807	GLR9	L3Base	5	48059672	5-48059672	-0.20004	5.76958e-05	0.341216	4.23886	0.187127
GRMZM2G148807	GLR9	L3Base	5	48059676	5-48059676	-0.345104	4.00255e-14	0.371622	13.3977	1.20698e-09
GRMZM2G148807	GLR9	L3Base	5	48059699	5-48059699	-0.445905	4.06848e-21	0.300676	20.3906	3.75639e-16
GRMZM2G148807	GLR9	L3Base	5	48059700	5-48059700	-0.266925	5.60227e-07	0.297297	6.25164	0.00832101
GRMZM2G148807	GLR9	L3Base	5	48059703	5-48059703	-0.20004	5.76958e-05	0.341216	4.23886	0.187127
GRMZM2G148807	GLR9	L3Base	5	48059732	5-48059732	-0.445905	4.06848e-21	0.300676	20.3906	3.75639e-16
GRMZM2G148807	GLR9	L3Base	5	48059738	5-48059738	-0.266925	5.60227e-07	0.297297	6.25164	0.00832101
GRMZM2G148807	GLR9	L3Base	5	48059769	5-48059769	-0.440778	5.94047e-21	0.304054	20.2262	4.98441e-16
GRMZM2G148807	GLR9	L3Base	5	48059803	5-48059803	-0.441739	3.49632e-21	0.307432	20.4564	3.75639e-16
GRMZM2G148807	GLR9	L3Base	5	48059816	5-48059816	-0.445905	4.06848e-21	0.300676	20.3906	3.75639e-16
GRMZM2G148807	GLR9	L3Base	5	48059914	5-48059914	-0.265034	7.32305e-07	0.300676	6.13531	0.00916134
GRMZM2G148807	GLR9	L3Base	5	48059920	5-48059920	-0.445905	4.06848e-21	0.300676	20.3906	3.75639e-16
GRMZM2G148807	GLR9	L3Base	5	48059924	5-48059924	-0.265034	7.32305e-07	0.300676	6.13531	0.00916134
GRMZM2G148807	GLR9	L3Base	5	48059941	5-48059941	-0.445905	4.06848e-21	0.300676	20.3906	3.75639e-16
GRMZM2G148807	GLR9	L3Base	5	48059986	5-48059986	-0.445905	4.06848e-21	0.300676	20.3906	3.75639e-16
GRMZM2G148807	GLR9	L3Base	5	48060018	5-48060018	-0.445905	4.06848e-21	0.300676	20.3906	3.75639e-16
GRMZM2G148807	GLR9	L3Base	5	48060043	5-48060043	-0.443463	4.51521e-21	0.304054	20.3453	3.99901e-16
GRMZM2G148807	GLR9	L3Base	5	48060045	5-48060045	-0.443463	4.51521e-21	0.304054	20.3453	3.99901e-16
GRMZM2G148807	GLR9	L3Base	5	48060051	5-48060051	-0.273082	4.18181e-07	0.300676	6.37864	0.00661817
GRMZM2G148807	GLR9	L3Base	5	48060059	5-48060059	-0.42267	3.54387e-19	0.307432	18.4505	1.44864e-14
GRMZM2G148807	GLR9	L3Base	5	48060060	5-48060060	-0.443463	4.51521e-21	0.304054	20.3453	3.99901e-16
GRMZM2G148807	GLR9	L3Base	5	48060074	5-48060074	-0.259493	8.01759e-07	0.317568	6.09596	0.00916134
GRMZM2G148807	GLR9	L3Base	5	48060110	5-48060110	-0.271436	3.80845e-07	0.293919	6.41925	0.00614937
GRMZM2G148807	GLR9	L3Base	5	48060114	5-48060114	-0.445452	2.17196e-21	0.307432	20.6631	3.75639e-16
GRMZM2G148807	GLR9	L3Base	5	48060126	5-48060126	-0.445905	4.06848e-21	0.300676	20.3906	3.75639e-16
GRMZM2G148807	GLR9	L3Base	5	48060158	5-48060158	-0.271436	3.80845e-07	0.293919	6.41925	0.00614937
GRMZM2G148807	GLR9	L3Base	5	48060206	5-48060206	-0.445905	4.06848e-21	0.300676	20.3906	3.75639e-16
GRMZM2G148807	GLR9	L3Base	5	48060212	5-48060212	-0.445905	4.06848e-21	0.300676	20.3906	3.75639e-16
GRMZM2G148807	GLR9	L3Base	5	48060223	5-48060223	-0.26349	8.12955e-07	0.304054	6.08993	0.00916134
GRMZM2G148807	GLR9	L3Base	5	48060304	5-48060304	-0.259326	9.04182e-07	0.304054	6.04374	0.00984604
GRMZM2G148807	GLR9	L3Base	5	48060306	5-48060306	-0.266894	5.35288e-07	0.300676	6.27141	0.008076
GRMZM2G148807	GLR9	L3Base	5	48060350	5-48060350	-0.430671	2.0318e-20	0.361486	19.6921	1.19672e-15
GRMZM2G148807	GLR9	L3Base	5	48060355	5-48060355	-0.418026	3.5203e-19	0.310811	18.4534	1.44147e-14
GRMZM2G148807	GLR9	L3Base	5	48060410	5-48060410	-0.21627	1.49249e-05	0.341216	4.82609	0.0614499
GRMZM2G148807	GLR9	L3Base	5	48060469	5-48060469	-0.421901	3.42331e-19	0.324324	18.4656	1.41876e-14
GRMZM2G148807	GLR9	L3Base	5	48060582	5-48060582	-0.26349	8.12955e-07	0.304054	6.08993	0.00916134
GRMZM2G148807	GLR9	L3Base	5	48060589	5-48060589	-0.193823	6.3198e-05	0.398649	4.1993	0.198069
GRMZM2G148807	GLR9	L3Base	5	48060613	5-48060613	-0.199031	6.77852e-05	0.337838	4.16887	0.206676
GRMZM2G148807	GLR9	L3Base	5	48060636	5-48060636	-0.389776	8.85098e-17	0.307432	16.053	2.8525e-12
GRMZM2G148807	GLR9	L3Base	5	48060711	5-48060711	-0.290841	2.62985e-11	0.402027	10.5801	7.49561e-07
GRMZM2G148807	GLR9	L3Base	5	48060717	5-48060717	-0.241783	3.0994e-05	0.222973	4.50872	0.116243
GRMZM2G148807	GLR9	L3Base	5	48060719	5-48060719	-0.247012	1.04084e-08	0.449324	7.98262	0.000272616
GRMZM2G148807	GLR9	L3Base	5	48060724	5-48060724	-0.209035	1.80628e-06	0.466216	5.74321	0.0113286
GRMZM2G148807	GLR9	L3Base	5	48060742	5-48060742	-0.410884	4.67e-17	0.277027	16.3307	1.52561e-12
GRMZM2G148807	GLR9	L3Base	5	48060761	5-48060761	-0.195615	4.81718e-05	0.418919	4.31721	0.166876
GRMZM2G148807	GLR9	L3Base	5	48060792	5-48060792	-0.252992	1.17201e-05	0.219595	4.93107	0.0494733
GRMZM2G148807	GLR9	L3Base	5	48060820	5-48060820	-0.198493	5.68011e-05	0.314189	4.24564	0.185763
GRMZM2G148807	GLR9	L3Base	5	48060845	5-48060845	-0.439492	6.21201e-20	0.293919	19.2068	3.1946e-15
GRMZM2G148807	GLR9	L3Base	5	48060880	5-48060880	-0.454449	8.61139e-22	0.304054	21.0649	3.75639e-16
GRMZM2G148807	GLR9	L3Base	5	48060891	5-48060891	-0.256472	1.8577e-06	0.304054	5.73103	0.0115788
GRMZM2G148807	GLR9	L3Base	5	48060915	5-48060915	-0.454449	8.61139e-22	0.304054	21.0649	3.75639e-16
GRMZM2G148807	GLR9	L3Base	5	48060917	5-48060917	-0.19952	3.25616e-05	0.402027	4.48729	0.12138
GRMZM2G148807	GLR9	L3Base	5	48060946	5-48060946	-0.24432	6.2382e-06	0.283784	5.20494	0.0288764
GRMZM2G148807	GLR9	L3Base	5	48060962	5-48060962	-0.256541	2.44437e-06	0.293919	5.61183	0.0138481
GRMZM2G148807	GLR9	L3Base	5	48060963	5-48060963	-0.454449	8.61139e-22	0.307432	21.0649	3.75639e-16
GRMZM2G148807	GLR9	L3Base	5	48060965	5-48060965	-0.256541	2.44437e-06	0.293919	5.61183	0.0138481
GRMZM2G148807	GLR9	L3Base	5	48060993	5-48060993	-0.416521	1.21712e-18	0.317568	17.9147	4.45035e-14
GRMZM2G148807	GLR9	L3Base	5	48061028	5-48061028	-0.191834	5.01086e-05	0.381757	4.30009	0.170965
GRMZM2G148807	GLR9	L3Base	5	48061095	5-48061095	-0.445905	4.06848e-21	0.304054	20.3906	3.75639e-16
GRMZM2G148807	GLR9	L3Base	5	48061099	5-48061099	-0.434544	3.01868e-20	0.307432	19.5202	1.68267e-15
GRMZM2G148807	GLR9	L3Base	5	48061243	5-48061243	-0.253816	2.10088e-06	0.283784	5.6776	0.0124077
GRMZM2G148807	GLR9	L3Base	5	48061280	5-48061280	-0.262637	9.63215e-07	0.293919	6.01628	0.0103151
GRMZM2G148807	GLR9	L3Base	5	48061291	5-48061291	-0.445983	1.93027e-21	0.304054	20.7144	3.75639e-16
GRMZM2G148807	GLR9	L3Base	5	48061295	5-48061295	-0.190723	6.75431e-05	0.405405	4.17042	0.206112
GRMZM2G148807	GLR9	L3Base	5	48061368	5-48061368	-0.388671	2.28218e-16	0.304054	15.6417	7.24757e-12
GRMZM2G148807	GLR9	L3Base	5	48061373	5-48061373	-0.247445	4.25033e-06	0.297297	5.37158	0.0207681
GRMZM2G148807	GLR9	L3Base	5	48061394	5-48061394	-0.26349	8.12955e-07	0.304054	6.08993	0.00916134
GRMZM2G148807	GLR9	L3Base	5	48061404	5-48061404	-0.387619	1.09531e-16	0.337838	15.9605	3.51105e-12
GRMZM2G148807	GLR9	L3Base	5	48061423	5-48061423	-0.421862	4.82871e-19	0.304054	18.3162	1.84752e-14
GRMZM2G148807	GLR9	L3Base	5	48061468	5-48061468	-0.381754	2.23671e-17	0.347973	16.6504	7.3877e-13
GRMZM2G148807	GLR9	L3Base	5	48061560	5-48061560	-0.210208	9.31053e-05	0.253378	4.03103	0.254474
GRMZM2G148807	GLR9	L3Base	5	48061685	5-48061685	-0.387603	8.87202e-17	0.341216	16.052	2.85543e-12
GRMZM2G148807	GLR9	L3Base	5	48061715	5-48061715	-0.360139	9.87872e-15	0.331081	14.0053	3.01701e-10
GRMZM2G148807	GLR9	L3Base	5	48061780	5-48061780	-0.244004	8.61397e-06	0.287162	5.0648	0.0382877
GRMZM2G148807	GLR9	L3Base	5	48061793	5-48061793	-0.437505	1.11824e-20	0.307432	19.9515	7.49028e-16
GRMZM2G148807	GLR9	L3Base	5	48061835	5-48061835	-0.368079	4.70994e-15	0.337838	14.327	1.44583e-10
GRMZM2G148807	GLR9	L3Base	5	48061836	5-48061836	-0.344457	3.6788e-13	0.388514	12.4343	1.09282e-08
GRMZM2G148807	GLR9	L3Base	5	48061844	5-48061844	-0.3936	2.10186e-17	0.337838	16.6774	6.97118e-13
GRMZM2G148807	GLR9	L3Base	5	48061887	5-48061887	-0.377315	1.07868e-15	0.375	14.9671	3.33265e-11
GRMZM2G148807	GLR9	L3Base	5	48061894	5-48061894	-0.226444	3.84373e-05	0.25	4.41525	0.13933
GRMZM2G148807	GLR9	L3Base	5	48061956	5-48061956	-0.253923	9.19291e-06	0.202703	5.03655	0.040537
GRMZM2G148807	GLR9	L3Base	5	48061962	5-48061962	-0.243594	3.02361e-07	0.297297	6.51947	0.00525848
GRMZM2G148807	GLR9	L3Base	5	48061989	5-48061989	-0.444114	1.10944e-20	0.297297	19.9549	7.49028e-16
GRMZM2G148807	GLR9	L3Base	5	48061990	5-48061990	-0.42495	3.82967e-19	0.314189	18.4168	1.54435e-14
GRMZM2G148807	GLR9	L3Base	5	48062007	5-48062007	-0.342853	4.1523e-14	0.405405	13.3817	1.25056e-09
GRMZM2G148807	GLR9	L3Base	5	48062021	5-48062021	0.381839	1.06958e-11	0.192568	10.9708	3.07788e-07
GRMZM2G148807	GLR9	L3Base	5	48062030	5-48062030	-0.444114	1.10944e-20	0.297297	19.9549	7.49028e-16
GRMZM2G148807	GLR9	L3Base	5	48062047	5-48062047	-0.290266	2.8589e-11	0.415541	10.5438	8.13874e-07
GRMZM2G148807	GLR9	L3Base	5	48062053	5-48062053	-0.26349	8.12955e-07	0.304054	6.08993	0.00916134
GRMZM2G148807	GLR9	L3Base	5	48062071	5-48062071	-0.26349	8.12955e-07	0.304054	6.08993	0.00916134
GRMZM2G148807	GLR9	L3Base	5	48062080	5-48062080	-0.26349	8.12955e-07	0.304054	6.08993	0.00916134
GRMZM2G148807	GLR9	L3Base	5	48062090	5-48062090	-0.26349	8.12955e-07	0.304054	6.08993	0.00916134
GRMZM2G148807	GLR9	L3Base	5	48062105	5-48062105	-0.445905	4.06848e-21	0.300676	20.3906	3.75639e-16
GRMZM2G148807	GLR9	L3Base	5	48062129	5-48062129	-0.449649	6.23829e-21	0.324324	20.2049	5.07407e-16
GRMZM2G148807	GLR9	L3Base	5	48062135	5-48062135	-0.430059	4.46116e-20	0.314189	19.3506	2.38659e-15
GRMZM2G148807	GLR9	L3Base	5	48062205	5-48062205	-0.26349	8.12955e-07	0.304054	6.08993	0.00916134
GRMZM2G148807	GLR9	L3Base	5	48062241	5-48062241	-0.248276	1.0014e-06	0.334459	5.99939	0.0103585
GRMZM2G148807	GLR9	L3Base	5	48062251	5-48062251	-0.445905	4.06848e-21	0.300676	20.3906	3.75639e-16
GRMZM2G148807	GLR9	L3Base	5	48062268	5-48062268	-0.236849	1.40546e-07	0.462838	6.85218	0.00270169
GRMZM2G148807	GLR9	L3Base	5	48062273	5-48062273	-0.212756	1.88229e-05	0.381757	4.72531	0.0755357
GRMZM2G148807	GLR9	L3Base	5	48062351	5-48062351	-0.400266	7.68667e-18	0.361486	17.1143	2.60908e-13
GRMZM2G148807	GLR9	L3Base	5	48062397	5-48062397	-0.445905	4.06848e-21	0.300676	20.3906	3.75639e-16
GRMZM2G148807	GLR9	L3Base	5	48062401	5-48062401	-0.421547	3.92428e-19	0.307432	18.4062	1.57983e-14
GRMZM2G148807	GLR9	L3Base	5	48062420	5-48062420	-0.26349	8.12955e-07	0.304054	6.08993	0.00916134
GRMZM2G148807	GLR9	L3Base	5	48062429	5-48062429	-0.192416	9.88738e-05	0.351351	4.00492	0.262011
GRMZM2G148807	GLR9	L3Base	5	48062468	5-48062468	-0.271299	4.77573e-07	0.300676	6.32096	0.00743026
GRMZM2G148807	GLR9	L3Base	5	48062478	5-48062478	-0.26349	8.12955e-07	0.304054	6.08993	0.00916134
GRMZM2G148807	GLR9	L3Base	5	48062490	5-48062490	-0.407607	6.63952e-18	0.341216	17.1779	2.26817e-13
GRMZM2G148807	GLR9	L3Base	5	48062530	5-48062530	-0.26349	8.12955e-07	0.304054	6.08993	0.00916134
GRMZM2G148807	GLR9	L3Base	5	48062541	5-48062541	-0.26349	8.12955e-07	0.304054	6.08993	0.00916134
GRMZM2G148807	GLR9	L3Base	5	48062581	5-48062581	-0.445905	4.06848e-21	0.300676	20.3906	3.75639e-16
GRMZM2G148807	GLR9	L3Base	5	48062590	5-48062590	-0.257166	1.90942e-06	0.300676	5.7191	0.0116161
GRMZM2G148807	GLR9	L3Base	5	48062592	5-48062592	-0.434516	6.11198e-20	0.304054	19.2138	3.14994e-15
GRMZM2G148807	GLR9	L3Base	5	48062599	5-48062599	-0.434516	6.11198e-20	0.304054	19.2138	3.14994e-15
GRMZM2G148807	GLR9	L3Base	5	48062638	5-48062638	-0.404499	2.5752e-18	0.344595	17.5892	9.17756e-14
GRMZM2G148807	GLR9	L3Base	5	48062681	5-48062681	-0.26349	8.12955e-07	0.304054	6.08993	0.00916134
GRMZM2G148807	GLR9	L3Base	5	48062691	5-48062691	-0.429627	1.17764e-19	0.300676	18.929	5.52177e-15
GRMZM2G148807	GLR9	L3Base	5	48062732	5-48062732	-0.252792	2.51696e-06	0.310811	5.59912	0.0141839
GRMZM2G148807	GLR9	L3Base	5	48062766	5-48062766	-0.26349	8.12955e-07	0.304054	6.08993	0.00916134
GRMZM2G148807	GLR9	L3Base	5	48062775	5-48062775	-0.441828	5.21066e-21	0.304054	20.2831	4.41857e-16
GRMZM2G148807	GLR9	L3Base	5	48062779	5-48062779	-0.427138	6.80183e-20	0.324324	19.1674	3.48295e-15
GRMZM2G148807	GLR9	L3Base	5	48062796	5-48062796	-0.445905	4.06848e-21	0.300676	20.3906	3.75639e-16
GRMZM2G148807	GLR9	L3Base	5	48062797	5-48062797	-0.43867	1.17225e-20	0.344595	19.931	7.7437e-16
GRMZM2G148807	GLR9	L3Base	5	48062818	5-48062818	-0.445905	4.06848e-21	0.300676	20.3906	3.75639e-16
GRMZM2G148807	GLR9	L3Base	5	48062842	5-48062842	-0.438012	1.31409e-20	0.304054	19.8814	8.33529e-16
GRMZM2G148807	GLR9	L3Base	5	48062843	5-48062843	-0.203131	4.48799e-05	0.375	4.34795	0.157572
GRMZM2G148807	GLR9	L3Base	5	48062847	5-48062847	-0.438012	1.31409e-20	0.304054	19.8814	8.33529e-16
GRMZM2G148807	GLR9	L3Base	5	48062873	5-48062873	-0.438012	1.31409e-20	0.304054	19.8814	8.33529e-16
GRMZM2G148807	GLR9	L3Base	5	48062881	5-48062881	-0.264403	6.54852e-07	0.297297	6.18386	0.00916134
GRMZM2G148807	GLR9	L3Base	5	48062887	5-48062887	-0.438012	1.31409e-20	0.304054	19.8814	8.33529e-16
GRMZM2G148807	GLR9	L3Base	5	48062926	5-48062926	-0.428256	9.30424e-21	0.327703	20.0313	6.76275e-16
GRMZM2G148807	GLR9	L3Base	5	48062960	5-48062960	-0.393551	1.19627e-17	0.375	16.9222	4.00092e-13
GRMZM2G148807	GLR9	L3Base	5	48062984	5-48062984	-0.39149	7.52892e-18	0.375	17.1233	2.56103e-13
GRMZM2G148807	GLR9	L3Base	5	48063031	5-48063031	-0.438012	1.31409e-20	0.304054	19.8814	8.33529e-16
GRMZM2G148807	GLR9	L3Base	5	48063032	5-48063032	-0.443488	2.68733e-21	0.307432	20.5707	3.75639e-16
GRMZM2G148807	GLR9	L3Base	5	48063033	5-48063033	-0.253931	1.70422e-06	0.300676	5.76847	0.0113032
GRMZM2G148807	GLR9	L3Base	5	48063037	5-48063037	-0.443488	2.68733e-21	0.307432	20.5707	3.75639e-16
GRMZM2G148807	GLR9	L3Base	5	48063052	5-48063052	-0.264403	6.54852e-07	0.297297	6.18386	0.00916134
GRMZM2G148807	GLR9	L3Base	5	48063065	5-48063065	-0.438012	1.31409e-20	0.304054	19.8814	8.33529e-16
GRMZM2G148807	GLR9	L3Base	5	48063073	5-48063073	-0.258952	1.13392e-06	0.300676	5.94542	0.0104653
GRMZM2G148807	GLR9	L3Base	5	48063088	5-48063088	-0.413816	7.07643e-19	0.334459	18.1502	2.65236e-14
GRMZM2G148807	GLR9	L3Base	5	48063147	5-48063147	-0.242418	1.73556e-06	0.327703	5.76056	0.0113032
GRMZM2G148807	GLR9	L3Base	5	48063158	5-48063158	-0.418599	5.01691e-19	0.304054	18.2996	1.9134e-14
GRMZM2G148807	GLR9	L3Base	5	48063159	5-48063159	-0.246422	1.2791e-06	0.331081	5.8931	0.0109956
GRMZM2G148807	GLR9	L3Base	5	48063174	5-48063174	-0.192416	9.88738e-05	0.347973	4.00492	0.262011
GRMZM2G148807	GLR9	L3Base	5	48063175	5-48063175	-0.232246	4.64658e-06	0.334459	5.33287	0.0223931
GRMZM2G148807	GLR9	L3Base	5	48063193	5-48063193	-0.260561	1.10107e-06	0.300676	5.95818	0.0103585
GRMZM2G148807	GLR9	L3Base	5	48063199	5-48063199	-0.260561	1.10107e-06	0.300676	5.95818	0.0103585
GRMZM2G148807	GLR9	L3Base	5	48063201	5-48063201	-0.445905	4.06848e-21	0.300676	20.3906	3.75639e-16
GRMZM2G148807	GLR9	L3Base	5	48063214	5-48063214	-0.445905	4.06848e-21	0.300676	20.3906	3.75639e-16
GRMZM2G148807	GLR9	L3Base	5	48063215	5-48063215	-0.445905	4.06848e-21	0.300676	20.3906	3.75639e-16
GRMZM2G148807	GLR9	L3Base	5	48063220	5-48063220	-0.260561	1.10107e-06	0.300676	5.95818	0.0103585
GRMZM2G148807	GLR9	L3Base	5	48063221	5-48063221	-0.421141	2.5046e-19	0.331081	18.6013	1.0526e-14
GRMZM2G148807	GLR9	L3Base	5	48063240	5-48063240	-0.26349	8.12955e-07	0.304054	6.08993	0.00916134
GRMZM2G148807	GLR9	L3Base	5	48063246	5-48063246	-0.26349	8.12955e-07	0.304054	6.08993	0.00916134
GRMZM2G148807	GLR9	L3Base	5	48063267	5-48063267	-0.26349	8.12955e-07	0.304054	6.08993	0.00916134
GRMZM2G148807	GLR9	L3Base	5	48063286	5-48063286	-0.442191	6.98443e-21	0.297297	20.1559	5.21938e-16
GRMZM2G148807	GLR9	L3Base	5	48063326	5-48063326	-0.248276	1.0014e-06	0.334459	5.99939	0.0103585
GRMZM2G148807	GLR9	L3Base	5	48063358	5-48063358	-0.44617	6.09207e-21	0.283784	20.2152	5.02348e-16
GRMZM2G148807	GLR9	L3Base	5	48063367	5-48063367	-0.419318	4.68141e-18	0.277027	17.3296	1.61936e-13
GRMZM2G148807	GLR9	L3Base	5	48063384	5-48063384	-0.261309	8.21833e-07	0.293919	6.08522	0.00920071
GRMZM2G148807	GLR9	L3Base	5	48063420	5-48063420	-0.429023	2.04757e-18	0.273649	17.6888	7.35193e-14
GRMZM2G148807	GLR9	L3Base	5	48063463	5-48063463	-0.388161	3.546e-15	0.256757	14.4503	1.08993e-10
GRMZM2G148807	GLR9	L3Base	5	48063476	5-48063476	-0.274534	4.00448e-10	0.422297	9.39745	1.11091e-05
GRMZM2G148807	GLR9	L3Base	5	48063477	5-48063477	-0.22625	4.25029e-05	0.25	4.37158	0.151202
GRMZM2G148807	GLR9	L3Base	5	48063501	5-48063501	-0.297703	2.21478e-11	0.415541	10.6547	6.32767e-07
GRMZM2G148807	GLR9	L3Base	5	48063531	5-48063531	-0.445905	4.06848e-21	0.300676	20.3906	3.75639e-16
GRMZM2G148807	GLR9	L3Base	5	48063589	5-48063589	-0.195451	9.09248e-05	0.341216	4.04132	0.253528
GRMZM2G148807	GLR9	L3Base	5	48063597	5-48063597	-0.195451	9.09248e-05	0.341216	4.04132	0.253528
GRMZM2G148807	GLR9	L3Base	5	48063618	5-48063618	-0.195451	9.09248e-05	0.341216	4.04132	0.253528
GRMZM2G148807	GLR9	L3Base	5	48063620	5-48063620	-0.238936	2.48823e-06	0.331081	5.60411	0.0140599
GRMZM2G148807	GLR9	L3Base	5	48063639	5-48063639	-0.427653	9.44596e-20	0.310811	19.0248	4.53581e-15
GRMZM2G148807	GLR9	L3Base	5	48063653	5-48063653	-0.271717	7.72824e-07	0.287162	6.11192	0.00916134
GRMZM2G148807	GLR9	L3Base	5	48063690	5-48063690	-0.384764	5.28288e-17	0.361486	16.2771	1.71879e-12
GRMZM2G148807	GLR9	L3Base	5	48063697	5-48063697	-0.271717	7.72824e-07	0.283784	6.11192	0.00916134
GRMZM2G148807	GLR9	L3Base	5	48063709	5-48063709	-0.257565	7.92764e-06	0.216216	5.10086	0.0355409
GRMZM2G148807	GLR9	L3Base	5	48063711	5-48063711	-0.365729	4.62469e-14	0.297297	13.3349	1.39108e-09
GRMZM2G148807	GLR9	L3Base	5	48063713	5-48063713	-0.395775	8.88289e-16	0.283784	15.0514	2.75153e-11
GRMZM2G148807	GLR9	L3Base	5	48063780	5-48063780	-0.328265	1.61117e-12	0.418919	11.7929	4.72161e-08
GRMZM2G148807	GLR9	L3Base	5	48063790	5-48063790	-0.344501	5.84761e-14	0.361486	13.233	1.75232e-09
GRMZM2G148807	GLR9	L3Base	5	48063800	5-48063800	-0.295847	8.55136e-11	0.385135	10.068	2.40294e-06
GRMZM2G148807	GLR9	L3Base	5	48063810	5-48063810	-0.357991	7.55814e-15	0.351351	14.1216	2.3142e-10
GRMZM2G148807	GLR9	L3Base	5	48063820	5-48063820	-0.406622	7.70137e-16	0.266892	15.1134	2.39486e-11
GRMZM2G148807	GLR9	L3Base	5	48063869	5-48063869	-0.396287	1.10523e-17	0.327703	16.9565	3.71201e-13
GRMZM2G148807	GLR9	L3Base	5	48063887	5-48063887	-0.39491	5.14343e-17	0.317568	16.2887	1.67569e-12
GRMZM2G148807	GLR9	L3Base	5	48063930	5-48063930	-0.43478	1.82631e-20	0.300676	19.7384	1.08639e-15
GRMZM2G148807	GLR9	L3Base	5	48063944	5-48063944	-0.268808	6.15649e-07	0.293919	6.21067	0.00893334
GRMZM2G148807	GLR9	L3Base	5	48063971	5-48063971	-0.43478	1.82631e-20	0.300676	19.7384	1.08639e-15
GRMZM2G148807	GLR9	L3Base	5	48063972	5-48063972	-0.43478	1.82631e-20	0.300676	19.7384	1.08639e-15
GRMZM2G148807	GLR9	L3Base	5	48063988	5-48063988	-0.268339	6.42635e-07	0.297297	6.19204	0.0091061
GRMZM2G148807	GLR9	L3Base	5	48063992	5-48063992	-0.268339	6.42635e-07	0.297297	6.19204	0.0091061
GRMZM2G148807	GLR9	L3Base	5	48063993	5-48063993	-0.268339	6.42635e-07	0.297297	6.19204	0.0091061
GRMZM2G148807	GLR9	L3Base	5	48064015	5-48064015	-0.43478	1.82631e-20	0.300676	19.7384	1.08639e-15
GRMZM2G148807	GLR9	L3Base	5	48064307	5-48064307	-0.215482	1.57143e-05	0.368243	4.80371	0.0643458
GRMZM2G148807	GLR9	L3Base	5	48064540	5-48064540	-0.441473	1.84191e-20	0.297297	19.7347	1.09025e-15
GRMZM2G148807	GLR9	L3Base	5	48064623	5-48064623	0.314833	5.37298e-06	0.131757	5.26978	0.0254779
GRMZM2G148807	GLR9	L3Base	5	48064753	5-48064753	-0.204685	4.66879e-05	0.324324	4.3308	0.16282
GRMZM2G148807	GLR9	L3Base	5	48064760	5-48064760	-0.394483	8.27242e-18	0.381757	17.0824	2.79407e-13
GRMZM2G148807	GLR9	L3Base	5	48064861	5-48064861	-0.191377	8.9932e-05	0.385135	4.04609	0.252325
GRMZM2G148807	GLR9	L3Base	5	48065025	5-48065025	0.343939	2.49511e-07	0.141892	6.60291	0.00443614
GRMZM2G148807	GLR9	L3Base	5	48065054	5-48065054	-0.333167	1.65257e-13	0.361486	12.7818	4.92132e-09
GRMZM2G148807	GLR9	L3Base	5	48065073	5-48065073	-0.347366	3.47285e-14	0.337838	13.4593	1.04857e-09
GRMZM2G148807	GLR9	L3Base	5	48065088	5-48065088	-0.31434	1.95644e-12	0.418919	11.7085	5.71942e-08
GRMZM2G148807	GLR9	L3Base	5	48065096	5-48065096	-0.430401	2.04031e-19	0.290541	18.6903	9.01855e-15
GRMZM2G148807	GLR9	L3Base	5	48065104	5-48065104	-0.405185	5.32182e-18	0.314189	17.2739	1.8311e-13
GRMZM2G148807	GLR9	L3Base	5	48065112	5-48065112	-0.428321	3.39388e-19	0.297297	18.4693	1.409e-14
GRMZM2G148807	GLR9	L3Base	5	48065144	5-48065144	-0.430709	9.56348e-19	0.287162	18.0194	3.53468e-14
GRMZM2G148807	GLR9	L3Base	5	48065238	5-48065238	-0.39629	9.43331e-17	0.304054	16.0253	3.032e-12
GRMZM2G148807	GLR9	L3Base	5	48065254	5-48065254	-0.4291	1.69967e-18	0.287162	17.7696	6.13968e-14
GRMZM2G148807	GLR9	L3Base	5	48065283	5-48065283	-0.426397	1.18027e-19	0.307432	18.928	5.52328e-15
GRMZM2G148807	GLR9	L3Base	5	48065295	5-48065295	-0.429515	1.93069e-18	0.287162	17.7143	6.95316e-14
GRMZM2G148807	GLR9	L3Base	5	48065313	5-48065313	-0.401165	2.96359e-17	0.304054	16.5282	9.76157e-13
GRMZM2G148807	GLR9	L3Base	5	48065327	5-48065327	-0.399804	9.57242e-17	0.300676	16.019	3.07258e-12
GRMZM2G148807	GLR9	L3Base	5	48065419	5-48065419	-0.430397	2.20324e-19	0.300676	18.6569	9.64957e-15
GRMZM2G148807	GLR9	L3Base	5	48065422	5-48065422	-0.408331	1.49706e-17	0.304054	16.8248	4.99297e-13
GRMZM2G148807	GLR9	L3Base	5	48065429	5-48065429	-0.411738	2.02567e-18	0.314189	17.6934	7.28424e-14
GRMZM2G148807	GLR9	L3Base	5	48065474	5-48065474	-0.430397	2.20324e-19	0.300676	18.6569	9.64957e-15
GRMZM2G148807	GLR9	L3Base	5	48065483	5-48065483	-0.288625	9.47914e-11	0.422297	10.0232	2.65119e-06
GRMZM2G148807	GLR9	L3Base	5	48065496	5-48065496	-0.187682	5.65823e-05	0.472973	4.24732	0.18534
GRMZM2G148807	GLR9	L3Base	5	48065579	5-48065579	-0.362475	5.5923e-05	0.0810811	4.25241	0.183796
GRMZM2G148807	GLR9	L3Base	5	48065727	5-48065727	-0.205306	2.64045e-05	0.378378	4.57832	0.101907
GRMZM2G148807	GLR9	L3Base	5	48065746	5-48065746	-0.223245	4.22091e-05	0.290541	4.37459	0.150471
GRMZM2G148807	GLR9	L3Base	5	48065957	5-48065957	-0.290664	1.67173e-08	0.317568	7.77683	0.000425735
GRMZM2G148807	GLR9	L3Base	5	48066057	5-48066057	-0.22993	6.62947e-07	0.442568	6.17852	0.00916134
GRMZM2G148807	GLR9	L3Base	5	48066168	5-48066168	-0.210152	5.55396e-05	0.266892	4.2554	0.183796
GRMZM2G148807	GLR9	L3Base	5	48066254	5-48066254	-0.208371	7.7357e-06	0.391892	5.1115	0.0347782
GRMZM2G148807	GLR9	L3Base	5	48066478	5-48066478	-0.448754	1.69594e-21	0.300676	20.7706	3.75639e-16
GRMZM2G148807	GLR9	L3Base	5	48066481	5-48066481	-0.201605	3.97255e-05	0.351351	4.40093	0.14311
GRMZM2G148807	GLR9	L3Base	5	48066813	5-48066813	-0.413888	9.8334e-19	0.344595	18.0073	3.62883e-14
GRMZM2G148807	GLR9	L3Base	5	48067056	5-48067056	-0.433176	3.73111e-20	0.304054	19.4282	2.03241e-15
GRMZM2G148807	GLR9	L3Base	5	48067094	5-48067094	-0.213657	2.09134e-06	0.449324	5.67957	0.0123728
GRMZM2G148807	GLR9	L3Base	5	48067690	5-48067690	0.378156	1.05188e-08	0.138514	7.97803	0.000272819
GRMZM2G148807	GLR9	L3Base	5	48067864	5-48067864	0.343939	2.49511e-07	0.141892	6.60291	0.00443614
GRMZM2G148807	GLR9	L3Base	5	48067925	5-48067925	-0.426698	2.94355e-19	0.300676	18.5311	1.2263e-14
GRMZM2G148807	GLR9	L3Base	5	48068000	5-48068000	-0.445905	4.06848e-21	0.300676	20.3906	3.75639e-16
GRMZM2G148807	GLR9	L3Base	5	48068067	5-48068067	-0.355246	5.20103e-14	0.378378	13.2839	1.56248e-09
GRMZM2G148807	GLR9	L3Base	5	48068136	5-48068136	-0.408236	3.85731e-18	0.347973	17.4137	1.34855e-13
GRMZM2G148807	GLR9	L3Base	5	48068361	5-48068361	-0.198062	6.79773e-05	0.361486	4.16764	0.207183
GRMZM2G148807	GLR9	L3Base	5	48068369	5-48068369	-0.213913	1.89675e-05	0.344595	4.72199	0.0760394
GRMZM2G148807	GLR9	L3Base	5	48068413	5-48068413	0.352041	1.50547e-07	0.138514	6.82233	0.00286857
GRMZM2G148807	GLR9	L3Base	5	48068511	5-48068511	-0.246069	2.57603e-08	0.425676	7.58905	0.000632587
GRMZM2G148807	GLR9	L3Base	5	48068690	5-48068690	-0.26494	2.25758e-09	0.469595	8.64636	6.14176e-05
GRMZM2G148807	GLR9	L3Base	5	48068723	5-48068723	-0.2569	1.77408e-06	0.287162	5.75103	0.0113032
GRMZM2G148807	GLR9	L3Base	5	48068739	5-48068739	-0.435901	8.22395e-21	0.317568	20.0849	6.03255e-16
GRMZM2G148807	GLR9	L3Base	5	48068752	5-48068752	-0.435901	8.22395e-21	0.317568	20.0849	6.03255e-16
GRMZM2G148807	GLR9	L3Base	5	48068754	5-48068754	-0.416968	4.46532e-19	0.331081	18.3501	1.74193e-14
GRMZM2G148807	GLR9	L3Base	5	48069435	5-48069435	-0.416845	2.12309e-11	0.172297	10.673	6.07295e-07
GRMZM2G148807	GLR9	L3Base	5	48069470	5-48069470	-0.39734	1.90287e-09	0.152027	8.72059	5.18858e-05
GRMZM2G148807	GLR9	L3Base	5	48069471	5-48069471	-0.405056	3.76701e-11	0.175676	10.424	1.06985e-06
GRMZM2G148807	GLR9	L3Base	5	48069482	5-48069482	-0.398327	2.48564e-09	0.148649	8.60456	6.73919e-05
GRMZM2G148807	GLR9	L3Base	5	48069507	5-48069507	-0.40817	5.15423e-10	0.152027	9.28784	1.4249e-05
GRMZM2G148807	GLR9	L3Base	5	48069514	5-48069514	-0.391943	1.75008e-09	0.158784	8.75694	4.78833e-05
GRMZM2G148807	GLR9	L3Base	5	48069527	5-48069527	-0.420167	4.24533e-11	0.162162	10.3721	1.20284e-06
GRMZM2G148807	GLR9	L3Base	5	48069538	5-48069538	-0.420167	4.24533e-11	0.162162	10.3721	1.20284e-06
GRMZM2G148807	GLR9	L3Base	5	48069541	5-48069541	-0.437011	1.00875e-12	0.172297	11.9962	2.9744e-08
GRMZM2G148807	GLR9	L3Base	5	48069544	5-48069544	-0.420254	9.21595e-12	0.172297	11.0355	2.65522e-07
GRMZM2G148807	GLR9	L3Base	5	48069664	5-48069664	-0.219377	3.06152e-06	0.422297	5.51406	0.0165678
GRMZM2G148807	GLR9	L3Base	5	48069866	5-48069866	-0.436179	2.67309e-20	0.304054	19.573	1.49351e-15
GRMZM2G148807	GLR9	L3Base	5	48069873	5-48069873	-0.445905	4.06848e-21	0.300676	20.3906	3.75639e-16
GRMZM2G148807	GLR9	L3Base	5	48069876	5-48069876	-0.445905	4.06848e-21	0.300676	20.3906	3.75639e-16
GRMZM2G148807	GLR9	L3Base	5	48070342	5-48070342	-0.208375	6.02832e-06	0.391892	5.2198	0.0280188
GRMZM2G148807	GLR9	L3Base	5	48070607	5-48070607	-0.344825	1.06128e-05	0.108108	4.97417	0.0453757
GRMZM2G148807	GLR9	L3Base	5	48072748	5-48072748	-0.437368	2.15464e-20	0.307432	19.6666	1.23389e-15
[truncated: 1,673 more rows]
