# Supplementary material for: A maize mutant in the glutamate receptor-like dwarf13 is modified by cis-acting natural variation and a cornichon homolog
Source: PLoS Genet. 2025 Dec 31;21(12):e1012006. doi: 10.1371/journal.pgen.1012006 (PMC12782448; doi:10.1371/journal.pgen.1012006)
Supplement: S14 Table — (XLSX) [file pgen.1012006.s019.xlsx]

## Sheet: Sheet1
Table S14. Admixture GWAS associations with D13-1 phenotypic traits at p-value ≤1x10-4
SNP	CHR	POS	Pvalue	MAF	Effect	Traits
chr1_18162771	1	18162771	7.71e-05	0.199359	-20.0501	WT_FlHT
chr1_18162782	1	18162782	6.8e-05	0.191506	-21.1643	WT_FlHT
chr1_18184956	1	18184956	2.97e-05	0.181154	-23.5919	WT_FlHT
chr1_18184964	1	18184964	1.76e-05	0.172372	-25.5258	WT_FlHT
chr1_18185004	1	18185004	1.3e-05	0.168205	-26.7536	WT_FlHT
chr1_18185334	1	18185334	9.92e-06	0.163365	-27.915	WT_FlHT
chr1_18185385	1	18185385	9.17e-06	0.157083	-28.8819	WT_FlHT
chr1_18185397	1	18185397	8.63e-06	0.154006	-29.8577	WT_FlHT
chr1_18185405	1	18185405	8.6e-06	0.149936	-30.6282	WT_FlHT
chr1_18185408	1	18185408	1.11e-05	0.145417	-30.804	WT_FlHT
chr1_18185439	1	18185439	1.36e-05	0.14109	-30.7454	WT_FlHT
chr1_18185453	1	18185453	2.1e-05	0.137372	-30.5026	WT_FlHT
chr1_18185472	1	18185472	2.31e-05	0.137244	-30.4636	WT_FlHT
chr1_18185477	1	18185477	2.17e-05	0.137115	-30.6603	WT_FlHT
chr1_18185484	1	18185484	2.27e-05	0.137083	-30.6627	WT_FlHT
chr1_18185613	1	18185613	2.19e-05	0.136635	-30.8288	WT_FlHT
chr1_18185617	1	18185617	2.2e-05	0.136571	-30.9142	WT_FlHT
chr1_18185645	1	18185645	2.67e-05	0.135577	-31.171	WT_FlHT
chr1_18185657	1	18185657	2.52e-05	0.133686	-32.0024	WT_FlHT
chr1_18185698	1	18185698	2.55e-05	0.132949	-32.4047	WT_FlHT
chr1_18185721	1	18185721	2.67e-05	0.132115	-32.6336	WT_FlHT
chr1_18185747	1	18185747	2.79e-05	0.131218	-32.8058	WT_FlHT
chr1_18185773	1	18185773	3.34e-05	0.129583	-32.5975	WT_FlHT
chr1_18185832	1	18185832	3.63e-05	0.128237	-32.541	WT_FlHT
chr1_18185869	1	18185869	4.52e-05	0.12734	-32.1769	WT_FlHT
chr1_18185877	1	18185877	5.12e-05	0.125737	-31.932	WT_FlHT
chr1_18185959	1	18185959	7.21e-05	0.124968	-30.6941	WT_FlHT
chr1_121506365	1	121506365	5.37e-05	0.287019	-17.429	WT_EaHT
chr1_121506390	1	121506390	3.67e-05	0.309744	-16.7982	WT_EaHT
chr1_121506704	1	121506704	3.55e-05	0.332949	-15.7023	WT_EaHT
chr1_121506772	1	121506772	5.14e-05	0.357051	-14.0403	WT_EaHT
chr1_121509671	1	121509671	6.17e-05	0.359038	-13.7619	WT_EaHT
chr1_121510389	1	121510389	7.24e-05	0.360833	-13.5315	WT_EaHT
chr1_121510411	1	121510411	8.45e-05	0.361154	-13.3604	WT_EaHT
chr1_121510784	1	121510784	9.27e-05	0.462212	-13.2064	WT_EaHT
chr1_121510870	1	121510870	9.75e-05	0.488397	-13.8399	WT_EaHT
chr1_121510872	1	121510872	7.8e-05	0.486891	-14.5304	WT_EaHT
chr1_121510919	1	121510919	8.28e-05	0.460577	-15.0343	WT_EaHT
chr1_121510922	1	121510922	7.77e-05	0.458109	-15.1896	WT_EaHT
chr1_121510931	1	121510931	7.83e-05	0.455609	-15.1981	WT_EaHT
chr1_121510999	1	121510999	9.14e-05	0.451827	-14.8731	WT_EaHT
chr1_121511035	1	121511035	9.54e-05	0.445641	-15.0278	WT_EaHT
chr1_121511061	1	121511061	9.64e-05	0.445192	-15.044	WT_EaHT
chr1_121511096	1	121511096	9.69e-05	0.445096	-15.0406	WT_EaHT
chr1_121511098	1	121511098	9.8e-05	0.44484	-15.0207	WT_EaHT
chr1_121511149	1	121511149	7.91e-05	0.434904	-15.7046	WT_EaHT
chr1_121511158	1	121511158	7.58e-05	0.429744	-15.9949	WT_EaHT
chr1_121511165	1	121511165	7.68e-05	0.423333	-16.2392	WT_EaHT
chr1_121511791	1	121511791	9.1e-05	0.404423	-17.0521	WT_EaHT
chr1_169037021	1	169037021	9.74e-05	0.269805	-0.149149	Ratio_SFHT
chr1_169037021	1	169037021	9.63e-05	0.26829	-38.0049	MT_FlHT
chr1_169037021	1	169037021	7.74e-05	0.26829	-43.2189	SFHT
chr1_169037126	1	169037126	7.92e-05	0.281201	-0.144757	Ratio_SFHT
chr1_169037126	1	169037126	8.03e-05	0.279613	-36.8097	MT_FlHT
chr1_169037126	1	169037126	5.86e-05	0.279613	-42.1034	SFHT
chr1_169037329	1	169037329	9.56e-05	0.293084	-0.117821	Ratio_FlHT
chr1_169037329	1	169037329	6.6e-05	0.293084	-0.139633	Ratio_SFHT
chr1_169037329	1	169037329	6.77e-05	0.291387	-35.4578	MT_FlHT
chr1_169037329	1	169037329	4.56e-05	0.291387	-40.7398	SFHT
chr1_169037329	1	169037329	9.41e-05	0.293117	-22.9581	MT_EaHT
chr1_169038488	1	169038488	6.47e-05	0.305	-0.133393	Ratio_SFHT
chr1_169038488	1	169038488	6.67e-05	0.303226	-33.8345	MT_FlHT
chr1_169038488	1	169038488	4.22e-05	0.303226	-39.0163	SFHT
chr1_169038488	1	169038488	9.66e-05	0.305032	-21.8465	MT_EaHT
chr1_169038505	1	169038505	9.76e-05	0.307727	-0.11084	Ratio_FlHT
chr1_169038505	1	169038505	6.19e-05	0.307727	-0.132039	Ratio_SFHT
chr1_169038505	1	169038505	6.44e-05	0.305903	-33.4653	MT_FlHT
chr1_169038505	1	169038505	4e-05	0.305903	-38.6315	SFHT
chr1_169038505	1	169038505	9.35e-05	0.30776	-21.6086	MT_EaHT
chr1_169038754	1	169038754	9.3e-05	0.311169	-0.109729	Ratio_FlHT
chr1_169038754	1	169038754	5.91e-05	0.311169	-0.130677	Ratio_SFHT
chr1_169038754	1	169038754	6e-05	0.309323	-33.1683	MT_FlHT
chr1_169038754	1	169038754	3.73e-05	0.309323	-38.2727	SFHT
chr1_169038754	1	169038754	8.72e-05	0.311201	-21.4192	MT_EaHT
chr1_169039080	1	169039080	9.1e-05	0.315519	-0.10797	Ratio_FlHT
chr1_169039080	1	169039080	5.69e-05	0.315519	-0.128697	Ratio_SFHT
chr1_169039080	1	169039080	5.76e-05	0.313645	-32.6599	MT_FlHT
chr1_169039080	1	169039080	3.53e-05	0.313645	-37.7175	SFHT
chr1_169039080	1	169039080	7.98e-05	0.315584	-21.1588	MT_EaHT
chr1_169039912	1	169039912	8.24e-05	0.313766	-0.108422	Ratio_FlHT
chr1_169039912	1	169039912	9.71e-05	0.315719	-0.137811	Ratio_EaHT
chr1_169039912	1	169039912	4.99e-05	0.313766	-0.129447	Ratio_SFHT
chr1_169039912	1	169039912	4.92e-05	0.311871	-32.9065	MT_FlHT
chr1_169039912	1	169039912	2.93e-05	0.311871	-38.0449	SFHT
chr1_169039912	1	169039912	6.98e-05	0.313799	-21.2942	MT_EaHT
chr1_169039939	1	169039939	7.55e-05	0.311851	-0.10828	Ratio_FlHT
chr1_169039939	1	169039939	9.39e-05	0.313824	-0.137168	Ratio_EaHT
chr1_169039939	1	169039939	4.36e-05	0.311851	-0.129615	Ratio_SFHT
chr1_169039939	1	169039939	4.11e-05	0.309968	-33.0367	MT_FlHT
chr1_169039939	1	169039939	2.34e-05	0.309968	-38.27	SFHT
chr1_169039939	1	169039939	5.84e-05	0.311916	-21.3866	MT_EaHT
chr1_169040100	1	169040100	7.53e-05	0.311851	-0.1083	Ratio_FlHT
chr1_169040100	1	169040100	9.39e-05	0.313824	-0.137174	Ratio_EaHT
chr1_169040100	1	169040100	4.35e-05	0.311851	-0.129643	Ratio_SFHT
chr1_169040100	1	169040100	4.11e-05	0.309968	-33.0399	MT_FlHT
chr1_169040100	1	169040100	2.34e-05	0.309968	-38.2757	SFHT
chr1_169040100	1	169040100	5.85e-05	0.311916	-21.3859	MT_EaHT
chr1_169040323	1	169040323	7.52e-05	0.311818	-0.108304	Ratio_FlHT
chr1_169040323	1	169040323	9.38e-05	0.313791	-0.137173	Ratio_EaHT
chr1_169040323	1	169040323	4.34e-05	0.311818	-0.12965	Ratio_SFHT
chr1_169040323	1	169040323	4.1e-05	0.309935	-33.043	MT_FlHT
chr1_169040323	1	169040323	2.33e-05	0.309935	-38.2795	SFHT
chr1_169040323	1	169040323	5.82e-05	0.311883	-21.3911	MT_EaHT
chr1_169041043	1	169041043	7.52e-05	0.311786	-0.108304	Ratio_FlHT
chr1_169041043	1	169041043	9.37e-05	0.313758	-0.13719	Ratio_EaHT
chr1_169041043	1	169041043	4.34e-05	0.311786	-0.129642	Ratio_SFHT
chr1_169041043	1	169041043	4.11e-05	0.309903	-33.0403	MT_FlHT
chr1_169041043	1	169041043	2.34e-05	0.309903	-38.2746	SFHT
chr1_169041043	1	169041043	5.82e-05	0.311851	-21.3913	MT_EaHT
chr1_169041127	1	169041127	7.52e-05	0.311786	-0.108304	Ratio_FlHT
chr1_169041127	1	169041127	9.37e-05	0.313758	-0.13719	Ratio_EaHT
chr1_169041127	1	169041127	4.34e-05	0.311786	-0.129642	Ratio_SFHT
chr1_169041127	1	169041127	4.11e-05	0.309903	-33.0403	MT_FlHT
chr1_169041127	1	169041127	2.34e-05	0.309903	-38.2746	SFHT
chr1_169041127	1	169041127	5.82e-05	0.311851	-21.3913	MT_EaHT
chr1_169041287	1	169041287	7.57e-05	0.311721	-0.108257	Ratio_FlHT
chr1_169041287	1	169041287	9.41e-05	0.313693	-0.137144	Ratio_EaHT
chr1_169041287	1	169041287	4.37e-05	0.311721	-0.129579	Ratio_SFHT
chr1_169041287	1	169041287	4.13e-05	0.309839	-33.0265	MT_FlHT
chr1_169041287	1	169041287	2.36e-05	0.309839	-38.2571	SFHT
chr1_169041287	1	169041287	5.85e-05	0.311786	-21.3841	MT_EaHT
chr1_169041288	1	169041288	7.57e-05	0.311721	-0.108257	Ratio_FlHT
chr1_169041288	1	169041288	9.41e-05	0.313693	-0.137144	Ratio_EaHT
chr1_169041288	1	169041288	4.37e-05	0.311721	-0.129579	Ratio_SFHT
chr1_169041288	1	169041288	4.13e-05	0.309839	-33.0265	MT_FlHT
chr1_169041288	1	169041288	2.36e-05	0.309839	-38.2571	SFHT
chr1_169041288	1	169041288	5.85e-05	0.311786	-21.3841	MT_EaHT
chr1_169042417	1	169042417	7.81e-05	0.311461	-0.108064	Ratio_FlHT
chr1_169042417	1	169042417	9.64e-05	0.313431	-0.136959	Ratio_EaHT
chr1_169042417	1	169042417	4.55e-05	0.311461	-0.129296	Ratio_SFHT
chr1_169042417	1	169042417	4.24e-05	0.309581	-32.9817	MT_FlHT
chr1_169042417	1	169042417	2.44e-05	0.309581	-38.1873	SFHT
chr1_169042417	1	169042417	5.99e-05	0.311526	-21.3578	MT_EaHT
chr1_169042873	1	169042873	8.87e-05	0.313929	-0.107356	Ratio_FlHT
chr1_169042873	1	169042873	8.98e-05	0.315915	-0.137753	Ratio_EaHT
chr1_169042873	1	169042873	5.29e-05	0.313929	-0.128345	Ratio_SFHT
chr1_169042873	1	169042873	4.84e-05	0.312032	-32.8008	MT_FlHT
chr1_169042873	1	169042873	2.83e-05	0.312032	-37.9636	SFHT
chr1_169042873	1	169042873	6.22e-05	0.313994	-21.3589	MT_EaHT
chr1_169043294	1	169043294	9.97e-05	0.327418	-0.132927	Ratio_EaHT
chr1_169043294	1	169043294	8.46e-05	0.325357	-0.121119	Ratio_SFHT
chr1_169043294	1	169043294	8.37e-05	0.323387	-30.8127	MT_FlHT
chr1_169043294	1	169043294	5e-05	0.323387	-35.6804	SFHT
chr1_169043294	1	169043294	9.88e-05	0.325422	-20.1561	MT_EaHT
chr1_210563733	1	210563733	9.47e-05	0.335032	-0.125488	Ratio_FlHT
chr1_210563733	1	210563733	5.27e-05	0.337226	-37.7457	MT_FlHT
chr1_210563733	1	210563733	9.7e-05	0.337226	-40.2979	SFHT
chr1_210564065	1	210564065	9.26e-05	0.364677	-36.2759	MT_FlHT
chr1_223576985	1	223576985	9.63e-05	0.281078	-21.4264	Diff_EaHT
chr1_223577266	1	223577266	9.04e-05	0.290882	0.178843	Ratio_EaHT
chr1_223577266	1	223577266	7.3e-05	0.290882	-21.5245	Diff_EaHT
chr1_223577332	1	223577332	8.94e-05	0.297059	0.178134	Ratio_EaHT
chr1_223577332	1	223577332	7.06e-05	0.297059	-21.4637	Diff_EaHT
chr1_223577420	1	223577420	7.71e-05	0.302941	0.177545	Ratio_EaHT
chr1_223577420	1	223577420	6.04e-05	0.302941	-21.3922	Diff_EaHT
chr1_223577454	1	223577454	6.93e-05	0.309869	0.176853	Ratio_EaHT
chr1_223577454	1	223577454	5.32e-05	0.309869	-21.3281	Diff_EaHT
chr1_223577502	1	223577502	6.04e-05	0.315882	0.176258	Ratio_EaHT
chr1_223577502	1	223577502	4.64e-05	0.315882	-21.2466	Diff_EaHT
chr1_223577553	1	223577553	5.28e-05	0.318889	0.177573	Ratio_EaHT
chr1_223577553	1	223577553	8.43e-05	0.316948	24.6235	MT_EaHT
chr1_223577553	1	223577553	4.1e-05	0.318889	-21.3884	Diff_EaHT
chr1_223577596	1	223577596	4.76e-05	0.32183	0.178428	Ratio_EaHT
chr1_223577596	1	223577596	7.52e-05	0.319903	24.7645	MT_EaHT
chr1_223577596	1	223577596	3.64e-05	0.32183	-21.5071	Diff_EaHT
chr1_223577637	1	223577637	4.12e-05	0.328366	0.17742	Ratio_EaHT
chr1_223577637	1	223577637	6.67e-05	0.326396	24.5912	MT_EaHT
chr1_223577637	1	223577637	3.3e-05	0.328366	-21.32	Diff_EaHT
chr1_223577909	1	223577909	3.97e-05	0.333105	0.17553	Ratio_EaHT
chr1_223577909	1	223577909	6.25e-05	0.331104	24.3665	MT_EaHT
chr1_223577909	1	223577909	3.46e-05	0.333105	-20.9857	Diff_EaHT
chr1_223578597	1	223578597	3.09e-05	0.346013	0.171168	Ratio_EaHT
chr1_223578597	1	223578597	5.73e-05	0.343929	23.5143	MT_EaHT
chr1_223578597	1	223578597	2.67e-05	0.346013	-20.4569	Diff_EaHT
chr1_223578771	1	223578771	2.23e-05	0.357843	0.167204	Ratio_EaHT
chr1_223578771	1	223578771	9.32e-05	0.355877	-27.9314	Diff_FlHT
chr1_223578771	1	223578771	4.79e-05	0.355649	22.7748	MT_EaHT
chr1_223578771	1	223578771	1.88e-05	0.357843	-19.9971	Diff_EaHT
chr1_223578795	1	223578795	9.52e-05	0.358831	0.115616	Ratio_FlHT
chr1_223578795	1	223578795	1.5e-05	0.36085	0.168328	Ratio_EaHT
chr1_223578795	1	223578795	6.52e-05	0.358831	-28.1431	Diff_FlHT
chr1_223578795	1	223578795	3.37e-05	0.358636	22.8963	MT_EaHT
chr1_223578795	1	223578795	1.18e-05	0.36085	-20.1924	Diff_EaHT
chr1_223602675	1	223602675	7.01e-05	0.358831	0.117415	Ratio_FlHT
chr1_223602675	1	223602675	1.08e-05	0.360882	0.170653	Ratio_EaHT
chr1_223602675	1	223602675	4.79e-05	0.358831	-28.565	Diff_FlHT
chr1_223602675	1	223602675	2.7e-05	0.358669	23.0917	MT_EaHT
chr1_223602675	1	223602675	8.42e-06	0.360882	-20.4703	Diff_EaHT
chr1_223602867	1	223602867	5.66e-05	0.360422	0.118154	Ratio_FlHT
chr1_223602867	1	223602867	8.58e-06	0.362516	0.171532	Ratio_EaHT
chr1_223602867	1	223602867	3.79e-05	0.360422	-28.7729	Diff_FlHT
chr1_223602867	1	223602867	2.4e-05	0.360292	23.0793	MT_EaHT
chr1_223602867	1	223602867	6.48e-06	0.362516	-20.6024	Diff_EaHT
chr1_223603002	1	223603002	5.61e-05	0.352143	0.117701	Ratio_FlHT
chr1_223603002	1	223603002	8.04e-06	0.354216	0.171452	Ratio_EaHT
chr1_223603002	1	223603002	3.68e-05	0.352143	-28.7082	Diff_FlHT
chr1_223603002	1	223603002	2.24e-05	0.351981	23.061	MT_EaHT
chr1_223603002	1	223603002	5.78e-06	0.354216	-20.6324	Diff_EaHT
chr1_223603331	1	223603331	7.55e-05	0.341818	0.123631	Ratio_FlHT
chr1_223603331	1	223603331	1.46e-05	0.343758	0.177879	Ratio_EaHT
chr1_223603331	1	223603331	4.9e-05	0.341818	-30.2031	Diff_FlHT
chr1_223603331	1	223603331	4.41e-05	0.341688	23.7199	MT_EaHT
chr1_223603331	1	223603331	1.12e-05	0.343758	-21.3435	Diff_EaHT
chr1_223603431	1	223603431	3.52e-05	0.330654	0.179878	Ratio_EaHT
chr1_223603431	1	223603431	8.12e-05	0.328896	-31.1022	Diff_FlHT
chr1_223603431	1	223603431	2.75e-05	0.330654	-21.5776	Diff_EaHT
chr1_225601605	1	225601605	7.33e-05	0.0598701	70.2629	Diff_FlHT
chr1_225601605	1	225601605	5.08e-05	0.0601961	46.4952	Diff_EaHT
chr1_225601677	1	225601677	5.95e-05	0.052013	73.9502	Diff_FlHT
chr1_225601677	1	225601677	4.43e-05	0.0522549	48.6791	Diff_EaHT
chr1_255244973	1	255244973	8.07e-05	0.131795	17.6332	WT_EaHT
chr1_255245055	1	255245055	8.21e-05	0.120321	18.0911	WT_EaHT
chr1_255245144	1	255245144	8.11e-05	0.119904	18.1131	WT_EaHT
chr1_255266024	1	255266024	8.5e-05	0.119263	18.0705	WT_EaHT
chr1_255266062	1	255266062	8.47e-05	0.118974	18.0732	WT_EaHT
chr1_255266347	1	255266347	9.8e-05	0.115545	17.9296	WT_EaHT
chr1_255266379	1	255266379	9.71e-05	0.115609	17.9404	WT_EaHT
chr1_255266415	1	255266415	9.38e-05	0.115705	17.9736	WT_EaHT
chr1_255266650	1	255266650	8.8e-05	0.115705	18.0422	WT_EaHT
chr1_255267222	1	255267222	8.78e-05	0.115256	18.037	WT_EaHT
chr1_255267246	1	255267246	8.61e-05	0.114712	18.0359	WT_EaHT
chr1_255267394	1	255267394	8.38e-05	0.113718	18.0672	WT_EaHT
chr1_255267402	1	255267402	8.44e-05	0.1125	18.0762	WT_EaHT
chr1_255267431	1	255267431	7.96e-05	0.111026	18.1324	WT_EaHT
chr1_255267663	1	255267663	8.42e-05	0.109551	18.1201	WT_EaHT
chr1_255267695	1	255267695	7.94e-05	0.109199	18.2243	WT_EaHT
chr1_255267702	1	255267702	7.79e-05	0.109167	18.2443	WT_EaHT
chr1_255267719	1	255267719	7.71e-05	0.109038	18.254	WT_EaHT
chr1_255267799	1	255267799	7.41e-05	0.10875	18.3048	WT_EaHT
chr1_255267837	1	255267837	7.41e-05	0.10875	18.3048	WT_EaHT
chr1_255267858	1	255267858	7.44e-05	0.10875	18.3066	WT_EaHT
chr1_255267870	1	255267870	7.48e-05	0.108782	18.2995	WT_EaHT
chr1_255267926	1	255267926	7.47e-05	0.10875	18.3038	WT_EaHT
chr1_255267942	1	255267942	7.44e-05	0.108942	18.2925	WT_EaHT
chr1_255267944	1	255267944	7.43e-05	0.109038	18.2918	WT_EaHT
chr1_255267965	1	255267965	7.25e-05	0.109231	18.3151	WT_EaHT
chr1_255267971	1	255267971	7.13e-05	0.109295	18.3156	WT_EaHT
chr1_255268235	1	255268235	6.83e-05	0.109327	18.3012	WT_EaHT
chr1_255268358	1	255268358	6.89e-05	0.109135	18.3077	WT_EaHT
chr1_255268367	1	255268367	6.56e-05	0.108686	18.4109	WT_EaHT
chr1_255268473	1	255268473	6.67e-05	0.107853	18.4451	WT_EaHT
chr1_255268478	1	255268478	6.71e-05	0.106763	18.4743	WT_EaHT
chr1_255268535	1	255268535	8.26e-05	0.105224	18.2317	WT_EaHT
chr1_255268790	1	255268790	9.96e-05	0.102917	18.1448	WT_EaHT
chr1_262008795	1	262008795	5.98e-05	0.105654	0.297619	Ratio_EaHT
chr1_262008795	1	262008795	9.06e-05	0.105654	-33.4183	Diff_EaHT
chr1_262008801	1	262008801	7.67e-05	0.100682	0.247797	Ratio_FlHT
chr1_262008801	1	262008801	4.87e-05	0.0999673	0.330512	Ratio_EaHT
chr1_262008801	1	262008801	7.15e-05	0.0999673	-37.2659	Diff_EaHT
chr1_262008844	1	262008844	6.91e-05	0.0926623	0.277368	Ratio_FlHT
chr1_262008844	1	262008844	4.39e-05	0.0919935	0.370675	Ratio_EaHT
chr1_262008844	1	262008844	9.15e-05	0.0926623	-64.5255	Diff_FlHT
chr1_262008844	1	262008844	5.71e-05	0.0919935	-42.2195	Diff_EaHT
chr1_262008846	1	262008846	6.32e-05	0.0921104	0.280386	Ratio_FlHT
chr1_262008846	1	262008846	4.24e-05	0.0914379	0.373373	Ratio_EaHT
chr1_262008846	1	262008846	8.54e-05	0.0921104	-65.1513	Diff_FlHT
chr1_262008846	1	262008846	5.74e-05	0.0914379	-42.4248	Diff_EaHT
chr1_262008877	1	262008877	3.51e-05	0.0853571	0.310976	Ratio_FlHT
chr1_262008877	1	262008877	3.05e-05	0.084902	0.406903	Ratio_EaHT
chr1_262008877	1	262008877	4.66e-05	0.0853571	-72.4245	Diff_FlHT
chr1_262008877	1	262008877	4.48e-05	0.084902	-46.0527	Diff_EaHT
chr1_262009047	1	262009047	2.08e-05	0.0785714	0.338619	Ratio_FlHT
chr1_262009047	1	262009047	2.64e-05	0.078268	0.433156	Ratio_EaHT
chr1_262009047	1	262009047	2.89e-05	0.0785714	-78.723	Diff_FlHT
chr1_262009047	1	262009047	4.59e-05	0.078268	-48.5345	Diff_EaHT
chr1_262009112	1	262009112	1.81e-05	0.0757143	0.350903	Ratio_FlHT
chr1_262009112	1	262009112	3.19e-05	0.0754575	0.440274	Ratio_EaHT
chr1_262009112	1	262009112	9.07e-05	0.0757143	0.365518	Ratio_SFHT
chr1_262009112	1	262009112	2.67e-05	0.0757143	-81.2843	Diff_FlHT
chr1_262009112	1	262009112	6.65e-05	0.0754575	-48.7238	Diff_EaHT
chr1_262009228	1	262009228	1.92e-05	0.0735065	0.359515	Ratio_FlHT
chr1_262009228	1	262009228	3.38e-05	0.0732353	0.451288	Ratio_EaHT
chr1_262009228	1	262009228	9.17e-05	0.0735065	0.375469	Ratio_SFHT
chr1_262009228	1	262009228	2.74e-05	0.0735065	-83.4596	Diff_FlHT
chr1_262009228	1	262009228	6.92e-05	0.0732353	-50.0195	Diff_EaHT
chr1_262009402	1	262009402	1.87e-05	0.071039	0.370612	Ratio_FlHT
chr1_262009402	1	262009402	3.27e-05	0.0707843	0.465714	Ratio_EaHT
chr1_262009402	1	262009402	8.55e-05	0.071039	0.388328	Ratio_SFHT
chr1_262009402	1	262009402	2.53e-05	0.071039	-86.3357	Diff_FlHT
chr1_262009402	1	262009402	6.43e-05	0.0707843	-51.7929	Diff_EaHT
chr1_262010204	1	262010204	1.81e-05	0.0692532	0.378544	Ratio_FlHT
chr1_262010204	1	262010204	3.3e-05	0.0690196	0.474715	Ratio_EaHT
chr1_262010204	1	262010204	7.97e-05	0.0692532	0.397744	Ratio_SFHT
chr1_262010204	1	262010204	2.33e-05	0.0692532	-88.474	Diff_FlHT
chr1_262010204	1	262010204	6.14e-05	0.0690196	-53.0105	Diff_EaHT
chr1_262010430	1	262010430	1.83e-05	0.0679545	0.382363	Ratio_FlHT
chr1_262010430	1	262010430	3.71e-05	0.0677124	0.47657	Ratio_EaHT
chr1_262010430	1	262010430	7.75e-05	0.0679545	0.402694	Ratio_SFHT
chr1_262010430	1	262010430	2.33e-05	0.0679545	-89.4329	Diff_FlHT
chr1_262010430	1	262010430	6.69e-05	0.0677124	-53.3139	Diff_EaHT
chr1_262010434	1	262010434	1.74e-05	0.0675974	0.385248	Ratio_FlHT
chr1_262010434	1	262010434	9.45e-05	0.0675974	-94.3658	Diff_SFHT
chr1_262010434	1	262010434	3.6e-05	0.0673529	0.479839	Ratio_EaHT
chr1_262010434	1	262010434	7.31e-05	0.0675974	0.406121	Ratio_SFHT
chr1_262010434	1	262010434	2.19e-05	0.0675974	-90.1875	Diff_FlHT
chr1_262010434	1	262010434	6.32e-05	0.0673529	-53.7778	Diff_EaHT
chr1_262010447	1	262010447	1.74e-05	0.0672403	0.387809	Ratio_FlHT
chr1_262010447	1	262010447	9.59e-05	0.0672403	-94.9703	Diff_SFHT
chr1_262010447	1	262010447	3.64e-05	0.0669935	0.482967	Ratio_EaHT
chr1_262010447	1	262010447	7.45e-05	0.0672403	0.40845	Ratio_SFHT
chr1_262010447	1	262010447	2.19e-05	0.0672403	-90.8317	Diff_FlHT
chr1_262010447	1	262010447	6.36e-05	0.0669935	-54.1735	Diff_EaHT
chr1_262010899	1	262010899	4.63e-05	0.0576623	0.412113	Ratio_FlHT
chr1_262010899	1	262010899	9.07e-05	0.0575163	0.515615	Ratio_EaHT
chr1_262010899	1	262010899	4.15e-05	0.0576623	-98.8527	Diff_FlHT
chr1_262010986	1	262010986	4.28e-05	0.0567857	0.412958	Ratio_FlHT
chr1_262010986	1	262010986	8.72e-05	0.056634	0.5156	Ratio_EaHT
chr1_262010986	1	262010986	3.89e-05	0.0567857	-98.9771	Diff_FlHT
chr1_262010986	1	262010986	9.89e-05	0.056634	-59.7397	Diff_EaHT
chr1_262011113	1	262011113	6.25e-05	0.0518506	0.409894	Ratio_FlHT
chr1_262011113	1	262011113	5.27e-05	0.0518506	-98.8826	Diff_FlHT
chr2_178339702	2	178339702	6.33e-05	0.0501282	51.79	WT_FlHT
chr2_199944645	2	199944645	8.19e-05	0.210552	-0.374617	Ratio_FlHT
chr2_199944645	2	199944645	5.95e-05	0.210552	90.6549	Diff_FlHT
chr2_199944645	2	199944645	7.16e-05	0.210613	-107.293	MT_FlHT
chr2_199944664	2	199944664	5.76e-05	0.192532	-0.373246	Ratio_FlHT
chr2_199944664	2	199944664	4e-05	0.192532	90.5323	Diff_FlHT
chr2_199944664	2	199944664	5.36e-05	0.192516	-106.322	MT_FlHT
chr2_199944792	2	199944792	4.62e-05	0.174026	-0.360039	Ratio_FlHT
chr2_199944792	2	199944792	3.07e-05	0.174026	87.4788	Diff_FlHT
chr2_199944792	2	199944792	4.22e-05	0.173968	-102.681	MT_FlHT
chr2_199945549	2	199945549	5.52e-05	0.153864	-0.33323	Ratio_FlHT
chr2_199945549	2	199945549	3.72e-05	0.153864	80.8922	Diff_FlHT
chr2_199945549	2	199945549	4.69e-05	0.15371	-95.6403	MT_FlHT
chr2_199945566	2	199945566	9.53e-05	0.130032	-0.295064	Ratio_FlHT
chr2_199945566	2	199945566	6.46e-05	0.130032	71.6313	Diff_FlHT
chr2_199945566	2	199945566	7.42e-05	0.129806	-85.5052	MT_FlHT
chr2_199946823	2	199946823	9.17e-05	0.0801935	-67.8009	MT_FlHT
chr2_199946854	2	199946854	8.38e-05	0.0805806	-67.6251	MT_FlHT
chr2_199946887	2	199946887	8.53e-05	0.0805161	-67.515	MT_FlHT
chr2_199946904	2	199946904	7.98e-05	0.0803226	-68.0015	MT_FlHT
chr2_199947001	2	199947001	8.19e-05	0.0800968	-67.7906	MT_FlHT
chr2_199947172	2	199947172	8.34e-05	0.0792903	-67.6601	MT_FlHT
chr2_199947199	2	199947199	8.64e-05	0.0796452	-67.1201	MT_FlHT
chr2_199947263	2	199947263	8.68e-05	0.0795161	-67.1069	MT_FlHT
chr2_199947285	2	199947285	8.68e-05	0.0794839	-67.0752	MT_FlHT
chr2_199947394	2	199947394	9.02e-05	0.0797419	-66.8038	MT_FlHT
chr2_199947462	2	199947462	9.22e-05	0.0798065	-66.6536	MT_FlHT
chr2_199947482	2	199947482	9.59e-05	0.0800645	-66.3695	MT_FlHT
chr2_199947490	2	199947490	9.55e-05	0.0800323	-66.3112	MT_FlHT
chr2_199947520	2	199947520	9.33e-05	0.0800645	-66.4009	MT_FlHT
chr2_199947523	2	199947523	9.24e-05	0.080129	-66.4286	MT_FlHT
chr2_199947533	2	199947533	9.32e-05	0.0801935	-66.3915	MT_FlHT
chr2_199947588	2	199947588	9.45e-05	0.0802903	-66.3227	MT_FlHT
chr2_199947596	2	199947596	8.86e-05	0.0803871	-66.5546	MT_FlHT
chr2_199947618	2	199947618	8.45e-05	0.0804839	-66.7168	MT_FlHT
chr2_199947619	2	199947619	8.27e-05	0.0805806	-66.7519	MT_FlHT
chr2_199947654	2	199947654	8.15e-05	0.0806129	-66.7801	MT_FlHT
chr2_199947660	2	199947660	7.9e-05	0.0807742	-66.8557	MT_FlHT
chr2_199947681	2	199947681	7.38e-05	0.0808065	-67.1113	MT_FlHT
chr2_199947711	2	199947711	7.49e-05	0.0807742	-67.054	MT_FlHT
chr2_199947729	2	199947729	7.91e-05	0.0807097	-67.1679	MT_FlHT
chr2_199947735	2	199947735	9.4e-05	0.0806129	-67.3078	MT_FlHT
chr2_201895911	2	201895911	6.74e-05	0.111314	18.476	WT_EaHT
chr2_201896678	2	201896678	9.41e-05	0.115064	17.0732	WT_EaHT
chr2_201896833	2	201896833	8.75e-05	0.12109	16.3548	WT_EaHT
chr2_201896964	2	201896964	4.5e-05	0.134135	17.2207	WT_EaHT
chr2_201897146	2	201897146	5.95e-05	0.154038	17.183	WT_EaHT
chr2_219969020	2	219969020	4.2e-05	0.359583	14.5432	WT_FlHT
chr2_219969102	2	219969102	2.4e-05	0.369006	14.6863	WT_FlHT
chr2_219969102	2	219969102	6.85e-05	0.369006	12.0524	WT_EaHT
chr2_219969104	2	219969104	1.68e-05	0.375769	14.6671	WT_FlHT
chr2_219969104	2	219969104	5.62e-05	0.375769	11.9499	WT_EaHT
chr2_219969399	2	219969399	1.15e-05	0.383205	14.6219	WT_FlHT
chr2_219969399	2	219969399	4.38e-05	0.383205	11.8537	WT_EaHT
chr2_219969449	2	219969449	9.83e-06	0.388013	14.5948	WT_FlHT
chr2_219969449	2	219969449	3.87e-05	0.388013	11.8239	WT_EaHT
chr2_219969456	2	219969456	9.72e-06	0.389071	14.6285	WT_FlHT
chr2_219969456	2	219969456	3.81e-05	0.389071	11.8567	WT_EaHT
chr2_219969469	2	219969469	9.05e-06	0.391218	14.8129	WT_FlHT
chr2_219969469	2	219969469	3.43e-05	0.391218	12.0346	WT_EaHT
chr2_219969488	2	219969488	7.99e-06	0.393141	15.2337	WT_FlHT
chr2_219969488	2	219969488	3.04e-05	0.393141	12.383	WT_EaHT
chr2_219970007	2	219970007	6.16e-06	0.399295	15.9956	WT_FlHT
chr2_219970007	2	219970007	2.46e-05	0.399295	12.9885	WT_EaHT
chr2_219970007	2	219970007	9.36e-05	0.402871	33.4509	MT_FlHT
chr2_219971564	2	219971564	4.26e-06	0.404423	16.8733	WT_FlHT
chr2_219971564	2	219971564	1.59e-05	0.404423	13.7814	WT_EaHT
chr2_219971564	2	219971564	5.34e-05	0.407871	35.8298	MT_FlHT
chr2_219974146	2	219974146	3.83e-06	0.409487	17.5016	WT_FlHT
chr2_219974146	2	219974146	1.28e-05	0.409487	14.3813	WT_EaHT
chr2_219974146	2	219974146	3.9e-05	0.412806	37.6529	MT_FlHT
chr2_219974147	2	219974147	3.07e-06	0.421186	18.3651	WT_FlHT
chr2_219974147	2	219974147	8.96e-06	0.421186	15.2124	WT_EaHT
chr2_219974147	2	219974147	3.76e-05	0.424419	39.1593	MT_FlHT
chr2_219974230	2	219974230	3.24e-06	0.432115	18.751	WT_FlHT
chr2_219974230	2	219974230	8.14e-06	0.432115	15.6476	WT_EaHT
chr2_219974230	2	219974230	4.55e-05	0.43529	39.6352	MT_FlHT
chr2_219974497	2	219974497	3.43e-06	0.443878	18.9797	WT_FlHT
chr2_219974497	2	219974497	7.7e-06	0.443878	15.9265	WT_EaHT
chr2_219974497	2	219974497	4.67e-05	0.446968	40.1813	MT_FlHT
chr2_219974497	2	219974497	7.89e-05	0.447955	24.1156	MT_EaHT
chr2_219974529	2	219974529	4.07e-06	0.455	18.9397	WT_FlHT
chr2_219974529	2	219974529	7.86e-06	0.455	16.0055	WT_EaHT
chr2_219974529	2	219974529	5.88e-05	0.458032	39.8838	MT_FlHT
chr2_219974529	2	219974529	7.77e-05	0.458734	24.2911	MT_EaHT
chr2_219974583	2	219974583	5.39e-06	0.46391	18.8285	WT_FlHT
chr2_219974583	2	219974583	9.36e-06	0.46391	15.9882	WT_EaHT
chr2_219974583	2	219974583	7.33e-05	0.466839	39.6899	MT_FlHT
chr2_219974583	2	219974583	8.19e-05	0.46724	24.4356	MT_EaHT
chr2_219974601	2	219974601	7.96e-06	0.471987	18.6194	WT_FlHT
chr2_219974601	2	219974601	1.21e-05	0.471987	15.908	WT_EaHT
chr2_219974601	2	219974601	9.28e-05	0.474806	39.4831	MT_FlHT
chr2_219974601	2	219974601	9.24e-05	0.474968	24.5087	MT_EaHT
chr2_219974627	2	219974627	1.29e-05	0.475994	18.2117	WT_FlHT
chr2_219974627	2	219974627	1.73e-05	0.475994	15.6566	WT_EaHT
chr2_219974639	2	219974639	2.19e-05	0.483942	17.6265	WT_FlHT
chr2_219974639	2	219974639	2.49e-05	0.483942	15.2853	WT_EaHT
chr2_219974704	2	219974704	4.21e-05	0.495769	16.6413	WT_FlHT
chr2_219974704	2	219974704	3.9e-05	0.495769	14.6023	WT_EaHT
chr2_219974951	2	219974951	8.29e-05	0.492853	15.5383	WT_FlHT
chr2_219974951	2	219974951	6.37e-05	0.492853	13.8015	WT_EaHT
chr3_11583200	3	11583200	8.95e-05	0.254231	-17.882	WT_FlHT
chr3_11583201	3	11583201	8.34e-05	0.248365	-18.2416	WT_FlHT
chr3_11583266	3	11583266	7.52e-05	0.246987	-18.4794	WT_FlHT
chr3_11583279	3	11583279	6.42e-05	0.237115	-19.1428	WT_FlHT
chr3_11597028	3	11597028	6.33e-05	0.232051	-19.3329	WT_FlHT
chr3_11597102	3	11597102	6.37e-05	0.228109	-19.4133	WT_FlHT
chr3_11597142	3	11597142	6.42e-05	0.224103	-19.479	WT_FlHT
chr3_11597257	3	11597257	6.49e-05	0.219615	-19.4885	WT_FlHT
chr3_11597276	3	11597276	7.07e-05	0.215929	-19.5476	WT_FlHT
chr3_11597290	3	11597290	8.07e-05	0.212917	-19.6495	WT_FlHT
chr3_11597493	3	11597493	8.74e-05	0.209615	-19.8682	WT_FlHT
chr3_207990073	3	207990073	9.49e-05	0.135513	18.3283	WT_EaHT
chr3_207990075	3	207990075	9.29e-05	0.135192	18.287	WT_EaHT
chr3_207990204	3	207990204	8.19e-05	0.134071	17.8684	WT_EaHT
chr3_207990243	3	207990243	8.62e-05	0.133109	17.2268	WT_EaHT
chr3_207990321	3	207990321	9.96e-05	0.131795	16.4455	WT_EaHT
chr3_218241747	3	218241747	9.93e-05	0.293387	32.8033	MT_FlHT
chr3_218243574	3	218243574	7.68e-05	0.300871	34.0907	MT_FlHT
chr3_218243574	3	218243574	9.83e-05	0.300871	37.4425	SFHT
chr3_218243647	3	218243647	7.36e-05	0.307452	34.5496	MT_FlHT
chr3_218243647	3	218243647	9.36e-05	0.307452	37.9597	SFHT
chr3_218243697	3	218243697	7.18e-05	0.315355	34.6926	MT_FlHT
chr3_218243697	3	218243697	9.03e-05	0.315355	38.1405	SFHT
chr3_218243731	3	218243731	7.96e-05	0.320258	34.5146	MT_FlHT
chr3_218243748	3	218243748	8.26e-05	0.321806	34.4213	MT_FlHT
chr3_218243761	3	218243761	8.73e-05	0.323806	34.2323	MT_FlHT
chr3_218243775	3	218243775	9.06e-05	0.32571	34.1765	MT_FlHT
chr3_218243875	3	218243875	9.71e-05	0.327419	34.0029	MT_FlHT
chr3_218243979	3	218243979	9.84e-05	0.328871	33.9137	MT_FlHT
chr4_3542940	4	3542940	9.82e-05	0.329359	-11.1205	WT_EaHT
chr4_3542946	4	3542946	8.21e-05	0.324071	-11.1367	WT_EaHT
chr4_3542977	4	3542977	8.46e-05	0.323942	-11.0849	WT_EaHT
chr4_3542986	4	3542986	8.25e-05	0.324103	-11.0661	WT_EaHT
chr4_3542995	4	3542995	8.41e-05	0.324583	-11.0138	WT_EaHT
chr4_3543031	4	3543031	8.49e-05	0.32484	-10.987	WT_EaHT
chr4_3543041	4	3543041	8.69e-05	0.324968	-10.9572	WT_EaHT
chr4_3543068	4	3543068	8.96e-05	0.325288	-10.9255	WT_EaHT
chr4_3543141	4	3543141	9.86e-05	0.325609	-10.8257	WT_EaHT
chr5_43378166	5	43378166	5.91e-05	0.0622115	-89.8513	WT_FlHT
chr5_43378166	5	43378166	9.83e-05	0.0619032	-218.369	MT_FlHT
chr5_43378317	5	43378317	4.91e-05	0.056891	-91.1318	WT_FlHT
chr5_43378317	5	43378317	3.03e-05	0.0565484	-235.757	MT_FlHT
chr5_43378495	5	43378495	6.45e-05	0.0550641	-88.3507	WT_FlHT
chr5_43378495	5	43378495	4.32e-05	0.0547097	-227.636	MT_FlHT
chr5_43401408	5	43401408	9.01e-05	0.05125	-87.0453	WT_FlHT
chr5_43401408	5	43401408	4.74e-05	0.0509032	-227.684	MT_FlHT
chr5_49951186	5	49951186	5.65e-05	0.170097	-128.92	MT_FlHT
chr5_49951186	5	49951186	8.84e-05	0.170097	-142.539	SFHT
chr5_49951340	5	49951340	7.99e-05	0.138149	-0.426354	Ratio_FlHT
chr5_49951340	5	49951340	6.96e-05	0.138149	-0.518957	Ratio_SFHT
chr5_49951340	5	49951340	1.21e-05	0.138935	-148.54	MT_FlHT
chr5_49951340	5	49951340	1.65e-05	0.138935	-165.043	SFHT
chr5_49952260	5	49952260	7.7e-05	0.137987	-0.42751	Ratio_FlHT
chr5_49952260	5	49952260	7.13e-05	0.137987	-0.518444	Ratio_SFHT
chr5_49952260	5	49952260	1.16e-05	0.138774	-148.994	MT_FlHT
chr5_49952260	5	49952260	1.71e-05	0.138774	-164.887	SFHT
chr5_49952500	5	49952500	6.91e-05	0.135357	-0.433584	Ratio_FlHT
chr5_49952500	5	49952500	6.84e-05	0.135357	-0.522925	Ratio_SFHT
chr5_49952500	5	49952500	1.09e-05	0.136097	-150.192	MT_FlHT
chr5_49952500	5	49952500	1.76e-05	0.136097	-165.39	SFHT
chr5_49952723	5	49952723	6.79e-05	0.134773	-0.433914	Ratio_FlHT
chr5_49952723	5	49952723	7.02e-05	0.134773	-0.521573	Ratio_SFHT
chr5_49952723	5	49952723	1.08e-05	0.135516	-149.999	MT_FlHT
chr5_49952723	5	49952723	1.81e-05	0.135516	-164.791	SFHT
chr5_49952766	5	49952766	6.94e-05	0.134513	-0.432682	Ratio_FlHT
chr5_49952766	5	49952766	7.29e-05	0.134513	-0.519345	Ratio_SFHT
chr5_49952766	5	49952766	1.14e-05	0.135258	-149.231	MT_FlHT
chr5_49952766	5	49952766	1.93e-05	0.135258	-163.779	SFHT
chr5_49952774	5	49952774	6.94e-05	0.134513	-0.432682	Ratio_FlHT
chr5_49952774	5	49952774	7.29e-05	0.134513	-0.519345	Ratio_SFHT
chr5_49952774	5	49952774	1.14e-05	0.135258	-149.231	MT_FlHT
chr5_49952774	5	49952774	1.93e-05	0.135258	-163.779	SFHT
chr5_49952838	5	49952838	6.94e-05	0.134513	-0.432682	Ratio_FlHT
chr5_49952838	5	49952838	7.29e-05	0.134513	-0.519345	Ratio_SFHT
chr5_49952838	5	49952838	1.14e-05	0.135258	-149.231	MT_FlHT
chr5_49952838	5	49952838	1.93e-05	0.135258	-163.779	SFHT
chr5_49952967	5	49952967	6.82e-05	0.134481	-0.433175	Ratio_FlHT
chr5_49952967	5	49952967	7.19e-05	0.134481	-0.519775	Ratio_SFHT
chr5_49952967	5	49952967	1.13e-05	0.135226	-149.295	MT_FlHT
chr5_49952967	5	49952967	1.91e-05	0.135226	-163.819	SFHT
chr5_49953002	5	49953002	6.81e-05	0.134448	-0.433119	Ratio_FlHT
chr5_49953002	5	49953002	7.18e-05	0.134448	-0.519668	Ratio_SFHT
chr5_49953002	5	49953002	1.12e-05	0.135194	-149.318	MT_FlHT
chr5_49953002	5	49953002	1.89e-05	0.135194	-163.84	SFHT
chr5_49953174	5	49953174	6.81e-05	0.134448	-0.433119	Ratio_FlHT
chr5_49953174	5	49953174	7.18e-05	0.134448	-0.519668	Ratio_SFHT
chr5_49953174	5	49953174	1.12e-05	0.135194	-149.318	MT_FlHT
chr5_49953174	5	49953174	1.89e-05	0.135194	-163.84	SFHT
chr5_49953192	5	49953192	6.81e-05	0.134448	-0.433119	Ratio_FlHT
chr5_49953192	5	49953192	7.18e-05	0.134448	-0.519668	Ratio_SFHT
chr5_49953192	5	49953192	1.12e-05	0.135194	-149.318	MT_FlHT
chr5_49953192	5	49953192	1.89e-05	0.135194	-163.84	SFHT
chr5_49953216	5	49953216	6.59e-05	0.134481	-0.434284	Ratio_FlHT
chr5_49953216	5	49953216	6.89e-05	0.134481	-0.521223	Ratio_SFHT
chr5_49953216	5	49953216	1.07e-05	0.135226	-149.691	MT_FlHT
chr5_49953216	5	49953216	1.8e-05	0.135226	-164.326	SFHT
chr5_49953279	5	49953279	6.59e-05	0.134481	-0.434284	Ratio_FlHT
chr5_49953279	5	49953279	6.89e-05	0.134481	-0.521223	Ratio_SFHT
chr5_49953279	5	49953279	1.07e-05	0.135226	-149.691	MT_FlHT
chr5_49953279	5	49953279	1.8e-05	0.135226	-164.326	SFHT
chr5_49953280	5	49953280	6.59e-05	0.134481	-0.434284	Ratio_FlHT
chr5_49953280	5	49953280	6.89e-05	0.134481	-0.521223	Ratio_SFHT
chr5_49953280	5	49953280	1.07e-05	0.135226	-149.691	MT_FlHT
chr5_49953280	5	49953280	1.8e-05	0.135226	-164.326	SFHT
chr5_49953493	5	49953493	6.62e-05	0.134351	-0.434188	Ratio_FlHT
chr5_49953493	5	49953493	6.88e-05	0.134351	-0.521537	Ratio_SFHT
chr5_49953493	5	49953493	1.05e-05	0.135097	-149.957	MT_FlHT
chr5_49953493	5	49953493	1.77e-05	0.135097	-164.641	SFHT
chr5_49953557	5	49953557	6.41e-05	0.134416	-0.434389	Ratio_FlHT
chr5_49953557	5	49953557	6.55e-05	0.134416	-0.522118	Ratio_SFHT
chr5_49953557	5	49953557	1.03e-05	0.135161	-149.765	MT_FlHT
chr5_49953557	5	49953557	1.71e-05	0.135161	-164.57	SFHT
chr5_49954070	5	49954070	6.26e-05	0.134383	-0.434111	Ratio_FlHT
chr5_49954070	5	49954070	6.37e-05	0.134383	-0.521881	Ratio_SFHT
chr5_49954070	5	49954070	9.87e-06	0.135129	-149.773	MT_FlHT
chr5_49954070	5	49954070	1.64e-05	0.135129	-164.587	SFHT
chr5_49954137	5	49954137	6.26e-05	0.134383	-0.434111	Ratio_FlHT
chr5_49954137	5	49954137	6.37e-05	0.134383	-0.521881	Ratio_SFHT
chr5_49954137	5	49954137	9.87e-06	0.135129	-149.773	MT_FlHT
chr5_49954137	5	49954137	1.64e-05	0.135129	-164.587	SFHT
chr5_49954175	5	49954175	6.39e-05	0.134351	-0.434046	Ratio_FlHT
chr5_49954175	5	49954175	6.56e-05	0.134351	-0.521586	Ratio_SFHT
chr5_49954175	5	49954175	1.01e-05	0.135097	-149.844	MT_FlHT
chr5_49954175	5	49954175	1.69e-05	0.135097	-164.561	SFHT
chr5_49954254	5	49954254	6.39e-05	0.134351	-0.434046	Ratio_FlHT
chr5_49954254	5	49954254	6.56e-05	0.134351	-0.521586	Ratio_SFHT
chr5_49954254	5	49954254	1.01e-05	0.135097	-149.844	MT_FlHT
chr5_49954254	5	49954254	1.69e-05	0.135097	-164.561	SFHT
chr5_49954523	5	49954523	5.33e-05	0.133636	-0.439481	Ratio_FlHT
chr5_49954523	5	49954523	5.5e-05	0.133636	-0.527294	Ratio_SFHT
chr5_49954523	5	49954523	8.64e-06	0.134355	-150.882	MT_FlHT
chr5_49954523	5	49954523	1.46e-05	0.134355	-165.653	SFHT
chr5_49954566	5	49954566	5.33e-05	0.132532	-0.448121	Ratio_FlHT
chr5_49954566	5	49954566	5.73e-05	0.132532	-0.536337	Ratio_SFHT
chr5_49954566	5	49954566	8.77e-06	0.133226	-153.746	MT_FlHT
chr5_49954566	5	49954566	1.54e-05	0.133226	-168.458	SFHT
chr5_49954650	5	49954650	4.31e-05	0.129156	-0.469666	Ratio_FlHT
chr5_49954650	5	49954650	4.41e-05	0.129156	-0.563804	Ratio_SFHT
chr5_49954650	5	49954650	7.93e-06	0.129774	-160.115	MT_FlHT
chr5_49954650	5	49954650	1.32e-05	0.129774	-176.004	SFHT
chr5_49954818	5	49954818	4.21e-05	0.126169	-0.484773	Ratio_FlHT
chr5_49954818	5	49954818	4.25e-05	0.126169	-0.582573	Ratio_SFHT
chr5_49954818	5	49954818	8.6e-06	0.126742	-164.557	MT_FlHT
chr5_49954818	5	49954818	1.39e-05	0.126742	-181.158	SFHT
chr5_49969262	5	49969262	5.83e-05	0.12263	-0.49403	Ratio_FlHT
chr5_49969262	5	49969262	5.86e-05	0.12263	-0.59434	Ratio_SFHT
chr5_49969262	5	49969262	1.34e-05	0.123129	-167.561	MT_FlHT
chr5_49969262	5	49969262	2.12e-05	0.123129	-184.621	SFHT
chr5_49969324	5	49969324	5.88e-05	0.118474	-0.510055	Ratio_FlHT
chr5_49969324	5	49969324	5.79e-05	0.118474	-0.61406	Ratio_SFHT
chr5_49969324	5	49969324	1.66e-05	0.118903	-171.207	MT_FlHT
chr5_49969324	5	49969324	2.48e-05	0.118903	-189.16	SFHT
chr5_49974159	5	49974159	6.39e-05	0.118636	-0.507222	Ratio_FlHT
chr5_49974159	5	49974159	6.27e-05	0.118636	-0.610221	Ratio_SFHT
chr5_49974159	5	49974159	1.95e-05	0.119065	-169.222	MT_FlHT
chr5_49974159	5	49974159	2.9e-05	0.119065	-186.906	SFHT
chr5_49974218	5	49974218	6.3e-05	0.118052	-0.508251	Ratio_FlHT
chr5_49974218	5	49974218	6.04e-05	0.118052	-0.612265	Ratio_SFHT
chr5_49974218	5	49974218	1.91e-05	0.118484	-169.579	MT_FlHT
chr5_49974218	5	49974218	2.77e-05	0.118484	-187.565	SFHT
chr5_49974307	5	49974307	6.37e-05	0.115942	-0.519993	Ratio_FlHT
chr5_49974307	5	49974307	6.12e-05	0.115942	-0.626247	Ratio_SFHT
chr5_49974307	5	49974307	2.21e-05	0.116323	-172.283	MT_FlHT
chr5_49974307	5	49974307	3.17e-05	0.116323	-190.637	SFHT
chr5_49976850	5	49976850	6.59e-05	0.113701	-0.526891	Ratio_FlHT
chr5_49976850	5	49976850	6.59e-05	0.113701	-0.632572	Ratio_SFHT
chr5_49976850	5	49976850	2.76e-05	0.114065	-172.55	MT_FlHT
chr5_49976850	5	49976850	4.01e-05	0.114065	-190.713	SFHT
chr5_49976935	5	49976935	5.95e-05	0.10929	-167.454	MT_FlHT
chr5_49976935	5	49976935	7.86e-05	0.10929	-185.801	SFHT
chr5_49976967	5	49976967	6.42e-05	0.106032	-169.542	MT_FlHT
chr5_49976967	5	49976967	8.59e-05	0.106032	-187.898	SFHT
chr5_147347154	5	147347154	1.53e-05	0.0575649	-0.423728	Ratio_FlHT
chr5_147347154	5	147347154	4.69e-05	0.0575649	108.825	Diff_SFHT
chr5_147347154	5	147347154	8.89e-06	0.0577778	-0.5635	Ratio_EaHT
chr5_147347154	5	147347154	7.25e-06	0.0575649	-0.511478	Ratio_SFHT
chr5_147347154	5	147347154	6.15e-06	0.0573548	-127.845	MT_FlHT
chr5_147347154	5	147347154	4.51e-06	0.0573548	-146.145	SFHT
chr5_147347154	5	147347154	8.14e-06	0.0569108	2.71487	Score
chr5_147347154	5	147347154	1.34e-05	0.0575649	-78.5734	MT_EaHT
chr5_147347196	5	147347196	1.47e-05	0.0676299	-0.358896	Ratio_FlHT
chr5_147347196	5	147347196	5.62e-05	0.0676299	91.0442	Diff_SFHT
chr5_147347196	5	147347196	1.32e-05	0.0679085	-0.466211	Ratio_EaHT
chr5_147347196	5	147347196	7.06e-06	0.0676299	-0.433323	Ratio_SFHT
chr5_147347196	5	147347196	4.02e-06	0.0674839	-110.47	MT_FlHT
chr5_147347196	5	147347196	3.18e-06	0.0674839	-125.859	SFHT
chr5_147347196	5	147347196	1.31e-05	0.0671656	2.23762	Score
chr5_147347196	5	147347196	1.39e-05	0.0677597	-66.3018	MT_EaHT
chr5_147347214	5	147347214	1.43e-05	0.0699351	-0.336864	Ratio_FlHT
chr5_147347214	5	147347214	5.72e-05	0.0699351	85.2639	Diff_SFHT
chr5_147347214	5	147347214	1.34e-05	0.0702614	-0.436664	Ratio_EaHT
chr5_147347214	5	147347214	6.65e-06	0.0699351	-0.407501	Ratio_SFHT
chr5_147347214	5	147347214	3.53e-06	0.0698065	-104.223	MT_FlHT
chr5_147347214	5	147347214	2.76e-06	0.0698065	-118.822	SFHT
chr5_147347214	5	147347214	1.34e-05	0.0695223	2.09475	Score
chr5_147347214	5	147347214	1.3e-05	0.0701299	-62.3844	MT_EaHT
chr5_147347260	5	147347260	1.8e-05	0.0719481	-0.319625	Ratio_FlHT
chr5_147347260	5	147347260	7.22e-05	0.0719481	80.7216	Diff_SFHT
chr5_147347260	5	147347260	1.77e-05	0.0722876	-0.413055	Ratio_EaHT
chr5_147347260	5	147347260	8.15e-06	0.0719481	-0.387442	Ratio_SFHT
chr5_147347260	5	147347260	4.16e-06	0.0718387	-99.3407	MT_FlHT
chr5_147347260	5	147347260	3.21e-06	0.0718387	-113.341	SFHT
chr5_147347260	5	147347260	1.83e-05	0.0716242	1.97817	Score
chr5_147347260	5	147347260	1.6e-05	0.0721753	-59.2549	MT_EaHT
chr5_147347328	5	147347328	2.13e-05	0.0723701	-0.31511	Ratio_FlHT
chr5_147347328	5	147347328	8.42e-05	0.0723701	79.5633	Diff_SFHT
chr5_147347328	5	147347328	2.22e-05	0.0727124	-0.405904	Ratio_EaHT
chr5_147347328	5	147347328	9.19e-06	0.0723701	-0.383255	Ratio_SFHT
chr5_147347328	5	147347328	4.53e-06	0.0722903	-98.4696	MT_FlHT
chr5_147347328	5	147347328	3.37e-06	0.0722903	-112.551	SFHT
chr5_147347328	5	147347328	2.24e-05	0.0721019	1.9468	Score
chr5_147347328	5	147347328	1.87e-05	0.0726299	-58.4605	MT_EaHT
chr5_147347386	5	147347386	2.47e-05	0.0731494	-0.307243	Ratio_FlHT
chr5_147347386	5	147347386	9.8e-05	0.0731494	77.4566	Diff_SFHT
chr5_147347386	5	147347386	2.67e-05	0.0734967	-0.394929	Ratio_EaHT
chr5_147347386	5	147347386	1.03e-05	0.0731494	-0.37452	Ratio_SFHT
chr5_147347386	5	147347386	4.58e-06	0.0730968	-96.7557	MT_FlHT
chr5_147347386	5	147347386	3.38e-06	0.0730968	-110.652	SFHT
chr5_147347386	5	147347386	2.67e-05	0.0729618	1.89529	Score
chr5_147347386	5	147347386	1.95e-05	0.0734416	-57.3436	MT_EaHT
chr5_147347713	5	147347713	2.96e-05	0.0733766	-0.297672	Ratio_FlHT
chr5_147347713	5	147347713	3.47e-05	0.0737255	-0.380817	Ratio_EaHT
chr5_147347713	5	147347713	1.14e-05	0.0733766	-0.364868	Ratio_SFHT
chr5_147347713	5	147347713	5.23e-06	0.0733548	-94.1112	MT_FlHT
chr5_147347713	5	147347713	3.58e-06	0.0733548	-108.04	SFHT
chr5_147347713	5	147347713	3.35e-05	0.0732803	1.83107	Score
chr5_147347713	5	147347713	2.39e-05	0.0737013	-55.5111	MT_EaHT
chr5_147347773	5	147347773	2.96e-05	0.0765584	-0.267185	Ratio_FlHT
chr5_147347773	5	147347773	4e-05	0.0769608	-0.338858	Ratio_EaHT
chr5_147347773	5	147347773	1.23e-05	0.0765584	-0.326248	Ratio_SFHT
chr5_147347773	5	147347773	5.16e-06	0.0765484	-84.552	MT_FlHT
chr5_147347773	5	147347773	3.8e-06	0.0765484	-96.7281	SFHT
chr5_147347773	5	147347773	3.66e-05	0.0764968	1.63433	Score
chr5_147347773	5	147347773	2.6e-05	0.0769481	-49.5794	MT_EaHT
chr5_147347806	5	147347806	2.71e-05	0.0797078	-0.241122	Ratio_FlHT
chr5_147347806	5	147347806	4.12e-05	0.0801307	-0.303657	Ratio_EaHT
chr5_147347806	5	147347806	1.2e-05	0.0797078	-0.293389	Ratio_SFHT
chr5_147347806	5	147347806	4.98e-06	0.0796774	-76.081	MT_FlHT
chr5_147347806	5	147347806	3.9e-06	0.0796774	-86.7961	SFHT
chr5_147347806	5	147347806	3.82e-05	0.079586	1.46368	Score
chr5_147347806	5	147347806	2.77e-05	0.0800974	-44.3567	MT_EaHT
chr5_147347905	5	147347905	2.81e-05	0.077987	-0.23409	Ratio_FlHT
chr5_147347905	5	147347905	4.35e-05	0.0784314	-0.294418	Ratio_EaHT
chr5_147347905	5	147347905	1.26e-05	0.077987	-0.284685	Ratio_SFHT
chr5_147347905	5	147347905	5.1e-06	0.0779677	-73.9267	MT_FlHT
chr5_147347905	5	147347905	4.04e-06	0.0779677	-84.2921	SFHT
chr5_147347905	5	147347905	3.96e-05	0.0778981	1.42063	Score
chr5_147347905	5	147347905	2.92e-05	0.0784091	-43.0209	MT_EaHT
chr5_147347955	5	147347955	2.18e-05	0.0773052	-0.232783	Ratio_FlHT
chr5_147347955	5	147347955	8.41e-05	0.0773052	58.8659	Diff_SFHT
chr5_147347955	5	147347955	3.05e-05	0.0777451	-0.294733	Ratio_EaHT
chr5_147347955	5	147347955	8.69e-06	0.0773052	-0.284373	Ratio_SFHT
chr5_147347955	5	147347955	4.65e-06	0.0772258	-72.7585	MT_FlHT
chr5_147347955	5	147347955	3.23e-06	0.0772258	-83.4522	SFHT
chr5_147347955	5	147347955	2.54e-05	0.0770382	1.42923	Score
chr5_147347955	5	147347955	2.35e-05	0.0776623	-42.694	MT_EaHT
chr5_147347970	5	147347970	1.99e-05	0.0777922	-0.230414	Ratio_FlHT
chr5_147347970	5	147347970	6.57e-05	0.0777922	58.8779	Diff_SFHT
chr5_147347970	5	147347970	2.62e-05	0.0782353	-0.292904	Ratio_EaHT
chr5_147347970	5	147347970	7.1e-06	0.0777922	-0.282906	Ratio_SFHT
chr5_147347970	5	147347970	4.66e-06	0.0776774	-71.6262	MT_FlHT
chr5_147347970	5	147347970	2.87e-06	0.0776774	-82.6065	SFHT
chr5_147347970	5	147347970	2.14e-05	0.0774522	1.42198	Score
chr5_147347970	5	147347970	2.18e-05	0.0781169	-42.2209	MT_EaHT
chr5_147348001	5	147348001	2.08e-05	0.0776623	-0.22994	Ratio_FlHT
chr5_147348001	5	147348001	6.86e-05	0.0776623	58.7383	Diff_SFHT
chr5_147348001	5	147348001	2.8e-05	0.0781046	-0.291942	Ratio_EaHT
chr5_147348001	5	147348001	7.44e-06	0.0776623	-0.282332	Ratio_SFHT
chr5_147348001	5	147348001	5.01e-06	0.0775484	-71.4054	MT_FlHT
chr5_147348001	5	147348001	3.08e-06	0.0775484	-82.363	SFHT
chr5_147348001	5	147348001	2.26e-05	0.0773248	1.41794	Score
chr5_147348001	5	147348001	2.38e-05	0.077987	-42.0317	MT_EaHT
chr5_147348002	5	147348002	2.11e-05	0.0775974	-0.229734	Ratio_FlHT
chr5_147348002	5	147348002	6.9e-05	0.0775974	58.7014	Diff_SFHT
chr5_147348002	5	147348002	2.92e-05	0.0780392	-0.291134	Ratio_EaHT
chr5_147348002	5	147348002	7.52e-06	0.0775974	-0.282115	Ratio_SFHT
chr5_147348002	5	147348002	5.16e-06	0.0774839	-71.2798	MT_FlHT
chr5_147348002	5	147348002	3.17e-06	0.0774839	-82.2356	SFHT
chr5_147348002	5	147348002	2.39e-05	0.0772611	1.41322	Score
chr5_147348002	5	147348002	2.52e-05	0.0779221	-41.8909	MT_EaHT
chr5_147348010	5	147348010	2.15e-05	0.0774351	-0.229244	Ratio_FlHT
chr5_147348010	5	147348010	7.06e-05	0.0774351	58.5589	Diff_SFHT
chr5_147348010	5	147348010	3e-05	0.0778758	-0.290373	Ratio_EaHT
chr5_147348010	5	147348010	7.72e-06	0.0774351	-0.281424	Ratio_SFHT
chr5_147348010	5	147348010	5.37e-06	0.0773226	-71.0635	MT_FlHT
chr5_147348010	5	147348010	3.31e-06	0.0773226	-81.9735	SFHT
chr5_147348010	5	147348010	2.43e-05	0.0771019	1.41052	Score
chr5_147348010	5	147348010	2.64e-05	0.0777597	-41.7324	MT_EaHT
chr5_147348036	5	147348036	2.26e-05	0.0772078	-0.228327	Ratio_FlHT
chr5_147348036	5	147348036	7.49e-05	0.0772078	58.265	Diff_SFHT
chr5_147348036	5	147348036	3.24e-05	0.0776471	-0.288742	Ratio_EaHT
chr5_147348036	5	147348036	8.23e-06	0.0772078	-0.280147	Ratio_SFHT
chr5_147348036	5	147348036	5.76e-06	0.0770968	-70.7277	MT_FlHT
chr5_147348036	5	147348036	3.59e-06	0.0770968	-81.553	SFHT
chr5_147348036	5	147348036	2.67e-05	0.076879	1.40113	Score
chr5_147348036	5	147348036	2.88e-05	0.0775325	-41.4742	MT_EaHT
chr5_147348108	5	147348108	2.04e-05	0.0787338	-0.234103	Ratio_FlHT
chr5_147348108	5	147348108	7.45e-05	0.0787338	59.4303	Diff_SFHT
chr5_147348108	5	147348108	3.22e-05	0.0791503	-0.294396	Ratio_EaHT
chr5_147348108	5	147348108	8.07e-06	0.0787338	-0.285973	Ratio_SFHT
chr5_147348108	5	147348108	5.48e-06	0.0786129	-72.3037	MT_FlHT
chr5_147348108	5	147348108	3.67e-06	0.0786129	-83.0814	SFHT
chr5_147348108	5	147348108	2.73e-05	0.0783758	1.42635	Score
chr5_147348108	5	147348108	2.98e-05	0.079026	-42.1974	MT_EaHT
chr5_147348214	5	147348214	1.9e-05	0.0788961	-0.237591	Ratio_FlHT
chr5_147348214	5	147348214	7.52e-05	0.0788961	60.0535	Diff_SFHT
chr5_147348214	5	147348214	3.21e-05	0.079281	-0.29762	Ratio_EaHT
chr5_147348214	5	147348214	7.91e-06	0.0788961	-0.289455	Ratio_SFHT
chr5_147348214	5	147348214	4.98e-06	0.0787742	-73.4518	MT_FlHT
chr5_147348214	5	147348214	3.53e-06	0.0787742	-84.1785	SFHT
chr5_147348214	5	147348214	2.74e-05	0.078535	1.44138	Score
chr5_147348214	5	147348214	2.86e-05	0.0791558	-42.7573	MT_EaHT
chr5_147348269	5	147348269	1.83e-05	0.0794156	-0.240526	Ratio_FlHT
chr5_147348269	5	147348269	7.69e-05	0.0794156	60.5964	Diff_SFHT
chr5_147348269	5	147348269	3.42e-05	0.0798039	-0.299523	Ratio_EaHT
chr5_147348269	5	147348269	8.06e-06	0.0794156	-0.292193	Ratio_SFHT
chr5_147348269	5	147348269	4.9e-06	0.0793226	-74.2804	MT_FlHT
chr5_147348269	5	147348269	3.65e-06	0.0793226	-84.9338	SFHT
chr5_147348269	5	147348269	3.04e-05	0.0791083	1.44744	Score
chr5_147348269	5	147348269	3.03e-05	0.0797078	-43.0539	MT_EaHT
chr5_147348277	5	147348277	1.76e-05	0.0796429	-0.243256	Ratio_FlHT
chr5_147348277	5	147348277	7.89e-05	0.0796429	61.0534	Diff_SFHT
chr5_147348277	5	147348277	3.6e-05	0.08	-0.301286	Ratio_EaHT
chr5_147348277	5	147348277	8.13e-06	0.0796429	-0.294766	Ratio_SFHT
chr5_147348277	5	147348277	4.68e-06	0.0795484	-75.1324	MT_FlHT
chr5_147348277	5	147348277	3.66e-06	0.0795484	-85.7066	SFHT
chr5_147348277	5	147348277	3.2e-05	0.0793312	1.45584	Score
chr5_147348277	5	147348277	3.14e-05	0.0799026	-43.3521	MT_EaHT
chr5_147348300	5	147348300	1.79e-05	0.0801299	-0.245169	Ratio_FlHT
chr5_147348300	5	147348300	8.52e-05	0.0801299	61.2952	Diff_SFHT
chr5_147348300	5	147348300	4.01e-05	0.0804902	-0.301945	Ratio_EaHT
chr5_147348300	5	147348300	8.72e-06	0.0801299	-0.296339	Ratio_SFHT
chr5_147348300	5	147348300	4.77e-06	0.0800323	-75.7383	MT_FlHT
chr5_147348300	5	147348300	3.93e-06	0.0800323	-86.1964	SFHT
chr5_147348300	5	147348300	3.62e-05	0.0798089	1.45789	Score
chr5_147348300	5	147348300	3.45e-05	0.0803896	-43.4928	MT_EaHT
chr5_147348315	5	147348315	4.72e-05	0.09	-0.232779	Ratio_FlHT
chr5_147348315	5	147348315	2.15e-05	0.09	-0.28359	Ratio_SFHT
chr5_147348315	5	147348315	6.73e-06	0.0901935	-74.7621	MT_FlHT
chr5_147348315	5	147348315	5.61e-06	0.0901935	-85.0717	SFHT
chr5_147348315	5	147348315	7.21e-05	0.0906169	-41.753	MT_EaHT
chr5_147348346	5	147348346	2.19e-05	0.108742	-69.7344	MT_FlHT
chr5_147348346	5	147348346	1.94e-05	0.108742	-79.1587	SFHT
chr5_147350251	5	147350251	9.55e-05	0.177032	-40.5508	MT_FlHT
chr5_147350262	5	147350262	5.3e-05	0.167903	-43.2072	MT_FlHT
chr5_147350262	5	147350262	7.99e-05	0.167903	-47.4646	SFHT
chr5_147350412	5	147350412	2.84e-05	0.156484	-45.9904	MT_FlHT
chr5_147350412	5	147350412	4.48e-05	0.156484	-50.4752	SFHT
chr5_147350435	5	147350435	1.68e-05	0.146806	-47.4351	MT_FlHT
chr5_147350435	5	147350435	2.73e-05	0.146806	-52.0447	SFHT
chr5_147350443	5	147350443	5.72e-05	0.135162	-0.151623	Ratio_FlHT
chr5_147350443	5	147350443	5.84e-05	0.135162	-0.176312	Ratio_SFHT
chr5_147350443	5	147350443	1.18e-05	0.135226	-47.9011	MT_FlHT
chr5_147350443	5	147350443	2e-05	0.135226	-52.4837	SFHT
chr5_147350542	5	147350542	2.82e-05	0.120227	-0.154148	Ratio_FlHT
chr5_147350542	5	147350542	3.15e-05	0.120227	-0.178283	Ratio_SFHT
chr5_147350542	5	147350542	8.77e-06	0.12	-47.4091	MT_FlHT
chr5_147350542	5	147350542	1.53e-05	0.12	-51.9046	SFHT
chr5_147350553	5	147350553	1.53e-05	0.10224	-0.153847	Ratio_FlHT
chr5_147350553	5	147350553	5.2e-05	0.102647	-0.184833	Ratio_EaHT
chr5_147350553	5	147350553	1.92e-05	0.10224	-0.176806	Ratio_SFHT
chr5_147350553	5	147350553	7.99e-06	0.101677	-45.9162	MT_FlHT
chr5_147350553	5	147350553	1.43e-05	0.101677	-50.2038	SFHT
chr5_147350553	5	147350553	4.94e-05	0.100573	0.889164	Score
chr5_147350553	5	147350553	6.84e-05	0.102078	-25.9483	MT_EaHT
chr5_147350571	5	147350571	1.32e-05	0.0953571	-0.151955	Ratio_FlHT
chr5_147350571	5	147350571	4.48e-05	0.0958824	-0.182814	Ratio_EaHT
chr5_147350571	5	147350571	1.63e-05	0.0953571	-0.174819	Ratio_SFHT
chr5_147350571	5	147350571	6.56e-06	0.0948387	-45.4514	MT_FlHT
chr5_147350571	5	147350571	1.16e-05	0.0948387	-49.7353	SFHT
chr5_147350571	5	147350571	4.19e-05	0.0938217	0.880228	Score
chr5_147350571	5	147350571	5.78e-05	0.0953571	-25.7013	MT_EaHT
chr5_147350572	5	147350572	1.32e-05	0.0951299	-0.151784	Ratio_FlHT
chr5_147350572	5	147350572	4.44e-05	0.0956536	-0.182732	Ratio_EaHT
chr5_147350572	5	147350572	1.63e-05	0.0951299	-0.174635	Ratio_SFHT
chr5_147350572	5	147350572	6.68e-06	0.0946129	-45.3619	MT_FlHT
chr5_147350572	5	147350572	1.18e-05	0.0946129	-49.6462	SFHT
chr5_147350572	5	147350572	4.23e-05	0.0935987	0.878884	Score
chr5_147350572	5	147350572	5.83e-05	0.0951299	-25.6607	MT_EaHT
chr5_147350597	5	147350597	1.34e-05	0.0949675	-0.15166	Ratio_FlHT
chr5_147350597	5	147350597	4.49e-05	0.0954902	-0.182571	Ratio_EaHT
chr5_147350597	5	147350597	1.64e-05	0.0949675	-0.174513	Ratio_SFHT
chr5_147350597	5	147350597	6.77e-06	0.0944516	-45.3198	MT_FlHT
chr5_147350597	5	147350597	1.19e-05	0.0944516	-49.6064	SFHT
chr5_147350597	5	147350597	4.24e-05	0.0934076	0.878499	Score
chr5_147350597	5	147350597	5.9e-05	0.0949675	-25.6378	MT_EaHT
chr5_147350623	5	147350623	1.32e-05	0.0940909	-0.151576	Ratio_FlHT
chr5_147350623	5	147350623	4.35e-05	0.0946078	-0.182694	Ratio_EaHT
chr5_147350623	5	147350623	1.62e-05	0.0940909	-0.174398	Ratio_SFHT
chr5_147350623	5	147350623	6.83e-06	0.0935484	-45.2425	MT_FlHT
chr5_147350623	5	147350623	1.2e-05	0.0935484	-49.5236	SFHT
chr5_147350623	5	147350623	4.14e-05	0.0924841	0.878702	Score
chr5_147350623	5	147350623	5.85e-05	0.0940584	-25.6196	MT_EaHT
chr5_147350689	5	147350689	1.28e-05	0.0926948	-0.150366	Ratio_FlHT
chr5_147350689	5	147350689	4.4e-05	0.0932026	-0.180784	Ratio_EaHT
chr5_147350689	5	147350689	1.58e-05	0.0926948	-0.17295	Ratio_SFHT
chr5_147350689	5	147350689	6.63e-06	0.0921613	-44.8687	MT_FlHT
chr5_147350689	5	147350689	1.17e-05	0.0921613	-49.1041	SFHT
chr5_147350689	5	147350689	4.08e-05	0.0911147	0.870871	Score
chr5_147350689	5	147350689	5.93e-05	0.0926623	-25.3471	MT_EaHT
chr5_147350707	5	147350707	1.22e-05	0.0954545	-0.149016	Ratio_FlHT
chr5_147350707	5	147350707	3.91e-05	0.0960131	-0.180029	Ratio_EaHT
chr5_147350707	5	147350707	1.47e-05	0.0954545	-0.171689	Ratio_SFHT
chr5_147350707	5	147350707	6.42e-06	0.0949032	-44.4324	MT_FlHT
chr5_147350707	5	147350707	1.1e-05	0.0949032	-48.7085	SFHT
chr5_147350707	5	147350707	3.65e-05	0.0938217	0.866809	Score
chr5_147350707	5	147350707	5.42e-05	0.0954545	-25.2017	MT_EaHT
chr5_147350714	5	147350714	1.2e-05	0.0980519	-0.147311	Ratio_FlHT
chr5_147350714	5	147350714	3.71e-05	0.0986275	-0.178389	Ratio_EaHT
chr5_147350714	5	147350714	1.4e-05	0.0980519	-0.169998	Ratio_SFHT
chr5_147350714	5	147350714	6.11e-06	0.0975161	-43.9938	MT_FlHT
chr5_147350714	5	147350714	1.03e-05	0.0975161	-48.2879	SFHT
chr5_147350714	5	147350714	3.48e-05	0.096465	0.858626	Score
chr5_147350714	5	147350714	5.13e-05	0.0980844	-24.9758	MT_EaHT
chr5_147350718	5	147350718	1.21e-05	0.0999675	-0.146956	Ratio_FlHT
chr5_147350718	5	147350718	3.6e-05	0.100556	-0.178353	Ratio_EaHT
chr5_147350718	5	147350718	1.36e-05	0.0999675	-0.169897	Ratio_SFHT
chr5_147350718	5	147350718	5.92e-06	0.0994516	-43.9809	MT_FlHT
chr5_147350718	5	147350718	9.69e-06	0.0994516	-48.3393	SFHT
chr5_147350718	5	147350718	3.34e-05	0.0984076	0.859051	Score
chr5_147350718	5	147350718	4.92e-05	0.100032	-24.9914	MT_EaHT
chr5_147350720	5	147350720	1.17e-05	0.100942	-0.147036	Ratio_FlHT
chr5_147350720	5	147350720	3.33e-05	0.101536	-0.178908	Ratio_EaHT
chr5_147350720	5	147350720	1.27e-05	0.100942	-0.17026	Ratio_SFHT
chr5_147350720	5	147350720	5.74e-06	0.100419	-43.9723	MT_FlHT
chr5_147350720	5	147350720	9.14e-06	0.100419	-48.4044	SFHT
chr5_147350720	5	147350720	3.09e-05	0.0993949	0.861719	Score
chr5_147350720	5	147350720	4.64e-05	0.101006	-25.0403	MT_EaHT
chr5_147350727	5	147350727	1.19e-05	0.101753	-0.146633	Ratio_FlHT
chr5_147350727	5	147350727	3.35e-05	0.102353	-0.178585	Ratio_EaHT
chr5_147350727	5	147350727	1.27e-05	0.101753	-0.170038	Ratio_SFHT
chr5_147350727	5	147350727	5.81e-06	0.101226	-43.8834	MT_FlHT
chr5_147350727	5	147350727	9.03e-06	0.101226	-48.3638	SFHT
chr5_147350727	5	147350727	3.19e-05	0.100191	0.858886	Score
chr5_147350727	5	147350727	4.65e-05	0.101818	-24.9993	MT_EaHT
chr5_147350728	5	147350728	1.25e-05	0.10237	-0.145919	Ratio_FlHT
chr5_147350728	5	147350728	3.32e-05	0.102974	-0.178254	Ratio_EaHT
chr5_147350728	5	147350728	1.28e-05	0.10237	-0.16954	Ratio_SFHT
chr5_147350728	5	147350728	5.79e-06	0.101871	-43.7875	MT_FlHT
chr5_147350728	5	147350728	8.78e-06	0.101871	-48.3255	SFHT
chr5_147350728	5	147350728	3.09e-05	0.10086	0.858455	Score
chr5_147350728	5	147350728	4.43e-05	0.102468	-25.015	MT_EaHT
chr5_147350769	5	147350769	1.25e-05	0.103377	-0.145661	Ratio_FlHT
chr5_147350769	5	147350769	3.13e-05	0.103987	-0.178513	Ratio_EaHT
chr5_147350769	5	147350769	1.22e-05	0.103377	-0.169638	Ratio_SFHT
chr5_147350769	5	147350769	5.81e-06	0.102871	-43.6872	MT_FlHT
chr5_147350769	5	147350769	8.44e-06	0.102871	-48.3181	SFHT
chr5_147350769	5	147350769	2.88e-05	0.101847	0.860261	Score
chr5_147350769	5	147350769	4.29e-05	0.103474	-25.0135	MT_EaHT
chr5_147350788	5	147350788	1.3e-05	0.101753	-0.144688	Ratio_FlHT
chr5_147350788	5	147350788	3.32e-05	0.102353	-0.177137	Ratio_EaHT
chr5_147350788	5	147350788	1.27e-05	0.101753	-0.168542	Ratio_SFHT
chr5_147350788	5	147350788	5.92e-06	0.101258	-43.4587	MT_FlHT
chr5_147350788	5	147350788	8.6e-06	0.101258	-48.0636	SFHT
chr5_147350788	5	147350788	3.12e-05	0.100287	0.852666	Score
chr5_147350788	5	147350788	4.44e-05	0.101851	-24.8522	MT_EaHT
chr5_147350802	5	147350802	1.39e-05	0.104838	-0.14475	Ratio_FlHT
chr5_147350802	5	147350802	3.6e-05	0.105458	-0.176958	Ratio_EaHT
chr5_147350802	5	147350802	1.33e-05	0.104838	-0.168783	Ratio_SFHT
chr5_147350802	5	147350802	5.79e-06	0.104387	-43.6754	MT_FlHT
chr5_147350802	5	147350802	8.37e-06	0.104387	-48.3169	SFHT
chr5_147350802	5	147350802	3.53e-05	0.103503	0.849785	Score
chr5_147350802	5	147350802	4.47e-05	0.105	-24.9376	MT_EaHT
chr5_147350842	5	147350842	1.62e-05	0.108149	-0.144089	Ratio_FlHT
chr5_147350842	5	147350842	4.32e-05	0.108758	-0.175695	Ratio_EaHT
chr5_147350842	5	147350842	1.51e-05	0.108149	-0.168251	Ratio_SFHT
chr5_147350842	5	147350842	6.1e-06	0.107742	-43.731	MT_FlHT
chr5_147350842	5	147350842	8.78e-06	0.107742	-48.3914	SFHT
chr5_147350842	5	147350842	4.38e-05	0.106975	0.842225	Score
chr5_147350842	5	147350842	4.97e-05	0.108344	-24.874	MT_EaHT
chr5_147350846	5	147350846	1.77e-05	0.110649	-0.143487	Ratio_FlHT
chr5_147350846	5	147350846	4.92e-05	0.111275	-0.174443	Ratio_EaHT
chr5_147350846	5	147350846	1.63e-05	0.110649	-0.167701	Ratio_SFHT
chr5_147350846	5	147350846	6.04e-06	0.110323	-43.7891	MT_FlHT
chr5_147350846	5	147350846	8.71e-06	0.110323	-48.4546	SFHT
chr5_147350846	5	147350846	5.16e-05	0.10965	0.834467	Score
chr5_147350846	5	147350846	5.2e-05	0.110942	-24.8229	MT_EaHT
chr5_147350946	5	147350946	1.98e-05	0.115584	-0.139285	Ratio_FlHT
chr5_147350946	5	147350946	5.69e-05	0.116242	-0.168908	Ratio_EaHT
chr5_147350946	5	147350946	1.77e-05	0.115584	-0.163076	Ratio_SFHT
chr5_147350946	5	147350946	6.09e-06	0.115323	-42.7588	MT_FlHT
chr5_147350946	5	147350946	8.67e-06	0.115323	-47.348	SFHT
chr5_147350946	5	147350946	6.21e-05	0.114777	0.805977	Score
chr5_147350946	5	147350946	5.52e-05	0.115974	-24.1618	MT_EaHT
chr5_147351012	5	147351012	1.75e-05	0.116201	-0.138458	Ratio_FlHT
chr5_147351012	5	147351012	5.06e-05	0.116863	-0.16795	Ratio_EaHT
chr5_147351012	5	147351012	1.6e-05	0.116201	-0.161876	Ratio_SFHT
chr5_147351012	5	147351012	5.55e-06	0.115903	-42.4118	MT_FlHT
chr5_147351012	5	147351012	8.04e-06	0.115903	-46.9232	SFHT
chr5_147351012	5	147351012	5.4e-05	0.115287	0.802659	Score
chr5_147351012	5	147351012	5.05e-05	0.116558	-23.9859	MT_EaHT
chr5_147351023	5	147351023	1.71e-05	0.115487	-0.138461	Ratio_FlHT
chr5_147351023	5	147351023	4.88e-05	0.116176	-0.168155	Ratio_EaHT
chr5_147351023	5	147351023	1.59e-05	0.115487	-0.161779	Ratio_SFHT
chr5_147351023	5	147351023	5.56e-06	0.115161	-42.3572	MT_FlHT
chr5_147351023	5	147351023	8.1e-06	0.115161	-46.8488	SFHT
chr5_147351023	5	147351023	5.29e-05	0.114522	0.802774	Score
chr5_147351023	5	147351023	4.93e-05	0.115844	-23.9943	MT_EaHT
chr5_147351045	5	147351045	1.57e-05	0.115519	-0.139106	Ratio_FlHT
chr5_147351045	5	147351045	4.42e-05	0.116209	-0.169134	Ratio_EaHT
chr5_147351045	5	147351045	1.46e-05	0.115519	-0.16245	Ratio_SFHT
chr5_147351045	5	147351045	5.15e-06	0.115194	-42.5088	MT_FlHT
chr5_147351045	5	147351045	7.55e-06	0.115194	-47.0059	SFHT
chr5_147351045	5	147351045	4.66e-05	0.114522	0.808747	Score
chr5_147351045	5	147351045	4.53e-05	0.115877	-24.1107	MT_EaHT
chr5_147351053	5	147351053	1.53e-05	0.120032	-0.137421	Ratio_FlHT
chr5_147351053	5	147351053	2.98e-05	0.120752	-0.170822	Ratio_EaHT
chr5_147351053	5	147351053	1.25e-05	0.120032	-0.161567	Ratio_SFHT
chr5_147351053	5	147351053	4.88e-06	0.119645	-42.0308	MT_FlHT
chr5_147351053	5	147351053	6.35e-06	0.119645	-46.7576	SFHT
chr5_147351053	5	147351053	2.95e-05	0.118854	0.819914	Score
chr5_147351053	5	147351053	3.2e-05	0.120357	-24.2823	MT_EaHT
chr5_147351062	5	147351062	1.96e-05	0.126396	-0.130223	Ratio_FlHT
chr5_147351062	5	147351062	2.2e-05	0.127157	-0.167045	Ratio_EaHT
chr5_147351062	5	147351062	1.3e-05	0.126396	-0.154745	Ratio_SFHT
chr5_147351062	5	147351062	5.89e-06	0.125935	-39.9709	MT_FlHT
chr5_147351062	5	147351062	6.34e-06	0.125935	-44.8727	SFHT
chr5_147351062	5	147351062	2.03e-05	0.125	0.804907	Score
chr5_147351062	5	147351062	2.4e-05	0.126688	-23.7119	MT_EaHT
chr5_147351071	5	147351071	3e-05	0.131948	-0.120997	Ratio_FlHT
chr5_147351071	5	147351071	2.21e-05	0.132745	-0.159013	Ratio_EaHT
chr5_147351071	5	147351071	1.66e-05	0.131948	-0.14528	Ratio_SFHT
chr5_147351071	5	147351071	8.9e-06	0.131419	-37.2271	MT_FlHT
chr5_147351071	5	147351071	7.97e-06	0.131419	-42.1647	SFHT
chr5_147351071	5	147351071	1.92e-05	0.130382	0.76908	Score
chr5_147351071	5	147351071	2.43e-05	0.132208	-22.5476	MT_EaHT
chr5_147351090	5	147351090	2.93e-05	0.132078	-0.120387	Ratio_FlHT
chr5_147351090	5	147351090	2.17e-05	0.132876	-0.158177	Ratio_EaHT
chr5_147351090	5	147351090	1.66e-05	0.132078	-0.144329	Ratio_SFHT
chr5_147351090	5	147351090	9.38e-06	0.131516	-36.8875	MT_FlHT
chr5_147351090	5	147351090	8.53e-06	0.131516	-41.7491	SFHT
chr5_147351090	5	147351090	1.85e-05	0.130414	0.765715	Score
chr5_147351090	5	147351090	2.57e-05	0.132305	-22.3375	MT_EaHT
chr5_147351114	5	147351114	2.7e-05	0.13237	-0.119536	Ratio_FlHT
chr5_147351114	5	147351114	1.97e-05	0.13317	-0.157189	Ratio_EaHT
chr5_147351114	5	147351114	1.53e-05	0.13237	-0.143314	Ratio_SFHT
chr5_147351114	5	147351114	9.13e-06	0.131774	-36.5103	MT_FlHT
chr5_147351114	5	147351114	8.21e-06	0.131774	-41.3439	SFHT
chr5_147351114	5	147351114	1.59e-05	0.130605	0.763159	Score
chr5_147351114	5	147351114	2.48e-05	0.132565	-22.118	MT_EaHT
chr5_147351134	5	147351134	2.71e-05	0.135877	-0.118362	Ratio_FlHT
chr5_147351134	5	147351134	2e-05	0.136601	-0.155515	Ratio_EaHT
chr5_147351134	5	147351134	1.57e-05	0.135877	-0.141717	Ratio_SFHT
chr5_147351134	5	147351134	1.05e-05	0.135194	-35.8923	MT_FlHT
chr5_147351134	5	147351134	9.5e-06	0.135194	-40.6357	SFHT
chr5_147351134	5	147351134	1.58e-05	0.133854	0.755804	Score
chr5_147351134	5	147351134	2.78e-05	0.135909	-21.7593	MT_EaHT
chr5_147351135	5	147351135	2.64e-05	0.13737	-0.117511	Ratio_FlHT
chr5_147351135	5	147351135	1.96e-05	0.138072	-0.154322	Ratio_EaHT
chr5_147351135	5	147351135	1.56e-05	0.13737	-0.140536	Ratio_SFHT
chr5_147351135	5	147351135	1.09e-05	0.136645	-35.5084	MT_FlHT
chr5_147351135	5	147351135	9.96e-06	0.136645	-40.1817	SFHT
chr5_147351135	5	147351135	1.52e-05	0.135223	0.750895	Score
chr5_147351135	5	147351135	2.84e-05	0.137338	-21.545	MT_EaHT
chr5_147351152	5	147351152	3.43e-05	0.145097	-0.115192	Ratio_FlHT
chr5_147351152	5	147351152	2.49e-05	0.145719	-0.151531	Ratio_EaHT
chr5_147351152	5	147351152	2e-05	0.145097	-0.137938	Ratio_SFHT
chr5_147351152	5	147351152	1.63e-05	0.144323	-34.5824	MT_FlHT
chr5_147351152	5	147351152	1.44e-05	0.144323	-39.209	SFHT
chr5_147351152	5	147351152	1.85e-05	0.142771	0.739012	Score
chr5_147351152	5	147351152	3.91e-05	0.144935	-21.0384	MT_EaHT
chr5_147351161	5	147351161	4.77e-05	0.15737	-0.112211	Ratio_FlHT
chr5_147351161	5	147351161	3.32e-05	0.157876	-0.14807	Ratio_EaHT
chr5_147351161	5	147351161	2.78e-05	0.15737	-0.13449	Ratio_SFHT
chr5_147351161	5	147351161	2.75e-05	0.156484	-33.3529	MT_FlHT
chr5_147351161	5	147351161	2.35e-05	0.156484	-37.8916	SFHT
chr5_147351161	5	147351161	2.35e-05	0.154745	0.724441	Score
chr5_147351161	5	147351161	5.94e-05	0.156981	-20.3718	MT_EaHT
chr5_147351171	5	147351171	6.81e-05	0.166234	-0.108659	Ratio_FlHT
chr5_147351171	5	147351171	4.7e-05	0.166634	-0.143536	Ratio_EaHT
chr5_147351171	5	147351171	3.93e-05	0.166234	-0.130423	Ratio_SFHT
chr5_147351171	5	147351171	4.42e-05	0.16529	-32.0978	MT_FlHT
chr5_147351171	5	147351171	3.66e-05	0.16529	-36.5392	SFHT
chr5_147351171	5	147351171	3.34e-05	0.163439	0.702683	Score
chr5_147351171	5	147351171	8.9e-05	0.165682	-19.6512	MT_EaHT
chr5_147351192	5	147351192	8.04e-05	0.173994	-0.108845	Ratio_FlHT
chr5_147351192	5	147351192	5.99e-05	0.174281	-0.143158	Ratio_EaHT
chr5_147351192	5	147351192	4.86e-05	0.173994	-0.130353	Ratio_SFHT
chr5_147351192	5	147351192	5.67e-05	0.173	-32.0073	MT_FlHT
chr5_147351192	5	147351192	4.82e-05	0.173	-36.3836	SFHT
chr5_147351192	5	147351192	4.2e-05	0.171051	0.701599	Score
chr5_147351915	5	147351915	9.99e-05	0.18539	-0.108821	Ratio_FlHT
chr5_147351915	5	147351915	8.44e-05	0.185556	-0.142005	Ratio_EaHT
chr5_147351915	5	147351915	6.24e-05	0.18539	-0.130184	Ratio_SFHT
chr5_147351915	5	147351915	6.89e-05	0.184419	-32.0691	MT_FlHT
chr5_147351915	5	147351915	6.05e-05	0.184419	-36.395	SFHT
chr5_147351915	5	147351915	6.09e-05	0.182484	0.69545	Score
chr5_147351935	5	147351935	8.86e-05	0.197305	-0.12873	Ratio_SFHT
chr5_147351935	5	147351935	9.29e-05	0.196355	-31.8111	MT_FlHT
chr5_147351935	5	147351935	8.42e-05	0.196355	-36.0405	SFHT
chr5_147351935	5	147351935	9.78e-05	0.194459	0.682045	Score
chr5_214780437	5	214780437	8.04e-05	0.242788	15.3961	WT_EaHT
chr5_214780512	5	214780512	6.1e-05	0.245032	15.5593	WT_EaHT
chr5_214780536	5	214780536	6.06e-05	0.245096	15.5652	WT_EaHT
chr5_214780629	5	214780629	6.03e-05	0.247724	15.414	WT_EaHT
chr5_214780677	5	214780677	6.07e-05	0.247853	15.3916	WT_EaHT
chr5_214780715	5	214780715	6.09e-05	0.247885	15.3663	WT_EaHT
chr5_214780731	5	214780731	5.8e-05	0.249487	15.3488	WT_EaHT
chr5_214781434	5	214781434	5.34e-05	0.251795	16.1782	WT_EaHT
chr5_214781463	5	214781463	5.21e-05	0.252724	16.3153	WT_EaHT
chr5_214781471	5	214781471	3.83e-05	0.251154	17.4421	WT_EaHT
chr5_214782111	5	214782111	3.42e-05	0.249808	18.3319	WT_EaHT
chr5_214782156	5	214782156	3.5e-05	0.251699	18.8699	WT_EaHT
chr5_214782195	5	214782195	4.46e-05	0.252821	18.9976	WT_EaHT
chr5_214782246	5	214782246	7.49e-05	0.255288	18.5277	WT_EaHT
chr6_72021314	6	72021314	9.88e-05	0.182643	-1.05162	Score
chr6_72021371	6	72021371	9.44e-05	0.179395	-1.06068	Score
chr6_72021395	6	72021395	8.44e-05	0.174395	-1.07642	Score
chr6_72021401	6	72021401	8.13e-05	0.17621	-1.11008	Score
chr6_72021420	6	72021420	8.25e-05	0.177675	-1.1316	Score
chr6_72021421	6	72021421	7.47e-05	0.180255	-1.15794	Score
chr6_72021429	6	72021429	7.98e-05	0.183376	-1.15984	Score
chr6_72021498	6	72021498	7.27e-05	0.184904	-1.17065	Score
chr6_72021522	6	72021522	7.38e-05	0.18621	-1.17362	Score
chr6_72021557	6	72021557	7.44e-05	0.187866	-1.17865	Score
chr6_72021619	6	72021619	7.28e-05	0.189522	-1.1868	Score
chr6_72021639	6	72021639	7.26e-05	0.191497	-1.19169	Score
chr6_72021690	6	72021690	7.24e-05	0.192197	-1.19472	Score
chr6_72021715	6	72021715	7.33e-05	0.193121	-1.19447	Score
chr6_72021839	6	72021839	7.4e-05	0.19414	-1.19559	Score
chr6_72021851	6	72021851	7.19e-05	0.199204	-1.23057	Score
chr6_81810413	6	81810413	7.99e-05	0.0574679	-33.8172	WT_FlHT
chr6_81810511	6	81810511	7.25e-05	0.060609	-31.7916	WT_FlHT
chr6_81810550	6	81810550	6.85e-05	0.0608654	-31.5552	WT_FlHT
chr6_81810570	6	81810570	5.72e-05	0.0613141	-31.4949	WT_FlHT
chr6_81810571	6	81810571	5.34e-05	0.0615064	-31.3317	WT_FlHT
chr6_81810628	6	81810628	4.73e-05	0.0621154	-31.1777	WT_FlHT
chr6_81810631	6	81810631	4.88e-05	0.0627244	-30.6561	WT_FlHT
chr6_81810632	6	81810632	5.06e-05	0.0644551	-29.7688	WT_FlHT
chr6_81810650	6	81810650	5.13e-05	0.0639423	-29.4677	WT_FlHT
chr6_124806637	6	124806637	9.11e-05	0.294167	-13.9877	WT_FlHT
chr6_124806684	6	124806684	8.35e-05	0.294231	-14.0775	WT_FlHT
chr6_124806685	6	124806685	7.69e-05	0.295096	-14.0783	WT_FlHT
chr6_124806700	6	124806700	7.02e-05	0.299776	-14.2509	WT_FlHT
chr6_124806770	6	124806770	6.2e-05	0.305096	-14.4667	WT_FlHT
chr6_124806808	6	124806808	6.35e-05	0.31016	-14.5624	WT_FlHT
chr6_124806870	6	124806870	7.07e-05	0.314327	-14.5099	WT_FlHT
chr6_124806925	6	124806925	8.01e-05	0.318269	-14.4266	WT_FlHT
chr6_124807021	6	124807021	7.92e-05	0.316314	-14.7593	WT_FlHT
chr6_124807206	6	124807206	7.6e-05	0.309391	-15.4558	WT_FlHT
chr6_124807246	6	124807246	7.15e-05	0.302564	-16.2055	WT_FlHT
chr6_124807399	6	124807399	7.47e-05	0.297436	-16.8416	WT_FlHT
chr6_124807546	6	124807546	9.13e-05	0.292756	-17.182	WT_FlHT
chr6_162657363	6	162657363	8.18e-05	0.459123	-0.112827	Ratio_FlHT
chr6_162657363	6	162657363	9.23e-05	0.459123	30.3397	Diff_SFHT
chr6_162657363	6	162657363	4.88e-05	0.459123	26.446	Diff_FlHT
chr6_162657405	6	162657405	7.06e-05	0.464545	-0.114507	Ratio_FlHT
chr6_162657405	6	162657405	7.72e-05	0.464545	30.8591	Diff_SFHT
chr6_162657405	6	162657405	4.08e-05	0.464545	26.9261	Diff_FlHT
chr6_162657489	6	162657489	5.79e-05	0.469026	-0.11778	Ratio_FlHT
chr6_162657489	6	162657489	6.03e-05	0.469026	31.8447	Diff_SFHT
chr6_162657489	6	162657489	3.19e-05	0.469026	27.7854	Diff_FlHT
chr6_162657537	6	162657537	5.82e-05	0.474935	-0.119458	Ratio_FlHT
chr6_162657537	6	162657537	5.68e-05	0.474935	32.4301	Diff_SFHT
chr6_162657537	6	162657537	9.94e-05	0.474935	-0.134549	Ratio_SFHT
chr6_162657537	6	162657537	3.04e-05	0.474935	28.3013	Diff_FlHT
chr6_162657597	6	162657597	6.08e-05	0.479318	-0.120663	Ratio_FlHT
chr6_162657597	6	162657597	5.98e-05	0.479318	32.7428	Diff_SFHT
chr6_162657597	6	162657597	3.13e-05	0.479318	28.6422	Diff_FlHT
chr6_162657619	6	162657619	7.07e-05	0.482695	-0.120027	Ratio_FlHT
chr6_162657619	6	162657619	6.85e-05	0.482695	32.6055	Diff_SFHT
chr6_162657619	6	162657619	3.56e-05	0.482695	28.5767	Diff_FlHT
chr6_162658008	6	162658008	7.17e-05	0.485487	-0.121268	Ratio_FlHT
chr6_162658008	6	162658008	6.92e-05	0.485487	32.9503	Diff_SFHT
chr6_162658008	6	162658008	3.6e-05	0.485487	28.8835	Diff_FlHT
chr6_162658292	6	162658292	8.12e-05	0.493214	-0.121461	Ratio_FlHT
chr6_162658292	6	162658292	7.82e-05	0.493214	33.0087	Diff_SFHT
chr6_162658292	6	162658292	4.01e-05	0.493214	28.9819	Diff_FlHT
chr6_162658373	6	162658373	9.61e-05	0.499968	-0.121108	Ratio_FlHT
chr6_162658373	6	162658373	9.14e-05	0.499968	32.942	Diff_SFHT
chr6_162658373	6	162658373	4.63e-05	0.499968	28.9732	Diff_FlHT
chr6_162658378	6	162658378	5.41e-05	0.496299	28.8664	Diff_FlHT
chr6_162658420	6	162658420	7.78e-05	0.488799	28.509	Diff_FlHT
chr7_1620829	7	1620829	9.29e-05	0.377308	15.1814	WT_FlHT
chr7_1620832	7	1620832	7.23e-05	0.387821	15.2451	WT_FlHT
chr7_1620887	7	1620887	5.89e-05	0.395737	15.2352	WT_FlHT
chr7_1620928	7	1620928	5.99e-05	0.396474	15.1949	WT_FlHT
chr7_1620994	7	1620994	4.86e-05	0.405769	15.0033	WT_FlHT
chr7_1621029	7	1621029	3.99e-05	0.418622	14.718	WT_FlHT
chr7_1621115	7	1621115	3.87e-05	0.432244	14.1872	WT_FlHT
chr7_1621394	7	1621394	3.79e-05	0.442917	13.6211	WT_FlHT
chr7_1621736	7	1621736	4.44e-05	0.445417	13.3836	WT_FlHT
chr7_1621740	7	1621740	4.86e-05	0.447115	13.2853	WT_FlHT
chr7_1621745	7	1621745	4.88e-05	0.447853	13.2641	WT_FlHT
chr7_1621801	7	1621801	5.23e-05	0.449679	13.1592	WT_FlHT
chr7_1621826	7	1621826	5.74e-05	0.450737	13.0594	WT_FlHT
chr7_1621924	7	1621924	5.92e-05	0.455032	13.079	WT_FlHT
chr7_1621939	7	1621939	7.08e-05	0.459103	12.9658	WT_FlHT
chr7_1622009	7	1622009	8.08e-05	0.461442	12.8433	WT_FlHT
chr7_1622108	7	1622108	9.14e-05	0.463045	12.7663	WT_FlHT
chr7_1622173	7	1622173	9.7e-05	0.46484	12.7326	WT_FlHT
chr7_9996500	7	9996500	6.69e-05	0.197051	23.1614	WT_FlHT
chr7_9996588	7	9996588	3.94e-05	0.182179	24.2323	WT_FlHT
chr7_10079202	7	10079202	3.15e-05	0.168526	24.5488	WT_FlHT
chr7_10079278	7	10079278	3.65e-05	0.153718	23.9664	WT_FlHT
chr7_10079409	7	10079409	4.66e-05	0.139744	22.9581	WT_FlHT
chr7_10079506	7	10079506	6.71e-05	0.128077	21.7731	WT_FlHT
chr7_10080488	7	10080488	8.34e-05	0.123301	21.3566	WT_FlHT
chr7_178447785	7	178447785	9.33e-05	0.256461	34.3178	MT_EaHT
chr7_178450140	7	178450140	6.6e-05	0.278247	31.2045	MT_EaHT
chr7_178450260	7	178450260	8.08e-05	0.28224	30.7959	MT_EaHT
chr7_178450279	7	178450279	8.86e-05	0.282955	30.658	MT_EaHT
chr7_178450457	7	178450457	9.9e-05	0.285714	30.2357	MT_EaHT
chr7_178450585	7	178450585	8.74e-05	0.289481	30.3052	MT_EaHT
chr7_178453846	7	178453846	8.14e-05	0.292305	30.4209	MT_EaHT
chr7_178453915	7	178453915	8.31e-05	0.291396	30.3791	MT_EaHT
chr7_178453964	7	178453964	8.89e-05	0.291591	30.2503	MT_EaHT
chr7_178454044	7	178454044	8.95e-05	0.292955	30.3063	MT_EaHT
chr7_178454225	7	178454225	8.67e-05	0.293442	30.4629	MT_EaHT
chr7_178454301	7	178454301	7.81e-05	0.294545	30.7888	MT_EaHT
chr7_178454341	7	178454341	8.04e-05	0.294773	30.8255	MT_EaHT
chr7_178454470	7	178454470	7.79e-05	0.294545	31.0113	MT_EaHT
chr7_178454544	7	178454544	7.52e-05	0.294156	31.1529	MT_EaHT
chr7_178454602	7	178454602	7.59e-05	0.293344	31.2926	MT_EaHT
chr7_178454609	7	178454609	7.42e-05	0.292175	31.4591	MT_EaHT
chr7_178454618	7	178454618	7.76e-05	0.290162	31.4835	MT_EaHT
chr7_178454632	7	178454632	7.73e-05	0.28776	31.609	MT_EaHT
chr7_178454640	7	178454640	7.56e-05	0.287305	31.5999	MT_EaHT
chr7_178454649	7	178454649	8.21e-05	0.289156	31.3047	MT_EaHT
chr7_178454853	7	178454853	9.53e-05	0.290032	30.6414	MT_EaHT
chr8_3026188	8	3026188	1.13e-05	0.0509677	-148.086	MT_FlHT
chr8_3026188	8	3026188	4.35e-05	0.0509677	-168.183	SFHT
chr8_3026188	8	3026188	5.47e-05	0.0512338	-80.6242	MT_EaHT
chr8_3026240	8	3026240	1.1e-05	0.0535161	-130.538	MT_FlHT
chr8_3026240	8	3026240	4.55e-05	0.0535161	-148.314	SFHT
chr8_3026240	8	3026240	5.28e-05	0.0538312	-71.0566	MT_EaHT
chr8_3026256	8	3026256	1.02e-05	0.0560645	-116.318	MT_FlHT
chr8_3026256	8	3026256	4.34e-05	0.0560645	-132.525	SFHT
chr8_3026256	8	3026256	5.3e-05	0.0564286	-62.9808	MT_EaHT
chr8_3026305	8	3026305	1.41e-05	0.0588387	-104.86	MT_FlHT
chr8_3026305	8	3026305	6.45e-05	0.0588387	-118.857	SFHT
chr8_3026305	8	3026305	7.84e-05	0.0591883	-56.3632	MT_EaHT
chr8_3026306	8	3026306	1.76e-05	0.0614194	-93.3572	MT_FlHT
chr8_3026306	8	3026306	8.25e-05	0.0614194	-105.535	SFHT
chr8_3035794	8	3035794	1.54e-05	0.0644516	-87.3505	MT_FlHT
chr8_3035794	8	3035794	7.26e-05	0.0644516	-98.997	SFHT
chr8_3035794	8	3035794	8.87e-05	0.0648052	-46.8492	MT_EaHT
chr8_3035823	8	3035823	2.13e-05	0.0659677	-81.0669	MT_FlHT
chr8_3035850	8	3035850	2.75e-05	0.067129	-75.4938	MT_FlHT
chr8_3035855	8	3035855	3.04e-05	0.0669032	-72.2661	MT_FlHT
chr8_3035873	8	3035873	3.51e-05	0.0671613	-69.0565	MT_FlHT
chr8_3035901	8	3035901	4.39e-05	0.067	-65.3637	MT_FlHT
chr8_3036280	8	3036280	4.81e-05	0.0666774	-62.1974	MT_FlHT
chr8_3036282	8	3036282	5.64e-05	0.0666452	-60.0327	MT_FlHT
chr8_3036303	8	3036303	5.86e-05	0.065129	-58.8017	MT_FlHT
chr8_3036304	8	3036304	6.62e-05	0.0643548	-57.7869	MT_FlHT
chr8_3036319	8	3036319	7.81e-05	0.0631935	-56.3556	MT_FlHT
chr8_21392413	8	21392413	9.29e-05	0.0517308	33.6526	WT_EaHT
chr8_73134989	8	73134989	6.4e-05	0.0559936	27.3797	WT_FlHT
chr8_73134989	8	73134989	4.08e-05	0.0559936	24.3575	WT_EaHT
chr8_73135037	8	73135037	6.86e-05	0.064391	23.0808	WT_FlHT
chr8_73135037	8	73135037	4.56e-05	0.064391	20.4836	WT_EaHT
chr8_73135044	8	73135044	6.89e-05	0.0647436	22.9257	WT_FlHT
chr8_73135044	8	73135044	4.56e-05	0.0647436	20.3524	WT_EaHT
chr8_73135126	8	73135126	6.83e-05	0.0671154	22.1038	WT_FlHT
chr8_73135126	8	73135126	4.49e-05	0.0671154	19.63	WT_EaHT
chr8_73135130	8	73135130	6.72e-05	0.0689423	21.5305	WT_FlHT
chr8_73135130	8	73135130	4.42e-05	0.0689423	19.121	WT_EaHT
chr8_73135134	8	73135134	6.62e-05	0.0701282	21.1636	WT_FlHT
chr8_73135134	8	73135134	4.4e-05	0.0701282	18.7821	WT_EaHT
chr8_73135186	8	73135186	6.66e-05	0.0711218	20.8315	WT_FlHT
chr8_73135186	8	73135186	4.42e-05	0.0711218	18.4876	WT_EaHT
chr8_73135696	8	73135696	6.63e-05	0.0734615	20.134	WT_FlHT
chr8_73135696	8	73135696	4.51e-05	0.0734615	17.8444	WT_EaHT
chr8_73135812	8	73135812	6.27e-05	0.0725641	20.5456	WT_FlHT
chr8_73135812	8	73135812	4.21e-05	0.0725641	18.2215	WT_EaHT
chr8_73135823	8	73135823	6.62e-05	0.0732051	20.9791	WT_FlHT
chr8_73135823	8	73135823	4.8e-05	0.0732051	18.5226	WT_EaHT
chr8_73135824	8	73135824	6.77e-05	0.0732692	21.308	WT_FlHT
chr8_73135824	8	73135824	4.8e-05	0.0732692	18.8437	WT_EaHT
chr8_73135857	8	73135857	6.66e-05	0.0727244	21.7128	WT_FlHT
chr8_73135857	8	73135857	4.92e-05	0.0727244	19.1528	WT_EaHT
chr8_73135868	8	73135868	6.53e-05	0.0714744	22.3806	WT_FlHT
chr8_73135868	8	73135868	4.84e-05	0.0714744	19.7422	WT_EaHT
chr8_73136096	8	73136096	6.09e-05	0.0671474	24.7073	WT_FlHT
chr8_73136096	8	73136096	4.9e-05	0.0671474	21.6871	WT_EaHT
chr8_73136097	8	73136097	6.31e-05	0.0682372	24.7262	WT_FlHT
chr8_73136097	8	73136097	5.34e-05	0.0682372	21.6393	WT_EaHT
chr8_73136196	8	73136196	6.55e-05	0.0697756	24.4129	WT_FlHT
chr8_73136196	8	73136196	5.68e-05	0.0697756	21.3382	WT_EaHT
chr8_73136381	8	73136381	7.11e-05	0.0713141	23.9035	WT_FlHT
chr8_73136381	8	73136381	6.17e-05	0.0713141	20.8947	WT_EaHT
chr8_73136752	8	73136752	7.39e-05	0.0708974	24.4189	WT_FlHT
chr8_73136752	8	73136752	6.59e-05	0.0708974	21.3146	WT_EaHT
chr8_73136907	8	73136907	7.47e-05	0.0707692	24.9142	WT_FlHT
chr8_73136907	8	73136907	7.32e-05	0.0707692	21.6217	WT_EaHT
chr8_73136951	8	73136951	7.55e-05	0.0701923	25.267	WT_FlHT
chr8_73136951	8	73136951	7.63e-05	0.0701923	21.8845	WT_EaHT
chr8_73136955	8	73136955	8.07e-05	0.0699679	25.4962	WT_FlHT
chr8_73136955	8	73136955	8.47e-05	0.0699679	22.0326	WT_EaHT
chr8_73137104	8	73137104	6.82e-05	0.0677885	25.9779	WT_FlHT
chr8_73137104	8	73137104	7.38e-05	0.0677885	22.4105	WT_EaHT
chr8_73137234	8	73137234	7.11e-05	0.0676603	25.9213	WT_FlHT
chr8_73137234	8	73137234	7.66e-05	0.0676603	22.3683	WT_EaHT
chr8_73137260	8	73137260	7.51e-05	0.0685897	26.1562	WT_FlHT
chr8_73137260	8	73137260	8.91e-05	0.0685897	22.4329	WT_EaHT
chr8_73137291	8	73137291	7.61e-05	0.0688462	26.1448	WT_FlHT
chr8_73137291	8	73137291	9.03e-05	0.0688462	22.4259	WT_EaHT
chr8_73137561	8	73137561	8.9e-05	0.0705128	27.1316	WT_FlHT
chr8_116651847	8	116651847	8.91e-05	0.0738782	29.4611	WT_EaHT
chr8_116651863	8	116651863	7.97e-05	0.0738462	29.7645	WT_EaHT
chr8_116651910	8	116651910	8.91e-05	0.0742628	29.6578	WT_EaHT
chr8_116651989	8	116651989	7.11e-05	0.0724038	30.1639	WT_EaHT
chr8_116652575	8	116652575	6.03e-05	0.0695513	30.9832	WT_EaHT
chr8_116652755	8	116652755	6.18e-05	0.0672756	31.5441	WT_EaHT
chr8_116652778	8	116652778	6.41e-05	0.0657051	31.8074	WT_EaHT
chr8_116652898	8	116652898	6.59e-05	0.0659936	31.9114	WT_EaHT
chr8_116652974	8	116652974	6.89e-05	0.0659615	31.9465	WT_EaHT
chr8_116652998	8	116652998	6.52e-05	0.0657051	32.1592	WT_EaHT
chr8_116653022	8	116653022	6.25e-05	0.0655128	32.4436	WT_EaHT
chr8_116653034	8	116653034	6.39e-05	0.0653846	32.4397	WT_EaHT
chr8_116653042	8	116653042	5.59e-05	0.0661218	33.2665	WT_EaHT
chr8_116653648	8	116653648	5.27e-05	0.0658974	34.2932	WT_EaHT
chr8_116653668	8	116653668	4.71e-05	0.0660897	35.4327	WT_EaHT
chr8_116653671	8	116653671	4.42e-05	0.0663782	36.5486	WT_EaHT
chr8_116653698	8	116653698	4.5e-05	0.0668269	36.9063	WT_EaHT
chr8_116653715	8	116653715	5.28e-05	0.0678846	36.4369	WT_EaHT
chr8_116653973	8	116653973	5.91e-05	0.0684615	36.0181	WT_EaHT
chr8_116653980	8	116653980	6.79e-05	0.0683974	35.3266	WT_EaHT
chr8_116653996	8	116653996	8.13e-05	0.0677564	34.5489	WT_EaHT
chr8_116654150	8	116654150	6.45e-05	0.0717628	35.908	WT_EaHT
chr8_116654206	8	116654206	7.31e-05	0.0737179	36.168	WT_EaHT
chr8_116654250	8	116654250	6.41e-05	0.0765064	37.2575	WT_EaHT
chr8_116654316	8	116654316	8.68e-05	0.0789103	37.1856	WT_EaHT
chr8_116654461	8	116654461	8.38e-05	0.0819231	36.8331	WT_EaHT
chr8_120835132	8	120835132	9.91e-05	0.365256	-14.6264	WT_FlHT
chr8_120835355	8	120835355	9.01e-05	0.373686	-14.3474	WT_FlHT
chr8_120835390	8	120835390	9.25e-05	0.381314	-14.0089	WT_FlHT
chr9_12048414	9	12048414	8.27e-05	0.185705	-22.0837	WT_FlHT
chr9_12048581	9	12048581	6.09e-05	0.182308	-22.9881	WT_FlHT
chr9_12048586	9	12048586	5.15e-05	0.179199	-23.6357	WT_FlHT
chr9_12048793	9	12048793	4.69e-05	0.171603	-24.8832	WT_FlHT
chr9_12048886	9	12048886	4.45e-05	0.163622	-26.032	WT_FlHT
chr9_12048897	9	12048897	4.9e-05	0.155321	-26.9469	WT_FlHT
chr9_12049715	9	12049715	6.17e-05	0.146538	-27.5642	WT_FlHT
chr9_12049721	9	12049721	9.98e-05	0.136635	-27.6529	WT_FlHT
chr9_33177419	9	33177419	9.1e-05	0.0528846	-80.4322	WT_EaHT
chr9_33208264	9	33208264	9.07e-05	0.0552885	-77.7237	WT_EaHT
chr9_33208324	9	33208324	8.81e-05	0.0634295	-68.9007	WT_EaHT
chr9_33208366	9	33208366	7.29e-05	0.0681731	-66.8306	WT_EaHT
chr9_33208420	9	33208420	8.12e-05	0.0706731	-64.3475	WT_EaHT
chr9_33208453	9	33208453	8.34e-05	0.0731731	-62.2942	WT_EaHT
chr9_33208591	9	33208591	7.64e-05	0.0775	-59.1696	WT_EaHT
chr9_89673824	9	89673824	7.11e-05	0.0613782	50.0313	WT_FlHT
chr9_89673824	9	89673824	7.67e-05	0.0613782	44.2606	WT_EaHT
chr9_89674652	9	89674652	6.21e-05	0.0610897	51.7918	WT_FlHT
chr9_89674652	9	89674652	7.58e-05	0.0610897	45.4031	WT_EaHT
chr9_89674678	9	89674678	8.03e-05	0.0605128	51.5915	WT_FlHT
chr9_89718021	9	89718021	7.43e-05	0.0595513	52.2445	WT_FlHT
chr9_89718021	9	89718021	9.8e-05	0.0595513	45.4561	WT_EaHT
chr9_89718468	9	89718468	8.84e-05	0.0588462	52.1777	WT_FlHT
chr9_89718760	9	89718760	9.73e-05	0.0587179	52.4748	WT_FlHT
chr9_139387229	9	139387229	5.9e-05	0.0520833	96.1703	WT_FlHT
chr9_139387279	9	139387279	1.38e-05	0.0522115	103.201	WT_FlHT
chr9_139387279	9	139387279	3.84e-05	0.0522115	84.8633	WT_EaHT
chr9_139387316	9	139387316	5.12e-06	0.0508333	104.803	WT_FlHT
chr9_139387316	9	139387316	1.77e-05	0.0508333	85.5914	WT_EaHT
chr9_139387370	9	139387370	4.39e-06	0.0500641	105.748	WT_FlHT
chr9_139387370	9	139387370	1.74e-05	0.0500641	85.7986	WT_EaHT
chr9_157033694	9	157033694	7.76e-05	0.370417	10.5401	WT_FlHT
chr9_157033701	9	157033701	6.22e-05	0.373462	10.6089	WT_FlHT
chr9_157033714	9	157033714	7.62e-05	0.36141	11.015	WT_FlHT
chr9_157033846	9	157033846	9.2e-05	0.350128	11.3842	WT_FlHT
chr10_25360031	10	25360031	9.31e-05	0.184519	-22.4942	WT_EaHT
chr10_25360088	10	25360088	8.24e-05	0.184423	-22.7995	WT_EaHT
chr10_25360228	10	25360228	6.61e-05	0.185	-23.237	WT_EaHT
chr10_25360532	10	25360532	6.01e-05	0.185353	-23.4017	WT_EaHT
chr10_25360572	10	25360572	5.62e-05	0.185385	-23.5375	WT_EaHT
chr10_25360576	10	25360576	5.09e-05	0.189455	-23.72	WT_EaHT
chr10_25360878	10	25360878	4.91e-05	0.191987	-23.7883	WT_EaHT
chr10_25361426	10	25361426	5.39e-05	0.193974	-23.7313	WT_EaHT
chr10_25361447	10	25361447	5.69e-05	0.196859	-23.6696	WT_EaHT
chr10_25361606	10	25361606	6.61e-05	0.20016	-23.4554	WT_EaHT
chr10_25361670	10	25361670	7.35e-05	0.204647	-23.2	WT_EaHT
chr10_25361981	10	25361981	7.03e-05	0.202404	-23.4485	WT_EaHT
chr10_25361982	10	25361982	6.53e-05	0.199936	-23.7638	WT_EaHT
chr10_25362492	10	25362492	5.98e-05	0.197468	-24.1329	WT_EaHT
chr10_25362669	10	25362669	5.84e-05	0.194615	-24.299	WT_EaHT
chr10_25363017	10	25363017	5.61e-05	0.192244	-24.4716	WT_EaHT
chr10_25363146	10	25363146	5.31e-05	0.190224	-24.4013	WT_EaHT
chr10_25363200	10	25363200	5.62e-05	0.188365	-24.5358	WT_EaHT
chr10_25363214	10	25363214	5.52e-05	0.185	-24.7602	WT_EaHT
chr10_25363741	10	25363741	5.53e-05	0.185192	-24.7008	WT_EaHT
chr10_25363843	10	25363843	5.44e-05	0.185353	-24.693	WT_EaHT
chr10_25363863	10	25363863	5.65e-05	0.185353	-24.5712	WT_EaHT
chr10_25364176	10	25364176	5.68e-05	0.185288	-24.5763	WT_EaHT
chr10_25366575	10	25366575	5.61e-05	0.185321	-24.5933	WT_EaHT
chr10_25366602	10	25366602	5.72e-05	0.185321	-24.5097	WT_EaHT
chr10_25366931	10	25366931	5.9e-05	0.185224	-24.4475	WT_EaHT
chr10_25367005	10	25367005	5.78e-05	0.185288	-24.4841	WT_EaHT
chr10_25367272	10	25367272	5.89e-05	0.185385	-24.4677	WT_EaHT
chr10_25367285	10	25367285	5.84e-05	0.185545	-24.4758	WT_EaHT
chr10_25367293	10	25367293	5.82e-05	0.185737	-24.4796	WT_EaHT
chr10_25367355	10	25367355	5.79e-05	0.185833	-24.4719	WT_EaHT
chr10_25367373	10	25367373	7.47e-05	0.180513	-24.5776	WT_EaHT
chr10_25370067	10	25370067	8.7e-05	0.178173	-24.6369	WT_EaHT
chr10_88285085	10	88285085	4.77e-05	0.0517208	152.861	Diff_SFHT
chr10_88285085	10	88285085	4.95e-05	0.0517208	133.337	Diff_FlHT
chr10_88285144	10	88285144	4.07e-05	0.0569481	143.205	Diff_SFHT
chr10_88285144	10	88285144	4.3e-05	0.0569481	124.799	Diff_FlHT
chr10_88285152	10	88285152	9.79e-05	0.061526	-0.458388	Ratio_FlHT
chr10_88285152	10	88285152	3.03e-05	0.061526	133.848	Diff_SFHT
chr10_88285152	10	88285152	8.62e-05	0.061526	-0.529441	Ratio_SFHT
chr10_88285152	10	88285152	3.35e-05	0.061526	116.366	Diff_FlHT
chr10_88285169	10	88285169	9.21e-05	0.0657468	-0.42217	Ratio_FlHT
chr10_88285169	10	88285169	2.97e-05	0.0657468	122.944	Diff_SFHT
chr10_88285169	10	88285169	8.2e-05	0.0657468	-0.487195	Ratio_SFHT
chr10_88285169	10	88285169	3.24e-05	0.0657468	106.947	Diff_FlHT
chr10_88285170	10	88285170	7.14e-05	0.0682468	-0.395105	Ratio_FlHT
chr10_88285170	10	88285170	2.35e-05	0.0682468	114.709	Diff_SFHT
chr10_88285170	10	88285170	6.34e-05	0.0682468	-0.455947	Ratio_SFHT
chr10_88285170	10	88285170	2.58e-05	0.0682468	99.7719	Diff_FlHT
chr10_88285263	10	88285263	7.1e-05	0.0698377	-0.37625	Ratio_FlHT
chr10_88285263	10	88285263	2.3e-05	0.0698377	109.325	Diff_SFHT
chr10_88285263	10	88285263	6.21e-05	0.0698377	-0.434587	Ratio_SFHT
chr10_88285263	10	88285263	2.58e-05	0.0698377	94.9869	Diff_FlHT
chr10_88285317	10	88285317	7.73e-05	0.0713636	-0.353465	Ratio_FlHT
chr10_88285317	10	88285317	2.6e-05	0.0713636	102.557	Diff_SFHT
chr10_88285317	10	88285317	6.89e-05	0.0713636	-0.407838	Ratio_SFHT
chr10_88285317	10	88285317	2.86e-05	0.0713636	89.1873	Diff_FlHT
chr10_88286052	10	88286052	7.9e-05	0.0728571	-0.331835	Ratio_FlHT
chr10_88286052	10	88286052	2.7e-05	0.0728571	96.1895	Diff_SFHT
chr10_88286052	10	88286052	7.11e-05	0.0728571	-0.382639	Ratio_SFHT
chr10_88286052	10	88286052	2.94e-05	0.0728571	83.7042	Diff_FlHT
chr10_88286096	10	88286096	7.9e-05	0.075487	-0.307944	Ratio_FlHT
chr10_88286096	10	88286096	2.62e-05	0.075487	89.4257	Diff_SFHT
chr10_88286096	10	88286096	7.2e-05	0.075487	-0.354796	Ratio_SFHT
chr10_88286096	10	88286096	2.82e-05	0.075487	77.867	Diff_FlHT
chr10_88286223	10	88286223	3.99e-05	0.0739286	82.8044	Diff_SFHT
chr10_88286223	10	88286223	4.3e-05	0.0739286	72.0805	Diff_FlHT
chr10_88287206	10	88287206	8.73e-05	0.0725649	74.3223	Diff_SFHT
chr10_88287206	10	88287206	8.98e-05	0.0725649	64.8552	Diff_FlHT
chr10_114052164	10	114052164	9.87e-05	0.378526	10.7836	WT_EaHT
chr10_114052169	10	114052169	6.93e-05	0.382276	10.9553	WT_EaHT
chr10_114052173	10	114052173	5.61e-05	0.384679	11.0494	WT_EaHT
chr10_114052185	10	114052185	7.55e-05	0.395192	12.8477	WT_FlHT
chr10_114052185	10	114052185	2.59e-05	0.395192	11.2759	WT_EaHT
chr10_114052229	10	114052229	5.89e-05	0.400929	12.8697	WT_FlHT
chr10_114052229	10	114052229	1.91e-05	0.400929	11.2587	WT_EaHT
chr10_114052257	10	114052257	3.77e-05	0.404744	13.0705	WT_FlHT
chr10_114052257	10	114052257	1.36e-05	0.404744	11.2887	WT_EaHT
chr10_114052376	10	114052376	2e-05	0.409551	13.343	WT_FlHT
chr10_114052376	10	114052376	8.24e-06	0.409551	11.3602	WT_EaHT
chr10_114052408	10	114052408	1.02e-05	0.415321	13.4767	WT_FlHT
chr10_114052408	10	114052408	4.91e-06	0.415321	11.3106	WT_EaHT
chr10_114052649	10	114052649	4.9e-06	0.420032	13.9055	WT_FlHT
chr10_114052649	10	114052649	2.64e-06	0.420032	11.5746	WT_EaHT
chr10_114052661	10	114052661	4.51e-06	0.42516	13.8894	WT_FlHT
chr10_114052661	10	114052661	2.37e-06	0.42516	11.558	WT_EaHT
chr10_114052720	10	114052720	4.79e-06	0.428173	13.8608	WT_FlHT
chr10_114052720	10	114052720	2.48e-06	0.428173	11.5396	WT_EaHT
chr10_114052779	10	114052779	5.31e-06	0.432372	13.9085	WT_FlHT
chr10_114052779	10	114052779	2.77e-06	0.432372	11.5688	WT_EaHT
chr10_114052833	10	114052833	5.67e-06	0.435	13.9002	WT_FlHT
chr10_114052833	10	114052833	2.95e-06	0.435	11.5598	WT_EaHT
chr10_114052856	10	114052856	6.5e-06	0.438045	13.8721	WT_FlHT
chr10_114052856	10	114052856	3.38e-06	0.438045	11.5323	WT_EaHT
chr10_114052869	10	114052869	8.15e-06	0.437885	13.8398	WT_FlHT
chr10_114052869	10	114052869	3.94e-06	0.437885	11.5512	WT_EaHT
chr10_114052894	10	114052894	1.03e-05	0.438269	13.7864	WT_FlHT
chr10_114052894	10	114052894	4.64e-06	0.438269	11.5571	WT_EaHT
chr10_114052917	10	114052917	1.42e-05	0.44234	13.7167	WT_FlHT
chr10_114052917	10	114052917	6.55e-06	0.44234	11.4815	WT_EaHT
chr10_114052952	10	114052952	2.79e-05	0.450224	13.4659	WT_FlHT
chr10_114052952	10	114052952	1.3e-05	0.450224	11.2649	WT_EaHT
chr10_114053055	10	114053055	7.47e-05	0.458526	12.9327	WT_FlHT
chr10_114053055	10	114053055	3.64e-05	0.458526	10.7919	WT_EaHT
chr10_149771638	10	149771638	9.19e-05	0.116299	61.241	Diff_FlHT
chr10_149771687	10	149771687	9.24e-05	0.116201	61.1858	Diff_FlHT
chr10_149771792	10	149771792	9.02e-05	0.116201	61.1965	Diff_FlHT
chr10_149771839	10	149771839	8.93e-05	0.116169	61.1771	Diff_FlHT
chr10_149771867	10	149771867	8.65e-05	0.116201	61.2666	Diff_FlHT
chr10_149771872	10	149771872	8.43e-05	0.116234	61.3314	Diff_FlHT
chr10_149771891	10	149771891	7.9e-05	0.116266	61.4762	Diff_FlHT
chr10_149771984	10	149771984	7.75e-05	0.116331	61.4975	Diff_FlHT
chr10_149771987	10	149771987	7.86e-05	0.116916	61.2487	Diff_FlHT
chr10_149771994	10	149771994	8.91e-05	0.117987	60.2754	Diff_FlHT
chr10_149772001	10	149772001	8.89e-05	0.118052	60.2626	Diff_FlHT
chr10_149772025	10	149772025	9.05e-05	0.118117	60.1928	Diff_FlHT
chr10_149772031	10	149772031	9.12e-05	0.118149	60.1616	Diff_FlHT
chr10_149772057	10	149772057	9.71e-05	0.118052	59.9129	Diff_FlHT
chr10_149772085	10	149772085	9.6e-05	0.118019	59.9718	Diff_FlHT
chr10_149772091	10	149772091	9.74e-05	0.118019	59.9661	Diff_FlHT
chr10_149772092	10	149772092	6.72e-05	0.118247	60.7719	Diff_FlHT
chr10_149772093	10	149772093	7.55e-05	0.118669	60.3953	Diff_FlHT
chr10_149772102	10	149772102	8.24e-05	0.118961	60.0576	Diff_FlHT
chr10_149772104	10	149772104	8.22e-05	0.118994	60.0621	Diff_FlHT
chr10_149772126	10	149772126	8.22e-05	0.118994	60.0621	Diff_FlHT
chr10_149772130	10	149772130	8.16e-05	0.118994	60.0764	Diff_FlHT
chr10_149772140	10	149772140	8.16e-05	0.118994	60.0764	Diff_FlHT
chr10_149772280	10	149772280	8.16e-05	0.118994	60.0764	Diff_FlHT
chr10_149772340	10	149772340	8.8e-05	0.119253	59.7767	Diff_FlHT
chr10_149772394	10	149772394	9.38e-05	0.119091	59.5729	Diff_FlHT
chr10_149772438	10	149772438	9.38e-05	0.119091	59.5729	Diff_FlHT
chr10_149772497	10	149772497	9.34e-05	0.119058	59.6051	Diff_FlHT
chr10_149772504	10	149772504	8.99e-05	0.118994	59.8079	Diff_FlHT
chr10_149772509	10	149772509	8.79e-05	0.118961	59.9687	Diff_FlHT
chr10_149772539	10	149772539	8.72e-05	0.118929	59.9997	Diff_FlHT
chr10_149772546	10	149772546	9.23e-05	0.118766	59.8575	Diff_FlHT
chr10_149772573	10	149772573	9.14e-05	0.118799	59.8865	Diff_FlHT
chr10_149772591	10	149772591	9.14e-05	0.118766	59.7983	Diff_FlHT
chr10_149772640	10	149772640	9.44e-05	0.118636	59.656	Diff_FlHT
chr10_149772660	10	149772660	9.91e-05	0.118344	59.3908	Diff_FlHT
